# Supplementary material for: Transcriptome reprogramming during developmental switching in Physarum polycephalum involves extensive remodeling of intracellular signaling networks
Source: Sci Rep. 2017 Sep 26;7:12304. doi: 10.1038/s41598-017-12250-5 (PMC5615045; doi:10.1038/s41598-017-12250-5)
Supplement: Supplementary file 2 — Supplementary Table 1 [file 41598_2017_12250_MOESM2_ESM.xlsx]

## Sheet: Sheet1
transcript	ORF length	database	ID	description	from	to	IPR number	_description	GO term	Log2_FoldChange	pvalue	baseMean	IfcSE	stat	padj	UniProt Name	UniProt_ID	UniProt_Acc	Regulation
Phypoly_transcript_00002	500	Pfam	PF04886	PT repeat	193	216	IPR006970	PT repeat		0	0	0	0	0	0	nuclear pore complex protein nup214	P35658	NU214_HUMAN	nsr
Phypoly_transcript_00003	4447	ProSiteProfiles	PS50095	PLAT domain profile.	1648	1763	IPR001024	PLAT/LH2 domain	GO:0005515	-1.68938	0.00215487	1267.45	0.550644	3.06801	0.0555244	lipoxygenase homology domain-containing protein 1	C8YR32	LOXH1_MOUSE	0-6h
Phypoly_transcript_00003	4447	ProSiteProfiles	PS50095	PLAT domain profile.	254	367	IPR001024	PLAT/LH2 domain	GO:0005515	-1.68938	0.00215487	1267.45	0.550644	3.06801	0.0555244	lipoxygenase homology domain-containing protein 1	C8YR32	LOXH1_MOUSE	0-6h
Phypoly_transcript_00003	4447	ProSiteProfiles	PS50095	PLAT domain profile.	3179	3294	IPR001024	PLAT/LH2 domain	GO:0005515	-1.68938	0.00215487	1267.45	0.550644	3.06801	0.0555244	lipoxygenase homology domain-containing protein 1	C8YR32	LOXH1_MOUSE	0-6h
Phypoly_transcript_00003	4447	ProSiteProfiles	PS50095	PLAT domain profile.	3563	3678	IPR001024	PLAT/LH2 domain	GO:0005515	-1.68938	0.00215487	1267.45	0.550644	3.06801	0.0555244	lipoxygenase homology domain-containing protein 1	C8YR32	LOXH1_MOUSE	0-6h
Phypoly_transcript_00003	4447	ProSiteProfiles	PS50095	PLAT domain profile.	1009	1125	IPR001024	PLAT/LH2 domain	GO:0005515	-1.68938	0.00215487	1267.45	0.550644	3.06801	0.0555244	lipoxygenase homology domain-containing protein 1	C8YR32	LOXH1_MOUSE	0-6h
Phypoly_transcript_00003	4447	ProSiteProfiles	PS50095	PLAT domain profile.	881	996	IPR001024	PLAT/LH2 domain	GO:0005515	-1.68938	0.00215487	1267.45	0.550644	3.06801	0.0555244	lipoxygenase homology domain-containing protein 1	C8YR32	LOXH1_MOUSE	0-6h
Phypoly_transcript_00003	4447	ProSiteProfiles	PS50095	PLAT domain profile.	1136	1252	IPR001024	PLAT/LH2 domain	GO:0005515	-1.68938	0.00215487	1267.45	0.550644	3.06801	0.0555244	lipoxygenase homology domain-containing protein 1	C8YR32	LOXH1_MOUSE	0-6h
Phypoly_transcript_00003	4447	ProSiteProfiles	PS50095	PLAT domain profile.	626	742	IPR001024	PLAT/LH2 domain	GO:0005515	-1.68938	0.00215487	1267.45	0.550644	3.06801	0.0555244	lipoxygenase homology domain-containing protein 1	C8YR32	LOXH1_MOUSE	0-6h
Phypoly_transcript_00003	4447	ProSiteProfiles	PS50095	PLAT domain profile.	129	244	IPR001024	PLAT/LH2 domain	GO:0005515	-1.68938	0.00215487	1267.45	0.550644	3.06801	0.0555244	lipoxygenase homology domain-containing protein 1	C8YR32	LOXH1_MOUSE	0-6h
Phypoly_transcript_00003	4447	ProSiteProfiles	PS50095	PLAT domain profile.	1519	1636	IPR001024	PLAT/LH2 domain	GO:0005515	-1.68938	0.00215487	1267.45	0.550644	3.06801	0.0555244	lipoxygenase homology domain-containing protein 1	C8YR32	LOXH1_MOUSE	0-6h
Phypoly_transcript_00003	4447	ProSiteProfiles	PS50095	PLAT domain profile.	1264	1379	IPR001024	PLAT/LH2 domain	GO:0005515	-1.68938	0.00215487	1267.45	0.550644	3.06801	0.0555244	lipoxygenase homology domain-containing protein 1	C8YR32	LOXH1_MOUSE	0-6h
Phypoly_transcript_00003	4447	ProSiteProfiles	PS50095	PLAT domain profile.	1903	2019	IPR001024	PLAT/LH2 domain	GO:0005515	-1.68938	0.00215487	1267.45	0.550644	3.06801	0.0555244	lipoxygenase homology domain-containing protein 1	C8YR32	LOXH1_MOUSE	0-6h
Phypoly_transcript_00003	4447	ProSiteProfiles	PS50095	PLAT domain profile.	4197	4312	IPR001024	PLAT/LH2 domain	GO:0005515	-1.68938	0.00215487	1267.45	0.550644	3.06801	0.0555244	lipoxygenase homology domain-containing protein 1	C8YR32	LOXH1_MOUSE	0-6h
Phypoly_transcript_00003	4447	ProSiteProfiles	PS50095	PLAT domain profile.	500	615	IPR001024	PLAT/LH2 domain	GO:0005515	-1.68938	0.00215487	1267.45	0.550644	3.06801	0.0555244	lipoxygenase homology domain-containing protein 1	C8YR32	LOXH1_MOUSE	0-6h
Phypoly_transcript_00003	4447	ProSiteProfiles	PS50095	PLAT domain profile.	3945	4060	IPR001024	PLAT/LH2 domain	GO:0005515	-1.68938	0.00215487	1267.45	0.550644	3.06801	0.0555244	lipoxygenase homology domain-containing protein 1	C8YR32	LOXH1_MOUSE	0-6h
Phypoly_transcript_00003	4447	Pfam	PF01477	PLAT/LH2 domain	628	732	IPR001024	PLAT/LH2 domain	GO:0005515	-1.68938	0.00215487	1267.45	0.550644	3.06801	0.0555244	lipoxygenase homology domain-containing protein 1	C8YR32	LOXH1_MOUSE	0-6h
Phypoly_transcript_00003	4447	Pfam	PF01477	PLAT/LH2 domain	2417	2521	IPR001024	PLAT/LH2 domain	GO:0005515	-1.68938	0.00215487	1267.45	0.550644	3.06801	0.0555244	lipoxygenase homology domain-containing protein 1	C8YR32	LOXH1_MOUSE	0-6h
Phypoly_transcript_00003	4447	Pfam	PF01477	PLAT/LH2 domain	883	987	IPR001024	PLAT/LH2 domain	GO:0005515	-1.68938	0.00215487	1267.45	0.550644	3.06801	0.0555244	lipoxygenase homology domain-containing protein 1	C8YR32	LOXH1_MOUSE	0-6h
Phypoly_transcript_00003	4447	Pfam	PF01477	PLAT/LH2 domain	4074	4177	IPR001024	PLAT/LH2 domain	GO:0005515	-1.68938	0.00215487	1267.45	0.550644	3.06801	0.0555244	lipoxygenase homology domain-containing protein 1	C8YR32	LOXH1_MOUSE	0-6h
Phypoly_transcript_00003	4447	Pfam	PF01477	PLAT/LH2 domain	2672	2778	IPR001024	PLAT/LH2 domain	GO:0005515	-1.68938	0.00215487	1267.45	0.550644	3.06801	0.0555244	lipoxygenase homology domain-containing protein 1	C8YR32	LOXH1_MOUSE	0-6h
Phypoly_transcript_00003	4447	Pfam	PF01477	PLAT/LH2 domain	1011	1115	IPR001024	PLAT/LH2 domain	GO:0005515	-1.68938	0.00215487	1267.45	0.550644	3.06801	0.0555244	lipoxygenase homology domain-containing protein 1	C8YR32	LOXH1_MOUSE	0-6h
Phypoly_transcript_00003	4447	Pfam	PF01477	PLAT/LH2 domain	381	484	IPR001024	PLAT/LH2 domain	GO:0005515	-1.68938	0.00215487	1267.45	0.550644	3.06801	0.0555244	lipoxygenase homology domain-containing protein 1	C8YR32	LOXH1_MOUSE	0-6h
Phypoly_transcript_00003	4447	Pfam	PF01477	PLAT/LH2 domain	131	234	IPR001024	PLAT/LH2 domain	GO:0005515	-1.68938	0.00215487	1267.45	0.550644	3.06801	0.0555244	lipoxygenase homology domain-containing protein 1	C8YR32	LOXH1_MOUSE	0-6h
Phypoly_transcript_00003	4447	Pfam	PF01477	PLAT/LH2 domain	502	605	IPR001024	PLAT/LH2 domain	GO:0005515	-1.68938	0.00215487	1267.45	0.550644	3.06801	0.0555244	lipoxygenase homology domain-containing protein 1	C8YR32	LOXH1_MOUSE	0-6h
Phypoly_transcript_00003	4447	Pfam	PF01477	PLAT/LH2 domain	1650	1754	IPR001024	PLAT/LH2 domain	GO:0005515	-1.68938	0.00215487	1267.45	0.550644	3.06801	0.0555244	lipoxygenase homology domain-containing protein 1	C8YR32	LOXH1_MOUSE	0-6h
Phypoly_transcript_00003	4447	Pfam	PF01477	PLAT/LH2 domain	1394	1498	IPR001024	PLAT/LH2 domain	GO:0005515	-1.68938	0.00215487	1267.45	0.550644	3.06801	0.0555244	lipoxygenase homology domain-containing protein 1	C8YR32	LOXH1_MOUSE	0-6h
Phypoly_transcript_00003	4447	Pfam	PF01477	PLAT/LH2 domain	2926	3030	IPR001024	PLAT/LH2 domain	GO:0005515	-1.68938	0.00215487	1267.45	0.550644	3.06801	0.0555244	lipoxygenase homology domain-containing protein 1	C8YR32	LOXH1_MOUSE	0-6h
Phypoly_transcript_00003	4447	Pfam	PF01477	PLAT/LH2 domain	4324	4429	IPR001024	PLAT/LH2 domain	GO:0005515	-1.68938	0.00215487	1267.45	0.550644	3.06801	0.0555244	lipoxygenase homology domain-containing protein 1	C8YR32	LOXH1_MOUSE	0-6h
Phypoly_transcript_00003	4447	Pfam	PF01477	PLAT/LH2 domain	3565	3669	IPR001024	PLAT/LH2 domain	GO:0005515	-1.68938	0.00215487	1267.45	0.550644	3.06801	0.0555244	lipoxygenase homology domain-containing protein 1	C8YR32	LOXH1_MOUSE	0-6h
Phypoly_transcript_00003	4447	Pfam	PF01477	PLAT/LH2 domain	3181	3288	IPR001024	PLAT/LH2 domain	GO:0005515	-1.68938	0.00215487	1267.45	0.550644	3.06801	0.0555244	lipoxygenase homology domain-containing protein 1	C8YR32	LOXH1_MOUSE	0-6h
Phypoly_transcript_00003	4447	Pfam	PF01477	PLAT/LH2 domain	3947	4050	IPR001024	PLAT/LH2 domain	GO:0005515	-1.68938	0.00215487	1267.45	0.550644	3.06801	0.0555244	lipoxygenase homology domain-containing protein 1	C8YR32	LOXH1_MOUSE	0-6h
Phypoly_transcript_00003	4447	Pfam	PF01477	PLAT/LH2 domain	256	357	IPR001024	PLAT/LH2 domain	GO:0005515	-1.68938	0.00215487	1267.45	0.550644	3.06801	0.0555244	lipoxygenase homology domain-containing protein 1	C8YR32	LOXH1_MOUSE	0-6h
Phypoly_transcript_00003	4447	Pfam	PF01477	PLAT/LH2 domain	2161	2266	IPR001024	PLAT/LH2 domain	GO:0005515	-1.68938	0.00215487	1267.45	0.550644	3.06801	0.0555244	lipoxygenase homology domain-containing protein 1	C8YR32	LOXH1_MOUSE	0-6h
Phypoly_transcript_00003	4447	Pfam	PF01477	PLAT/LH2 domain	3309	3413	IPR001024	PLAT/LH2 domain	GO:0005515	-1.68938	0.00215487	1267.45	0.550644	3.06801	0.0555244	lipoxygenase homology domain-containing protein 1	C8YR32	LOXH1_MOUSE	0-6h
Phypoly_transcript_00003	4447	Pfam	PF01477	PLAT/LH2 domain	3436	3541	IPR001024	PLAT/LH2 domain	GO:0005515	-1.68938	0.00215487	1267.45	0.550644	3.06801	0.0555244	lipoxygenase homology domain-containing protein 1	C8YR32	LOXH1_MOUSE	0-6h
Phypoly_transcript_00003	4447	Pfam	PF01477	PLAT/LH2 domain	1521	1627	IPR001024	PLAT/LH2 domain	GO:0005515	-1.68938	0.00215487	1267.45	0.550644	3.06801	0.0555244	lipoxygenase homology domain-containing protein 1	C8YR32	LOXH1_MOUSE	0-6h
Phypoly_transcript_00003	4447	Pfam	PF01477	PLAT/LH2 domain	3053	3158	IPR001024	PLAT/LH2 domain	GO:0005515	-1.68938	0.00215487	1267.45	0.550644	3.06801	0.0555244	lipoxygenase homology domain-containing protein 1	C8YR32	LOXH1_MOUSE	0-6h
Phypoly_transcript_00003	4447	Pfam	PF01477	PLAT/LH2 domain	1905	2010	IPR001024	PLAT/LH2 domain	GO:0005515	-1.68938	0.00215487	1267.45	0.550644	3.06801	0.0555244	lipoxygenase homology domain-containing protein 1	C8YR32	LOXH1_MOUSE	0-6h
Phypoly_transcript_00003	4447	Pfam	PF01477	PLAT/LH2 domain	1266	1370	IPR001024	PLAT/LH2 domain	GO:0005515	-1.68938	0.00215487	1267.45	0.550644	3.06801	0.0555244	lipoxygenase homology domain-containing protein 1	C8YR32	LOXH1_MOUSE	0-6h
Phypoly_transcript_00003	4447	Pfam	PF01477	PLAT/LH2 domain	2288	2394	IPR001024	PLAT/LH2 domain	GO:0005515	-1.68938	0.00215487	1267.45	0.550644	3.06801	0.0555244	lipoxygenase homology domain-containing protein 1	C8YR32	LOXH1_MOUSE	0-6h
Phypoly_transcript_00003	4447	Pfam	PF01477	PLAT/LH2 domain	2800	2902	IPR001024	PLAT/LH2 domain	GO:0005515	-1.68938	0.00215487	1267.45	0.550644	3.06801	0.0555244	lipoxygenase homology domain-containing protein 1	C8YR32	LOXH1_MOUSE	0-6h
Phypoly_transcript_00003	4447	Pfam	PF01477	PLAT/LH2 domain	2033	2137	IPR001024	PLAT/LH2 domain	GO:0005515	-1.68938	0.00215487	1267.45	0.550644	3.06801	0.0555244	lipoxygenase homology domain-containing protein 1	C8YR32	LOXH1_MOUSE	0-6h
Phypoly_transcript_00003	4447	Pfam	PF01477	PLAT/LH2 domain	2545	2649	IPR001024	PLAT/LH2 domain	GO:0005515	-1.68938	0.00215487	1267.45	0.550644	3.06801	0.0555244	lipoxygenase homology domain-containing protein 1	C8YR32	LOXH1_MOUSE	0-6h
Phypoly_transcript_00003	4447	Pfam	PF01477	PLAT/LH2 domain	755	860	IPR001024	PLAT/LH2 domain	GO:0005515	-1.68938	0.00215487	1267.45	0.550644	3.06801	0.0555244	lipoxygenase homology domain-containing protein 1	C8YR32	LOXH1_MOUSE	0-6h
Phypoly_transcript_00003	4447	Pfam	PF01477	PLAT/LH2 domain	4199	4306	IPR001024	PLAT/LH2 domain	GO:0005515	-1.68938	0.00215487	1267.45	0.550644	3.06801	0.0555244	lipoxygenase homology domain-containing protein 1	C8YR32	LOXH1_MOUSE	0-6h
Phypoly_transcript_00003	4447	Pfam	PF01477	PLAT/LH2 domain	15	110	IPR001024	PLAT/LH2 domain	GO:0005515	-1.68938	0.00215487	1267.45	0.550644	3.06801	0.0555244	lipoxygenase homology domain-containing protein 1	C8YR32	LOXH1_MOUSE	0-6h
Phypoly_transcript_00003	4447	Pfam	PF01477	PLAT/LH2 domain	1778	1882	IPR001024	PLAT/LH2 domain	GO:0005515	-1.68938	0.00215487	1267.45	0.550644	3.06801	0.0555244	lipoxygenase homology domain-containing protein 1	C8YR32	LOXH1_MOUSE	0-6h
Phypoly_transcript_00003	4447	Pfam	PF01477	PLAT/LH2 domain	1138	1243	IPR001024	PLAT/LH2 domain	GO:0005515	-1.68938	0.00215487	1267.45	0.550644	3.06801	0.0555244	lipoxygenase homology domain-containing protein 1	C8YR32	LOXH1_MOUSE	0-6h
Phypoly_transcript_00003	4447	Pfam	PF01477	PLAT/LH2 domain	3692	3796	IPR001024	PLAT/LH2 domain	GO:0005515	-1.68938	0.00215487	1267.45	0.550644	3.06801	0.0555244	lipoxygenase homology domain-containing protein 1	C8YR32	LOXH1_MOUSE	0-6h
Phypoly_transcript_00003	4447	Pfam	PF01477	PLAT/LH2 domain	3819	3926	IPR001024	PLAT/LH2 domain	GO:0005515	-1.68938	0.00215487	1267.45	0.550644	3.06801	0.0555244	lipoxygenase homology domain-containing protein 1	C8YR32	LOXH1_MOUSE	0-6h
Phypoly_transcript_00003	4447	ProSiteProfiles	PS50095	PLAT domain profile.	3817	3933	IPR001024	PLAT/LH2 domain	GO:0005515	-1.68938	0.00215487	1267.45	0.550644	3.06801	0.0555244	lipoxygenase homology domain-containing protein 1	C8YR32	LOXH1_MOUSE	0-6h
Phypoly_transcript_00003	4447	ProSiteProfiles	PS50095	PLAT domain profile.	3307	3423	IPR001024	PLAT/LH2 domain	GO:0005515	-1.68938	0.00215487	1267.45	0.550644	3.06801	0.0555244	lipoxygenase homology domain-containing protein 1	C8YR32	LOXH1_MOUSE	0-6h
Phypoly_transcript_00003	4447	ProSiteProfiles	PS50095	PLAT domain profile.	1776	1892	IPR001024	PLAT/LH2 domain	GO:0005515	-1.68938	0.00215487	1267.45	0.550644	3.06801	0.0555244	lipoxygenase homology domain-containing protein 1	C8YR32	LOXH1_MOUSE	0-6h
Phypoly_transcript_00003	4447	ProSiteProfiles	PS50095	PLAT domain profile.	11	120	IPR001024	PLAT/LH2 domain	GO:0005515	-1.68938	0.00215487	1267.45	0.550644	3.06801	0.0555244	lipoxygenase homology domain-containing protein 1	C8YR32	LOXH1_MOUSE	0-6h
Phypoly_transcript_00003	4447	ProSiteProfiles	PS50095	PLAT domain profile.	2286	2403	IPR001024	PLAT/LH2 domain	GO:0005515	-1.68938	0.00215487	1267.45	0.550644	3.06801	0.0555244	lipoxygenase homology domain-containing protein 1	C8YR32	LOXH1_MOUSE	0-6h
Phypoly_transcript_00003	4447	ProSiteProfiles	PS50095	PLAT domain profile.	3690	3806	IPR001024	PLAT/LH2 domain	GO:0005515	-1.68938	0.00215487	1267.45	0.550644	3.06801	0.0555244	lipoxygenase homology domain-containing protein 1	C8YR32	LOXH1_MOUSE	0-6h
Phypoly_transcript_00003	4447	ProSiteProfiles	PS50095	PLAT domain profile.	2798	2911	IPR001024	PLAT/LH2 domain	GO:0005515	-1.68938	0.00215487	1267.45	0.550644	3.06801	0.0555244	lipoxygenase homology domain-containing protein 1	C8YR32	LOXH1_MOUSE	0-6h
Phypoly_transcript_00003	4447	ProSiteProfiles	PS50095	PLAT domain profile.	2924	3040	IPR001024	PLAT/LH2 domain	GO:0005515	-1.68938	0.00215487	1267.45	0.550644	3.06801	0.0555244	lipoxygenase homology domain-containing protein 1	C8YR32	LOXH1_MOUSE	0-6h
Phypoly_transcript_00003	4447	ProSiteProfiles	PS50095	PLAT domain profile.	4322	4437	IPR001024	PLAT/LH2 domain	GO:0005515	-1.68938	0.00215487	1267.45	0.550644	3.06801	0.0555244	lipoxygenase homology domain-containing protein 1	C8YR32	LOXH1_MOUSE	0-6h
Phypoly_transcript_00003	4447	ProSiteProfiles	PS50095	PLAT domain profile.	2031	2146	IPR001024	PLAT/LH2 domain	GO:0005515	-1.68938	0.00215487	1267.45	0.550644	3.06801	0.0555244	lipoxygenase homology domain-containing protein 1	C8YR32	LOXH1_MOUSE	0-6h
Phypoly_transcript_00003	4447	ProSiteProfiles	PS50095	PLAT domain profile.	2415	2530	IPR001024	PLAT/LH2 domain	GO:0005515	-1.68938	0.00215487	1267.45	0.550644	3.06801	0.0555244	lipoxygenase homology domain-containing protein 1	C8YR32	LOXH1_MOUSE	0-6h
Phypoly_transcript_00003	4447	ProSiteProfiles	PS50095	PLAT domain profile.	753	869	IPR001024	PLAT/LH2 domain	GO:0005515	-1.68938	0.00215487	1267.45	0.550644	3.06801	0.0555244	lipoxygenase homology domain-containing protein 1	C8YR32	LOXH1_MOUSE	0-6h
Phypoly_transcript_00003	4447	ProSiteProfiles	PS50095	PLAT domain profile.	379	494	IPR001024	PLAT/LH2 domain	GO:0005515	-1.68938	0.00215487	1267.45	0.550644	3.06801	0.0555244	lipoxygenase homology domain-containing protein 1	C8YR32	LOXH1_MOUSE	0-6h
Phypoly_transcript_00003	4447	ProSiteProfiles	PS50095	PLAT domain profile.	3434	3550	IPR001024	PLAT/LH2 domain	GO:0005515	-1.68938	0.00215487	1267.45	0.550644	3.06801	0.0555244	lipoxygenase homology domain-containing protein 1	C8YR32	LOXH1_MOUSE	0-6h
Phypoly_transcript_00003	4447	ProSiteProfiles	PS50095	PLAT domain profile.	1392	1508	IPR001024	PLAT/LH2 domain	GO:0005515	-1.68938	0.00215487	1267.45	0.550644	3.06801	0.0555244	lipoxygenase homology domain-containing protein 1	C8YR32	LOXH1_MOUSE	0-6h
Phypoly_transcript_00003	4447	ProSiteProfiles	PS50095	PLAT domain profile.	3051	3167	IPR001024	PLAT/LH2 domain	GO:0005515	-1.68938	0.00215487	1267.45	0.550644	3.06801	0.0555244	lipoxygenase homology domain-containing protein 1	C8YR32	LOXH1_MOUSE	0-6h
Phypoly_transcript_00003	4447	ProSiteProfiles	PS50095	PLAT domain profile.	4072	4187	IPR001024	PLAT/LH2 domain	GO:0005515	-1.68938	0.00215487	1267.45	0.550644	3.06801	0.0555244	lipoxygenase homology domain-containing protein 1	C8YR32	LOXH1_MOUSE	0-6h
Phypoly_transcript_00003	4447	ProSiteProfiles	PS50095	PLAT domain profile.	2670	2786	IPR001024	PLAT/LH2 domain	GO:0005515	-1.68938	0.00215487	1267.45	0.550644	3.06801	0.0555244	lipoxygenase homology domain-containing protein 1	C8YR32	LOXH1_MOUSE	0-6h
Phypoly_transcript_00003	4447	ProSiteProfiles	PS50095	PLAT domain profile.	2543	2659	IPR001024	PLAT/LH2 domain	GO:0005515	-1.68938	0.00215487	1267.45	0.550644	3.06801	0.0555244	lipoxygenase homology domain-containing protein 1	C8YR32	LOXH1_MOUSE	0-6h
Phypoly_transcript_00003	4447	ProSiteProfiles	PS50095	PLAT domain profile.	2159	2275	IPR001024	PLAT/LH2 domain	GO:0005515	-1.68938	0.00215487	1267.45	0.550644	3.06801	0.0555244	lipoxygenase homology domain-containing protein 1	C8YR32	LOXH1_MOUSE	0-6h
Phypoly_transcript_00003	97	ProSitePatterns	PS00036	Basic-leucine zipper (bZIP) domain signature.	55	70	IPR004827	Basic-leucine zipper domain	GO:0003700|GO:0006355|GO:0043565	-1.68938	0.00215487	1267.45	0.550644	3.06801	0.0555244	lipoxygenase homology domain-containing protein 1	C8YR32	LOXH1_MOUSE	0-6h
Phypoly_transcript_00004	3585	ProSiteProfiles	PS50178	Zinc finger FYVE/FYVE-related type profile.	361	420	IPR017455	Zinc finger, FYVE-related		0	0	0	0	0	0	zinc finger fyve domain-containing protein 21	Q05B78	ZFY21_BOVIN	nsr
Phypoly_transcript_00004	3585	Pfam	PF12359	Protein of unknown function (DUF3645)	1888	1921	IPR022105	Protein of unknown function DUF3645		0	0	0	0	0	0	zinc finger fyve domain-containing protein 21	Q05B78	ZFY21_BOVIN	nsr
Phypoly_transcript_00004	3585	ProSiteProfiles	PS50222	EF-hand calcium-binding domain profile.	2659	2694	IPR002048	EF-hand domain	GO:0005509	0	0	0	0	0	0	zinc finger fyve domain-containing protein 21	Q05B78	ZFY21_BOVIN	nsr
Phypoly_transcript_00004	3585	ProSiteProfiles	PS50222	EF-hand calcium-binding domain profile.	2914	2949	IPR002048	EF-hand domain	GO:0005509	0	0	0	0	0	0	zinc finger fyve domain-containing protein 21	Q05B78	ZFY21_BOVIN	nsr
Phypoly_transcript_00004	3585	Pfam	PF13202	EF hand	2921	2940	IPR002048	EF-hand domain	GO:0005509	0	0	0	0	0	0	zinc finger fyve domain-containing protein 21	Q05B78	ZFY21_BOVIN	nsr
Phypoly_transcript_00004	3585	ProSitePatterns	PS00018	EF-hand calcium-binding domain.	2714	2726	IPR018247	EF-Hand 1, calcium-binding site		0	0	0	0	0	0	zinc finger fyve domain-containing protein 21	Q05B78	ZFY21_BOVIN	nsr
Phypoly_transcript_00004	3585	Pfam	PF13499	EF-hand domain pair	2664	2730	IPR011992	EF-hand domain pair	GO:0005509	0	0	0	0	0	0	zinc finger fyve domain-containing protein 21	Q05B78	ZFY21_BOVIN	nsr
Phypoly_transcript_00004	3585	Pfam	PF01363	FYVE zinc finger	360	418	IPR000306	FYVE zinc finger	GO:0046872	0	0	0	0	0	0	zinc finger fyve domain-containing protein 21	Q05B78	ZFY21_BOVIN	nsr
Phypoly_transcript_00004	3585	Pfam	PF06101	Plant protein of unknown function (DUF946)	3035	3199	IPR009291	Vacuolar protein sorting-associated protein 62		0	0	0	0	0	0	zinc finger fyve domain-containing protein 21	Q05B78	ZFY21_BOVIN	nsr
Phypoly_transcript_00004	3585	ProSiteProfiles	PS50222	EF-hand calcium-binding domain profile.	2950	2985	IPR002048	EF-hand domain	GO:0005509	0	0	0	0	0	0	zinc finger fyve domain-containing protein 21	Q05B78	ZFY21_BOVIN	nsr
Phypoly_transcript_00004	3585	ProSiteProfiles	PS50222	EF-hand calcium-binding domain profile.	2701	2736	IPR002048	EF-hand domain	GO:0005509	0	0	0	0	0	0	zinc finger fyve domain-containing protein 21	Q05B78	ZFY21_BOVIN	nsr
Phypoly_transcript_00004	3585	ProSitePatterns	PS00018	EF-hand calcium-binding domain.	2927	2939	IPR018247	EF-Hand 1, calcium-binding site		0	0	0	0	0	0	zinc finger fyve domain-containing protein 21	Q05B78	ZFY21_BOVIN	nsr
Phypoly_transcript_00004	3585	Pfam	PF12340	Protein of unknown function (DUF3638)	1479	1629	IPR022099	Protein of unknown function DUF3638		0	0	0	0	0	0	zinc finger fyve domain-containing protein 21	Q05B78	ZFY21_BOVIN	nsr
Phypoly_transcript_00005	4293	Pfam	PF12340	Protein of unknown function (DUF3638)	2615	2828	IPR022099	Protein of unknown function DUF3638		0	0	0	0	0	0	NA	NA	NA	nsr
Phypoly_transcript_00005	4293	ProSitePatterns	PS01358	Zinc finger RanBP2-type signature.	4235	4254	IPR001876	Zinc finger, RanBP2-type	GO:0008270	0	0	0	0	0	0	NA	NA	NA	nsr
Phypoly_transcript_00005	4293	Pfam	PF12359	Protein of unknown function (DUF3645)	2982	3015	IPR022105	Protein of unknown function DUF3645		0	0	0	0	0	0	NA	NA	NA	nsr
Phypoly_transcript_00005	4293	ProSitePatterns	PS00018	EF-hand calcium-binding domain.	3654	3666	IPR018247	EF-Hand 1, calcium-binding site		0	0	0	0	0	0	NA	NA	NA	nsr
Phypoly_transcript_00005	4293	ProSiteProfiles	PS50222	EF-hand calcium-binding domain profile.	3641	3676	IPR002048	EF-hand domain	GO:0005509	0	0	0	0	0	0	NA	NA	NA	nsr
Phypoly_transcript_00005	4293	ProSiteProfiles	PS50199	Zinc finger RanBP2 type profile.	4231	4255	IPR001876	Zinc finger, RanBP2-type	GO:0008270	0	0	0	0	0	0	NA	NA	NA	nsr
Phypoly_transcript_00005	4293	ProSiteProfiles	PS50222	EF-hand calcium-binding domain profile.	3904	3939	IPR002048	EF-hand domain	GO:0005509	0	0	0	0	0	0	NA	NA	NA	nsr
Phypoly_transcript_00008	2882	ProSiteProfiles	PS50026	EGF-like domain profile.	2499	2536	IPR000742	Epidermal growth factor-like domain	GO:0005515	3.56605	3.13174e-12	1436.86	0.511505	-6.97168	4.82016e-10	laminin subunit alpha	Q00174	LAMA_DROME	0-10h
Phypoly_transcript_00008	2882	ProSiteProfiles	PS50026	EGF-like domain profile.	2655	2692	IPR000742	Epidermal growth factor-like domain	GO:0005515	3.56605	3.13174e-12	1436.86	0.511505	-6.97168	4.82016e-10	laminin subunit alpha	Q00174	LAMA_DROME	0-10h
Phypoly_transcript_00008	2882	ProSitePatterns	PS01248	Laminin-type EGF-like (LE) domain signature.	2680	2711	IPR002049	EGF-like, laminin		3.56605	3.13174e-12	1436.86	0.511505	-6.97168	4.82016e-10	laminin subunit alpha	Q00174	LAMA_DROME	0-10h
Phypoly_transcript_00008	2882	ProSitePatterns	PS01248	Laminin-type EGF-like (LE) domain signature.	2576	2607	IPR002049	EGF-like, laminin		3.56605	3.13174e-12	1436.86	0.511505	-6.97168	4.82016e-10	laminin subunit alpha	Q00174	LAMA_DROME	0-10h
Phypoly_transcript_00008	2882	ProSitePatterns	PS01248	Laminin-type EGF-like (LE) domain signature.	2524	2555	IPR002049	EGF-like, laminin		3.56605	3.13174e-12	1436.86	0.511505	-6.97168	4.82016e-10	laminin subunit alpha	Q00174	LAMA_DROME	0-10h
Phypoly_transcript_00008	2882	ProSitePatterns	PS01248	Laminin-type EGF-like (LE) domain signature.	2776	2802	IPR002049	EGF-like, laminin		3.56605	3.13174e-12	1436.86	0.511505	-6.97168	4.82016e-10	laminin subunit alpha	Q00174	LAMA_DROME	0-10h
Phypoly_transcript_00008	2882	ProSitePatterns	PS00022	EGF-like domain signature 1.	2628	2639	IPR013032	EGF-like, conserved site		3.56605	3.13174e-12	1436.86	0.511505	-6.97168	4.82016e-10	laminin subunit alpha	Q00174	LAMA_DROME	0-10h
Phypoly_transcript_00008	2882	ProSitePatterns	PS00022	EGF-like domain signature 1.	2776	2787	IPR013032	EGF-like, conserved site		3.56605	3.13174e-12	1436.86	0.511505	-6.97168	4.82016e-10	laminin subunit alpha	Q00174	LAMA_DROME	0-10h
Phypoly_transcript_00008	2882	ProSitePatterns	PS00022	EGF-like domain signature 1.	2576	2587	IPR013032	EGF-like, conserved site		3.56605	3.13174e-12	1436.86	0.511505	-6.97168	4.82016e-10	laminin subunit alpha	Q00174	LAMA_DROME	0-10h
Phypoly_transcript_00008	2882	ProSiteProfiles	PS50026	EGF-like domain profile.	2757	2788	IPR000742	Epidermal growth factor-like domain	GO:0005515	3.56605	3.13174e-12	1436.86	0.511505	-6.97168	4.82016e-10	laminin subunit alpha	Q00174	LAMA_DROME	0-10h
Phypoly_transcript_00008	2882	Pfam	PF00053	Laminin EGF-like (Domains III and V)	2663	2703	IPR002049	EGF-like, laminin		3.56605	3.13174e-12	1436.86	0.511505	-6.97168	4.82016e-10	laminin subunit alpha	Q00174	LAMA_DROME	0-10h
Phypoly_transcript_00008	2882	Pfam	PF00053	Laminin EGF-like (Domains III and V)	2716	2761	IPR002049	EGF-like, laminin		3.56605	3.13174e-12	1436.86	0.511505	-6.97168	4.82016e-10	laminin subunit alpha	Q00174	LAMA_DROME	0-10h
Phypoly_transcript_00008	2882	Pfam	PF00053	Laminin EGF-like (Domains III and V)	2508	2547	IPR002049	EGF-like, laminin		3.56605	3.13174e-12	1436.86	0.511505	-6.97168	4.82016e-10	laminin subunit alpha	Q00174	LAMA_DROME	0-10h
Phypoly_transcript_00008	2882	Pfam	PF00053	Laminin EGF-like (Domains III and V)	788	828	IPR002049	EGF-like, laminin		3.56605	3.13174e-12	1436.86	0.511505	-6.97168	4.82016e-10	laminin subunit alpha	Q00174	LAMA_DROME	0-10h
Phypoly_transcript_00008	2882	ProSiteProfiles	PS50026	EGF-like domain profile.	2449	2485	IPR000742	Epidermal growth factor-like domain	GO:0005515	3.56605	3.13174e-12	1436.86	0.511505	-6.97168	4.82016e-10	laminin subunit alpha	Q00174	LAMA_DROME	0-10h
Phypoly_transcript_00008	2882	ProSitePatterns	PS00022	EGF-like domain signature 1.	2680	2691	IPR013032	EGF-like, conserved site		3.56605	3.13174e-12	1436.86	0.511505	-6.97168	4.82016e-10	laminin subunit alpha	Q00174	LAMA_DROME	0-10h
Phypoly_transcript_00008	2882	ProSitePatterns	PS00022	EGF-like domain signature 1.	2732	2743	IPR013032	EGF-like, conserved site		3.56605	3.13174e-12	1436.86	0.511505	-6.97168	4.82016e-10	laminin subunit alpha	Q00174	LAMA_DROME	0-10h
Phypoly_transcript_00008	2882	ProSitePatterns	PS01248	Laminin-type EGF-like (LE) domain signature.	2732	2765	IPR002049	EGF-like, laminin		3.56605	3.13174e-12	1436.86	0.511505	-6.97168	4.82016e-10	laminin subunit alpha	Q00174	LAMA_DROME	0-10h
Phypoly_transcript_00008	2882	ProSitePatterns	PS01248	Laminin-type EGF-like (LE) domain signature.	2787	2811	IPR002049	EGF-like, laminin		3.56605	3.13174e-12	1436.86	0.511505	-6.97168	4.82016e-10	laminin subunit alpha	Q00174	LAMA_DROME	0-10h
Phypoly_transcript_00008	2882	ProSitePatterns	PS01248	Laminin-type EGF-like (LE) domain signature.	751	784	IPR002049	EGF-like, laminin		3.56605	3.13174e-12	1436.86	0.511505	-6.97168	4.82016e-10	laminin subunit alpha	Q00174	LAMA_DROME	0-10h
Phypoly_transcript_00008	2882	ProSitePatterns	PS00022	EGF-like domain signature 1.	2473	2484	IPR013032	EGF-like, conserved site		3.56605	3.13174e-12	1436.86	0.511505	-6.97168	4.82016e-10	laminin subunit alpha	Q00174	LAMA_DROME	0-10h
Phypoly_transcript_00008	2882	ProSitePatterns	PS00022	EGF-like domain signature 1.	804	815	IPR013032	EGF-like, conserved site		3.56605	3.13174e-12	1436.86	0.511505	-6.97168	4.82016e-10	laminin subunit alpha	Q00174	LAMA_DROME	0-10h
Phypoly_transcript_00008	2882	ProSitePatterns	PS01248	Laminin-type EGF-like (LE) domain signature.	2628	2659	IPR002049	EGF-like, laminin		3.56605	3.13174e-12	1436.86	0.511505	-6.97168	4.82016e-10	laminin subunit alpha	Q00174	LAMA_DROME	0-10h
Phypoly_transcript_00008	2882	ProSitePatterns	PS01248	Laminin-type EGF-like (LE) domain signature.	804	828	IPR002049	EGF-like, laminin		3.56605	3.13174e-12	1436.86	0.511505	-6.97168	4.82016e-10	laminin subunit alpha	Q00174	LAMA_DROME	0-10h
Phypoly_transcript_00008	2882	ProSiteProfiles	PS50026	EGF-like domain profile.	780	816	IPR000742	Epidermal growth factor-like domain	GO:0005515	3.56605	3.13174e-12	1436.86	0.511505	-6.97168	4.82016e-10	laminin subunit alpha	Q00174	LAMA_DROME	0-10h
Phypoly_transcript_00008	2882	ProSitePatterns	PS00022	EGF-like domain signature 1.	751	762	IPR013032	EGF-like, conserved site		3.56605	3.13174e-12	1436.86	0.511505	-6.97168	4.82016e-10	laminin subunit alpha	Q00174	LAMA_DROME	0-10h
Phypoly_transcript_00008	2882	ProSiteProfiles	PS50026	EGF-like domain profile.	2603	2640	IPR000742	Epidermal growth factor-like domain	GO:0005515	3.56605	3.13174e-12	1436.86	0.511505	-6.97168	4.82016e-10	laminin subunit alpha	Q00174	LAMA_DROME	0-10h
Phypoly_transcript_00008	2882	ProSiteProfiles	PS50026	EGF-like domain profile.	2401	2434	IPR000742	Epidermal growth factor-like domain	GO:0005515	3.56605	3.13174e-12	1436.86	0.511505	-6.97168	4.82016e-10	laminin subunit alpha	Q00174	LAMA_DROME	0-10h
Phypoly_transcript_00008	2882	ProSitePatterns	PS00022	EGF-like domain signature 1.	2524	2535	IPR013032	EGF-like, conserved site		3.56605	3.13174e-12	1436.86	0.511505	-6.97168	4.82016e-10	laminin subunit alpha	Q00174	LAMA_DROME	0-10h
Phypoly_transcript_00008	2882	ProSiteProfiles	PS50026	EGF-like domain profile.	2707	2744	IPR000742	Epidermal growth factor-like domain	GO:0005515	3.56605	3.13174e-12	1436.86	0.511505	-6.97168	4.82016e-10	laminin subunit alpha	Q00174	LAMA_DROME	0-10h
Phypoly_transcript_00008	2882	ProSitePatterns	PS01248	Laminin-type EGF-like (LE) domain signature.	2473	2503	IPR002049	EGF-like, laminin		3.56605	3.13174e-12	1436.86	0.511505	-6.97168	4.82016e-10	laminin subunit alpha	Q00174	LAMA_DROME	0-10h
Phypoly_transcript_00008	2882	ProSitePatterns	PS00022	EGF-like domain signature 1.	2357	2368	IPR013032	EGF-like, conserved site		3.56605	3.13174e-12	1436.86	0.511505	-6.97168	4.82016e-10	laminin subunit alpha	Q00174	LAMA_DROME	0-10h
Phypoly_transcript_00008	2882	ProSitePatterns	PS00022	EGF-like domain signature 1.	2422	2433	IPR013032	EGF-like, conserved site		3.56605	3.13174e-12	1436.86	0.511505	-6.97168	4.82016e-10	laminin subunit alpha	Q00174	LAMA_DROME	0-10h
Phypoly_transcript_00008	2882	ProSiteProfiles	PS50026	EGF-like domain profile.	2551	2588	IPR000742	Epidermal growth factor-like domain	GO:0005515	3.56605	3.13174e-12	1436.86	0.511505	-6.97168	4.82016e-10	laminin subunit alpha	Q00174	LAMA_DROME	0-10h
Phypoly_transcript_00010	3876	Pfam	PF00109	Beta-ketoacyl synthase, N-terminal domain	3132	3347	IPR014030	Beta-ketoacyl synthase, N-terminal		-2.53304	0.000908867	263.333	0.763581	3.31732	0.00842248	fatty acid synthase subunit alpha	P78615	FAS2_EMEND	0-10h
Phypoly_transcript_00010	3876	Pfam	PF01575	MaoC like domain	1534	1637	IPR002539	MaoC-like domain	GO:0008152|GO:0016491	-2.53304	0.000908867	263.333	0.763581	3.31732	0.00842248	fatty acid synthase subunit alpha	P78615	FAS2_EMEND	0-10h
Phypoly_transcript_00010	3876	Pfam	PF01648	4'-phosphopantetheinyl transferase superfamily	3749	3871	IPR008278	4'-phosphopantetheinyl transferase superfamily	GO:0000287|GO:0008897|GO:0009059	-2.53304	0.000908867	263.333	0.763581	3.31732	0.00842248	fatty acid synthase subunit alpha	P78615	FAS2_EMEND	0-10h
Phypoly_transcript_00010	3876	Pfam	PF08354	Domain of unknown function (DUF1729)	1006	1062	IPR013565	Domain of unknown function DUF1729	GO:0004318|GO:0055114	-2.53304	0.000908867	263.333	0.763581	3.31732	0.00842248	fatty acid synthase subunit alpha	P78615	FAS2_EMEND	0-10h
Phypoly_transcript_00010	3876	Pfam	PF00698	Acyl transferase domain	1659	2014	IPR014043	Acyl transferase		-2.53304	0.000908867	263.333	0.763581	3.31732	0.00842248	fatty acid synthase subunit alpha	P78615	FAS2_EMEND	0-10h
Phypoly_transcript_00010	3876	ProSitePatterns	PS00606	Beta-ketoacyl synthases active site.	3253	3269	IPR018201	Beta-ketoacyl synthase, active site		-2.53304	0.000908867	263.333	0.763581	3.31732	0.00842248	fatty acid synthase subunit alpha	P78615	FAS2_EMEND	0-10h
Phypoly_transcript_00010	3876	Pfam	PF02801	Beta-ketoacyl synthase, C-terminal domain	3468	3557	IPR014031	Beta-ketoacyl synthase, C-terminal		-2.53304	0.000908867	263.333	0.763581	3.31732	0.00842248	fatty acid synthase subunit alpha	P78615	FAS2_EMEND	0-10h
Phypoly_transcript_00010	3876	Pfam	PF13561	Enoyl-(Acyl carrier protein) reductase	2649	2876				-2.53304	0.000908867	263.333	0.763581	3.31732	0.00842248	fatty acid synthase subunit alpha	P78615	FAS2_EMEND	0-10h
Phypoly_transcript_00012	3768	ProSitePatterns	PS00018	EF-hand calcium-binding domain.	3369	3381	IPR018247	EF-Hand 1, calcium-binding site		0	0	0	0	0	0	hepatocyte growth factor-regulated tyrosine kinase substrate	Q0V8S0	HGS_BOVIN	nsr
Phypoly_transcript_00012	3768	ProSiteProfiles	PS50222	EF-hand calcium-binding domain profile.	3156	3191	IPR002048	EF-hand domain	GO:0005509	0	0	0	0	0	0	hepatocyte growth factor-regulated tyrosine kinase substrate	Q0V8S0	HGS_BOVIN	nsr
Phypoly_transcript_00012	3768	ProSiteProfiles	PS50222	EF-hand calcium-binding domain profile.	3119	3154	IPR002048	EF-hand domain	GO:0005509	0	0	0	0	0	0	hepatocyte growth factor-regulated tyrosine kinase substrate	Q0V8S0	HGS_BOVIN	nsr
Phypoly_transcript_00012	3768	ProSiteProfiles	PS50178	Zinc finger FYVE/FYVE-related type profile.	961	1020	IPR017455	Zinc finger, FYVE-related		0	0	0	0	0	0	hepatocyte growth factor-regulated tyrosine kinase substrate	Q0V8S0	HGS_BOVIN	nsr
Phypoly_transcript_00012	3768	ProSiteProfiles	PS50222	EF-hand calcium-binding domain profile.	3392	3427	IPR002048	EF-hand domain	GO:0005509	0	0	0	0	0	0	hepatocyte growth factor-regulated tyrosine kinase substrate	Q0V8S0	HGS_BOVIN	nsr
Phypoly_transcript_00012	3768	ProSiteProfiles	PS50222	EF-hand calcium-binding domain profile.	3356	3391	IPR002048	EF-hand domain	GO:0005509	0	0	0	0	0	0	hepatocyte growth factor-regulated tyrosine kinase substrate	Q0V8S0	HGS_BOVIN	nsr
Phypoly_transcript_00012	3768	Pfam	PF13499	EF-hand domain pair	3360	3419	IPR011992	EF-hand domain pair	GO:0005509	0	0	0	0	0	0	hepatocyte growth factor-regulated tyrosine kinase substrate	Q0V8S0	HGS_BOVIN	nsr
Phypoly_transcript_00012	3768	Pfam	PF12359	Protein of unknown function (DUF3645)	2442	2472	IPR022105	Protein of unknown function DUF3645		0	0	0	0	0	0	hepatocyte growth factor-regulated tyrosine kinase substrate	Q0V8S0	HGS_BOVIN	nsr
Phypoly_transcript_00012	3768	Pfam	PF01363	FYVE zinc finger	962	1018	IPR000306	FYVE zinc finger	GO:0046872	0	0	0	0	0	0	hepatocyte growth factor-regulated tyrosine kinase substrate	Q0V8S0	HGS_BOVIN	nsr
Phypoly_transcript_00012	3768	Pfam	PF06101	Plant protein of unknown function (DUF946)	3477	3633	IPR009291	Vacuolar protein sorting-associated protein 62		0	0	0	0	0	0	hepatocyte growth factor-regulated tyrosine kinase substrate	Q0V8S0	HGS_BOVIN	nsr
Phypoly_transcript_00012	3768	ProSitePatterns	PS00018	EF-hand calcium-binding domain.	3169	3181	IPR018247	EF-Hand 1, calcium-binding site		0	0	0	0	0	0	hepatocyte growth factor-regulated tyrosine kinase substrate	Q0V8S0	HGS_BOVIN	nsr
Phypoly_transcript_00012	3768	Pfam	PF12340	Protein of unknown function (DUF3638)	2048	2190	IPR022099	Protein of unknown function DUF3638		0	0	0	0	0	0	hepatocyte growth factor-regulated tyrosine kinase substrate	Q0V8S0	HGS_BOVIN	nsr
Phypoly_transcript_00012	3768	Pfam	PF13833	EF-hand domain pair	3136	3186				0	0	0	0	0	0	hepatocyte growth factor-regulated tyrosine kinase substrate	Q0V8S0	HGS_BOVIN	nsr
Phypoly_transcript_00013	3723	Pfam	PF08240	Alcohol dehydrogenase GroES-like domain	1541	1599	IPR013154	Alcohol dehydrogenase GroES-like	GO:0016491|GO:0055114	0	0	0	0	0	0	phthioceranic hydroxyphthioceranic acid synthase	P9WQE9	PHAS_MYCTU	nsr
Phypoly_transcript_00013	3723	Pfam	PF02801	Beta-ketoacyl synthase, C-terminal domain	275	394	IPR014031	Beta-ketoacyl synthase, C-terminal		0	0	0	0	0	0	phthioceranic hydroxyphthioceranic acid synthase	P9WQE9	PHAS_MYCTU	nsr
Phypoly_transcript_00013	3723	Pfam	PF08659	KR domain	1850	2030	IPR013968	Polyketide synthase, KR		0	0	0	0	0	0	phthioceranic hydroxyphthioceranic acid synthase	P9WQE9	PHAS_MYCTU	nsr
Phypoly_transcript_00013	3723	Pfam	PF00698	Acyl transferase domain	551	881	IPR014043	Acyl transferase		0	0	0	0	0	0	phthioceranic hydroxyphthioceranic acid synthase	P9WQE9	PHAS_MYCTU	nsr
Phypoly_transcript_00013	3723	Pfam	PF13193	AMP-binding enzyme C-terminal domain	3159	3237	IPR025110	AMP-binding enzyme C-terminal domain		0	0	0	0	0	0	phthioceranic hydroxyphthioceranic acid synthase	P9WQE9	PHAS_MYCTU	nsr
Phypoly_transcript_00013	3723	Pfam	PF14765	Polyketide synthase dehydratase	968	1235				0	0	0	0	0	0	phthioceranic hydroxyphthioceranic acid synthase	P9WQE9	PHAS_MYCTU	nsr
Phypoly_transcript_00013	3723	ProSiteProfiles	PS50075	Acyl carrier protein phosphopantetheine domain profile.	2146	2215	IPR009081	Acyl carrier protein-like		0	0	0	0	0	0	phthioceranic hydroxyphthioceranic acid synthase	P9WQE9	PHAS_MYCTU	nsr
Phypoly_transcript_00013	3723	ProSitePatterns	PS00455	Putative AMP-binding domain signature.	2876	2887	IPR020845	AMP-binding, conserved site		0	0	0	0	0	0	phthioceranic hydroxyphthioceranic acid synthase	P9WQE9	PHAS_MYCTU	nsr
Phypoly_transcript_00013	3723	ProSitePatterns	PS00012	Phosphopantetheine attachment site.	3294	3309	IPR006162	Phosphopantetheine attachment site		0	0	0	0	0	0	phthioceranic hydroxyphthioceranic acid synthase	P9WQE9	PHAS_MYCTU	nsr
Phypoly_transcript_00013	3723	Pfam	PF13745	HxxPF-repeated domain	2583	2677				0	0	0	0	0	0	phthioceranic hydroxyphthioceranic acid synthase	P9WQE9	PHAS_MYCTU	nsr
Phypoly_transcript_00013	3723	Pfam	PF00501	AMP-binding enzyme	2738	3150	IPR000873	AMP-dependent synthetase/ligase	GO:0003824|GO:0008152	0	0	0	0	0	0	phthioceranic hydroxyphthioceranic acid synthase	P9WQE9	PHAS_MYCTU	nsr
Phypoly_transcript_00013	3723	ProSitePatterns	PS00606	Beta-ketoacyl synthases active site.	180	196	IPR018201	Beta-ketoacyl synthase, active site		0	0	0	0	0	0	phthioceranic hydroxyphthioceranic acid synthase	P9WQE9	PHAS_MYCTU	nsr
Phypoly_transcript_00013	3723	ProSiteProfiles	PS50075	Acyl carrier protein phosphopantetheine domain profile.	3264	3336	IPR009081	Acyl carrier protein-like		0	0	0	0	0	0	phthioceranic hydroxyphthioceranic acid synthase	P9WQE9	PHAS_MYCTU	nsr
Phypoly_transcript_00013	3723	Pfam	PF00550	Phosphopantetheine attachment site	3268	3332	IPR009081	Acyl carrier protein-like		0	0	0	0	0	0	phthioceranic hydroxyphthioceranic acid synthase	P9WQE9	PHAS_MYCTU	nsr
Phypoly_transcript_00013	3723	Pfam	PF00550	Phosphopantetheine attachment site	2153	2213	IPR009081	Acyl carrier protein-like		0	0	0	0	0	0	phthioceranic hydroxyphthioceranic acid synthase	P9WQE9	PHAS_MYCTU	nsr
Phypoly_transcript_00013	3723	Pfam	PF00109	Beta-ketoacyl synthase, N-terminal domain	20	267	IPR014030	Beta-ketoacyl synthase, N-terminal		0	0	0	0	0	0	phthioceranic hydroxyphthioceranic acid synthase	P9WQE9	PHAS_MYCTU	nsr
Phypoly_transcript_00013	3723	Pfam	PF00668	Condensation domain	2262	2559	IPR001242	Condensation domain		0	0	0	0	0	0	phthioceranic hydroxyphthioceranic acid synthase	P9WQE9	PHAS_MYCTU	nsr
Phypoly_transcript_00013	3723	Pfam	PF00107	Zinc-binding dehydrogenase	1661	1759	IPR013149	Alcohol dehydrogenase, C-terminal	GO:0008270|GO:0016491|GO:0055114	0	0	0	0	0	0	phthioceranic hydroxyphthioceranic acid synthase	P9WQE9	PHAS_MYCTU	nsr
Phypoly_transcript_00013	3723	Pfam	PF00975	Thioesterase domain	3420	3541	IPR001031	Thioesterase	GO:0009058|GO:0016788	0	0	0	0	0	0	phthioceranic hydroxyphthioceranic acid synthase	P9WQE9	PHAS_MYCTU	nsr
Phypoly_transcript_00014	3743	Pfam	PF07728	AAA domain (dynein-related subfamily)	406	506	IPR011704	ATPase, dynein-related, AAA domain	GO:0005524|GO:0016887	0	0	0	0	0	0	midasin	Q869L3	MDN1_DICDI	nsr
Phypoly_transcript_00014	3743	ProSiteProfiles	PS50234	VWFA domain profile.	3539	3732	IPR002035	von Willebrand factor, type A		0	0	0	0	0	0	midasin	Q869L3	MDN1_DICDI	nsr
Phypoly_transcript_00014	243	ProSiteProfiles	PS50922	TLC domain profile.	60	243	IPR006634	TRAM/LAG1/CLN8 homology domain	GO:0016021	0	0	0	0	0	0	midasin	Q869L3	MDN1_DICDI	nsr
Phypoly_transcript_00015	3642	ProSiteProfiles	PS51189	FAT domain profile.	2528	3065	IPR014009	PIK-related kinase		0	0	0	0	0	0	transformation transcription domain-associated protein	Q9Y4A5	TRRAP_HUMAN	nsr
Phypoly_transcript_00015	3642	Pfam	PF02260	FATC domain	3616	3642	IPR003152	PIK-related kinase, FATC	GO:0005515	0	0	0	0	0	0	transformation transcription domain-associated protein	Q9Y4A5	TRRAP_HUMAN	nsr
Phypoly_transcript_00015	3642	ProSiteProfiles	PS51190	FATC domain profile.	3610	3642	IPR003152	PIK-related kinase, FATC	GO:0005515	0	0	0	0	0	0	transformation transcription domain-associated protein	Q9Y4A5	TRRAP_HUMAN	nsr
Phypoly_transcript_00015	3642	Pfam	PF00454	Phosphatidylinositol 3- and 4-kinase	3326	3569	IPR000403	Phosphatidylinositol 3-/4-kinase, catalytic domain	GO:0016773	0	0	0	0	0	0	transformation transcription domain-associated protein	Q9Y4A5	TRRAP_HUMAN	nsr
Phypoly_transcript_00015	3642	Pfam	PF02259	FAT domain	2661	2990	IPR003151	PIK-related kinase, FAT	GO:0005515	0	0	0	0	0	0	transformation transcription domain-associated protein	Q9Y4A5	TRRAP_HUMAN	nsr
Phypoly_transcript_00016	272	Pfam	PF13415	Galactose oxidase, central domain	157	208				0	0	0	0	0	0	e3 ubiquitin-protein ligase rnf213	E9Q555	RN213_MOUSE	nsr
Phypoly_transcript_00016	2962	Pfam	PF07728	AAA domain (dynein-related subfamily)	194	294	IPR011704	ATPase, dynein-related, AAA domain	GO:0005524|GO:0016887	0	0	0	0	0	0	e3 ubiquitin-protein ligase rnf213	E9Q555	RN213_MOUSE	nsr
Phypoly_transcript_00018	3520	ProSiteProfiles	PS50026	EGF-like domain profile.	3297	3330	IPR000742	Epidermal growth factor-like domain	GO:0005515	0	0	0	0	0	0	laminin subunit alpha-5	Q61001	LAMA5_MOUSE	nsr
Phypoly_transcript_00018	3520	Pfam	PF00053	Laminin EGF-like (Domains III and V)	1632	1669	IPR002049	EGF-like, laminin		0	0	0	0	0	0	laminin subunit alpha-5	Q61001	LAMA5_MOUSE	nsr
Phypoly_transcript_00018	3520	Pfam	PF00053	Laminin EGF-like (Domains III and V)	1683	1722	IPR002049	EGF-like, laminin		0	0	0	0	0	0	laminin subunit alpha-5	Q61001	LAMA5_MOUSE	nsr
Phypoly_transcript_00018	3520	ProSiteProfiles	PS50026	EGF-like domain profile.	1675	1711	IPR000742	Epidermal growth factor-like domain	GO:0005515	0	0	0	0	0	0	laminin subunit alpha-5	Q61001	LAMA5_MOUSE	nsr
Phypoly_transcript_00018	3520	ProSitePatterns	PS01248	Laminin-type EGF-like (LE) domain signature.	3318	3350	IPR002049	EGF-like, laminin		0	0	0	0	0	0	laminin subunit alpha-5	Q61001	LAMA5_MOUSE	nsr
Phypoly_transcript_00018	3520	ProSitePatterns	PS00022	EGF-like domain signature 1.	1648	1659	IPR013032	EGF-like, conserved site		0	0	0	0	0	0	laminin subunit alpha-5	Q61001	LAMA5_MOUSE	nsr
Phypoly_transcript_00018	3520	ProSiteProfiles	PS50026	EGF-like domain profile.	1625	1660	IPR000742	Epidermal growth factor-like domain	GO:0005515	0	0	0	0	0	0	laminin subunit alpha-5	Q61001	LAMA5_MOUSE	nsr
Phypoly_transcript_00018	3520	ProSitePatterns	PS01248	Laminin-type EGF-like (LE) domain signature.	3361	3387	IPR002049	EGF-like, laminin		0	0	0	0	0	0	laminin subunit alpha-5	Q61001	LAMA5_MOUSE	nsr
Phypoly_transcript_00018	3520	ProSitePatterns	PS01248	Laminin-type EGF-like (LE) domain signature.	3372	3396	IPR002049	EGF-like, laminin		0	0	0	0	0	0	laminin subunit alpha-5	Q61001	LAMA5_MOUSE	nsr
Phypoly_transcript_00018	3520	ProSitePatterns	PS00022	EGF-like domain signature 1.	3318	3329	IPR013032	EGF-like, conserved site		0	0	0	0	0	0	laminin subunit alpha-5	Q61001	LAMA5_MOUSE	nsr
Phypoly_transcript_00018	3520	ProSitePatterns	PS00022	EGF-like domain signature 1.	3255	3266	IPR013032	EGF-like, conserved site		0	0	0	0	0	0	laminin subunit alpha-5	Q61001	LAMA5_MOUSE	nsr
Phypoly_transcript_00018	3520	ProSitePatterns	PS01248	Laminin-type EGF-like (LE) domain signature.	1648	1679	IPR002049	EGF-like, laminin		0	0	0	0	0	0	laminin subunit alpha-5	Q61001	LAMA5_MOUSE	nsr
Phypoly_transcript_00018	3520	ProSitePatterns	PS01248	Laminin-type EGF-like (LE) domain signature.	1699	1723	IPR002049	EGF-like, laminin		0	0	0	0	0	0	laminin subunit alpha-5	Q61001	LAMA5_MOUSE	nsr
Phypoly_transcript_00018	3520	ProSitePatterns	PS00022	EGF-like domain signature 1.	3361	3372	IPR013032	EGF-like, conserved site		0	0	0	0	0	0	laminin subunit alpha-5	Q61001	LAMA5_MOUSE	nsr
Phypoly_transcript_00018	3520	ProSitePatterns	PS00022	EGF-like domain signature 1.	1699	1710	IPR013032	EGF-like, conserved site		0	0	0	0	0	0	laminin subunit alpha-5	Q61001	LAMA5_MOUSE	nsr
Phypoly_transcript_00020	3397	Pfam	PF09333	ATG C terminal domain	3152	3232	IPR015412	Autophagy-related, C-terminal		-1.31137	0.0163429	391.264	0.546139	2.40117	0.0726762	vacuolar protein sorting-associated protein 13a	Q54LB8	VP13A_DICDI	0-10h
Phypoly_transcript_00020	3397	Pfam	PF06650	Protein of unknown function (DUF1162)	2331	2462	IPR009543	Vacuolar protein sorting-associated protein 13 domain		-1.31137	0.0163429	391.264	0.546139	2.40117	0.0726762	vacuolar protein sorting-associated protein 13a	Q54LB8	VP13A_DICDI	0-10h
Phypoly_transcript_00020	3397	Pfam	PF06650	Protein of unknown function (DUF1162)	2590	2734	IPR009543	Vacuolar protein sorting-associated protein 13 domain		-1.31137	0.0163429	391.264	0.546139	2.40117	0.0726762	vacuolar protein sorting-associated protein 13a	Q54LB8	VP13A_DICDI	0-10h
Phypoly_transcript_00020	3397	Pfam	PF12624	N-terminal region of Chorein, a TM vesicle-mediated sorter	5	122	IPR026854	Vacuolar protein sorting-associated protein 13A N-terminal domain		-1.31137	0.0163429	391.264	0.546139	2.40117	0.0726762	vacuolar protein sorting-associated protein 13a	Q54LB8	VP13A_DICDI	0-10h
Phypoly_transcript_00021	3264	Pfam	PF06650	Protein of unknown function (DUF1162)	2296	2587	IPR009543	Vacuolar protein sorting-associated protein 13 domain		0	0	0	0	0	0	vacuolar protein sorting-associated protein 13a	Q54LB8	VP13A_DICDI	nsr
Phypoly_transcript_00021	3264	Pfam	PF09333	ATG C terminal domain	3031	3108	IPR015412	Autophagy-related, C-terminal		0	0	0	0	0	0	vacuolar protein sorting-associated protein 13a	Q54LB8	VP13A_DICDI	nsr
Phypoly_transcript_00021	3264	Pfam	PF12624	N-terminal region of Chorein, a TM vesicle-mediated sorter	15	130	IPR026854	Vacuolar protein sorting-associated protein 13A N-terminal domain		0	0	0	0	0	0	vacuolar protein sorting-associated protein 13a	Q54LB8	VP13A_DICDI	nsr
Phypoly_transcript_00022	3280	ProSiteProfiles	PS50082	Trp-Asp (WD) repeats profile.	2493	2532	IPR001680	WD40 repeat	GO:0005515	0	0	0	0	0	0	probable serine threonine-protein kinase pats1	Q55E58	PATS1_DICDI	nsr
Phypoly_transcript_00022	3280	ProSiteProfiles	PS51450	Leucine-rich repeat profile.	1167	1189	IPR001611	Leucine-rich repeat	GO:0005515	0	0	0	0	0	0	probable serine threonine-protein kinase pats1	Q55E58	PATS1_DICDI	nsr
Phypoly_transcript_00022	3280	Pfam	PF06602	Myotubularin-like phosphatase domain	504	863	IPR010569	Myotubularin-like phosphatase domain	GO:0016311|GO:0016791	0	0	0	0	0	0	probable serine threonine-protein kinase pats1	Q55E58	PATS1_DICDI	nsr
Phypoly_transcript_00022	3280	Pfam	PF12799	Leucine Rich repeats (2 copies)	1098	1136	IPR025875	Leucine rich repeat 4		0	0	0	0	0	0	probable serine threonine-protein kinase pats1	Q55E58	PATS1_DICDI	nsr
Phypoly_transcript_00022	3280	ProSitePatterns	PS00678	Trp-Asp (WD) repeats signature.	2390	2404	IPR019775	WD40 repeat, conserved site		0	0	0	0	0	0	probable serine threonine-protein kinase pats1	Q55E58	PATS1_DICDI	nsr
Phypoly_transcript_00022	3280	ProSiteProfiles	PS51450	Leucine-rich repeat profile.	1282	1303	IPR001611	Leucine-rich repeat	GO:0005515	0	0	0	0	0	0	probable serine threonine-protein kinase pats1	Q55E58	PATS1_DICDI	nsr
Phypoly_transcript_00022	3280	ProSiteProfiles	PS51450	Leucine-rich repeat profile.	1213	1234	IPR001611	Leucine-rich repeat	GO:0005515	0	0	0	0	0	0	probable serine threonine-protein kinase pats1	Q55E58	PATS1_DICDI	nsr
Phypoly_transcript_00022	3280	ProSiteProfiles	PS50294	Trp-Asp (WD) repeats circular profile.	2347	2622	IPR017986	WD40-repeat-containing domain	GO:0005515	0	0	0	0	0	0	probable serine threonine-protein kinase pats1	Q55E58	PATS1_DICDI	nsr
Phypoly_transcript_00022	3280	ProSiteProfiles	PS51450	Leucine-rich repeat profile.	1236	1257	IPR001611	Leucine-rich repeat	GO:0005515	0	0	0	0	0	0	probable serine threonine-protein kinase pats1	Q55E58	PATS1_DICDI	nsr
Phypoly_transcript_00022	3280	ProSiteProfiles	PS51424	Roc domain profile.	1318	1508	IPR020859	ROC GTPase		0	0	0	0	0	0	probable serine threonine-protein kinase pats1	Q55E58	PATS1_DICDI	nsr
Phypoly_transcript_00022	3280	ProSiteProfiles	PS50082	Trp-Asp (WD) repeats profile.	2532	2571	IPR001680	WD40 repeat	GO:0005515	0	0	0	0	0	0	probable serine threonine-protein kinase pats1	Q55E58	PATS1_DICDI	nsr
Phypoly_transcript_00022	3280	ProSiteProfiles	PS51450	Leucine-rich repeat profile.	1121	1142	IPR001611	Leucine-rich repeat	GO:0005515	0	0	0	0	0	0	probable serine threonine-protein kinase pats1	Q55E58	PATS1_DICDI	nsr
Phypoly_transcript_00022	3280	ProSitePatterns	PS00108	Serine/Threonine protein kinases active-site signature.	2087	2099	IPR008271	Serine/threonine-protein kinase, active site	GO:0004674|GO:0006468	0	0	0	0	0	0	probable serine threonine-protein kinase pats1	Q55E58	PATS1_DICDI	nsr
Phypoly_transcript_00022	3280	Pfam	PF00400	WD domain, G-beta repeat	2528	2562	IPR001680	WD40 repeat	GO:0005515	0	0	0	0	0	0	probable serine threonine-protein kinase pats1	Q55E58	PATS1_DICDI	nsr
Phypoly_transcript_00022	3280	Pfam	PF00400	WD domain, G-beta repeat	2490	2522	IPR001680	WD40 repeat	GO:0005515	0	0	0	0	0	0	probable serine threonine-protein kinase pats1	Q55E58	PATS1_DICDI	nsr
Phypoly_transcript_00022	3280	ProSiteProfiles	PS51339	Myotubularin phosphatase domain.	520	920	IPR017906	Myotubularin phosphatase domain	GO:0016311|GO:0016791	0	0	0	0	0	0	probable serine threonine-protein kinase pats1	Q55E58	PATS1_DICDI	nsr
Phypoly_transcript_00022	3280	Pfam	PF07714	Protein tyrosine kinase	1954	2224	IPR001245	Serine-threonine/tyrosine-protein kinase catalytic domain	GO:0004672|GO:0006468	0	0	0	0	0	0	probable serine threonine-protein kinase pats1	Q55E58	PATS1_DICDI	nsr
Phypoly_transcript_00022	3280	ProSiteProfiles	PS51450	Leucine-rich repeat profile.	1024	1046	IPR001611	Leucine-rich repeat	GO:0005515	0	0	0	0	0	0	probable serine threonine-protein kinase pats1	Q55E58	PATS1_DICDI	nsr
Phypoly_transcript_00022	3280	Pfam	PF08477	Miro-like protein	1326	1455	IPR013684	Mitochondrial Rho-like	GO:0005525|GO:0005622|GO:0007264	0	0	0	0	0	0	probable serine threonine-protein kinase pats1	Q55E58	PATS1_DICDI	nsr
Phypoly_transcript_00022	3280	ProSiteProfiles	PS51450	Leucine-rich repeat profile.	1190	1211	IPR001611	Leucine-rich repeat	GO:0005515	0	0	0	0	0	0	probable serine threonine-protein kinase pats1	Q55E58	PATS1_DICDI	nsr
Phypoly_transcript_00022	3280	Pfam	PF13855	Leucine rich repeat	1166	1224				0	0	0	0	0	0	probable serine threonine-protein kinase pats1	Q55E58	PATS1_DICDI	nsr
Phypoly_transcript_00022	3280	ProSiteProfiles	PS51450	Leucine-rich repeat profile.	1098	1119	IPR001611	Leucine-rich repeat	GO:0005515	0	0	0	0	0	0	probable serine threonine-protein kinase pats1	Q55E58	PATS1_DICDI	nsr
Phypoly_transcript_00022	3280	ProSiteProfiles	PS51450	Leucine-rich repeat profile.	1075	1096	IPR001611	Leucine-rich repeat	GO:0005515	0	0	0	0	0	0	probable serine threonine-protein kinase pats1	Q55E58	PATS1_DICDI	nsr
Phypoly_transcript_00022	3280	ProSiteProfiles	PS51450	Leucine-rich repeat profile.	1259	1281	IPR001611	Leucine-rich repeat	GO:0005515	0	0	0	0	0	0	probable serine threonine-protein kinase pats1	Q55E58	PATS1_DICDI	nsr
Phypoly_transcript_00022	3280	ProSiteProfiles	PS50011	Protein kinase domain profile.	1953	2235	IPR000719	Protein kinase domain	GO:0004672|GO:0005524|GO:0006468	0	0	0	0	0	0	probable serine threonine-protein kinase pats1	Q55E58	PATS1_DICDI	nsr
Phypoly_transcript_00023	3233	Pfam	PF11997	Domain of unknown function (DUF3492)	2211	2501	IPR022622	Domain of unknown function DUF3492		0	0	0	0	0	0	NA	NA	NA	nsr
Phypoly_transcript_00023	3233	Pfam	PF00534	Glycosyl transferases group 1	2540	2685	IPR001296	Glycosyl transferase, family 1	GO:0009058	0	0	0	0	0	0	NA	NA	NA	nsr
Phypoly_transcript_00024	77	ProSiteProfiles	PS51111	REJ domain profile.	1	77	IPR014010	Egg jelly receptor, REJ-like		0	0	0	0	0	0	vacuolar protein sorting-associated protein 13b	Q7Z7G8	VP13B_HUMAN	nsr
Phypoly_transcript_00024	3164	Pfam	PF12624	N-terminal region of Chorein, a TM vesicle-mediated sorter	3	95	IPR026854	Vacuolar protein sorting-associated protein 13A N-terminal domain		0	0	0	0	0	0	vacuolar protein sorting-associated protein 13b	Q7Z7G8	VP13B_HUMAN	nsr
Phypoly_transcript_00025	3118	ProSitePatterns	PS00915	Phosphatidylinositol 3- and 4-kinases signature 1.	2766	2780	IPR018936	Phosphatidylinositol 3/4-kinase, conserved site	GO:0016773	2.19783	0.000113523	389.617	0.56943	-3.85971	0.00167048	serine-protein kinase atm	Q62388	ATM_MOUSE	0-10h
Phypoly_transcript_00025	3118	Pfam	PF02260	FATC domain	3066	3092	IPR003152	PIK-related kinase, FATC	GO:0005515	2.19783	0.000113523	389.617	0.56943	-3.85971	0.00167048	serine-protein kinase atm	Q62388	ATM_MOUSE	0-10h
Phypoly_transcript_00025	3118	Pfam	PF00454	Phosphatidylinositol 3- and 4-kinase	2762	3011	IPR000403	Phosphatidylinositol 3-/4-kinase, catalytic domain	GO:0016773	2.19783	0.000113523	389.617	0.56943	-3.85971	0.00167048	serine-protein kinase atm	Q62388	ATM_MOUSE	0-10h
Phypoly_transcript_00025	3118	ProSitePatterns	PS00916	Phosphatidylinositol 3- and 4-kinases signature 2.	2906	2926	IPR018936	Phosphatidylinositol 3/4-kinase, conserved site	GO:0016773	2.19783	0.000113523	389.617	0.56943	-3.85971	0.00167048	serine-protein kinase atm	Q62388	ATM_MOUSE	0-10h
Phypoly_transcript_00025	3118	ProSiteProfiles	PS51189	FAT domain profile.	2003	2633	IPR014009	PIK-related kinase		2.19783	0.000113523	389.617	0.56943	-3.85971	0.00167048	serine-protein kinase atm	Q62388	ATM_MOUSE	0-10h
Phypoly_transcript_00025	3118	ProSiteProfiles	PS51190	FATC domain profile.	3065	3097	IPR003152	PIK-related kinase, FATC	GO:0005515	2.19783	0.000113523	389.617	0.56943	-3.85971	0.00167048	serine-protein kinase atm	Q62388	ATM_MOUSE	0-10h
Phypoly_transcript_00025	3118	ProSiteProfiles	PS50290	Phosphatidylinositol 3- and 4-kinases family profile.	2762	3097	IPR000403	Phosphatidylinositol 3-/4-kinase, catalytic domain	GO:0016773	2.19783	0.000113523	389.617	0.56943	-3.85971	0.00167048	serine-protein kinase atm	Q62388	ATM_MOUSE	0-10h
Phypoly_transcript_00025	3118	Pfam	PF02259	FAT domain	2178	2556	IPR003151	PIK-related kinase, FAT	GO:0005515	2.19783	0.000113523	389.617	0.56943	-3.85971	0.00167048	serine-protein kinase atm	Q62388	ATM_MOUSE	0-10h
Phypoly_transcript_00026	3136	Pfam	PF05168	HEPN domain	3026	3119	IPR007842	HEPN		-1.67208	0.0158585	1887.94	0.693189	2.41216	0.0712942	sacsin	Q9NZJ4	SACS_HUMAN	0-10h
Phypoly_transcript_00028	3024	Pfam	PF00443	Ubiquitin carboxyl-terminal hydrolase	1438	1782	IPR001394	Ubiquitin carboxyl-terminal hydrolases family 2	GO:0004221|GO:0006511	0	0	0	0	0	0	ubiquitin carboxyl-terminal hydrolase 34	Q70CQ2	UBP34_HUMAN	nsr
Phypoly_transcript_00028	3024	ProSiteProfiles	PS50235	Ubiquitin carboxyl-terminal hydrolases family 2 profile.	1439	1786	IPR001394	Ubiquitin carboxyl-terminal hydrolases family 2	GO:0004221|GO:0006511	0	0	0	0	0	0	ubiquitin carboxyl-terminal hydrolase 34	Q70CQ2	UBP34_HUMAN	nsr
Phypoly_transcript_00028	3024	ProSitePatterns	PS00972	Ubiquitin carboxyl-terminal hydrolases family 2 signature 1.	1440	1455	IPR018200	Peptidase C19, ubiquitin carboxyl-terminal hydrolase 2, conserved site	GO:0004221|GO:0006511	0	0	0	0	0	0	ubiquitin carboxyl-terminal hydrolase 34	Q70CQ2	UBP34_HUMAN	nsr
Phypoly_transcript_00028	3024	ProSitePatterns	PS00973	Ubiquitin carboxyl-terminal hydrolases family 2 signature 2.	1694	1711	IPR018200	Peptidase C19, ubiquitin carboxyl-terminal hydrolase 2, conserved site	GO:0004221|GO:0006511	0	0	0	0	0	0	ubiquitin carboxyl-terminal hydrolase 34	Q70CQ2	UBP34_HUMAN	nsr
Phypoly_transcript_00031	3057	Pfam	PF12780	P-loop containing dynein motor region D4	1163	1393	IPR024317	Dynein heavy chain, P-loop containing D4 domain		0	0	0	0	0	0	dynein heavy chain axonemal	Q63170	DYH7_RAT	nsr
Phypoly_transcript_00031	3057	Pfam	PF12774	Hydrolytic ATP binding site of dynein motor region D1	72	303				0	0	0	0	0	0	dynein heavy chain axonemal	Q63170	DYH7_RAT	nsr
Phypoly_transcript_00031	3057	Pfam	PF03028	Dynein heavy chain and region D6 of dynein motor	2483	2952	IPR004273	Dynein heavy chain domain	GO:0003777|GO:0007018|GO:0030286	0	0	0	0	0	0	dynein heavy chain axonemal	Q63170	DYH7_RAT	nsr
Phypoly_transcript_00031	3057	Pfam	PF03028	Dynein heavy chain and region D6 of dynein motor	2266	2451	IPR004273	Dynein heavy chain domain	GO:0003777|GO:0007018|GO:0030286	0	0	0	0	0	0	dynein heavy chain axonemal	Q63170	DYH7_RAT	nsr
Phypoly_transcript_00031	3057	Pfam	PF12781	ATP-binding dynein motor region D5	1797	2027				0	0	0	0	0	0	dynein heavy chain axonemal	Q63170	DYH7_RAT	nsr
Phypoly_transcript_00031	3057	Pfam	PF12777	Microtubule-binding stalk of dynein motor	1446	1770	IPR024743	Dynein heavy chain, coiled coil stalk		0	0	0	0	0	0	dynein heavy chain axonemal	Q63170	DYH7_RAT	nsr
Phypoly_transcript_00031	3057	Pfam	PF12775	P-loop containing dynein motor region D3	799	1077				0	0	0	0	0	0	dynein heavy chain axonemal	Q63170	DYH7_RAT	nsr
Phypoly_transcript_00032	3047	ProSiteProfiles	PS50030	Ubiquitin-associated domain (UBA) profile.	1317	1358	IPR015940	Ubiquitin-associated/translation elongation factor EF1B, N-terminal, eukaryote		0	0	0	0	0	0	e3 ubiquitin-protein ligase upl1	Q8GY23	UPL1_ARATH	nsr
Phypoly_transcript_00032	3047	ProSiteProfiles	PS50330	Ubiquitin-interacting motif (UIM) repeat profile.	1372	1391	IPR003903	Ubiquitin interacting motif		0	0	0	0	0	0	e3 ubiquitin-protein ligase upl1	Q8GY23	UPL1_ARATH	nsr
Phypoly_transcript_00032	3047	Pfam	PF14377	Domain of unknown function (DUF4414)	2629	2740	IPR025527	Domain of unknown function DUF4414		0	0	0	0	0	0	e3 ubiquitin-protein ligase upl1	Q8GY23	UPL1_ARATH	nsr
Phypoly_transcript_00032	3047	Pfam	PF06012	Domain of Unknown Function (DUF908)	104	393	IPR010309	E3 ubiquitin ligase, domain of unknown function DUF908		0	0	0	0	0	0	e3 ubiquitin-protein ligase upl1	Q8GY23	UPL1_ARATH	nsr
Phypoly_transcript_00032	3047	Pfam	PF00627	UBA/TS-N domain	1319	1355	IPR000449	Ubiquitin-associated domain/translation elongation factor EF-Ts, N-terminal	GO:0005515	0	0	0	0	0	0	e3 ubiquitin-protein ligase upl1	Q8GY23	UPL1_ARATH	nsr
Phypoly_transcript_00032	3047	Pfam	PF02809	Ubiquitin interaction motif	1372	1385	IPR003903	Ubiquitin interacting motif		0	0	0	0	0	0	e3 ubiquitin-protein ligase upl1	Q8GY23	UPL1_ARATH	nsr
Phypoly_transcript_00032	3047	Pfam	PF06025	Domain of Unknown Function (DUF913)	457	752	IPR010314	E3 ubiquitin ligase, domain of unknown function DUF913		0	0	0	0	0	0	e3 ubiquitin-protein ligase upl1	Q8GY23	UPL1_ARATH	nsr
Phypoly_transcript_00033	1138	Pfam	PF14500	Dos2-interacting transcription regulator of RNA-Pol-II	74	335				0	0	0	0	0	0	mms19 nucleotide excision repair protein homolog	Q54J88	MMS19_DICDI	nsr
Phypoly_transcript_00033	1138	Pfam	PF12460	RNAPII transcription regulator C-terminal	598	1063	IPR024687	RNAPII transcription regulator C-terminal		0	0	0	0	0	0	mms19 nucleotide excision repair protein homolog	Q54J88	MMS19_DICDI	nsr
Phypoly_transcript_00033	2110	Pfam	PF10350	Putative death-receptor fusion protein (DUF2428)	1016	1300	IPR019442	Domain of unknown function DUF2428, death-receptor-like		0	0	0	0	0	0	mms19 nucleotide excision repair protein homolog	Q54J88	MMS19_DICDI	nsr
Phypoly_transcript_00036	2909	Pfam	PF07539	Down-regulated in metastasis	979	1113	IPR011430	Down-regulated-in-metastasis protein		0	0	0	0	0	0	small subunit processome component 20 homolog	Q5XG71	UTP20_MOUSE	nsr
Phypoly_transcript_00037	2891	ProSiteProfiles	PS50075	Acyl carrier protein phosphopantetheine domain profile.	2556	2623	IPR009081	Acyl carrier protein-like		1.33525	0.00719393	35.0484	0.496796	-2.68773	0.0402406	polyketide synthase	P40806	PKSJ_BACSU	0-10h
Phypoly_transcript_00037	2891	ProSitePatterns	PS00455	Putative AMP-binding domain signature.	934	945	IPR020845	AMP-binding, conserved site		1.33525	0.00719393	35.0484	0.496796	-2.68773	0.0402406	polyketide synthase	P40806	PKSJ_BACSU	0-10h
Phypoly_transcript_00037	2891	ProSiteProfiles	PS50075	Acyl carrier protein phosphopantetheine domain profile.	1305	1375	IPR009081	Acyl carrier protein-like		1.33525	0.00719393	35.0484	0.496796	-2.68773	0.0402406	polyketide synthase	P40806	PKSJ_BACSU	0-10h
Phypoly_transcript_00037	2891	Pfam	PF00668	Condensation domain	317	607	IPR001242	Condensation domain		1.33525	0.00719393	35.0484	0.496796	-2.68773	0.0402406	polyketide synthase	P40806	PKSJ_BACSU	0-10h
Phypoly_transcript_00037	2891	Pfam	PF00698	Acyl transferase domain	1975	2094	IPR014043	Acyl transferase		1.33525	0.00719393	35.0484	0.496796	-2.68773	0.0402406	polyketide synthase	P40806	PKSJ_BACSU	0-10h
Phypoly_transcript_00037	2891	Pfam	PF02801	Beta-ketoacyl synthase, C-terminal domain	1641	1756	IPR014031	Beta-ketoacyl synthase, C-terminal		1.33525	0.00719393	35.0484	0.496796	-2.68773	0.0402406	polyketide synthase	P40806	PKSJ_BACSU	0-10h
Phypoly_transcript_00037	2891	ProSitePatterns	PS00012	Phosphopantetheine attachment site.	249	264	IPR006162	Phosphopantetheine attachment site		1.33525	0.00719393	35.0484	0.496796	-2.68773	0.0402406	polyketide synthase	P40806	PKSJ_BACSU	0-10h
Phypoly_transcript_00037	2891	Pfam	PF00501	AMP-binding enzyme	779	1193	IPR000873	AMP-dependent synthetase/ligase	GO:0003824|GO:0008152	1.33525	0.00719393	35.0484	0.496796	-2.68773	0.0402406	polyketide synthase	P40806	PKSJ_BACSU	0-10h
Phypoly_transcript_00037	2891	Pfam	PF00975	Thioesterase domain	2651	2874	IPR001031	Thioesterase	GO:0009058|GO:0016788	1.33525	0.00719393	35.0484	0.496796	-2.68773	0.0402406	polyketide synthase	P40806	PKSJ_BACSU	0-10h
Phypoly_transcript_00037	2891	Pfam	PF08659	KR domain	2	129	IPR013968	Polyketide synthase, KR		1.33525	0.00719393	35.0484	0.496796	-2.68773	0.0402406	polyketide synthase	P40806	PKSJ_BACSU	0-10h
Phypoly_transcript_00037	2891	ProSiteProfiles	PS50075	Acyl carrier protein phosphopantetheine domain profile.	222	291	IPR009081	Acyl carrier protein-like		1.33525	0.00719393	35.0484	0.496796	-2.68773	0.0402406	polyketide synthase	P40806	PKSJ_BACSU	0-10h
Phypoly_transcript_00037	2891	Pfam	PF00109	Beta-ketoacyl synthase, N-terminal domain	1397	1632	IPR014030	Beta-ketoacyl synthase, N-terminal		1.33525	0.00719393	35.0484	0.496796	-2.68773	0.0402406	polyketide synthase	P40806	PKSJ_BACSU	0-10h
Phypoly_transcript_00037	2891	Pfam	PF00550	Phosphopantetheine attachment site	1312	1374	IPR009081	Acyl carrier protein-like		1.33525	0.00719393	35.0484	0.496796	-2.68773	0.0402406	polyketide synthase	P40806	PKSJ_BACSU	0-10h
Phypoly_transcript_00037	2891	Pfam	PF00550	Phosphopantetheine attachment site	224	289	IPR009081	Acyl carrier protein-like		1.33525	0.00719393	35.0484	0.496796	-2.68773	0.0402406	polyketide synthase	P40806	PKSJ_BACSU	0-10h
Phypoly_transcript_00037	2891	Pfam	PF00550	Phosphopantetheine attachment site	2563	2622	IPR009081	Acyl carrier protein-like		1.33525	0.00719393	35.0484	0.496796	-2.68773	0.0402406	polyketide synthase	P40806	PKSJ_BACSU	0-10h
Phypoly_transcript_00037	2891	Pfam	PF13193	AMP-binding enzyme C-terminal domain	1201	1280	IPR025110	AMP-binding enzyme C-terminal domain		1.33525	0.00719393	35.0484	0.496796	-2.68773	0.0402406	polyketide synthase	P40806	PKSJ_BACSU	0-10h
Phypoly_transcript_00038	2439	Pfam	PF05183	RNA dependent RNA polymerase	1666	2211	IPR007855	RNA-dependent RNA polymerase, eukaryotic-type	GO:0003968	2.65041	2.18201e-06	1382.07	0.559655	-4.73579	6.53812e-05	probable rna-dependent rna polymerase 1	Q0DXS3	RDR1_ORYSJ	0-10h
Phypoly_transcript_00038	375	Pfam	PF13418	Galactose oxidase, central domain	301	355				2.65041	2.18201e-06	1382.07	0.559655	-4.73579	6.53812e-05	probable rna-dependent rna polymerase 1	Q0DXS3	RDR1_ORYSJ	0-10h
Phypoly_transcript_00038	375	Pfam	PF13418	Galactose oxidase, central domain	168	209				2.65041	2.18201e-06	1382.07	0.559655	-4.73579	6.53812e-05	probable rna-dependent rna polymerase 1	Q0DXS3	RDR1_ORYSJ	0-10h
Phypoly_transcript_00041	2621	ProSiteProfiles	PS50088	Ankyrin repeat profile.	547	579	IPR002110	Ankyrin repeat	GO:0005515	1.96504	0.00496538	632.653	0.699486	-2.80927	0.0303958	poly(adp-ribose) polymerase pme-5	Q9TXQ1	PME5_CAEEL	0-10h
Phypoly_transcript_00041	2621	ProSiteProfiles	PS51059	PARP catalytic domain profile.	2422	2621	IPR012317	Poly(ADP-ribose) polymerase, catalytic domain	GO:0003950	1.96504	0.00496538	632.653	0.699486	-2.80927	0.0303958	poly(adp-ribose) polymerase pme-5	Q9TXQ1	PME5_CAEEL	0-10h
Phypoly_transcript_00041	2621	ProSiteProfiles	PS51060	PARP alpha-helical domain profile.	2283	2412	IPR004102	Poly(ADP-ribose) polymerase, regulatory domain	GO:0003950|GO:0006471	1.96504	0.00496538	632.653	0.699486	-2.80927	0.0303958	poly(adp-ribose) polymerase pme-5	Q9TXQ1	PME5_CAEEL	0-10h
Phypoly_transcript_00041	2621	Pfam	PF12796	Ankyrin repeats (3 copies)	975	1076	IPR020683	Ankyrin repeat-containing domain		1.96504	0.00496538	632.653	0.699486	-2.80927	0.0303958	poly(adp-ribose) polymerase pme-5	Q9TXQ1	PME5_CAEEL	0-10h
Phypoly_transcript_00041	2621	Pfam	PF12796	Ankyrin repeats (3 copies)	1826	1891	IPR020683	Ankyrin repeat-containing domain		1.96504	0.00496538	632.653	0.699486	-2.80927	0.0303958	poly(adp-ribose) polymerase pme-5	Q9TXQ1	PME5_CAEEL	0-10h
Phypoly_transcript_00041	2621	Pfam	PF12796	Ankyrin repeats (3 copies)	1402	1484	IPR020683	Ankyrin repeat-containing domain		1.96504	0.00496538	632.653	0.699486	-2.80927	0.0303958	poly(adp-ribose) polymerase pme-5	Q9TXQ1	PME5_CAEEL	0-10h
Phypoly_transcript_00041	2621	Pfam	PF12796	Ankyrin repeats (3 copies)	1602	1669	IPR020683	Ankyrin repeat-containing domain		1.96504	0.00496538	632.653	0.699486	-2.80927	0.0303958	poly(adp-ribose) polymerase pme-5	Q9TXQ1	PME5_CAEEL	0-10h
Phypoly_transcript_00041	2621	Pfam	PF12796	Ankyrin repeats (3 copies)	1901	1982	IPR020683	Ankyrin repeat-containing domain		1.96504	0.00496538	632.653	0.699486	-2.80927	0.0303958	poly(adp-ribose) polymerase pme-5	Q9TXQ1	PME5_CAEEL	0-10h
Phypoly_transcript_00041	2621	Pfam	PF12796	Ankyrin repeats (3 copies)	800	892	IPR020683	Ankyrin repeat-containing domain		1.96504	0.00496538	632.653	0.699486	-2.80927	0.0303958	poly(adp-ribose) polymerase pme-5	Q9TXQ1	PME5_CAEEL	0-10h
Phypoly_transcript_00041	2621	Pfam	PF12796	Ankyrin repeats (3 copies)	1493	1570	IPR020683	Ankyrin repeat-containing domain		1.96504	0.00496538	632.653	0.699486	-2.80927	0.0303958	poly(adp-ribose) polymerase pme-5	Q9TXQ1	PME5_CAEEL	0-10h
Phypoly_transcript_00041	2621	ProSiteProfiles	PS50088	Ankyrin repeat profile.	1487	1522	IPR002110	Ankyrin repeat	GO:0005515	1.96504	0.00496538	632.653	0.699486	-2.80927	0.0303958	poly(adp-ribose) polymerase pme-5	Q9TXQ1	PME5_CAEEL	0-10h
Phypoly_transcript_00041	2621	ProSiteProfiles	PS50088	Ankyrin repeat profile.	894	926	IPR002110	Ankyrin repeat	GO:0005515	1.96504	0.00496538	632.653	0.699486	-2.80927	0.0303958	poly(adp-ribose) polymerase pme-5	Q9TXQ1	PME5_CAEEL	0-10h
Phypoly_transcript_00041	2621	ProSiteProfiles	PS50088	Ankyrin repeat profile.	795	827	IPR002110	Ankyrin repeat	GO:0005515	1.96504	0.00496538	632.653	0.699486	-2.80927	0.0303958	poly(adp-ribose) polymerase pme-5	Q9TXQ1	PME5_CAEEL	0-10h
Phypoly_transcript_00041	2621	ProSiteProfiles	PS50088	Ankyrin repeat profile.	1454	1486	IPR002110	Ankyrin repeat	GO:0005515	1.96504	0.00496538	632.653	0.699486	-2.80927	0.0303958	poly(adp-ribose) polymerase pme-5	Q9TXQ1	PME5_CAEEL	0-10h
Phypoly_transcript_00041	2621	Pfam	PF13637	Ankyrin repeats (many copies)	897	943				1.96504	0.00496538	632.653	0.699486	-2.80927	0.0303958	poly(adp-ribose) polymerase pme-5	Q9TXQ1	PME5_CAEEL	0-10h
Phypoly_transcript_00041	2621	ProSiteProfiles	PS50297	Ankyrin repeat region circular profile.	547	635	IPR020683	Ankyrin repeat-containing domain		1.96504	0.00496538	632.653	0.699486	-2.80927	0.0303958	poly(adp-ribose) polymerase pme-5	Q9TXQ1	PME5_CAEEL	0-10h
Phypoly_transcript_00041	2621	Pfam	PF02877	Poly(ADP-ribose) polymerase, regulatory domain	2284	2429	IPR004102	Poly(ADP-ribose) polymerase, regulatory domain	GO:0003950|GO:0006471	1.96504	0.00496538	632.653	0.699486	-2.80927	0.0303958	poly(adp-ribose) polymerase pme-5	Q9TXQ1	PME5_CAEEL	0-10h
Phypoly_transcript_00041	2621	Pfam	PF00023	Ankyrin repeat	613	635	IPR002110	Ankyrin repeat	GO:0005515	1.96504	0.00496538	632.653	0.699486	-2.80927	0.0303958	poly(adp-ribose) polymerase pme-5	Q9TXQ1	PME5_CAEEL	0-10h
Phypoly_transcript_00041	2621	ProSiteProfiles	PS50297	Ankyrin repeat region circular profile.	795	2100	IPR020683	Ankyrin repeat-containing domain		1.96504	0.00496538	632.653	0.699486	-2.80927	0.0303958	poly(adp-ribose) polymerase pme-5	Q9TXQ1	PME5_CAEEL	0-10h
Phypoly_transcript_00041	2621	ProSiteProfiles	PS50088	Ankyrin repeat profile.	861	893	IPR002110	Ankyrin repeat	GO:0005515	1.96504	0.00496538	632.653	0.699486	-2.80927	0.0303958	poly(adp-ribose) polymerase pme-5	Q9TXQ1	PME5_CAEEL	0-10h
Phypoly_transcript_00041	2621	ProSiteProfiles	PS50088	Ankyrin repeat profile.	1846	1878	IPR002110	Ankyrin repeat	GO:0005515	1.96504	0.00496538	632.653	0.699486	-2.80927	0.0303958	poly(adp-ribose) polymerase pme-5	Q9TXQ1	PME5_CAEEL	0-10h
Phypoly_transcript_00041	2621	ProSiteProfiles	PS50088	Ankyrin repeat profile.	1608	1640	IPR002110	Ankyrin repeat	GO:0005515	1.96504	0.00496538	632.653	0.699486	-2.80927	0.0303958	poly(adp-ribose) polymerase pme-5	Q9TXQ1	PME5_CAEEL	0-10h
Phypoly_transcript_00041	2621	ProSiteProfiles	PS50088	Ankyrin repeat profile.	828	860	IPR002110	Ankyrin repeat	GO:0005515	1.96504	0.00496538	632.653	0.699486	-2.80927	0.0303958	poly(adp-ribose) polymerase pme-5	Q9TXQ1	PME5_CAEEL	0-10h
Phypoly_transcript_00041	2621	ProSiteProfiles	PS50088	Ankyrin repeat profile.	1641	1668	IPR002110	Ankyrin repeat	GO:0005515	1.96504	0.00496538	632.653	0.699486	-2.80927	0.0303958	poly(adp-ribose) polymerase pme-5	Q9TXQ1	PME5_CAEEL	0-10h
Phypoly_transcript_00041	2621	ProSiteProfiles	PS50088	Ankyrin repeat profile.	1048	1076	IPR002110	Ankyrin repeat	GO:0005515	1.96504	0.00496538	632.653	0.699486	-2.80927	0.0303958	poly(adp-ribose) polymerase pme-5	Q9TXQ1	PME5_CAEEL	0-10h
Phypoly_transcript_00041	2621	Pfam	PF00644	Poly(ADP-ribose) polymerase catalytic domain	2432	2610	IPR012317	Poly(ADP-ribose) polymerase, catalytic domain	GO:0003950	1.96504	0.00496538	632.653	0.699486	-2.80927	0.0303958	poly(adp-ribose) polymerase pme-5	Q9TXQ1	PME5_CAEEL	0-10h
Phypoly_transcript_00041	2621	Pfam	PF05406	WGR domain	2171	2249	IPR008893	WGR domain		1.96504	0.00496538	632.653	0.699486	-2.80927	0.0303958	poly(adp-ribose) polymerase pme-5	Q9TXQ1	PME5_CAEEL	0-10h
Phypoly_transcript_00041	2621	ProSiteProfiles	PS50088	Ankyrin repeat profile.	1421	1453	IPR002110	Ankyrin repeat	GO:0005515	1.96504	0.00496538	632.653	0.699486	-2.80927	0.0303958	poly(adp-ribose) polymerase pme-5	Q9TXQ1	PME5_CAEEL	0-10h
Phypoly_transcript_00041	2621	ProSiteProfiles	PS50088	Ankyrin repeat profile.	1925	1958	IPR002110	Ankyrin repeat	GO:0005515	1.96504	0.00496538	632.653	0.699486	-2.80927	0.0303958	poly(adp-ribose) polymerase pme-5	Q9TXQ1	PME5_CAEEL	0-10h
Phypoly_transcript_00042	963	Pfam	PF00107	Zinc-binding dehydrogenase	130	260	IPR013149	Alcohol dehydrogenase, C-terminal	GO:0008270|GO:0016491|GO:0055114	1.91365	5.24012e-05	1079.02	0.473131	-4.04465	0.000893054	lovastatin nonaketide synthase	Q0C8M3	LNKS_ASPTN	0-10h
Phypoly_transcript_00042	963	ProSiteProfiles	PS50075	Acyl carrier protein phosphopantetheine domain profile.	633	702	IPR009081	Acyl carrier protein-like		1.91365	5.24012e-05	1079.02	0.473131	-4.04465	0.000893054	lovastatin nonaketide synthase	Q0C8M3	LNKS_ASPTN	0-10h
Phypoly_transcript_00042	963	Pfam	PF00975	Thioesterase domain	753	960	IPR001031	Thioesterase	GO:0009058|GO:0016788	1.91365	5.24012e-05	1079.02	0.473131	-4.04465	0.000893054	lovastatin nonaketide synthase	Q0C8M3	LNKS_ASPTN	0-10h
Phypoly_transcript_00042	963	Pfam	PF00550	Phosphopantetheine attachment site	636	699	IPR009081	Acyl carrier protein-like		1.91365	5.24012e-05	1079.02	0.473131	-4.04465	0.000893054	lovastatin nonaketide synthase	Q0C8M3	LNKS_ASPTN	0-10h
Phypoly_transcript_00042	963	Pfam	PF08659	KR domain	327	525	IPR013968	Polyketide synthase, KR		1.91365	5.24012e-05	1079.02	0.473131	-4.04465	0.000893054	lovastatin nonaketide synthase	Q0C8M3	LNKS_ASPTN	0-10h
Phypoly_transcript_00042	1768	Pfam	PF00109	Beta-ketoacyl synthase, N-terminal domain	46	294	IPR014030	Beta-ketoacyl synthase, N-terminal		1.91365	5.24012e-05	1079.02	0.473131	-4.04465	0.000893054	lovastatin nonaketide synthase	Q0C8M3	LNKS_ASPTN	0-10h
Phypoly_transcript_00042	1768	ProSitePatterns	PS00606	Beta-ketoacyl synthases active site.	207	223	IPR018201	Beta-ketoacyl synthase, active site		1.91365	5.24012e-05	1079.02	0.473131	-4.04465	0.000893054	lovastatin nonaketide synthase	Q0C8M3	LNKS_ASPTN	0-10h
Phypoly_transcript_00042	1768	Pfam	PF02801	Beta-ketoacyl synthase, C-terminal domain	303	420	IPR014031	Beta-ketoacyl synthase, C-terminal		1.91365	5.24012e-05	1079.02	0.473131	-4.04465	0.000893054	lovastatin nonaketide synthase	Q0C8M3	LNKS_ASPTN	0-10h
Phypoly_transcript_00042	1768	Pfam	PF00698	Acyl transferase domain	571	875	IPR014043	Acyl transferase		1.91365	5.24012e-05	1079.02	0.473131	-4.04465	0.000893054	lovastatin nonaketide synthase	Q0C8M3	LNKS_ASPTN	0-10h
Phypoly_transcript_00042	1768	Pfam	PF08242	Methyltransferase domain	1376	1477	IPR013217	Methyltransferase type 12		1.91365	5.24012e-05	1079.02	0.473131	-4.04465	0.000893054	lovastatin nonaketide synthase	Q0C8M3	LNKS_ASPTN	0-10h
Phypoly_transcript_00042	1768	Pfam	PF14765	Polyketide synthase dehydratase	936	1213				1.91365	5.24012e-05	1079.02	0.473131	-4.04465	0.000893054	lovastatin nonaketide synthase	Q0C8M3	LNKS_ASPTN	0-10h
Phypoly_transcript_00044	3072	ProSiteProfiles	PS50178	Zinc finger FYVE/FYVE-related type profile.	1866	1920	IPR017455	Zinc finger, FYVE-related		0	0	0	0	0	0	zinc finger fyve domain-containing protein 1	Q810J8	ZFYV1_MOUSE	nsr
Phypoly_transcript_00044	3072	Pfam	PF01363	FYVE zinc finger	2285	2342	IPR000306	FYVE zinc finger	GO:0046872	0	0	0	0	0	0	zinc finger fyve domain-containing protein 1	Q810J8	ZFYV1_MOUSE	nsr
Phypoly_transcript_00044	3072	Pfam	PF01363	FYVE zinc finger	1691	1747	IPR000306	FYVE zinc finger	GO:0046872	0	0	0	0	0	0	zinc finger fyve domain-containing protein 1	Q810J8	ZFYV1_MOUSE	nsr
Phypoly_transcript_00044	3072	Pfam	PF01363	FYVE zinc finger	1403	1457	IPR000306	FYVE zinc finger	GO:0046872	0	0	0	0	0	0	zinc finger fyve domain-containing protein 1	Q810J8	ZFYV1_MOUSE	nsr
Phypoly_transcript_00044	3072	Pfam	PF01363	FYVE zinc finger	1985	2040	IPR000306	FYVE zinc finger	GO:0046872	0	0	0	0	0	0	zinc finger fyve domain-containing protein 1	Q810J8	ZFYV1_MOUSE	nsr
Phypoly_transcript_00044	3072	Pfam	PF01363	FYVE zinc finger	2593	2648	IPR000306	FYVE zinc finger	GO:0046872	0	0	0	0	0	0	zinc finger fyve domain-containing protein 1	Q810J8	ZFYV1_MOUSE	nsr
Phypoly_transcript_00044	3072	Pfam	PF01363	FYVE zinc finger	2110	2165	IPR000306	FYVE zinc finger	GO:0046872	0	0	0	0	0	0	zinc finger fyve domain-containing protein 1	Q810J8	ZFYV1_MOUSE	nsr
Phypoly_transcript_00044	3072	Pfam	PF01363	FYVE zinc finger	152	210	IPR000306	FYVE zinc finger	GO:0046872	0	0	0	0	0	0	zinc finger fyve domain-containing protein 1	Q810J8	ZFYV1_MOUSE	nsr
Phypoly_transcript_00044	3072	Pfam	PF01363	FYVE zinc finger	1536	1593	IPR000306	FYVE zinc finger	GO:0046872	0	0	0	0	0	0	zinc finger fyve domain-containing protein 1	Q810J8	ZFYV1_MOUSE	nsr
Phypoly_transcript_00044	3072	Pfam	PF01363	FYVE zinc finger	1862	1919	IPR000306	FYVE zinc finger	GO:0046872	0	0	0	0	0	0	zinc finger fyve domain-containing protein 1	Q810J8	ZFYV1_MOUSE	nsr
Phypoly_transcript_00044	3072	ProSiteProfiles	PS50178	Zinc finger FYVE/FYVE-related type profile.	150	210	IPR017455	Zinc finger, FYVE-related		0	0	0	0	0	0	zinc finger fyve domain-containing protein 1	Q810J8	ZFYV1_MOUSE	nsr
Phypoly_transcript_00044	3072	ProSiteProfiles	PS50003	PH domain profile.	2979	3071	IPR001849	Pleckstrin homology domain		0	0	0	0	0	0	zinc finger fyve domain-containing protein 1	Q810J8	ZFYV1_MOUSE	nsr
Phypoly_transcript_00044	3072	ProSiteProfiles	PS50178	Zinc finger FYVE/FYVE-related type profile.	1401	1456	IPR017455	Zinc finger, FYVE-related		0	0	0	0	0	0	zinc finger fyve domain-containing protein 1	Q810J8	ZFYV1_MOUSE	nsr
Phypoly_transcript_00044	3072	ProSiteProfiles	PS50178	Zinc finger FYVE/FYVE-related type profile.	1693	1747	IPR017455	Zinc finger, FYVE-related		0	0	0	0	0	0	zinc finger fyve domain-containing protein 1	Q810J8	ZFYV1_MOUSE	nsr
Phypoly_transcript_00044	3072	ProSiteProfiles	PS50178	Zinc finger FYVE/FYVE-related type profile.	1987	2041	IPR017455	Zinc finger, FYVE-related		0	0	0	0	0	0	zinc finger fyve domain-containing protein 1	Q810J8	ZFYV1_MOUSE	nsr
Phypoly_transcript_00044	3072	ProSiteProfiles	PS50178	Zinc finger FYVE/FYVE-related type profile.	2106	2166	IPR017455	Zinc finger, FYVE-related		0	0	0	0	0	0	zinc finger fyve domain-containing protein 1	Q810J8	ZFYV1_MOUSE	nsr
Phypoly_transcript_00044	3072	ProSiteProfiles	PS50003	PH domain profile.	2825	2919	IPR001849	Pleckstrin homology domain		0	0	0	0	0	0	zinc finger fyve domain-containing protein 1	Q810J8	ZFYV1_MOUSE	nsr
Phypoly_transcript_00044	3072	ProSiteProfiles	PS50178	Zinc finger FYVE/FYVE-related type profile.	2595	2649	IPR017455	Zinc finger, FYVE-related		0	0	0	0	0	0	zinc finger fyve domain-containing protein 1	Q810J8	ZFYV1_MOUSE	nsr
Phypoly_transcript_00044	3072	ProSiteProfiles	PS50178	Zinc finger FYVE/FYVE-related type profile.	1534	1594	IPR017455	Zinc finger, FYVE-related		0	0	0	0	0	0	zinc finger fyve domain-containing protein 1	Q810J8	ZFYV1_MOUSE	nsr
Phypoly_transcript_00044	3072	Pfam	PF00169	PH domain	2827	2918	IPR001849	Pleckstrin homology domain		0	0	0	0	0	0	zinc finger fyve domain-containing protein 1	Q810J8	ZFYV1_MOUSE	nsr
Phypoly_transcript_00044	3072	Pfam	PF00169	PH domain	2981	3070	IPR001849	Pleckstrin homology domain		0	0	0	0	0	0	zinc finger fyve domain-containing protein 1	Q810J8	ZFYV1_MOUSE	nsr
Phypoly_transcript_00044	3072	ProSiteProfiles	PS50178	Zinc finger FYVE/FYVE-related type profile.	2287	2342	IPR017455	Zinc finger, FYVE-related		0	0	0	0	0	0	zinc finger fyve domain-containing protein 1	Q810J8	ZFYV1_MOUSE	nsr
Phypoly_transcript_00045	1887	Pfam	PF14604	Variant SH3 domain	25	74				0	0	0	0	0	0	dedicator of cytokinesis protein 1	Q14185	DOCK1_HUMAN	nsr
Phypoly_transcript_00045	1887	ProSiteProfiles	PS50002	Src homology 3 (SH3) domain profile.	25	79	IPR001452	Src homology-3 domain	GO:0005515	0	0	0	0	0	0	dedicator of cytokinesis protein 1	Q14185	DOCK1_HUMAN	nsr
Phypoly_transcript_00045	1887	Pfam	PF06920	Dedicator of cytokinesis	1705	1884	IPR010703	Dedicator of cytokinesis C-terminal		0	0	0	0	0	0	dedicator of cytokinesis protein 1	Q14185	DOCK1_HUMAN	nsr
Phypoly_transcript_00045	1887	ProSiteProfiles	PS51651	DHR-2 domain profile.	1453	1887	IPR027357	DHR-2 domain		0	0	0	0	0	0	dedicator of cytokinesis protein 1	Q14185	DOCK1_HUMAN	nsr
Phypoly_transcript_00045	1887	ProSiteProfiles	PS51650	DHR-1 domain profile.	482	667	IPR027007	DHR-1 domain		0	0	0	0	0	0	dedicator of cytokinesis protein 1	Q14185	DOCK1_HUMAN	nsr
Phypoly_transcript_00045	1887	Pfam	PF14429	C2 domain in Dock180 and Zizimin proteins	479	676	IPR027007	DHR-1 domain		0	0	0	0	0	0	dedicator of cytokinesis protein 1	Q14185	DOCK1_HUMAN	nsr
Phypoly_transcript_00045	338	Pfam	PF00226	DnaJ domain	56	118	IPR001623	DnaJ domain		0	0	0	0	0	0	dedicator of cytokinesis protein 1	Q14185	DOCK1_HUMAN	nsr
Phypoly_transcript_00045	338	ProSiteProfiles	PS50076	dnaJ domain profile.	56	121	IPR001623	DnaJ domain		0	0	0	0	0	0	dedicator of cytokinesis protein 1	Q14185	DOCK1_HUMAN	nsr
Phypoly_transcript_00045	338	ProSitePatterns	PS00636	Nt-dnaJ domain signature.	98	117	IPR018253	DnaJ domain, conserved site		0	0	0	0	0	0	dedicator of cytokinesis protein 1	Q14185	DOCK1_HUMAN	nsr
Phypoly_transcript_00045	507	Pfam	PF00288	GHMP kinases N terminal domain	194	261	IPR006204	GHMP kinase N-terminal domain	GO:0005524	0	0	0	0	0	0	dedicator of cytokinesis protein 1	Q14185	DOCK1_HUMAN	nsr
Phypoly_transcript_00045	507	ProSitePatterns	PS00627	GHMP kinases putative ATP-binding domain.	196	206	IPR006203	GHMP kinase, ATP-binding, conserved site	GO:0005524	0	0	0	0	0	0	dedicator of cytokinesis protein 1	Q14185	DOCK1_HUMAN	nsr
Phypoly_transcript_00047	1382	ProSiteProfiles	PS51205	VPS9 domain profile.	1205	1341	IPR003123	Vacuolar sorting protein 9		1.04493	0.00128307	1481.38	0.32454	-3.21974	0.0109297	tubulin-specific chaperone d	Q8BYA0	TBCD_MOUSE	0-10h
Phypoly_transcript_00047	1382	Pfam	PF02204	Vacuolar sorting protein 9 (VPS9) domain	1239	1336	IPR003123	Vacuolar sorting protein 9		1.04493	0.00128307	1481.38	0.32454	-3.21974	0.0109297	tubulin-specific chaperone d	Q8BYA0	TBCD_MOUSE	0-10h
Phypoly_transcript_00047	1382	ProSiteProfiles	PS50018	Ras GTPase-activating proteins profile.	549	798	IPR001936	Ras GTPase-activating protein	GO:0005096|GO:0005622|GO:0051056	1.04493	0.00128307	1481.38	0.32454	-3.21974	0.0109297	tubulin-specific chaperone d	Q8BYA0	TBCD_MOUSE	0-10h
Phypoly_transcript_00047	1382	Pfam	PF00616	GTPase-activator protein for Ras-like GTPase	570	797	IPR001936	Ras GTPase-activating protein	GO:0005096|GO:0005622|GO:0051056	1.04493	0.00128307	1481.38	0.32454	-3.21974	0.0109297	tubulin-specific chaperone d	Q8BYA0	TBCD_MOUSE	0-10h
Phypoly_transcript_00047	389	Pfam	PF12612	Tubulin folding cofactor D C terminal	57	241	IPR022577	Tubulin-specific chaperone D, C-terminal		1.04493	0.00128307	1481.38	0.32454	-3.21974	0.0109297	tubulin-specific chaperone d	Q8BYA0	TBCD_MOUSE	0-10h
Phypoly_transcript_00048	3236	Pfam	PF03265	Deoxyribonuclease II	47	415	IPR004947	Deoxyribonuclease II	GO:0004531|GO:0006259	0	0	0	0	0	0	fibrocystin-l	Q80ZA4	PKHL1_MOUSE	nsr
Phypoly_transcript_00048	3236	Pfam	PF01833	IPT/TIG domain	1771	1853	IPR002909	IPT domain	GO:0005515	0	0	0	0	0	0	fibrocystin-l	Q80ZA4	PKHL1_MOUSE	nsr
Phypoly_transcript_00048	3236	Pfam	PF01833	IPT/TIG domain	1978	2064	IPR002909	IPT domain	GO:0005515	0	0	0	0	0	0	fibrocystin-l	Q80ZA4	PKHL1_MOUSE	nsr
Phypoly_transcript_00048	3236	Pfam	PF01833	IPT/TIG domain	1600	1683	IPR002909	IPT domain	GO:0005515	0	0	0	0	0	0	fibrocystin-l	Q80ZA4	PKHL1_MOUSE	nsr
Phypoly_transcript_00048	3236	Pfam	PF01833	IPT/TIG domain	2672	2757	IPR002909	IPT domain	GO:0005515	0	0	0	0	0	0	fibrocystin-l	Q80ZA4	PKHL1_MOUSE	nsr
Phypoly_transcript_00048	3236	Pfam	PF01833	IPT/TIG domain	2586	2667	IPR002909	IPT domain	GO:0005515	0	0	0	0	0	0	fibrocystin-l	Q80ZA4	PKHL1_MOUSE	nsr
Phypoly_transcript_00048	3236	Pfam	PF01833	IPT/TIG domain	1343	1416	IPR002909	IPT domain	GO:0005515	0	0	0	0	0	0	fibrocystin-l	Q80ZA4	PKHL1_MOUSE	nsr
Phypoly_transcript_00048	3236	Pfam	PF01833	IPT/TIG domain	2326	2406	IPR002909	IPT domain	GO:0005515	0	0	0	0	0	0	fibrocystin-l	Q80ZA4	PKHL1_MOUSE	nsr
Phypoly_transcript_00048	3236	Pfam	PF01833	IPT/TIG domain	2495	2584	IPR002909	IPT domain	GO:0005515	0	0	0	0	0	0	fibrocystin-l	Q80ZA4	PKHL1_MOUSE	nsr
Phypoly_transcript_00048	3236	Pfam	PF01833	IPT/TIG domain	1427	1505	IPR002909	IPT domain	GO:0005515	0	0	0	0	0	0	fibrocystin-l	Q80ZA4	PKHL1_MOUSE	nsr
Phypoly_transcript_00048	3236	Pfam	PF01833	IPT/TIG domain	990	1058	IPR002909	IPT domain	GO:0005515	0	0	0	0	0	0	fibrocystin-l	Q80ZA4	PKHL1_MOUSE	nsr
Phypoly_transcript_00048	3236	Pfam	PF01833	IPT/TIG domain	1516	1597	IPR002909	IPT domain	GO:0005515	0	0	0	0	0	0	fibrocystin-l	Q80ZA4	PKHL1_MOUSE	nsr
Phypoly_transcript_00048	3236	Pfam	PF01833	IPT/TIG domain	2412	2483	IPR002909	IPT domain	GO:0005515	0	0	0	0	0	0	fibrocystin-l	Q80ZA4	PKHL1_MOUSE	nsr
Phypoly_transcript_00048	3236	Pfam	PF01833	IPT/TIG domain	1258	1329	IPR002909	IPT domain	GO:0005515	0	0	0	0	0	0	fibrocystin-l	Q80ZA4	PKHL1_MOUSE	nsr
Phypoly_transcript_00048	3236	Pfam	PF01833	IPT/TIG domain	1073	1150	IPR002909	IPT domain	GO:0005515	0	0	0	0	0	0	fibrocystin-l	Q80ZA4	PKHL1_MOUSE	nsr
Phypoly_transcript_00048	3236	Pfam	PF01833	IPT/TIG domain	1859	1937	IPR002909	IPT domain	GO:0005515	0	0	0	0	0	0	fibrocystin-l	Q80ZA4	PKHL1_MOUSE	nsr
Phypoly_transcript_00048	3236	Pfam	PF01833	IPT/TIG domain	1686	1768	IPR002909	IPT domain	GO:0005515	0	0	0	0	0	0	fibrocystin-l	Q80ZA4	PKHL1_MOUSE	nsr
Phypoly_transcript_00048	3236	Pfam	PF01833	IPT/TIG domain	1162	1234	IPR002909	IPT domain	GO:0005515	0	0	0	0	0	0	fibrocystin-l	Q80ZA4	PKHL1_MOUSE	nsr
Phypoly_transcript_00048	3236	ProSiteProfiles	PS51212	WSC domain profile.	2759	2854	IPR002889	Carbohydrate-binding WSC		0	0	0	0	0	0	fibrocystin-l	Q80ZA4	PKHL1_MOUSE	nsr
Phypoly_transcript_00048	3236	Pfam	PF01822	WSC domain	2762	2844	IPR002889	Carbohydrate-binding WSC		0	0	0	0	0	0	fibrocystin-l	Q80ZA4	PKHL1_MOUSE	nsr
Phypoly_transcript_00049	2656	Pfam	PF00615	Regulator of G protein signaling domain	2538	2653	IPR000342	Regulator of G protein signalling domain	GO:0038032	0	0	0	0	0	0	protein furry homolog-like	O94915	FRYL_HUMAN	nsr
Phypoly_transcript_00049	2656	Pfam	PF14225	Cell morphogenesis C-terminal	1931	2140	IPR025481	Cell morphogenesis protein C-terminal		0	0	0	0	0	0	protein furry homolog-like	O94915	FRYL_HUMAN	nsr
Phypoly_transcript_00049	2656	ProSiteProfiles	PS50132	RGS domain profile.	2536	2652	IPR016137	Regulator of G protein signalling superfamily	GO:0038032	0	0	0	0	0	0	protein furry homolog-like	O94915	FRYL_HUMAN	nsr
Phypoly_transcript_00050	877	ProSitePatterns	PS00136	Serine proteases, subtilase family, aspartic acid active site.	211	222	IPR023827	Peptidase S8, subtilisin, Asp-active site		0	0	0	0	0	0	acyl- dehydrogenase family member 11	Q709F0	ACD11_HUMAN	nsr
Phypoly_transcript_00050	877	Pfam	PF01483	Proprotein convertase P-domain	537	574	IPR002884	Proprotein convertase, P	GO:0004252|GO:0006508	0	0	0	0	0	0	acyl- dehydrogenase family member 11	Q709F0	ACD11_HUMAN	nsr
Phypoly_transcript_00050	877	Pfam	PF01483	Proprotein convertase P-domain	721	770	IPR002884	Proprotein convertase, P	GO:0004252|GO:0006508	0	0	0	0	0	0	acyl- dehydrogenase family member 11	Q709F0	ACD11_HUMAN	nsr
Phypoly_transcript_00050	877	ProSitePatterns	PS00138	Serine proteases, subtilase family, serine active site.	422	432	IPR023828	Peptidase S8, subtilisin, Ser-active site		0	0	0	0	0	0	acyl- dehydrogenase family member 11	Q709F0	ACD11_HUMAN	nsr
Phypoly_transcript_00050	877	Pfam	PF02225	PA domain	619	692	IPR003137	Protease-associated domain, PA		0	0	0	0	0	0	acyl- dehydrogenase family member 11	Q709F0	ACD11_HUMAN	nsr
Phypoly_transcript_00050	877	Pfam	PF00082	Subtilase family	211	491	IPR000209	Peptidase S8/S53 domain	GO:0004252|GO:0006508	0	0	0	0	0	0	acyl- dehydrogenase family member 11	Q709F0	ACD11_HUMAN	nsr
Phypoly_transcript_00050	877	ProSitePatterns	PS00137	Serine proteases, subtilase family, histidine active site.	252	262	IPR022398	Peptidase S8, subtilisin, His-active site		0	0	0	0	0	0	acyl- dehydrogenase family member 11	Q709F0	ACD11_HUMAN	nsr
Phypoly_transcript_00050	794	Pfam	PF00441	Acyl-CoA dehydrogenase, C-terminal domain	640	780	IPR009075	Acyl-CoA dehydrogenase/oxidase C-terminal	GO:0016627|GO:0055114	0	0	0	0	0	0	acyl- dehydrogenase family member 11	Q709F0	ACD11_HUMAN	nsr
Phypoly_transcript_00050	794	Pfam	PF02770	Acyl-CoA dehydrogenase, middle domain	525	574	IPR006091	Acyl-CoA oxidase/dehydrogenase, central domain	GO:0003995|GO:0055114	0	0	0	0	0	0	acyl- dehydrogenase family member 11	Q709F0	ACD11_HUMAN	nsr
Phypoly_transcript_00050	794	Pfam	PF02771	Acyl-CoA dehydrogenase, N-terminal domain	393	521	IPR013786	Acyl-CoA dehydrogenase/oxidase, N-terminal	GO:0008152|GO:0016627|GO:0050660|GO:0055114	0	0	0	0	0	0	acyl- dehydrogenase family member 11	Q709F0	ACD11_HUMAN	nsr
Phypoly_transcript_00050	794	Pfam	PF01636	Phosphotransferase enzyme family	56	270	IPR002575	Aminoglycoside phosphotransferase		0	0	0	0	0	0	acyl- dehydrogenase family member 11	Q709F0	ACD11_HUMAN	nsr
Phypoly_transcript_00050	139	Pfam	PF00887	Acyl CoA binding protein	55	127	IPR000582	Acyl-CoA-binding protein, ACBP	GO:0000062	0	0	0	0	0	0	acyl- dehydrogenase family member 11	Q709F0	ACD11_HUMAN	nsr
Phypoly_transcript_00050	139	ProSiteProfiles	PS51228	Acyl-CoA-binding (ACB) domain profile.	50	131	IPR000582	Acyl-CoA-binding protein, ACBP	GO:0000062	0	0	0	0	0	0	acyl- dehydrogenase family member 11	Q709F0	ACD11_HUMAN	nsr
Phypoly_transcript_00050	139	ProSitePatterns	PS00880	Acyl-CoA-binding (ACB) domain signature.	66	84	IPR022408	Acyl-CoA-binding protein, ACBP, conserved site		0	0	0	0	0	0	acyl- dehydrogenase family member 11	Q709F0	ACD11_HUMAN	nsr
Phypoly_transcript_00051	206	Pfam	PF02306	Major spike protein (G protein)	32	206	IPR003515	Major spike protein G	GO:0019048	0	0	0	0	0	0	a protein	P07928	VGA_BPS13	nsr
Phypoly_transcript_00051	428	Pfam	PF02305	Capsid protein (F protein)	188	426	IPR003514	Microviridae F protein	GO:0005198|GO:0019028	0	0	0	0	0	0	a protein	P07928	VGA_BPS13	nsr
Phypoly_transcript_00051	428	Pfam	PF02305	Capsid protein (F protein)	3	188	IPR003514	Microviridae F protein	GO:0005198|GO:0019028	0	0	0	0	0	0	a protein	P07928	VGA_BPS13	nsr
Phypoly_transcript_00051	428	Pfam	PF02305	Capsid protein (F protein)	188	426	IPR003514	Microviridae F protein	GO:0005198|GO:0019028	0	0	0	0	0	0	a protein	P07928	VGA_BPS13	nsr
Phypoly_transcript_00051	428	Pfam	PF02305	Capsid protein (F protein)	3	188	IPR003514	Microviridae F protein	GO:0005198|GO:0019028	0	0	0	0	0	0	a protein	P07928	VGA_BPS13	nsr
Phypoly_transcript_00051	84	Pfam	PF04517	Microvirus lysis protein (E), C terminus	27	68	IPR007605	Microvirus lysis protein (E)	GO:0004857|GO:0019054	0	0	0	0	0	0	a protein	P07928	VGA_BPS13	nsr
Phypoly_transcript_00051	84	Pfam	PF04517	Microvirus lysis protein (E), C terminus	27	68	IPR007605	Microvirus lysis protein (E)	GO:0004857|GO:0019054	0	0	0	0	0	0	a protein	P07928	VGA_BPS13	nsr
Phypoly_transcript_00051	329	Pfam	PF04687	Microvirus H protein (pilot protein)	19	328	IPR006777	Minor spike protein	GO:0019028|GO:0046718	0	0	0	0	0	0	a protein	P07928	VGA_BPS13	nsr
Phypoly_transcript_00051	102	Pfam	PF02306	Major spike protein (G protein)	32	102	IPR003515	Major spike protein G	GO:0019048	0	0	0	0	0	0	a protein	P07928	VGA_BPS13	nsr
Phypoly_transcript_00051	154	Pfam	PF02925	Bacteriophage scaffolding protein D	5	145	IPR004196	Scaffold protein D, bacteriophage	GO:0046797	0	0	0	0	0	0	a protein	P07928	VGA_BPS13	nsr
Phypoly_transcript_00051	154	Pfam	PF02925	Bacteriophage scaffolding protein D	5	145	IPR004196	Scaffold protein D, bacteriophage	GO:0046797	0	0	0	0	0	0	a protein	P07928	VGA_BPS13	nsr
Phypoly_transcript_00051	94	Pfam	PF12025	Phage protein C	13	80	IPR016407	C-protein	GO:0019073	0	0	0	0	0	0	a protein	P07928	VGA_BPS13	nsr
Phypoly_transcript_00051	94	Pfam	PF12025	Phage protein C	13	80	IPR016407	C-protein	GO:0019073	0	0	0	0	0	0	a protein	P07928	VGA_BPS13	nsr
Phypoly_transcript_00051	534	Pfam	PF05840	Bacteriophage replication gene A protein (GPA)	96	418	IPR008766	Replication gene A protein	GO:0006260	0	0	0	0	0	0	a protein	P07928	VGA_BPS13	nsr
Phypoly_transcript_00051	121	Pfam	PF02304	Scaffold protein B	5	121	IPR003513	Scaffold protein B	GO:0019069|GO:0046729	0	0	0	0	0	0	a protein	P07928	VGA_BPS13	nsr
Phypoly_transcript_00052	694	ProSiteProfiles	PS51089	Headpiece (HP) domain profile.	631	694	IPR003128	Villin headpiece	GO:0003779|GO:0007010	0	0	0	0	0	0	glycogen debranching enzyme	P35573	GDE_HUMAN	nsr
Phypoly_transcript_00052	694	Pfam	PF02209	Villin headpiece domain	659	693	IPR003128	Villin headpiece	GO:0003779|GO:0007010	0	0	0	0	0	0	glycogen debranching enzyme	P35573	GDE_HUMAN	nsr
Phypoly_transcript_00052	694	Pfam	PF00626	Gelsolin repeat	297	380	IPR007123	Gelsolin domain		0	0	0	0	0	0	glycogen debranching enzyme	P35573	GDE_HUMAN	nsr
Phypoly_transcript_00052	694	Pfam	PF00626	Gelsolin repeat	34	98	IPR007123	Gelsolin domain		0	0	0	0	0	0	glycogen debranching enzyme	P35573	GDE_HUMAN	nsr
Phypoly_transcript_00052	694	Pfam	PF00626	Gelsolin repeat	423	485	IPR007123	Gelsolin domain		0	0	0	0	0	0	glycogen debranching enzyme	P35573	GDE_HUMAN	nsr
Phypoly_transcript_00052	460	ProSiteProfiles	PS50003	PH domain profile.	152	255	IPR001849	Pleckstrin homology domain		0	0	0	0	0	0	glycogen debranching enzyme	P35573	GDE_HUMAN	nsr
Phypoly_transcript_00052	460	ProSiteProfiles	PS50003	PH domain profile.	335	432	IPR001849	Pleckstrin homology domain		0	0	0	0	0	0	glycogen debranching enzyme	P35573	GDE_HUMAN	nsr
Phypoly_transcript_00052	1497	Pfam	PF14702	central domain of human glycogen debranching enzyme	697	945				0	0	0	0	0	0	glycogen debranching enzyme	P35573	GDE_HUMAN	nsr
Phypoly_transcript_00052	1497	Pfam	PF14701	glucanotransferase domain of human glycogen debranching enzyme	127	560				0	0	0	0	0	0	glycogen debranching enzyme	P35573	GDE_HUMAN	nsr
Phypoly_transcript_00052	1497	Pfam	PF14699	N-terminal domain from the human glycogen debranching enzyme	54	125				0	0	0	0	0	0	glycogen debranching enzyme	P35573	GDE_HUMAN	nsr
Phypoly_transcript_00052	1497	Pfam	PF06202	Amylo-alpha-1,6-glucosidase	1037	1486	IPR010401	Glycogen debranching enzyme, AGL type	GO:0004134|GO:0004135|GO:0005980	0	0	0	0	0	0	glycogen debranching enzyme	P35573	GDE_HUMAN	nsr
Phypoly_transcript_00053	2448	ProSiteProfiles	PS51293	SANT domain profile.	1169	1220	IPR017884	SANT domain		0	0	0	0	0	0	nuclear receptor corepressor 1	Q4KKX4	NCOR1_XENTR	nsr
Phypoly_transcript_00053	2448	ProSiteProfiles	PS51293	SANT domain profile.	1323	1374	IPR017884	SANT domain		0	0	0	0	0	0	nuclear receptor corepressor 1	Q4KKX4	NCOR1_XENTR	nsr
Phypoly_transcript_00053	2448	Pfam	PF00249	Myb-like DNA-binding domain	1326	1369	IPR001005	SANT/Myb domain	GO:0003682	0	0	0	0	0	0	nuclear receptor corepressor 1	Q4KKX4	NCOR1_XENTR	nsr
Phypoly_transcript_00053	2448	ProSiteProfiles	PS51293	SANT domain profile.	1462	1513	IPR017884	SANT domain		0	0	0	0	0	0	nuclear receptor corepressor 1	Q4KKX4	NCOR1_XENTR	nsr
Phypoly_transcript_00054	2645	Pfam	PF13513	HEAT-like repeat	2304	2358				0	0	0	0	0	0	translational activator gcn1	Q54WR2	GCN1L_DICDI	nsr
Phypoly_transcript_00054	2645	ProSiteProfiles	PS50077	HEAT repeat profile.	1640	1678	IPR021133	HEAT, type 2		0	0	0	0	0	0	translational activator gcn1	Q54WR2	GCN1L_DICDI	nsr
Phypoly_transcript_00054	2645	ProSiteProfiles	PS50077	HEAT repeat profile.	1522	1560	IPR021133	HEAT, type 2		0	0	0	0	0	0	translational activator gcn1	Q54WR2	GCN1L_DICDI	nsr
Phypoly_transcript_00054	2645	Pfam	PF12074	Domain of unknown function (DUF3554)	395	704	IPR022716	Domain of unknown function DUF3554		0	0	0	0	0	0	translational activator gcn1	Q54WR2	GCN1L_DICDI	nsr
Phypoly_transcript_00054	2645	ProSiteProfiles	PS50077	HEAT repeat profile.	1982	2019	IPR021133	HEAT, type 2		0	0	0	0	0	0	translational activator gcn1	Q54WR2	GCN1L_DICDI	nsr
Phypoly_transcript_00057	2595	ProSiteProfiles	PS50109	Histidine kinase domain profile.	1597	1811	IPR005467	Signal transduction histidine kinase, core		2.96958	1.05902e-07	463.772	0.558582	-5.31629	4.95268e-06	autoinducer 2 sensor kinase phosphatase	Q8D5Z6	LUXQ_VIBVU	0-10h
Phypoly_transcript_00057	2595	ProSiteProfiles	PS50110	Response regulatory domain profile.	1845	1962	IPR001789	Signal transduction response regulator, receiver domain	GO:0000156|GO:0000160|GO:0006355	2.96958	1.05902e-07	463.772	0.558582	-5.31629	4.95268e-06	autoinducer 2 sensor kinase phosphatase	Q8D5Z6	LUXQ_VIBVU	0-10h
Phypoly_transcript_00057	2595	Pfam	PF00069	Protein kinase domain	71	279	IPR000719	Protein kinase domain	GO:0004672|GO:0005524|GO:0006468	2.96958	1.05902e-07	463.772	0.558582	-5.31629	4.95268e-06	autoinducer 2 sensor kinase phosphatase	Q8D5Z6	LUXQ_VIBVU	0-10h
Phypoly_transcript_00057	2595	Pfam	PF00512	His Kinase A (phospho-acceptor) domain	1591	1651	IPR003661	Signal transduction histidine kinase EnvZ-like, dimerisation/phosphoacceptor domain	GO:0000155|GO:0007165|GO:0016020	2.96958	1.05902e-07	463.772	0.558582	-5.31629	4.95268e-06	autoinducer 2 sensor kinase phosphatase	Q8D5Z6	LUXQ_VIBVU	0-10h
Phypoly_transcript_00057	2595	ProSiteProfiles	PS50011	Protein kinase domain profile.	19	289	IPR000719	Protein kinase domain	GO:0004672|GO:0005524|GO:0006468	2.96958	1.05902e-07	463.772	0.558582	-5.31629	4.95268e-06	autoinducer 2 sensor kinase phosphatase	Q8D5Z6	LUXQ_VIBVU	0-10h
Phypoly_transcript_00057	2595	Pfam	PF00072	Response regulator receiver domain	1846	1958	IPR001789	Signal transduction response regulator, receiver domain	GO:0000156|GO:0000160|GO:0006355	2.96958	1.05902e-07	463.772	0.558582	-5.31629	4.95268e-06	autoinducer 2 sensor kinase phosphatase	Q8D5Z6	LUXQ_VIBVU	0-10h
Phypoly_transcript_00057	2595	Pfam	PF13191	AAA ATPase domain	321	525				2.96958	1.05902e-07	463.772	0.558582	-5.31629	4.95268e-06	autoinducer 2 sensor kinase phosphatase	Q8D5Z6	LUXQ_VIBVU	0-10h
Phypoly_transcript_00057	2595	Pfam	PF01590	GAF domain	1419	1560	IPR003018	GAF domain	GO:0005515	2.96958	1.05902e-07	463.772	0.558582	-5.31629	4.95268e-06	autoinducer 2 sensor kinase phosphatase	Q8D5Z6	LUXQ_VIBVU	0-10h
Phypoly_transcript_00057	2595	Pfam	PF02518	Histidine kinase-, DNA gyrase B-, and HSP90-like ATPase	1701	1809	IPR003594	Histidine kinase-like ATPase, ATP-binding domain	GO:0005524	2.96958	1.05902e-07	463.772	0.558582	-5.31629	4.95268e-06	autoinducer 2 sensor kinase phosphatase	Q8D5Z6	LUXQ_VIBVU	0-10h
Phypoly_transcript_00058	2552	Pfam	PF01843	DIL domain	2378	2482	IPR018444	Dil domain		0	0	0	0	0	0	myosin-j heavy chain	P54697	MYOJ_DICDI	nsr
Phypoly_transcript_00058	2552	ProSiteProfiles	PS50096	IQ motif profile.	881	910	IPR000048	IQ motif, EF-hand binding site	GO:0005515	0	0	0	0	0	0	myosin-j heavy chain	P54697	MYOJ_DICDI	nsr
Phypoly_transcript_00058	2552	ProSiteProfiles	PS50096	IQ motif profile.	762	789	IPR000048	IQ motif, EF-hand binding site	GO:0005515	0	0	0	0	0	0	myosin-j heavy chain	P54697	MYOJ_DICDI	nsr
Phypoly_transcript_00058	2552	ProSiteProfiles	PS51126	Dilute domain profile.	2292	2502	IPR002710	Dilute	GO:0005515	0	0	0	0	0	0	myosin-j heavy chain	P54697	MYOJ_DICDI	nsr
Phypoly_transcript_00058	2552	Pfam	PF00063	Myosin head (motor domain)	73	747	IPR001609	Myosin head, motor domain	GO:0003774|GO:0005524|GO:0016459	0	0	0	0	0	0	myosin-j heavy chain	P54697	MYOJ_DICDI	nsr
Phypoly_transcript_00058	2552	Pfam	PF02736	Myosin N-terminal SH3-like domain	17	60	IPR004009	Myosin, N-terminal, SH3-like	GO:0003774|GO:0005524|GO:0016459	0	0	0	0	0	0	myosin-j heavy chain	P54697	MYOJ_DICDI	nsr
Phypoly_transcript_00060	2622	Pfam	PF13087	AAA domain	1563	1817				1.79	0.000511099	603.511	0.515127	-3.47487	0.00546603	nfx1-type zinc finger-containing protein 1	Q8R151	ZNFX1_MOUSE	0-10h
Phypoly_transcript_00060	2622	Pfam	PF13086	AAA domain	1098	1547				1.79	0.000511099	603.511	0.515127	-3.47487	0.00546603	nfx1-type zinc finger-containing protein 1	Q8R151	ZNFX1_MOUSE	0-10h
Phypoly_transcript_00062	2549	Pfam	PF09379	FERM N-terminal domain	90	166	IPR018979	FERM, N-terminal		0	0	0	0	0	0	talin-b	Q54K81	TALB_DICDI	nsr
Phypoly_transcript_00062	2549	Pfam	PF08913	Vinculin Binding Site	1049	1142	IPR015009	Vinculin-binding site-containing domain		0	0	0	0	0	0	talin-b	Q54K81	TALB_DICDI	nsr
Phypoly_transcript_00062	2549	ProSitePatterns	PS00661	FERM domain signature 2.	252	281	IPR019747	FERM conserved site		0	0	0	0	0	0	talin-b	Q54K81	TALB_DICDI	nsr
Phypoly_transcript_00062	2549	Pfam	PF00373	FERM central domain	173	282	IPR019748	FERM central domain		0	0	0	0	0	0	talin-b	Q54K81	TALB_DICDI	nsr
Phypoly_transcript_00062	2549	ProSiteProfiles	PS50945	I/LWEQ domain profile.	2218	2461	IPR002558	I/LWEQ domain	GO:0003779	0	0	0	0	0	0	talin-b	Q54K81	TALB_DICDI	nsr
Phypoly_transcript_00062	2549	ProSiteProfiles	PS50057	FERM domain profile.	86	372	IPR000299	FERM domain	GO:0005856	0	0	0	0	0	0	talin-b	Q54K81	TALB_DICDI	nsr
Phypoly_transcript_00062	2549	ProSitePatterns	PS00660	FERM domain signature 1.	140	168	IPR019747	FERM conserved site		0	0	0	0	0	0	talin-b	Q54K81	TALB_DICDI	nsr
Phypoly_transcript_00062	2549	Pfam	PF01608	I/LWEQ domain	2310	2460	IPR002558	I/LWEQ domain	GO:0003779	0	0	0	0	0	0	talin-b	Q54K81	TALB_DICDI	nsr
Phypoly_transcript_00063	2584	Pfam	PF13020	Domain of unknown function (DUF3883)	2474	2563	IPR024975	Domain of unknown function DUF3883		0	0	0	0	0	0	heat shock protein 75 mitochondrial	Q12931	TRAP1_HUMAN	nsr
Phypoly_transcript_00064	1950	ProSiteProfiles	PS50113	PAC domain profile.	1301	1353	IPR000700	PAS-associated, C-terminal	GO:0000155|GO:0000160	1.76593	0.000224298	800.363	0.478579	-3.68995	0.00286757	peroxide stress-activated histidine kinase mak1	Q9P7Q7	MAK1_SCHPO	0-10h
Phypoly_transcript_00064	1950	ProSiteProfiles	PS50112	PAS repeat profile.	1360	1430	IPR000014	PAS domain	GO:0004871|GO:0007165	1.76593	0.000224298	800.363	0.478579	-3.68995	0.00286757	peroxide stress-activated histidine kinase mak1	Q9P7Q7	MAK1_SCHPO	0-10h
Phypoly_transcript_00064	1950	Pfam	PF00512	His Kinase A (phospho-acceptor) domain	1527	1591	IPR003661	Signal transduction histidine kinase EnvZ-like, dimerisation/phosphoacceptor domain	GO:0000155|GO:0007165|GO:0016020	1.76593	0.000224298	800.363	0.478579	-3.68995	0.00286757	peroxide stress-activated histidine kinase mak1	Q9P7Q7	MAK1_SCHPO	0-10h
Phypoly_transcript_00064	1950	ProSiteProfiles	PS50109	Histidine kinase domain profile.	1534	1911	IPR005467	Signal transduction histidine kinase, core		1.76593	0.000224298	800.363	0.478579	-3.68995	0.00286757	peroxide stress-activated histidine kinase mak1	Q9P7Q7	MAK1_SCHPO	0-10h
Phypoly_transcript_00064	1950	Pfam	PF02518	Histidine kinase-, DNA gyrase B-, and HSP90-like ATPase	1639	1911	IPR003594	Histidine kinase-like ATPase, ATP-binding domain	GO:0005524	1.76593	0.000224298	800.363	0.478579	-3.68995	0.00286757	peroxide stress-activated histidine kinase mak1	Q9P7Q7	MAK1_SCHPO	0-10h
Phypoly_transcript_00064	1950	Pfam	PF13191	AAA ATPase domain	21	217				1.76593	0.000224298	800.363	0.478579	-3.68995	0.00286757	peroxide stress-activated histidine kinase mak1	Q9P7Q7	MAK1_SCHPO	0-10h
Phypoly_transcript_00064	1950	Pfam	PF08447	PAS fold	1257	1337	IPR013655	PAS fold-3	GO:0005515	1.76593	0.000224298	800.363	0.478579	-3.68995	0.00286757	peroxide stress-activated histidine kinase mak1	Q9P7Q7	MAK1_SCHPO	0-10h
Phypoly_transcript_00064	1950	Pfam	PF08447	PAS fold	1386	1458	IPR013655	PAS fold-3	GO:0005515	1.76593	0.000224298	800.363	0.478579	-3.68995	0.00286757	peroxide stress-activated histidine kinase mak1	Q9P7Q7	MAK1_SCHPO	0-10h
Phypoly_transcript_00064	1950	Pfam	PF13492	GAF domain	1043	1196	IPR003018	GAF domain	GO:0005515	1.76593	0.000224298	800.363	0.478579	-3.68995	0.00286757	peroxide stress-activated histidine kinase mak1	Q9P7Q7	MAK1_SCHPO	0-10h
Phypoly_transcript_00064	92	Pfam	PF00072	Response regulator receiver domain	10	85	IPR001789	Signal transduction response regulator, receiver domain	GO:0000156|GO:0000160|GO:0006355	1.76593	0.000224298	800.363	0.478579	-3.68995	0.00286757	peroxide stress-activated histidine kinase mak1	Q9P7Q7	MAK1_SCHPO	0-10h
Phypoly_transcript_00064	92	ProSiteProfiles	PS50110	Response regulatory domain profile.	1	89	IPR001789	Signal transduction response regulator, receiver domain	GO:0000156|GO:0000160|GO:0006355	1.76593	0.000224298	800.363	0.478579	-3.68995	0.00286757	peroxide stress-activated histidine kinase mak1	Q9P7Q7	MAK1_SCHPO	0-10h
Phypoly_transcript_00064	583	Pfam	PF02518	Histidine kinase-, DNA gyrase B-, and HSP90-like ATPase	9	53	IPR003594	Histidine kinase-like ATPase, ATP-binding domain	GO:0005524	1.76593	0.000224298	800.363	0.478579	-3.68995	0.00286757	peroxide stress-activated histidine kinase mak1	Q9P7Q7	MAK1_SCHPO	0-10h
Phypoly_transcript_00066	2451	ProSitePatterns	PS00107	Protein kinases ATP-binding region signature.	56	77	IPR017441	Protein kinase, ATP binding site	GO:0005524	-2.38524	5.83767e-06	333.073	0.526289	4.53218	0.000150372	serine threonine-protein kinase pakh	Q556S2	PAKH_DICDI	0-10h
Phypoly_transcript_00066	2451	ProSiteProfiles	PS50011	Protein kinase domain profile.	50	301	IPR000719	Protein kinase domain	GO:0004672|GO:0005524|GO:0006468	-2.38524	5.83767e-06	333.073	0.526289	4.53218	0.000150372	serine threonine-protein kinase pakh	Q556S2	PAKH_DICDI	0-10h
Phypoly_transcript_00066	2451	Pfam	PF00069	Protein kinase domain	51	301	IPR000719	Protein kinase domain	GO:0004672|GO:0005524|GO:0006468	-2.38524	5.83767e-06	333.073	0.526289	4.53218	0.000150372	serine threonine-protein kinase pakh	Q556S2	PAKH_DICDI	0-10h
Phypoly_transcript_00066	2451	ProSitePatterns	PS00108	Serine/Threonine protein kinases active-site signature.	166	178	IPR008271	Serine/threonine-protein kinase, active site	GO:0004674|GO:0006468	-2.38524	5.83767e-06	333.073	0.526289	4.53218	0.000150372	serine threonine-protein kinase pakh	Q556S2	PAKH_DICDI	0-10h
Phypoly_transcript_00067	2608	Pfam	PF03198	Glucanosyltransferase	110	361	IPR004886	Glucanosyltransferase		0	0	0	0	0	0	callose synthase 9	Q9SFU6	CALS9_ARATH	nsr
Phypoly_transcript_00067	2608	Pfam	PF02364	1,3-beta-glucan synthase component	1375	2042	IPR003440	Glycosyl transferase, family 48	GO:0000148|GO:0003843|GO:0006075|GO:0016020	0	0	0	0	0	0	callose synthase 9	Q9SFU6	CALS9_ARATH	nsr
Phypoly_transcript_00069	972	ProSiteProfiles	PS50110	Response regulatory domain profile.	406	524	IPR001789	Signal transduction response regulator, receiver domain	GO:0000156|GO:0000160|GO:0006355	0	0	0	0	0	0	autoinducer 2 sensor kinase phosphatase	Q7MD16	LUXQ_VIBVY	nsr
Phypoly_transcript_00069	972	ProSiteProfiles	PS50109	Histidine kinase domain profile.	152	366	IPR005467	Signal transduction histidine kinase, core		0	0	0	0	0	0	autoinducer 2 sensor kinase phosphatase	Q7MD16	LUXQ_VIBVY	nsr
Phypoly_transcript_00069	972	Pfam	PF00512	His Kinase A (phospho-acceptor) domain	145	210	IPR003661	Signal transduction histidine kinase EnvZ-like, dimerisation/phosphoacceptor domain	GO:0000155|GO:0007165|GO:0016020	0	0	0	0	0	0	autoinducer 2 sensor kinase phosphatase	Q7MD16	LUXQ_VIBVY	nsr
Phypoly_transcript_00069	972	Pfam	PF00072	Response regulator receiver domain	408	520	IPR001789	Signal transduction response regulator, receiver domain	GO:0000156|GO:0000160|GO:0006355	0	0	0	0	0	0	autoinducer 2 sensor kinase phosphatase	Q7MD16	LUXQ_VIBVY	nsr
Phypoly_transcript_00069	972	Pfam	PF01590	GAF domain	18	115	IPR003018	GAF domain	GO:0005515	0	0	0	0	0	0	autoinducer 2 sensor kinase phosphatase	Q7MD16	LUXQ_VIBVY	nsr
Phypoly_transcript_00069	972	Pfam	PF02518	Histidine kinase-, DNA gyrase B-, and HSP90-like ATPase	256	364	IPR003594	Histidine kinase-like ATPase, ATP-binding domain	GO:0005524	0	0	0	0	0	0	autoinducer 2 sensor kinase phosphatase	Q7MD16	LUXQ_VIBVY	nsr
Phypoly_transcript_00069	1509	Pfam	PF13191	AAA ATPase domain	345	538				0	0	0	0	0	0	autoinducer 2 sensor kinase phosphatase	Q7MD16	LUXQ_VIBVY	nsr
Phypoly_transcript_00069	1509	ProSiteProfiles	PS50011	Protein kinase domain profile.	1	316	IPR000719	Protein kinase domain	GO:0004672|GO:0005524|GO:0006468	0	0	0	0	0	0	autoinducer 2 sensor kinase phosphatase	Q7MD16	LUXQ_VIBVY	nsr
Phypoly_transcript_00069	1509	Pfam	PF00069	Protein kinase domain	195	302	IPR000719	Protein kinase domain	GO:0004672|GO:0005524|GO:0006468	0	0	0	0	0	0	autoinducer 2 sensor kinase phosphatase	Q7MD16	LUXQ_VIBVY	nsr
Phypoly_transcript_00070	2469	ProSiteProfiles	PS50096	IQ motif profile.	787	813	IPR000048	IQ motif, EF-hand binding site	GO:0005515	0	0	0	0	0	0	myosin-i heavy chain	Q9U1M8	MYOI_DICDI	nsr
Phypoly_transcript_00070	2469	Pfam	PF00063	Myosin head (motor domain)	21	677	IPR001609	Myosin head, motor domain	GO:0003774|GO:0005524|GO:0016459	0	0	0	0	0	0	myosin-i heavy chain	Q9U1M8	MYOI_DICDI	nsr
Phypoly_transcript_00070	2469	ProSiteProfiles	PS50002	Src homology 3 (SH3) domain profile.	1655	1730	IPR001452	Src homology-3 domain	GO:0005515	0	0	0	0	0	0	myosin-i heavy chain	Q9U1M8	MYOI_DICDI	nsr
Phypoly_transcript_00070	2469	ProSiteProfiles	PS50096	IQ motif profile.	692	721	IPR000048	IQ motif, EF-hand binding site	GO:0005515	0	0	0	0	0	0	myosin-i heavy chain	Q9U1M8	MYOI_DICDI	nsr
Phypoly_transcript_00070	2469	Pfam	PF07653	Variant SH3 domain	1678	1727	IPR011511	Variant SH3 domain		0	0	0	0	0	0	myosin-i heavy chain	Q9U1M8	MYOI_DICDI	nsr
Phypoly_transcript_00070	2469	Pfam	PF00784	MyTH4 domain	1234	1358	IPR000857	MyTH4 domain	GO:0005856	0	0	0	0	0	0	myosin-i heavy chain	Q9U1M8	MYOI_DICDI	nsr
Phypoly_transcript_00070	2469	Pfam	PF00784	MyTH4 domain	1833	1901	IPR000857	MyTH4 domain	GO:0005856	0	0	0	0	0	0	myosin-i heavy chain	Q9U1M8	MYOI_DICDI	nsr
Phypoly_transcript_00070	2469	ProSiteProfiles	PS51016	MyTH4 domain profile.	1793	1950	IPR000857	MyTH4 domain	GO:0005856	0	0	0	0	0	0	myosin-i heavy chain	Q9U1M8	MYOI_DICDI	nsr
Phypoly_transcript_00070	2469	ProSiteProfiles	PS50057	FERM domain profile.	1940	2225	IPR000299	FERM domain	GO:0005856	0	0	0	0	0	0	myosin-i heavy chain	Q9U1M8	MYOI_DICDI	nsr
Phypoly_transcript_00070	2469	ProSiteProfiles	PS50057	FERM domain profile.	1366	1674	IPR000299	FERM domain	GO:0005856	0	0	0	0	0	0	myosin-i heavy chain	Q9U1M8	MYOI_DICDI	nsr
Phypoly_transcript_00070	2469	Pfam	PF00612	IQ calmodulin-binding motif	693	712	IPR000048	IQ motif, EF-hand binding site	GO:0005515	0	0	0	0	0	0	myosin-i heavy chain	Q9U1M8	MYOI_DICDI	nsr
Phypoly_transcript_00070	2469	Pfam	PF00612	IQ calmodulin-binding motif	740	758	IPR000048	IQ motif, EF-hand binding site	GO:0005515	0	0	0	0	0	0	myosin-i heavy chain	Q9U1M8	MYOI_DICDI	nsr
Phypoly_transcript_00070	2469	ProSiteProfiles	PS50096	IQ motif profile.	715	744	IPR000048	IQ motif, EF-hand binding site	GO:0005515	0	0	0	0	0	0	myosin-i heavy chain	Q9U1M8	MYOI_DICDI	nsr
Phypoly_transcript_00070	2469	ProSiteProfiles	PS50096	IQ motif profile.	738	764	IPR000048	IQ motif, EF-hand binding site	GO:0005515	0	0	0	0	0	0	myosin-i heavy chain	Q9U1M8	MYOI_DICDI	nsr
Phypoly_transcript_00070	2469	ProSiteProfiles	PS51016	MyTH4 domain profile.	1188	1360	IPR000857	MyTH4 domain	GO:0005856	0	0	0	0	0	0	myosin-i heavy chain	Q9U1M8	MYOI_DICDI	nsr
Phypoly_transcript_00070	2469	Pfam	PF00373	FERM central domain	2033	2134	IPR019748	FERM central domain		0	0	0	0	0	0	myosin-i heavy chain	Q9U1M8	MYOI_DICDI	nsr
Phypoly_transcript_00072	2155	Pfam	PF00071	Ras family	1169	1299	IPR001806	Small GTPase superfamily	GO:0005525|GO:0007264	0	0	0	0	0	0	cyclic gmp-binding protein c	Q8MVR1	GBPC_DICDI	nsr
Phypoly_transcript_00072	2155	Pfam	PF06602	Myotubularin-like phosphatase domain	347	694	IPR010569	Myotubularin-like phosphatase domain	GO:0016311|GO:0016791	0	0	0	0	0	0	cyclic gmp-binding protein c	Q8MVR1	GBPC_DICDI	nsr
Phypoly_transcript_00072	2155	ProSiteProfiles	PS51450	Leucine-rich repeat profile.	963	984	IPR001611	Leucine-rich repeat	GO:0005515	0	0	0	0	0	0	cyclic gmp-binding protein c	Q8MVR1	GBPC_DICDI	nsr
Phypoly_transcript_00072	2155	ProSiteProfiles	PS51450	Leucine-rich repeat profile.	1055	1077	IPR001611	Leucine-rich repeat	GO:0005515	0	0	0	0	0	0	cyclic gmp-binding protein c	Q8MVR1	GBPC_DICDI	nsr
Phypoly_transcript_00072	2155	ProSiteProfiles	PS51450	Leucine-rich repeat profile.	870	891	IPR001611	Leucine-rich repeat	GO:0005515	0	0	0	0	0	0	cyclic gmp-binding protein c	Q8MVR1	GBPC_DICDI	nsr
Phypoly_transcript_00072	2155	ProSiteProfiles	PS51450	Leucine-rich repeat profile.	844	865	IPR001611	Leucine-rich repeat	GO:0005515	0	0	0	0	0	0	cyclic gmp-binding protein c	Q8MVR1	GBPC_DICDI	nsr
Phypoly_transcript_00072	2155	ProSiteProfiles	PS50011	Protein kinase domain profile.	1834	2110	IPR000719	Protein kinase domain	GO:0004672|GO:0005524|GO:0006468	0	0	0	0	0	0	cyclic gmp-binding protein c	Q8MVR1	GBPC_DICDI	nsr
Phypoly_transcript_00072	2155	ProSiteProfiles	PS51450	Leucine-rich repeat profile.	1032	1054	IPR001611	Leucine-rich repeat	GO:0005515	0	0	0	0	0	0	cyclic gmp-binding protein c	Q8MVR1	GBPC_DICDI	nsr
Phypoly_transcript_00072	2155	ProSiteProfiles	PS51450	Leucine-rich repeat profile.	986	1007	IPR001611	Leucine-rich repeat	GO:0005515	0	0	0	0	0	0	cyclic gmp-binding protein c	Q8MVR1	GBPC_DICDI	nsr
Phypoly_transcript_00072	2155	ProSiteProfiles	PS51450	Leucine-rich repeat profile.	1078	1099	IPR001611	Leucine-rich repeat	GO:0005515	0	0	0	0	0	0	cyclic gmp-binding protein c	Q8MVR1	GBPC_DICDI	nsr
Phypoly_transcript_00072	2155	ProSiteProfiles	PS50238	Rho GTPase-activating proteins domain profile.	27	209	IPR000198	Rho GTPase-activating protein domain	GO:0007165	0	0	0	0	0	0	cyclic gmp-binding protein c	Q8MVR1	GBPC_DICDI	nsr
Phypoly_transcript_00072	2155	ProSitePatterns	PS00108	Serine/Threonine protein kinases active-site signature.	1963	1975	IPR008271	Serine/threonine-protein kinase, active site	GO:0004674|GO:0006468	0	0	0	0	0	0	cyclic gmp-binding protein c	Q8MVR1	GBPC_DICDI	nsr
Phypoly_transcript_00072	2155	Pfam	PF13855	Leucine rich repeat	869	928				0	0	0	0	0	0	cyclic gmp-binding protein c	Q8MVR1	GBPC_DICDI	nsr
Phypoly_transcript_00072	2155	Pfam	PF13855	Leucine rich repeat	964	1019				0	0	0	0	0	0	cyclic gmp-binding protein c	Q8MVR1	GBPC_DICDI	nsr
Phypoly_transcript_00072	2155	Pfam	PF12799	Leucine Rich repeats (2 copies)	1078	1117	IPR025875	Leucine rich repeat 4		0	0	0	0	0	0	cyclic gmp-binding protein c	Q8MVR1	GBPC_DICDI	nsr
Phypoly_transcript_00072	2155	ProSiteProfiles	PS51339	Myotubularin phosphatase domain.	360	768	IPR017906	Myotubularin phosphatase domain	GO:0016311|GO:0016791	0	0	0	0	0	0	cyclic gmp-binding protein c	Q8MVR1	GBPC_DICDI	nsr
Phypoly_transcript_00072	2155	ProSiteProfiles	PS51450	Leucine-rich repeat profile.	895	916	IPR001611	Leucine-rich repeat	GO:0005515	0	0	0	0	0	0	cyclic gmp-binding protein c	Q8MVR1	GBPC_DICDI	nsr
Phypoly_transcript_00072	2155	ProSiteProfiles	PS51450	Leucine-rich repeat profile.	1009	1030	IPR001611	Leucine-rich repeat	GO:0005515	0	0	0	0	0	0	cyclic gmp-binding protein c	Q8MVR1	GBPC_DICDI	nsr
Phypoly_transcript_00072	2155	ProSiteProfiles	PS51450	Leucine-rich repeat profile.	940	962	IPR001611	Leucine-rich repeat	GO:0005515	0	0	0	0	0	0	cyclic gmp-binding protein c	Q8MVR1	GBPC_DICDI	nsr
Phypoly_transcript_00072	2155	ProSiteProfiles	PS51450	Leucine-rich repeat profile.	821	842	IPR001611	Leucine-rich repeat	GO:0005515	0	0	0	0	0	0	cyclic gmp-binding protein c	Q8MVR1	GBPC_DICDI	nsr
Phypoly_transcript_00072	2155	ProSiteProfiles	PS51450	Leucine-rich repeat profile.	1101	1123	IPR001611	Leucine-rich repeat	GO:0005515	0	0	0	0	0	0	cyclic gmp-binding protein c	Q8MVR1	GBPC_DICDI	nsr
Phypoly_transcript_00072	2155	ProSiteProfiles	PS51424	Roc domain profile.	1161	1354	IPR020859	ROC GTPase		0	0	0	0	0	0	cyclic gmp-binding protein c	Q8MVR1	GBPC_DICDI	nsr
Phypoly_transcript_00072	2155	ProSitePatterns	PS00107	Protein kinases ATP-binding region signature.	1840	1862	IPR017441	Protein kinase, ATP binding site	GO:0005524	0	0	0	0	0	0	cyclic gmp-binding protein c	Q8MVR1	GBPC_DICDI	nsr
Phypoly_transcript_00072	2155	Pfam	PF07714	Protein tyrosine kinase	1835	2098	IPR001245	Serine-threonine/tyrosine-protein kinase catalytic domain	GO:0004672|GO:0006468	0	0	0	0	0	0	cyclic gmp-binding protein c	Q8MVR1	GBPC_DICDI	nsr
Phypoly_transcript_00072	2155	Pfam	PF00620	RhoGAP domain	55	181	IPR000198	Rho GTPase-activating protein domain	GO:0007165	0	0	0	0	0	0	cyclic gmp-binding protein c	Q8MVR1	GBPC_DICDI	nsr
Phypoly_transcript_00072	2155	ProSiteProfiles	PS51450	Leucine-rich repeat profile.	917	939	IPR001611	Leucine-rich repeat	GO:0005515	0	0	0	0	0	0	cyclic gmp-binding protein c	Q8MVR1	GBPC_DICDI	nsr
Phypoly_transcript_00073	96	Pfam	PF07989	Microtubule associated	51	94	IPR012943	Spindle associated		0	0	0	0	0	0	NA	NA	NA	nsr
Phypoly_transcript_00074	490	Pfam	PF00117	Glutamine amidotransferase class-I	22	201	IPR017926	Glutamine amidotransferase		0	0	0	0	0	0	imidazole glycerol phosphate synthase subunit	A5CZ73	HIS6_PELTS	nsr
Phypoly_transcript_00074	490	ProSiteProfiles	PS51273	Glutamine amidotransferase type 1 domain profile.	7	211	IPR017926	Glutamine amidotransferase		0	0	0	0	0	0	imidazole glycerol phosphate synthase subunit	A5CZ73	HIS6_PELTS	nsr
Phypoly_transcript_00074	490	Pfam	PF00977	Histidine biosynthesis protein	230	459	IPR006062	Histidine biosynthesis	GO:0000105	0	0	0	0	0	0	imidazole glycerol phosphate synthase subunit	A5CZ73	HIS6_PELTS	nsr
Phypoly_transcript_00074	749	Pfam	PF01634	ATP phosphoribosyltransferase	498	671	IPR013820	ATP phosphoribosyltransferase, catalytic domain	GO:0000105|GO:0003879|GO:0005737	0	0	0	0	0	0	imidazole glycerol phosphate synthase subunit	A5CZ73	HIS6_PELTS	nsr
Phypoly_transcript_00074	749	Pfam	PF08029	HisG, C-terminal domain	674	746	IPR013115	Histidine biosynthesis HisG, C-terminal	GO:0000105|GO:0000287|GO:0003879|GO:0005737	0	0	0	0	0	0	imidazole glycerol phosphate synthase subunit	A5CZ73	HIS6_PELTS	nsr
Phypoly_transcript_00074	749	Pfam	PF01503	Phosphoribosyl-ATP pyrophosphohydrolase	305	385	IPR021130	Phosphoribosyl-ATP pyrophosphohydrolase-like		0	0	0	0	0	0	imidazole glycerol phosphate synthase subunit	A5CZ73	HIS6_PELTS	nsr
Phypoly_transcript_00074	749	Pfam	PF01502	Phosphoribosyl-AMP cyclohydrolase	224	297	IPR002496	Phosphoribosyl-AMP cyclohydrolase domain	GO:0000105|GO:0004635	0	0	0	0	0	0	imidazole glycerol phosphate synthase subunit	A5CZ73	HIS6_PELTS	nsr
Phypoly_transcript_00074	259	ProSitePatterns	PS00954	Imidazoleglycerol-phosphate dehydratase signature 1.	125	138	IPR020565	Imidazoleglycerol-phosphate dehydratase, conserved site	GO:0000105|GO:0004424	0	0	0	0	0	0	imidazole glycerol phosphate synthase subunit	A5CZ73	HIS6_PELTS	nsr
Phypoly_transcript_00074	259	ProSitePatterns	PS00955	Imidazoleglycerol-phosphate dehydratase signature 2.	220	232	IPR020565	Imidazoleglycerol-phosphate dehydratase, conserved site	GO:0000105|GO:0004424	0	0	0	0	0	0	imidazole glycerol phosphate synthase subunit	A5CZ73	HIS6_PELTS	nsr
Phypoly_transcript_00074	259	Pfam	PF00475	Imidazoleglycerol-phosphate dehydratase	95	239	IPR000807	Imidazoleglycerol-phosphate dehydratase	GO:0000105|GO:0004424	0	0	0	0	0	0	imidazole glycerol phosphate synthase subunit	A5CZ73	HIS6_PELTS	nsr
Phypoly_transcript_00074	622	Pfam	PF00155	Aminotransferase class I and II	42	366	IPR004839	Aminotransferase, class I/classII	GO:0009058|GO:0030170	0	0	0	0	0	0	imidazole glycerol phosphate synthase subunit	A5CZ73	HIS6_PELTS	nsr
Phypoly_transcript_00074	622	Pfam	PF13419	Haloacid dehalogenase-like hydrolase	386	575	IPR023214	HAD-like domain		0	0	0	0	0	0	imidazole glycerol phosphate synthase subunit	A5CZ73	HIS6_PELTS	nsr
Phypoly_transcript_00077	2396	ProSiteProfiles	PS50085	Rap GTPase activating proteins domain profile.	2170	2385	IPR000331	Rap GTPase activating protein domain	GO:0005096|GO:0051056	2.31495	5.00852e-05	287.549	0.570857	-4.05523	0.000862482	tuberin	P49815	TSC2_HUMAN	0-10h
Phypoly_transcript_00077	2396	Pfam	PF03542	Tuberin	688	932	IPR018515	Tuberin-type domain	GO:0005096|GO:0043547	2.31495	5.00852e-05	287.549	0.570857	-4.05523	0.000862482	tuberin	P49815	TSC2_HUMAN	0-10h
Phypoly_transcript_00077	2396	Pfam	PF11864	Domain of unknown function (DUF3384)	69	525	IPR024584	Tuberin, N-terminal		2.31495	5.00852e-05	287.549	0.570857	-4.05523	0.000862482	tuberin	P49815	TSC2_HUMAN	0-10h
Phypoly_transcript_00077	2396	Pfam	PF02145	Rap/ran-GAP	2199	2384	IPR000331	Rap GTPase activating protein domain	GO:0005096|GO:0051056	2.31495	5.00852e-05	287.549	0.570857	-4.05523	0.000862482	tuberin	P49815	TSC2_HUMAN	0-10h
Phypoly_transcript_00078	365	Pfam	PF03171	2OG-Fe(II) oxygenase superfamily	202	283	IPR005123	Oxoglutarate/iron-dependent dioxygenase	GO:0016491|GO:0016706|GO:0055114	0	0	0	0	0	0	e3 ubiquitin-protein ligase upl3	Q6WWW4	UPL3_ARATH	nsr
Phypoly_transcript_00078	365	ProSiteProfiles	PS51471	Fe(2+) 2-oxoglutarate dioxygenase domain profile.	196	291	IPR005123	Oxoglutarate/iron-dependent dioxygenase	GO:0016491|GO:0016706|GO:0055114	0	0	0	0	0	0	e3 ubiquitin-protein ligase upl3	Q6WWW4	UPL3_ARATH	nsr
Phypoly_transcript_00078	1908	ProSiteProfiles	PS50237	HECT domain profile.	1579	1908	IPR000569	HECT	GO:0004842	0	0	0	0	0	0	e3 ubiquitin-protein ligase upl3	Q6WWW4	UPL3_ARATH	nsr
Phypoly_transcript_00078	1908	Pfam	PF00632	HECT-domain (ubiquitin-transferase)	1465	1908	IPR000569	HECT	GO:0004842	0	0	0	0	0	0	e3 ubiquitin-protein ligase upl3	Q6WWW4	UPL3_ARATH	nsr
Phypoly_transcript_00079	2430	Pfam	PF00501	AMP-binding enzyme	684	1092	IPR000873	AMP-dependent synthetase/ligase	GO:0003824|GO:0008152	2.64307	0.000432313	108.284	0.750972	-3.51953	0.00480606	polyketide synthase	P40806	PKSJ_BACSU	0-10h
Phypoly_transcript_00079	2430	Pfam	PF00668	Condensation domain	224	514	IPR001242	Condensation domain		2.64307	0.000432313	108.284	0.750972	-3.51953	0.00480606	polyketide synthase	P40806	PKSJ_BACSU	0-10h
Phypoly_transcript_00079	2430	ProSiteProfiles	PS50075	Acyl carrier protein phosphopantetheine domain profile.	1203	1273	IPR009081	Acyl carrier protein-like		2.64307	0.000432313	108.284	0.750972	-3.51953	0.00480606	polyketide synthase	P40806	PKSJ_BACSU	0-10h
Phypoly_transcript_00079	2430	ProSiteProfiles	PS50075	Acyl carrier protein phosphopantetheine domain profile.	119	188	IPR009081	Acyl carrier protein-like		2.64307	0.000432313	108.284	0.750972	-3.51953	0.00480606	polyketide synthase	P40806	PKSJ_BACSU	0-10h
Phypoly_transcript_00079	2430	Pfam	PF00109	Beta-ketoacyl synthase, N-terminal domain	1295	1531	IPR014030	Beta-ketoacyl synthase, N-terminal		2.64307	0.000432313	108.284	0.750972	-3.51953	0.00480606	polyketide synthase	P40806	PKSJ_BACSU	0-10h
Phypoly_transcript_00079	2430	ProSitePatterns	PS00012	Phosphopantetheine attachment site.	1231	1246	IPR006162	Phosphopantetheine attachment site		2.64307	0.000432313	108.284	0.750972	-3.51953	0.00480606	polyketide synthase	P40806	PKSJ_BACSU	0-10h
Phypoly_transcript_00079	2430	Pfam	PF00698	Acyl transferase domain	1864	1990	IPR014043	Acyl transferase		2.64307	0.000432313	108.284	0.750972	-3.51953	0.00480606	polyketide synthase	P40806	PKSJ_BACSU	0-10h
Phypoly_transcript_00079	2430	Pfam	PF00550	Phosphopantetheine attachment site	1210	1272	IPR009081	Acyl carrier protein-like		2.64307	0.000432313	108.284	0.750972	-3.51953	0.00480606	polyketide synthase	P40806	PKSJ_BACSU	0-10h
Phypoly_transcript_00079	2430	Pfam	PF00550	Phosphopantetheine attachment site	123	186	IPR009081	Acyl carrier protein-like		2.64307	0.000432313	108.284	0.750972	-3.51953	0.00480606	polyketide synthase	P40806	PKSJ_BACSU	0-10h
Phypoly_transcript_00079	2430	ProSitePatterns	PS00455	Putative AMP-binding domain signature.	834	845	IPR020845	AMP-binding, conserved site		2.64307	0.000432313	108.284	0.750972	-3.51953	0.00480606	polyketide synthase	P40806	PKSJ_BACSU	0-10h
Phypoly_transcript_00079	2430	ProSitePatterns	PS00012	Phosphopantetheine attachment site.	146	161	IPR006162	Phosphopantetheine attachment site		2.64307	0.000432313	108.284	0.750972	-3.51953	0.00480606	polyketide synthase	P40806	PKSJ_BACSU	0-10h
Phypoly_transcript_00079	2430	Pfam	PF13193	AMP-binding enzyme C-terminal domain	1100	1179	IPR025110	AMP-binding enzyme C-terminal domain		2.64307	0.000432313	108.284	0.750972	-3.51953	0.00480606	polyketide synthase	P40806	PKSJ_BACSU	0-10h
Phypoly_transcript_00079	2430	Pfam	PF02801	Beta-ketoacyl synthase, C-terminal domain	1540	1655	IPR014031	Beta-ketoacyl synthase, C-terminal		2.64307	0.000432313	108.284	0.750972	-3.51953	0.00480606	polyketide synthase	P40806	PKSJ_BACSU	0-10h
Phypoly_transcript_00080	1911	ProSiteProfiles	PS51154	Macro domain profile.	1531	1719	IPR002589	Macro domain		0	0	0	0	0	0	uncharacterized protein tm_0508	Q9WYX8	Y508_THEMA	nsr
Phypoly_transcript_00080	1911	ProSiteProfiles	PS50918	WWE domain profile.	1723	1812	IPR004170	WWE domain		0	0	0	0	0	0	uncharacterized protein tm_0508	Q9WYX8	Y508_THEMA	nsr
Phypoly_transcript_00080	1911	Pfam	PF01661	Macro domain	1560	1678	IPR002589	Macro domain		0	0	0	0	0	0	uncharacterized protein tm_0508	Q9WYX8	Y508_THEMA	nsr
Phypoly_transcript_00080	358	Pfam	PF00644	Poly(ADP-ribose) polymerase catalytic domain	183	334	IPR012317	Poly(ADP-ribose) polymerase, catalytic domain	GO:0003950	0	0	0	0	0	0	uncharacterized protein tm_0508	Q9WYX8	Y508_THEMA	nsr
Phypoly_transcript_00080	358	ProSiteProfiles	PS51059	PARP catalytic domain profile.	171	358	IPR012317	Poly(ADP-ribose) polymerase, catalytic domain	GO:0003950	0	0	0	0	0	0	uncharacterized protein tm_0508	Q9WYX8	Y508_THEMA	nsr
Phypoly_transcript_00080	133	Pfam	PF04134	Protein of unknown function, DUF393	2	84	IPR007263	Putative thiol-disulphide oxidoreductase DCC		0	0	0	0	0	0	uncharacterized protein tm_0508	Q9WYX8	Y508_THEMA	nsr
Phypoly_transcript_00081	2339	Pfam	PF00400	WD domain, G-beta repeat	2150	2180	IPR001680	WD40 repeat	GO:0005515	0	0	0	0	0	0	beach domain-containing protein lvsd	Q55AV3	LVSD_DICDI	nsr
Phypoly_transcript_00081	2339	ProSiteProfiles	PS50082	Trp-Asp (WD) repeats profile.	2150	2191	IPR001680	WD40 repeat	GO:0005515	0	0	0	0	0	0	beach domain-containing protein lvsd	Q55AV3	LVSD_DICDI	nsr
Phypoly_transcript_00081	2339	ProSiteProfiles	PS50082	Trp-Asp (WD) repeats profile.	2104	2145	IPR001680	WD40 repeat	GO:0005515	0	0	0	0	0	0	beach domain-containing protein lvsd	Q55AV3	LVSD_DICDI	nsr
Phypoly_transcript_00081	2339	ProSiteProfiles	PS50197	BEACH domain profile.	1701	1989	IPR000409	BEACH domain		0	0	0	0	0	0	beach domain-containing protein lvsd	Q55AV3	LVSD_DICDI	nsr
Phypoly_transcript_00081	2339	ProSiteProfiles	PS50294	Trp-Asp (WD) repeats circular profile.	2104	2191	IPR017986	WD40-repeat-containing domain	GO:0005515	0	0	0	0	0	0	beach domain-containing protein lvsd	Q55AV3	LVSD_DICDI	nsr
Phypoly_transcript_00081	2339	Pfam	PF14844	PH domain associated with Beige/BEACH	1598	1694	IPR023362	PH-BEACH domain		0	0	0	0	0	0	beach domain-containing protein lvsd	Q55AV3	LVSD_DICDI	nsr
Phypoly_transcript_00081	2339	Pfam	PF02138	Beige/BEACH domain	1713	1989	IPR000409	BEACH domain		0	0	0	0	0	0	beach domain-containing protein lvsd	Q55AV3	LVSD_DICDI	nsr
Phypoly_transcript_00081	2339	Pfam	PF13385	Concanavalin A-like lectin/glucanases superfamily	170	343				0	0	0	0	0	0	beach domain-containing protein lvsd	Q55AV3	LVSD_DICDI	nsr
Phypoly_transcript_00082	2280	ProSiteProfiles	PS51450	Leucine-rich repeat profile.	823	844	IPR001611	Leucine-rich repeat	GO:0005515	0	0	0	0	0	0	probable serine threonine-protein kinase pats1	Q55E58	PATS1_DICDI	nsr
Phypoly_transcript_00082	2280	ProSitePatterns	PS00108	Serine/Threonine protein kinases active-site signature.	1686	1698	IPR008271	Serine/threonine-protein kinase, active site	GO:0004674|GO:0006468	0	0	0	0	0	0	probable serine threonine-protein kinase pats1	Q55E58	PATS1_DICDI	nsr
Phypoly_transcript_00082	2280	Pfam	PF13855	Leucine rich repeat	824	880				0	0	0	0	0	0	probable serine threonine-protein kinase pats1	Q55E58	PATS1_DICDI	nsr
Phypoly_transcript_00082	2280	Pfam	PF13855	Leucine rich repeat	891	949				0	0	0	0	0	0	probable serine threonine-protein kinase pats1	Q55E58	PATS1_DICDI	nsr
Phypoly_transcript_00082	2280	Pfam	PF00400	WD domain, G-beta repeat	2046	2078	IPR001680	WD40 repeat	GO:0005515	0	0	0	0	0	0	probable serine threonine-protein kinase pats1	Q55E58	PATS1_DICDI	nsr
Phypoly_transcript_00082	2280	Pfam	PF00400	WD domain, G-beta repeat	1922	1956	IPR001680	WD40 repeat	GO:0005515	0	0	0	0	0	0	probable serine threonine-protein kinase pats1	Q55E58	PATS1_DICDI	nsr
Phypoly_transcript_00082	2280	ProSiteProfiles	PS50082	Trp-Asp (WD) repeats profile.	1926	1956	IPR001680	WD40 repeat	GO:0005515	0	0	0	0	0	0	probable serine threonine-protein kinase pats1	Q55E58	PATS1_DICDI	nsr
Phypoly_transcript_00082	2280	ProSiteProfiles	PS51450	Leucine-rich repeat profile.	869	890	IPR001611	Leucine-rich repeat	GO:0005515	0	0	0	0	0	0	probable serine threonine-protein kinase pats1	Q55E58	PATS1_DICDI	nsr
Phypoly_transcript_00082	2280	ProSiteProfiles	PS50082	Trp-Asp (WD) repeats profile.	2048	2078	IPR001680	WD40 repeat	GO:0005515	0	0	0	0	0	0	probable serine threonine-protein kinase pats1	Q55E58	PATS1_DICDI	nsr
Phypoly_transcript_00082	2280	ProSiteProfiles	PS51424	Roc domain profile.	1021	1200	IPR020859	ROC GTPase		0	0	0	0	0	0	probable serine threonine-protein kinase pats1	Q55E58	PATS1_DICDI	nsr
Phypoly_transcript_00082	2280	ProSiteProfiles	PS50003	PH domain profile.	2177	2279	IPR001849	Pleckstrin homology domain		0	0	0	0	0	0	probable serine threonine-protein kinase pats1	Q55E58	PATS1_DICDI	nsr
Phypoly_transcript_00082	2280	ProSiteProfiles	PS51450	Leucine-rich repeat profile.	517	538	IPR001611	Leucine-rich repeat	GO:0005515	0	0	0	0	0	0	probable serine threonine-protein kinase pats1	Q55E58	PATS1_DICDI	nsr
Phypoly_transcript_00082	2280	ProSiteProfiles	PS50294	Trp-Asp (WD) repeats circular profile.	2048	2173	IPR017986	WD40-repeat-containing domain	GO:0005515	0	0	0	0	0	0	probable serine threonine-protein kinase pats1	Q55E58	PATS1_DICDI	nsr
Phypoly_transcript_00082	2280	ProSiteProfiles	PS51450	Leucine-rich repeat profile.	960	981	IPR001611	Leucine-rich repeat	GO:0005515	0	0	0	0	0	0	probable serine threonine-protein kinase pats1	Q55E58	PATS1_DICDI	nsr
Phypoly_transcript_00082	2280	ProSiteProfiles	PS51450	Leucine-rich repeat profile.	846	868	IPR001611	Leucine-rich repeat	GO:0005515	0	0	0	0	0	0	probable serine threonine-protein kinase pats1	Q55E58	PATS1_DICDI	nsr
Phypoly_transcript_00082	2280	ProSiteProfiles	PS51450	Leucine-rich repeat profile.	545	566	IPR001611	Leucine-rich repeat	GO:0005515	0	0	0	0	0	0	probable serine threonine-protein kinase pats1	Q55E58	PATS1_DICDI	nsr
Phypoly_transcript_00082	2280	ProSiteProfiles	PS51450	Leucine-rich repeat profile.	800	821	IPR001611	Leucine-rich repeat	GO:0005515	0	0	0	0	0	0	probable serine threonine-protein kinase pats1	Q55E58	PATS1_DICDI	nsr
Phypoly_transcript_00082	2280	Pfam	PF07714	Protein tyrosine kinase	1552	1826	IPR001245	Serine-threonine/tyrosine-protein kinase catalytic domain	GO:0004672|GO:0006468	0	0	0	0	0	0	probable serine threonine-protein kinase pats1	Q55E58	PATS1_DICDI	nsr
Phypoly_transcript_00082	2280	ProSiteProfiles	PS51450	Leucine-rich repeat profile.	938	959	IPR001611	Leucine-rich repeat	GO:0005515	0	0	0	0	0	0	probable serine threonine-protein kinase pats1	Q55E58	PATS1_DICDI	nsr
Phypoly_transcript_00082	2280	ProSiteProfiles	PS51450	Leucine-rich repeat profile.	986	1007	IPR001611	Leucine-rich repeat	GO:0005515	0	0	0	0	0	0	probable serine threonine-protein kinase pats1	Q55E58	PATS1_DICDI	nsr
Phypoly_transcript_00082	2280	Pfam	PF00071	Ras family	1029	1195	IPR001806	Small GTPase superfamily	GO:0005525|GO:0007264	0	0	0	0	0	0	probable serine threonine-protein kinase pats1	Q55E58	PATS1_DICDI	nsr
Phypoly_transcript_00082	2280	ProSiteProfiles	PS50294	Trp-Asp (WD) repeats circular profile.	1909	1965	IPR017986	WD40-repeat-containing domain	GO:0005515	0	0	0	0	0	0	probable serine threonine-protein kinase pats1	Q55E58	PATS1_DICDI	nsr
Phypoly_transcript_00082	2280	ProSiteProfiles	PS50011	Protein kinase domain profile.	1552	1833	IPR000719	Protein kinase domain	GO:0004672|GO:0005524|GO:0006468	0	0	0	0	0	0	probable serine threonine-protein kinase pats1	Q55E58	PATS1_DICDI	nsr
Phypoly_transcript_00082	2280	ProSitePatterns	PS00678	Trp-Asp (WD) repeats signature.	2105	2119	IPR019775	WD40 repeat, conserved site		0	0	0	0	0	0	probable serine threonine-protein kinase pats1	Q55E58	PATS1_DICDI	nsr
Phypoly_transcript_00082	2280	ProSitePatterns	PS00107	Protein kinases ATP-binding region signature.	1558	1580	IPR017441	Protein kinase, ATP binding site	GO:0005524	0	0	0	0	0	0	probable serine threonine-protein kinase pats1	Q55E58	PATS1_DICDI	nsr
Phypoly_transcript_00082	2280	Pfam	PF13516	Leucine Rich repeat	543	558				0	0	0	0	0	0	probable serine threonine-protein kinase pats1	Q55E58	PATS1_DICDI	nsr
Phypoly_transcript_00082	2280	Pfam	PF13516	Leucine Rich repeat	517	537				0	0	0	0	0	0	probable serine threonine-protein kinase pats1	Q55E58	PATS1_DICDI	nsr
Phypoly_transcript_00082	2280	Pfam	PF00169	PH domain	2179	2277	IPR001849	Pleckstrin homology domain		0	0	0	0	0	0	probable serine threonine-protein kinase pats1	Q55E58	PATS1_DICDI	nsr
Phypoly_transcript_00082	2280	ProSiteProfiles	PS51450	Leucine-rich repeat profile.	892	913	IPR001611	Leucine-rich repeat	GO:0005515	0	0	0	0	0	0	probable serine threonine-protein kinase pats1	Q55E58	PATS1_DICDI	nsr
Phypoly_transcript_00082	2280	ProSiteProfiles	PS51450	Leucine-rich repeat profile.	915	936	IPR001611	Leucine-rich repeat	GO:0005515	0	0	0	0	0	0	probable serine threonine-protein kinase pats1	Q55E58	PATS1_DICDI	nsr
Phypoly_transcript_00083	2343	ProSitePatterns	PS00915	Phosphatidylinositol 3- and 4-kinases signature 1.	1979	1993	IPR018936	Phosphatidylinositol 3/4-kinase, conserved site	GO:0016773	0	0	0	0	0	0	target of rapamycin	Q86C65	TOR_DICDI	nsr
Phypoly_transcript_00083	2343	Pfam	PF00454	Phosphatidylinositol 3- and 4-kinase	1975	2223	IPR000403	Phosphatidylinositol 3-/4-kinase, catalytic domain	GO:0016773	0	0	0	0	0	0	target of rapamycin	Q86C65	TOR_DICDI	nsr
Phypoly_transcript_00083	2343	Pfam	PF02259	FAT domain	1379	1701	IPR003151	PIK-related kinase, FAT	GO:0005515	0	0	0	0	0	0	target of rapamycin	Q86C65	TOR_DICDI	nsr
Phypoly_transcript_00083	2343	ProSiteProfiles	PS50290	Phosphatidylinositol 3- and 4-kinases family profile.	1975	2343	IPR000403	Phosphatidylinositol 3-/4-kinase, catalytic domain	GO:0016773	0	0	0	0	0	0	target of rapamycin	Q86C65	TOR_DICDI	nsr
Phypoly_transcript_00083	2343	Pfam	PF11865	Domain of unknown function (DUF3385)	734	900	IPR024585	Domain of unknown function DUF3385, target of rapamycin protein		0	0	0	0	0	0	target of rapamycin	Q86C65	TOR_DICDI	nsr
Phypoly_transcript_00083	2343	ProSitePatterns	PS00916	Phosphatidylinositol 3- and 4-kinases signature 2.	2116	2136	IPR018936	Phosphatidylinositol 3/4-kinase, conserved site	GO:0016773	0	0	0	0	0	0	target of rapamycin	Q86C65	TOR_DICDI	nsr
Phypoly_transcript_00083	2343	Pfam	PF13513	HEAT-like repeat	632	685				0	0	0	0	0	0	target of rapamycin	Q86C65	TOR_DICDI	nsr
Phypoly_transcript_00083	2343	Pfam	PF08771	Rapamycin binding domain	1808	1907	IPR009076	Rapamycin-binding domain	GO:0008144	0	0	0	0	0	0	target of rapamycin	Q86C65	TOR_DICDI	nsr
Phypoly_transcript_00083	2343	Pfam	PF02260	FATC domain	2312	2343	IPR003152	PIK-related kinase, FATC	GO:0005515	0	0	0	0	0	0	target of rapamycin	Q86C65	TOR_DICDI	nsr
Phypoly_transcript_00083	2343	ProSiteProfiles	PS51190	FATC domain profile.	2311	2343	IPR003152	PIK-related kinase, FATC	GO:0005515	0	0	0	0	0	0	target of rapamycin	Q86C65	TOR_DICDI	nsr
Phypoly_transcript_00083	2343	ProSiteProfiles	PS51189	FAT domain profile.	1250	1775	IPR014009	PIK-related kinase		0	0	0	0	0	0	target of rapamycin	Q86C65	TOR_DICDI	nsr
Phypoly_transcript_00084	1144	Pfam	PF02801	Beta-ketoacyl synthase, C-terminal domain	262	379	IPR014031	Beta-ketoacyl synthase, C-terminal		1.68821	6.82524e-05	192.016	0.42393	-3.9823	0.00110173	lovastatin nonaketide synthase	Q0C8M3	LNKS_ASPTN	0-10h
Phypoly_transcript_00084	1144	Pfam	PF00698	Acyl transferase domain	528	814	IPR014043	Acyl transferase		1.68821	6.82524e-05	192.016	0.42393	-3.9823	0.00110173	lovastatin nonaketide synthase	Q0C8M3	LNKS_ASPTN	0-10h
Phypoly_transcript_00084	1144	Pfam	PF00109	Beta-ketoacyl synthase, N-terminal domain	5	253	IPR014030	Beta-ketoacyl synthase, N-terminal		1.68821	6.82524e-05	192.016	0.42393	-3.9823	0.00110173	lovastatin nonaketide synthase	Q0C8M3	LNKS_ASPTN	0-10h
Phypoly_transcript_00084	1144	ProSitePatterns	PS00606	Beta-ketoacyl synthases active site.	166	182	IPR018201	Beta-ketoacyl synthase, active site		1.68821	6.82524e-05	192.016	0.42393	-3.9823	0.00110173	lovastatin nonaketide synthase	Q0C8M3	LNKS_ASPTN	0-10h
Phypoly_transcript_00084	1144	Pfam	PF14765	Polyketide synthase dehydratase	898	1104				1.68821	6.82524e-05	192.016	0.42393	-3.9823	0.00110173	lovastatin nonaketide synthase	Q0C8M3	LNKS_ASPTN	0-10h
Phypoly_transcript_00084	1189	Pfam	PF08659	KR domain	942	1126	IPR013968	Polyketide synthase, KR		1.68821	6.82524e-05	192.016	0.42393	-3.9823	0.00110173	lovastatin nonaketide synthase	Q0C8M3	LNKS_ASPTN	0-10h
Phypoly_transcript_00084	1189	Pfam	PF00107	Zinc-binding dehydrogenase	745	862	IPR013149	Alcohol dehydrogenase, C-terminal	GO:0008270|GO:0016491|GO:0055114	1.68821	6.82524e-05	192.016	0.42393	-3.9823	0.00110173	lovastatin nonaketide synthase	Q0C8M3	LNKS_ASPTN	0-10h
Phypoly_transcript_00084	1189	ProSitePatterns	PS01162	Quinone oxidoreductase / zeta-crystallin signature.	734	755	IPR002364	Quinone oxidoreductase/zeta-crystallin, conserved site	GO:0008270|GO:0016491	1.68821	6.82524e-05	192.016	0.42393	-3.9823	0.00110173	lovastatin nonaketide synthase	Q0C8M3	LNKS_ASPTN	0-10h
Phypoly_transcript_00084	1189	Pfam	PF08240	Alcohol dehydrogenase GroES-like domain	619	685	IPR013154	Alcohol dehydrogenase GroES-like	GO:0016491|GO:0055114	1.68821	6.82524e-05	192.016	0.42393	-3.9823	0.00110173	lovastatin nonaketide synthase	Q0C8M3	LNKS_ASPTN	0-10h
Phypoly_transcript_00084	1189	Pfam	PF08242	Methyltransferase domain	240	341	IPR013217	Methyltransferase type 12		1.68821	6.82524e-05	192.016	0.42393	-3.9823	0.00110173	lovastatin nonaketide synthase	Q0C8M3	LNKS_ASPTN	0-10h
Phypoly_transcript_00085	2379	ProSiteProfiles	PS51194	Superfamilies 1 and 2 helicase C-terminal domain profile.	1149	1302	IPR001650	Helicase, C-terminal	GO:0003676|GO:0004386|GO:0005524	0	0	0	0	0	0	protein photoperiod-independent early flowering 1	Q7X9V2	PIE1_ARATH	nsr
Phypoly_transcript_00085	2379	Pfam	PF13921	Myb-like DNA-binding domain	1640	1696				0	0	0	0	0	0	protein photoperiod-independent early flowering 1	Q7X9V2	PIE1_ARATH	nsr
Phypoly_transcript_00085	2379	Pfam	PF00271	Helicase conserved C-terminal domain	1183	1261	IPR001650	Helicase, C-terminal	GO:0003676|GO:0004386|GO:0005524	0	0	0	0	0	0	protein photoperiod-independent early flowering 1	Q7X9V2	PIE1_ARATH	nsr
Phypoly_transcript_00085	2379	Pfam	PF00176	SNF2 family N-terminal domain	608	894	IPR000330	SNF2-related	GO:0003677|GO:0005524	0	0	0	0	0	0	protein photoperiod-independent early flowering 1	Q7X9V2	PIE1_ARATH	nsr
Phypoly_transcript_00085	2379	Pfam	PF07529	HSA	298	368	IPR014012	Helicase/SANT-associated, DNA binding		0	0	0	0	0	0	protein photoperiod-independent early flowering 1	Q7X9V2	PIE1_ARATH	nsr
Phypoly_transcript_00085	2379	ProSiteProfiles	PS51204	HSA domain profile.	296	368	IPR014012	Helicase/SANT-associated, DNA binding		0	0	0	0	0	0	protein photoperiod-independent early flowering 1	Q7X9V2	PIE1_ARATH	nsr
Phypoly_transcript_00085	2379	ProSiteProfiles	PS50090	Myb-like domain profile.	1639	1692	IPR017877	Myb-like domain		0	0	0	0	0	0	protein photoperiod-independent early flowering 1	Q7X9V2	PIE1_ARATH	nsr
Phypoly_transcript_00085	2379	ProSiteProfiles	PS51192	Superfamilies 1 and 2 helicase ATP-binding type-1 domain profile.	617	782	IPR014001	Helicase, superfamily 1/2, ATP-binding domain		0	0	0	0	0	0	protein photoperiod-independent early flowering 1	Q7X9V2	PIE1_ARATH	nsr
Phypoly_transcript_00086	2361	Pfam	PF04054	CCR4-Not complex component, Not1	1969	2329	IPR007196	CCR4-Not complex component, Not1, C-terminal		0	0	0	0	0	0	ccr4-not transcription complex subunit 1	A0JP85	CNOT1_XENTR	nsr
Phypoly_transcript_00086	2361	Pfam	PF12842	Domain of unknown function (DUF3819)	1229	1372	IPR024557	CCR4-Not complex, Not1 subunit, domain of unknown function DUF3819		0	0	0	0	0	0	ccr4-not transcription complex subunit 1	A0JP85	CNOT1_XENTR	nsr
Phypoly_transcript_00087	2341	ProSiteProfiles	PS50082	Trp-Asp (WD) repeats profile.	2203	2244	IPR001680	WD40 repeat	GO:0005515	2.35875	0.00240834	565.126	0.777278	-3.03463	0.0445972	-like protein 2	Q8TDJ6	DMXL2_HUMAN	6-10h
Phypoly_transcript_00087	2341	Pfam	PF12234	RAVE protein 1 C terminal	805	1371	IPR022033	RAVE complex protein Rav1 C-terminal		2.35875	0.00240834	565.126	0.777278	-3.03463	0.0445972	-like protein 2	Q8TDJ6	DMXL2_HUMAN	6-10h
Phypoly_transcript_00087	2341	ProSitePatterns	PS00678	Trp-Asp (WD) repeats signature.	2264	2278	IPR019775	WD40 repeat, conserved site		2.35875	0.00240834	565.126	0.777278	-3.03463	0.0445972	-like protein 2	Q8TDJ6	DMXL2_HUMAN	6-10h
Phypoly_transcript_00087	2341	Pfam	PF00400	WD domain, G-beta repeat	2201	2235	IPR001680	WD40 repeat	GO:0005515	2.35875	0.00240834	565.126	0.777278	-3.03463	0.0445972	-like protein 2	Q8TDJ6	DMXL2_HUMAN	6-10h
Phypoly_transcript_00087	2341	Pfam	PF00400	WD domain, G-beta repeat	2245	2277	IPR001680	WD40 repeat	GO:0005515	2.35875	0.00240834	565.126	0.777278	-3.03463	0.0445972	-like protein 2	Q8TDJ6	DMXL2_HUMAN	6-10h
Phypoly_transcript_00087	2341	Pfam	PF00400	WD domain, G-beta repeat	218	241	IPR001680	WD40 repeat	GO:0005515	2.35875	0.00240834	565.126	0.777278	-3.03463	0.0445972	-like protein 2	Q8TDJ6	DMXL2_HUMAN	6-10h
Phypoly_transcript_00087	2341	Pfam	PF00400	WD domain, G-beta repeat	66	99	IPR001680	WD40 repeat	GO:0005515	2.35875	0.00240834	565.126	0.777278	-3.03463	0.0445972	-like protein 2	Q8TDJ6	DMXL2_HUMAN	6-10h
Phypoly_transcript_00087	2341	ProSiteProfiles	PS50082	Trp-Asp (WD) repeats profile.	2245	2286	IPR001680	WD40 repeat	GO:0005515	2.35875	0.00240834	565.126	0.777278	-3.03463	0.0445972	-like protein 2	Q8TDJ6	DMXL2_HUMAN	6-10h
Phypoly_transcript_00087	2341	ProSiteProfiles	PS50294	Trp-Asp (WD) repeats circular profile.	2065	2286	IPR017986	WD40-repeat-containing domain	GO:0005515	2.35875	0.00240834	565.126	0.777278	-3.03463	0.0445972	-like protein 2	Q8TDJ6	DMXL2_HUMAN	6-10h
Phypoly_transcript_00088	2008	Pfam	PF02787	Carbamoyl-phosphate synthetase large chain, oligomerisation domain	649	770	IPR005480	Carbamoyl-phosphate synthetase, large subunit oligomerisation domain		3.71583	1.75691e-07	6836.87	0.711385	-5.22338	7.74665e-06	protein pyr1-3	P20054	PYR1_DICDI	0-10h
Phypoly_transcript_00088	2008	ProSitePatterns	PS00867	Carbamoyl-phosphate synthase subdomain signature 2.	528	535	IPR005479	Carbamoyl-phosphate synthetase large subunit-like, ATP-binding domain	GO:0005524	3.71583	1.75691e-07	6836.87	0.711385	-5.22338	7.74665e-06	protein pyr1-3	P20054	PYR1_DICDI	0-10h
Phypoly_transcript_00088	2008	Pfam	PF00289	Carbamoyl-phosphate synthase L chain, N-terminal domain	241	357	IPR005481	Carbamoyl-phosphate synthase, large subunit, N-terminal	GO:0003824|GO:0008152	3.71583	1.75691e-07	6836.87	0.711385	-5.22338	7.74665e-06	protein pyr1-3	P20054	PYR1_DICDI	0-10h
Phypoly_transcript_00088	2008	Pfam	PF00289	Carbamoyl-phosphate synthase L chain, N-terminal domain	784	891	IPR005481	Carbamoyl-phosphate synthase, large subunit, N-terminal	GO:0003824|GO:0008152	3.71583	1.75691e-07	6836.87	0.711385	-5.22338	7.74665e-06	protein pyr1-3	P20054	PYR1_DICDI	0-10h
Phypoly_transcript_00088	2008	ProSiteProfiles	PS50975	ATP-grasp fold profile.	901	1092	IPR011761	ATP-grasp fold	GO:0005524|GO:0046872	3.71583	1.75691e-07	6836.87	0.711385	-5.22338	7.74665e-06	protein pyr1-3	P20054	PYR1_DICDI	0-10h
Phypoly_transcript_00088	2008	Pfam	PF02729	Aspartate/ornithine carbamoyltransferase, carbamoyl-P binding domain	1707	1848	IPR006132	Aspartate/ornithine carbamoyltransferase, carbamoyl-P binding	GO:0006520|GO:0016743	3.71583	1.75691e-07	6836.87	0.711385	-5.22338	7.74665e-06	protein pyr1-3	P20054	PYR1_DICDI	0-10h
Phypoly_transcript_00088	2008	ProSitePatterns	PS00866	Carbamoyl-phosphate synthase subdomain signature 1.	398	412	IPR005479	Carbamoyl-phosphate synthetase large subunit-like, ATP-binding domain	GO:0005524	3.71583	1.75691e-07	6836.87	0.711385	-5.22338	7.74665e-06	protein pyr1-3	P20054	PYR1_DICDI	0-10h
Phypoly_transcript_00088	2008	ProSiteProfiles	PS51273	Glutamine amidotransferase type 1 domain profile.	36	227	IPR017926	Glutamine amidotransferase		3.71583	1.75691e-07	6836.87	0.711385	-5.22338	7.74665e-06	protein pyr1-3	P20054	PYR1_DICDI	0-10h
Phypoly_transcript_00088	2008	ProSitePatterns	PS00867	Carbamoyl-phosphate synthase subdomain signature 2.	1061	1068	IPR005479	Carbamoyl-phosphate synthetase large subunit-like, ATP-binding domain	GO:0005524	3.71583	1.75691e-07	6836.87	0.711385	-5.22338	7.74665e-06	protein pyr1-3	P20054	PYR1_DICDI	0-10h
Phypoly_transcript_00088	2008	ProSitePatterns	PS00866	Carbamoyl-phosphate synthase subdomain signature 1.	932	946	IPR005479	Carbamoyl-phosphate synthetase large subunit-like, ATP-binding domain	GO:0005524	3.71583	1.75691e-07	6836.87	0.711385	-5.22338	7.74665e-06	protein pyr1-3	P20054	PYR1_DICDI	0-10h
Phypoly_transcript_00088	2008	Pfam	PF00117	Glutamine amidotransferase class-I	50	219	IPR017926	Glutamine amidotransferase		3.71583	1.75691e-07	6836.87	0.711385	-5.22338	7.74665e-06	protein pyr1-3	P20054	PYR1_DICDI	0-10h
Phypoly_transcript_00088	2008	Pfam	PF02142	MGS-like domain	1175	1270	IPR011607	Methylglyoxal synthase-like domain		3.71583	1.75691e-07	6836.87	0.711385	-5.22338	7.74665e-06	protein pyr1-3	P20054	PYR1_DICDI	0-10h
Phypoly_transcript_00088	2008	ProSitePatterns	PS00483	Dihydroorotase signature 2.	1526	1537	IPR002195	Dihydroorotase, conserved site	GO:0016812	3.71583	1.75691e-07	6836.87	0.711385	-5.22338	7.74665e-06	protein pyr1-3	P20054	PYR1_DICDI	0-10h
Phypoly_transcript_00088	2008	Pfam	PF01979	Amidohydrolase family	1303	1368	IPR006680	Amidohydrolase 1	GO:0016787	3.71583	1.75691e-07	6836.87	0.711385	-5.22338	7.74665e-06	protein pyr1-3	P20054	PYR1_DICDI	0-10h
Phypoly_transcript_00088	2008	Pfam	PF00185	Aspartate/ornithine carbamoyltransferase, Asp/Orn binding domain	1853	2004	IPR006131	Aspartate/ornithine carbamoyltransferase, Asp/Orn-binding domain	GO:0006520|GO:0016597|GO:0016743	3.71583	1.75691e-07	6836.87	0.711385	-5.22338	7.74665e-06	protein pyr1-3	P20054	PYR1_DICDI	0-10h
Phypoly_transcript_00088	2008	ProSitePatterns	PS00482	Dihydroorotase signature 1.	1310	1318	IPR002195	Dihydroorotase, conserved site	GO:0016812	3.71583	1.75691e-07	6836.87	0.711385	-5.22338	7.74665e-06	protein pyr1-3	P20054	PYR1_DICDI	0-10h
Phypoly_transcript_00088	2008	ProSitePatterns	PS00097	Aspartate and ornithine carbamoyltransferases signature.	1752	1759	IPR006130	Aspartate/ornithine carbamoyltransferase	GO:0006520|GO:0016597|GO:0016743	3.71583	1.75691e-07	6836.87	0.711385	-5.22338	7.74665e-06	protein pyr1-3	P20054	PYR1_DICDI	0-10h
Phypoly_transcript_00088	2008	Pfam	PF02786	Carbamoyl-phosphate synthase L chain, ATP binding domain	362	565	IPR005479	Carbamoyl-phosphate synthetase large subunit-like, ATP-binding domain	GO:0005524	3.71583	1.75691e-07	6836.87	0.711385	-5.22338	7.74665e-06	protein pyr1-3	P20054	PYR1_DICDI	0-10h
Phypoly_transcript_00088	2008	Pfam	PF02786	Carbamoyl-phosphate synthase L chain, ATP binding domain	897	1095	IPR005479	Carbamoyl-phosphate synthetase large subunit-like, ATP-binding domain	GO:0005524	3.71583	1.75691e-07	6836.87	0.711385	-5.22338	7.74665e-06	protein pyr1-3	P20054	PYR1_DICDI	0-10h
Phypoly_transcript_00088	2008	ProSiteProfiles	PS50975	ATP-grasp fold profile.	367	559	IPR011761	ATP-grasp fold	GO:0005524|GO:0046872	3.71583	1.75691e-07	6836.87	0.711385	-5.22338	7.74665e-06	protein pyr1-3	P20054	PYR1_DICDI	0-10h
Phypoly_transcript_00088	225	Pfam	PF00988	Carbamoyl-phosphate synthase small chain, CPSase domain	36	173	IPR002474	Carbamoyl-phosphate synthase, small subunit N-terminal domain		3.71583	1.75691e-07	6836.87	0.711385	-5.22338	7.74665e-06	protein pyr1-3	P20054	PYR1_DICDI	0-10h
Phypoly_transcript_00088	171	ProSitePatterns	PS00028	Zinc finger C2H2 type domain signature.	31	52	IPR007087	Zinc finger, C2H2	GO:0046872	3.71583	1.75691e-07	6836.87	0.711385	-5.22338	7.74665e-06	protein pyr1-3	P20054	PYR1_DICDI	0-10h
Phypoly_transcript_00090	2377	Pfam	PF08082	PRO8NT (NUC069), PrP8 N-terminal domain	103	254	IPR012591	PRO8NT domain	GO:0000398	0	0	0	0	0	0	pre-mrna-processing-splicing factor 8	Q99PV0	PRP8_MOUSE	nsr
Phypoly_transcript_00090	2377	Pfam	PF10597	U5-snRNA binding site 2 of PrP8	1252	1385	IPR019581	Pre-mRNA-processing-splicing factor 8, U5-snRNA-binding	GO:0030623	0	0	0	0	0	0	pre-mrna-processing-splicing factor 8	Q99PV0	PRP8_MOUSE	nsr
Phypoly_transcript_00090	2377	Pfam	PF12134	PRP8 domain IV core	1802	2032	IPR021983	PRP8 domain IV core		0	0	0	0	0	0	pre-mrna-processing-splicing factor 8	Q99PV0	PRP8_MOUSE	nsr
Phypoly_transcript_00090	2377	Pfam	PF10596	U6-snRNA interacting domain of PrP8	1485	1644	IPR019580	Pre-mRNA-processing-splicing factor 8, U6-snRNA-binding	GO:0017070	0	0	0	0	0	0	pre-mrna-processing-splicing factor 8	Q99PV0	PRP8_MOUSE	nsr
Phypoly_transcript_00090	2377	Pfam	PF01398	JAB1/Mov34/MPN/PAD-1 ubiquitin protease	2143	2244	IPR000555	JAB/MPN domain	GO:0005515	0	0	0	0	0	0	pre-mrna-processing-splicing factor 8	Q99PV0	PRP8_MOUSE	nsr
Phypoly_transcript_00090	2377	Pfam	PF10598	RNA recognition motif of the spliceosomal PrP8	1029	1121	IPR019582	RNA recognition motif, spliceosomal PrP8	GO:0003723	0	0	0	0	0	0	pre-mrna-processing-splicing factor 8	Q99PV0	PRP8_MOUSE	nsr
Phypoly_transcript_00090	2377	Pfam	PF08084	PROCT (NUC072) domain	2253	2376	IPR012984	PROCT domain		0	0	0	0	0	0	pre-mrna-processing-splicing factor 8	Q99PV0	PRP8_MOUSE	nsr
Phypoly_transcript_00090	2377	Pfam	PF08083	PROCN (NUC071) domain	437	844	IPR012592	PROCN domain	GO:0000398	0	0	0	0	0	0	pre-mrna-processing-splicing factor 8	Q99PV0	PRP8_MOUSE	nsr
Phypoly_transcript_00091	2315	Pfam	PF02259	FAT domain	1372	1695	IPR003151	PIK-related kinase, FAT	GO:0005515	0	0	0	0	0	0	target of rapamycin	Q86C65	TOR_DICDI	nsr
Phypoly_transcript_00091	2315	ProSiteProfiles	PS50290	Phosphatidylinositol 3- and 4-kinases family profile.	1970	2315	IPR000403	Phosphatidylinositol 3-/4-kinase, catalytic domain	GO:0016773	0	0	0	0	0	0	target of rapamycin	Q86C65	TOR_DICDI	nsr
Phypoly_transcript_00091	2315	ProSiteProfiles	PS51190	FATC domain profile.	2283	2315	IPR003152	PIK-related kinase, FATC	GO:0005515	0	0	0	0	0	0	target of rapamycin	Q86C65	TOR_DICDI	nsr
Phypoly_transcript_00091	2315	Pfam	PF08771	Rapamycin binding domain	1802	1902	IPR009076	Rapamycin-binding domain	GO:0008144	0	0	0	0	0	0	target of rapamycin	Q86C65	TOR_DICDI	nsr
Phypoly_transcript_00091	2315	Pfam	PF02260	FATC domain	2284	2315	IPR003152	PIK-related kinase, FATC	GO:0005515	0	0	0	0	0	0	target of rapamycin	Q86C65	TOR_DICDI	nsr
Phypoly_transcript_00091	2315	ProSitePatterns	PS00915	Phosphatidylinositol 3- and 4-kinases signature 1.	1974	1988	IPR018936	Phosphatidylinositol 3/4-kinase, conserved site	GO:0016773	0	0	0	0	0	0	target of rapamycin	Q86C65	TOR_DICDI	nsr
Phypoly_transcript_00091	2315	Pfam	PF00454	Phosphatidylinositol 3- and 4-kinase	1971	2218	IPR000403	Phosphatidylinositol 3-/4-kinase, catalytic domain	GO:0016773	0	0	0	0	0	0	target of rapamycin	Q86C65	TOR_DICDI	nsr
Phypoly_transcript_00091	2315	ProSitePatterns	PS00916	Phosphatidylinositol 3- and 4-kinases signature 2.	2111	2131	IPR018936	Phosphatidylinositol 3/4-kinase, conserved site	GO:0016773	0	0	0	0	0	0	target of rapamycin	Q86C65	TOR_DICDI	nsr
Phypoly_transcript_00091	2315	Pfam	PF11865	Domain of unknown function (DUF3385)	734	893	IPR024585	Domain of unknown function DUF3385, target of rapamycin protein		0	0	0	0	0	0	target of rapamycin	Q86C65	TOR_DICDI	nsr
Phypoly_transcript_00091	2315	ProSiteProfiles	PS50077	HEAT repeat profile.	700	732	IPR021133	HEAT, type 2		0	0	0	0	0	0	target of rapamycin	Q86C65	TOR_DICDI	nsr
Phypoly_transcript_00091	2315	ProSiteProfiles	PS51189	FAT domain profile.	1243	1769	IPR014009	PIK-related kinase		0	0	0	0	0	0	target of rapamycin	Q86C65	TOR_DICDI	nsr
Phypoly_transcript_00091	2315	Pfam	PF13513	HEAT-like repeat	679	727				0	0	0	0	0	0	target of rapamycin	Q86C65	TOR_DICDI	nsr
Phypoly_transcript_00092	2316	ProSiteProfiles	PS50005	TPR repeat profile.	188	221	IPR019734	Tetratricopeptide repeat	GO:0005515	0	0	0	0	0	0	NA	NA	NA	nsr
Phypoly_transcript_00092	2316	ProSiteProfiles	PS50293	TPR repeat region circular profile.	188	221	IPR013026	Tetratricopeptide repeat-containing domain	GO:0005515	0	0	0	0	0	0	NA	NA	NA	nsr
Phypoly_transcript_00093	2234	Pfam	PF13191	AAA ATPase domain	304	483				1.92637	7.01576e-06	447.951	0.42873	-4.49321	0.00017614	hybrid signal transduction histidine kinase g	Q54Q69	DHKG_DICDI	0-10h
Phypoly_transcript_00093	2234	Pfam	PF02518	Histidine kinase-, DNA gyrase B-, and HSP90-like ATPase	1921	2074	IPR003594	Histidine kinase-like ATPase, ATP-binding domain	GO:0005524	1.92637	7.01576e-06	447.951	0.42873	-4.49321	0.00017614	hybrid signal transduction histidine kinase g	Q54Q69	DHKG_DICDI	0-10h
Phypoly_transcript_00093	2234	Pfam	PF01590	GAF domain	1562	1732	IPR003018	GAF domain	GO:0005515	1.92637	7.01576e-06	447.951	0.42873	-4.49321	0.00017614	hybrid signal transduction histidine kinase g	Q54Q69	DHKG_DICDI	0-10h
Phypoly_transcript_00093	2234	ProSiteProfiles	PS50110	Response regulatory domain profile.	2113	2234	IPR001789	Signal transduction response regulator, receiver domain	GO:0000156|GO:0000160|GO:0006355	1.92637	7.01576e-06	447.951	0.42873	-4.49321	0.00017614	hybrid signal transduction histidine kinase g	Q54Q69	DHKG_DICDI	0-10h
Phypoly_transcript_00093	2234	Pfam	PF00512	His Kinase A (phospho-acceptor) domain	1775	1869	IPR003661	Signal transduction histidine kinase EnvZ-like, dimerisation/phosphoacceptor domain	GO:0000155|GO:0007165|GO:0016020	1.92637	7.01576e-06	447.951	0.42873	-4.49321	0.00017614	hybrid signal transduction histidine kinase g	Q54Q69	DHKG_DICDI	0-10h
Phypoly_transcript_00093	2234	Pfam	PF00069	Protein kinase domain	13	263	IPR000719	Protein kinase domain	GO:0004672|GO:0005524|GO:0006468	1.92637	7.01576e-06	447.951	0.42873	-4.49321	0.00017614	hybrid signal transduction histidine kinase g	Q54Q69	DHKG_DICDI	0-10h
Phypoly_transcript_00093	2234	Pfam	PF00072	Response regulator receiver domain	2114	2230	IPR001789	Signal transduction response regulator, receiver domain	GO:0000156|GO:0000160|GO:0006355	1.92637	7.01576e-06	447.951	0.42873	-4.49321	0.00017614	hybrid signal transduction histidine kinase g	Q54Q69	DHKG_DICDI	0-10h
Phypoly_transcript_00093	2234	ProSiteProfiles	PS50109	Histidine kinase domain profile.	1781	2078	IPR005467	Signal transduction histidine kinase, core		1.92637	7.01576e-06	447.951	0.42873	-4.49321	0.00017614	hybrid signal transduction histidine kinase g	Q54Q69	DHKG_DICDI	0-10h
Phypoly_transcript_00093	2234	ProSiteProfiles	PS50011	Protein kinase domain profile.	13	273	IPR000719	Protein kinase domain	GO:0004672|GO:0005524|GO:0006468	1.92637	7.01576e-06	447.951	0.42873	-4.49321	0.00017614	hybrid signal transduction histidine kinase g	Q54Q69	DHKG_DICDI	0-10h
Phypoly_transcript_00095	2312	Pfam	PF10162	G8 domain	1129	1238	IPR019316	G8 domain		0	0	0	0	0	0	metabotropic glutamate receptor-like protein e	Q54ET0	GRLE_DICDI	nsr
Phypoly_transcript_00095	2312	Pfam	PF00003	7 transmembrane sweet-taste receptor of 3 GCPR	2030	2270	IPR017978	GPCR, family 3, C-terminal	GO:0004930|GO:0007186|GO:0016021	0	0	0	0	0	0	metabotropic glutamate receptor-like protein e	Q54ET0	GRLE_DICDI	nsr
Phypoly_transcript_00095	2312	ProSiteProfiles	PS50259	G-protein coupled receptors family 3 profile.	2058	2269	IPR017978	GPCR, family 3, C-terminal	GO:0004930|GO:0007186|GO:0016021	0	0	0	0	0	0	metabotropic glutamate receptor-like protein e	Q54ET0	GRLE_DICDI	nsr
Phypoly_transcript_00095	2312	ProSiteProfiles	PS51484	G8 domain profile.	1099	1238	IPR019316	G8 domain		0	0	0	0	0	0	metabotropic glutamate receptor-like protein e	Q54ET0	GRLE_DICDI	nsr
Phypoly_transcript_00096	726	Pfam	PF01068	ATP dependent DNA ligase domain	196	360	IPR012310	DNA ligase, ATP-dependent, central	GO:0003910|GO:0005524|GO:0006281|GO:0006310	0	0	0	0	0	0	ras-related c3 botulinum toxin substrate 1	Q6RUV5	RAC1_RAT	nsr
Phypoly_transcript_00096	688	ProSiteProfiles	PS50181	F-box domain profile.	545	591	IPR001810	F-box domain	GO:0005515	0	0	0	0	0	0	ras-related c3 botulinum toxin substrate 1	Q6RUV5	RAC1_RAT	nsr
Phypoly_transcript_00096	688	Pfam	PF13854	Kelch motif	351	385				0	0	0	0	0	0	ras-related c3 botulinum toxin substrate 1	Q6RUV5	RAC1_RAT	nsr
Phypoly_transcript_00096	688	Pfam	PF13418	Galactose oxidase, central domain	404	444				0	0	0	0	0	0	ras-related c3 botulinum toxin substrate 1	Q6RUV5	RAC1_RAT	nsr
Phypoly_transcript_00096	688	Pfam	PF13418	Galactose oxidase, central domain	455	498				0	0	0	0	0	0	ras-related c3 botulinum toxin substrate 1	Q6RUV5	RAC1_RAT	nsr
Phypoly_transcript_00096	688	Pfam	PF00071	Ras family	13	179	IPR001806	Small GTPase superfamily	GO:0005525|GO:0007264	0	0	0	0	0	0	ras-related c3 botulinum toxin substrate 1	Q6RUV5	RAC1_RAT	nsr
Phypoly_transcript_00096	688	ProSiteProfiles	PS51420	small GTPase Rho family profile.	5	180	IPR003578	Small GTPase superfamily, Rho type	GO:0005525|GO:0005622|GO:0007264	0	0	0	0	0	0	ras-related c3 botulinum toxin substrate 1	Q6RUV5	RAC1_RAT	nsr
Phypoly_transcript_00096	776	Pfam	PF01068	ATP dependent DNA ligase domain	184	349	IPR012310	DNA ligase, ATP-dependent, central	GO:0003910|GO:0005524|GO:0006281|GO:0006310	0	0	0	0	0	0	ras-related c3 botulinum toxin substrate 1	Q6RUV5	RAC1_RAT	nsr
Phypoly_transcript_00097	2302	Pfam	PF02207	Putative zinc finger in N-recognin (UBR box)	91	159	IPR003126	Zinc finger, N-recognin	GO:0004842|GO:0008270	0	0	0	0	0	0	e3 ubiquitin-protein ligase ubr1	Q8IWV7	UBR1_HUMAN	nsr
Phypoly_transcript_00097	2302	ProSiteProfiles	PS51157	Zinc finger UBR-type profile.	90	160	IPR003126	Zinc finger, N-recognin	GO:0004842|GO:0008270	0	0	0	0	0	0	e3 ubiquitin-protein ligase ubr1	Q8IWV7	UBR1_HUMAN	nsr
Phypoly_transcript_00100	787	Pfam	PF03568	Peptidase family C50	247	735	IPR005314	Peptidase C50, separase	GO:0005634|GO:0006508|GO:0008233	0	0	0	0	0	0	separin	P33144	BIMB_EMENI	nsr
Phypoly_transcript_00100	1509	Pfam	PF07719	Tetratricopeptide repeat	1141	1162	IPR013105	Tetratricopeptide TPR2		0	0	0	0	0	0	separin	P33144	BIMB_EMENI	nsr
Phypoly_transcript_00101	1380	Pfam	PF01576	Myosin tail	210	472	IPR002928	Myosin tail	GO:0003774|GO:0016459	0	0	0	0	0	0	myosin-9	P35579	MYH9_HUMAN	nsr
Phypoly_transcript_00101	1380	Pfam	PF01576	Myosin tail	634	1083	IPR002928	Myosin tail	GO:0003774|GO:0016459	0	0	0	0	0	0	myosin-9	P35579	MYH9_HUMAN	nsr
Phypoly_transcript_00101	1380	ProSiteProfiles	PS50096	IQ motif profile.	13	40	IPR000048	IQ motif, EF-hand binding site	GO:0005515	0	0	0	0	0	0	myosin-9	P35579	MYH9_HUMAN	nsr
Phypoly_transcript_00101	203	Pfam	PF00063	Myosin head (motor domain)	12	188	IPR001609	Myosin head, motor domain	GO:0003774|GO:0005524|GO:0016459	0	0	0	0	0	0	myosin-9	P35579	MYH9_HUMAN	nsr
Phypoly_transcript_00101	88	Pfam	PF00063	Myosin head (motor domain)	1	79	IPR001609	Myosin head, motor domain	GO:0003774|GO:0005524|GO:0016459	0	0	0	0	0	0	myosin-9	P35579	MYH9_HUMAN	nsr
Phypoly_transcript_00101	527	ProSiteProfiles	PS50948	PAN/Apple domain profile.	477	527	IPR003609	Apple-like		0	0	0	0	0	0	myosin-9	P35579	MYH9_HUMAN	nsr
Phypoly_transcript_00101	349	Pfam	PF00063	Myosin head (motor domain)	9	314	IPR001609	Myosin head, motor domain	GO:0003774|GO:0005524|GO:0016459	0	0	0	0	0	0	myosin-9	P35579	MYH9_HUMAN	nsr
Phypoly_transcript_00101	186	Pfam	PF02736	Myosin N-terminal SH3-like domain	29	72	IPR004009	Myosin, N-terminal, SH3-like	GO:0003774|GO:0005524|GO:0016459	0	0	0	0	0	0	myosin-9	P35579	MYH9_HUMAN	nsr
Phypoly_transcript_00101	186	Pfam	PF00063	Myosin head (motor domain)	85	182	IPR001609	Myosin head, motor domain	GO:0003774|GO:0005524|GO:0016459	0	0	0	0	0	0	myosin-9	P35579	MYH9_HUMAN	nsr
Phypoly_transcript_00101	154	Pfam	PF00063	Myosin head (motor domain)	91	132	IPR001609	Myosin head, motor domain	GO:0003774|GO:0005524|GO:0016459	0	0	0	0	0	0	myosin-9	P35579	MYH9_HUMAN	nsr
Phypoly_transcript_00102	2177	ProSiteProfiles	PS51192	Superfamilies 1 and 2 helicase ATP-binding type-1 domain profile.	462	637	IPR014001	Helicase, superfamily 1/2, ATP-binding domain		0	0	0	0	0	0	chromodomain-helicase-dna-binding protein 8	Q09XV5	CHD8_MOUSE	nsr
Phypoly_transcript_00102	2177	ProSiteProfiles	PS51194	Superfamilies 1 and 2 helicase C-terminal domain profile.	771	922	IPR001650	Helicase, C-terminal	GO:0003676|GO:0004386|GO:0005524	0	0	0	0	0	0	chromodomain-helicase-dna-binding protein 8	Q09XV5	CHD8_MOUSE	nsr
Phypoly_transcript_00102	2177	Pfam	PF00271	Helicase conserved C-terminal domain	806	881	IPR001650	Helicase, C-terminal	GO:0003676|GO:0004386|GO:0005524	0	0	0	0	0	0	chromodomain-helicase-dna-binding protein 8	Q09XV5	CHD8_MOUSE	nsr
Phypoly_transcript_00102	2177	ProSiteProfiles	PS50013	Chromo and chromo shadow domain profile.	354	404	IPR000953	Chromo domain/shadow		0	0	0	0	0	0	chromodomain-helicase-dna-binding protein 8	Q09XV5	CHD8_MOUSE	nsr
Phypoly_transcript_00102	2177	ProSiteProfiles	PS50013	Chromo and chromo shadow domain profile.	275	346	IPR000953	Chromo domain/shadow		0	0	0	0	0	0	chromodomain-helicase-dna-binding protein 8	Q09XV5	CHD8_MOUSE	nsr
Phypoly_transcript_00102	2177	Pfam	PF00176	SNF2 family N-terminal domain	453	741	IPR000330	SNF2-related	GO:0003677|GO:0005524	0	0	0	0	0	0	chromodomain-helicase-dna-binding protein 8	Q09XV5	CHD8_MOUSE	nsr
Phypoly_transcript_00102	2177	Pfam	PF00385	Chromo (CHRromatin Organisation MOdifier) domain	277	323	IPR023780	Chromo domain		0	0	0	0	0	0	chromodomain-helicase-dna-binding protein 8	Q09XV5	CHD8_MOUSE	nsr
Phypoly_transcript_00102	2177	Pfam	PF00385	Chromo (CHRromatin Organisation MOdifier) domain	355	403	IPR023780	Chromo domain		0	0	0	0	0	0	chromodomain-helicase-dna-binding protein 8	Q09XV5	CHD8_MOUSE	nsr
Phypoly_transcript_00103	2121	Pfam	PF00512	His Kinase A (phospho-acceptor) domain	1470	1535	IPR003661	Signal transduction histidine kinase EnvZ-like, dimerisation/phosphoacceptor domain	GO:0000155|GO:0007165|GO:0016020	0	0	0	0	0	0	hybrid signal transduction histidine kinase j	Q54YZ9	DHKJ_DICDI	nsr
Phypoly_transcript_00103	2121	ProSiteProfiles	PS50885	HAMP domain profile.	207	259	IPR003660	HAMP linker domain	GO:0004871|GO:0007165|GO:0016021	0	0	0	0	0	0	hybrid signal transduction histidine kinase j	Q54YZ9	DHKJ_DICDI	nsr
Phypoly_transcript_00103	2121	ProSiteProfiles	PS50885	HAMP domain profile.	1035	1087	IPR003660	HAMP linker domain	GO:0004871|GO:0007165|GO:0016021	0	0	0	0	0	0	hybrid signal transduction histidine kinase j	Q54YZ9	DHKJ_DICDI	nsr
Phypoly_transcript_00103	2121	ProSiteProfiles	PS50885	HAMP domain profile.	851	903	IPR003660	HAMP linker domain	GO:0004871|GO:0007165|GO:0016021	0	0	0	0	0	0	hybrid signal transduction histidine kinase j	Q54YZ9	DHKJ_DICDI	nsr
Phypoly_transcript_00103	2121	ProSiteProfiles	PS50110	Response regulatory domain profile.	1867	1985	IPR001789	Signal transduction response regulator, receiver domain	GO:0000156|GO:0000160|GO:0006355	0	0	0	0	0	0	hybrid signal transduction histidine kinase j	Q54YZ9	DHKJ_DICDI	nsr
Phypoly_transcript_00103	2121	ProSiteProfiles	PS50885	HAMP domain profile.	23	75	IPR003660	HAMP linker domain	GO:0004871|GO:0007165|GO:0016021	0	0	0	0	0	0	hybrid signal transduction histidine kinase j	Q54YZ9	DHKJ_DICDI	nsr
Phypoly_transcript_00103	2121	ProSiteProfiles	PS50885	HAMP domain profile.	575	627	IPR003660	HAMP linker domain	GO:0004871|GO:0007165|GO:0016021	0	0	0	0	0	0	hybrid signal transduction histidine kinase j	Q54YZ9	DHKJ_DICDI	nsr
Phypoly_transcript_00103	2121	Pfam	PF01627	Hpt domain	2032	2092	IPR008207	Signal transduction histidine kinase, phosphotransfer (Hpt) domain	GO:0000160|GO:0004871	0	0	0	0	0	0	hybrid signal transduction histidine kinase j	Q54YZ9	DHKJ_DICDI	nsr
Phypoly_transcript_00103	2121	ProSiteProfiles	PS50885	HAMP domain profile.	1219	1271	IPR003660	HAMP linker domain	GO:0004871|GO:0007165|GO:0016021	0	0	0	0	0	0	hybrid signal transduction histidine kinase j	Q54YZ9	DHKJ_DICDI	nsr
Phypoly_transcript_00103	2121	ProSiteProfiles	PS50894	Histidine-containing phosphotransfer (HPt) domain profile.	2022	2115	IPR008207	Signal transduction histidine kinase, phosphotransfer (Hpt) domain	GO:0000160|GO:0004871	0	0	0	0	0	0	hybrid signal transduction histidine kinase j	Q54YZ9	DHKJ_DICDI	nsr
Phypoly_transcript_00103	2121	Pfam	PF00072	Response regulator receiver domain	1868	1981	IPR001789	Signal transduction response regulator, receiver domain	GO:0000156|GO:0000160|GO:0006355	0	0	0	0	0	0	hybrid signal transduction histidine kinase j	Q54YZ9	DHKJ_DICDI	nsr
Phypoly_transcript_00103	2121	Pfam	PF00072	Response regulator receiver domain	1719	1838	IPR001789	Signal transduction response regulator, receiver domain	GO:0000156|GO:0000160|GO:0006355	0	0	0	0	0	0	hybrid signal transduction histidine kinase j	Q54YZ9	DHKJ_DICDI	nsr
Phypoly_transcript_00103	2121	ProSiteProfiles	PS50885	HAMP domain profile.	391	443	IPR003660	HAMP linker domain	GO:0004871|GO:0007165|GO:0016021	0	0	0	0	0	0	hybrid signal transduction histidine kinase j	Q54YZ9	DHKJ_DICDI	nsr
Phypoly_transcript_00103	2121	ProSiteProfiles	PS50885	HAMP domain profile.	759	811	IPR003660	HAMP linker domain	GO:0004871|GO:0007165|GO:0016021	0	0	0	0	0	0	hybrid signal transduction histidine kinase j	Q54YZ9	DHKJ_DICDI	nsr
Phypoly_transcript_00103	2121	ProSiteProfiles	PS50885	HAMP domain profile.	1311	1363	IPR003660	HAMP linker domain	GO:0004871|GO:0007165|GO:0016021	0	0	0	0	0	0	hybrid signal transduction histidine kinase j	Q54YZ9	DHKJ_DICDI	nsr
Phypoly_transcript_00103	2121	ProSiteProfiles	PS50885	HAMP domain profile.	299	351	IPR003660	HAMP linker domain	GO:0004871|GO:0007165|GO:0016021	0	0	0	0	0	0	hybrid signal transduction histidine kinase j	Q54YZ9	DHKJ_DICDI	nsr
Phypoly_transcript_00103	2121	ProSiteProfiles	PS50885	HAMP domain profile.	115	167	IPR003660	HAMP linker domain	GO:0004871|GO:0007165|GO:0016021	0	0	0	0	0	0	hybrid signal transduction histidine kinase j	Q54YZ9	DHKJ_DICDI	nsr
Phypoly_transcript_00103	2121	ProSiteProfiles	PS50885	HAMP domain profile.	943	995	IPR003660	HAMP linker domain	GO:0004871|GO:0007165|GO:0016021	0	0	0	0	0	0	hybrid signal transduction histidine kinase j	Q54YZ9	DHKJ_DICDI	nsr
Phypoly_transcript_00103	2121	ProSiteProfiles	PS50109	Histidine kinase domain profile.	1477	1698	IPR005467	Signal transduction histidine kinase, core		0	0	0	0	0	0	hybrid signal transduction histidine kinase j	Q54YZ9	DHKJ_DICDI	nsr
Phypoly_transcript_00103	2121	ProSiteProfiles	PS50885	HAMP domain profile.	1403	1455	IPR003660	HAMP linker domain	GO:0004871|GO:0007165|GO:0016021	0	0	0	0	0	0	hybrid signal transduction histidine kinase j	Q54YZ9	DHKJ_DICDI	nsr
Phypoly_transcript_00103	2121	ProSiteProfiles	PS50885	HAMP domain profile.	1127	1179	IPR003660	HAMP linker domain	GO:0004871|GO:0007165|GO:0016021	0	0	0	0	0	0	hybrid signal transduction histidine kinase j	Q54YZ9	DHKJ_DICDI	nsr
Phypoly_transcript_00103	2121	ProSiteProfiles	PS50885	HAMP domain profile.	667	719	IPR003660	HAMP linker domain	GO:0004871|GO:0007165|GO:0016021	0	0	0	0	0	0	hybrid signal transduction histidine kinase j	Q54YZ9	DHKJ_DICDI	nsr
Phypoly_transcript_00103	2121	Pfam	PF00672	HAMP domain	387	439	IPR003660	HAMP linker domain	GO:0004871|GO:0007165|GO:0016021	0	0	0	0	0	0	hybrid signal transduction histidine kinase j	Q54YZ9	DHKJ_DICDI	nsr
Phypoly_transcript_00103	2121	Pfam	PF00672	HAMP domain	939	991	IPR003660	HAMP linker domain	GO:0004871|GO:0007165|GO:0016021	0	0	0	0	0	0	hybrid signal transduction histidine kinase j	Q54YZ9	DHKJ_DICDI	nsr
Phypoly_transcript_00103	2121	Pfam	PF00672	HAMP domain	1401	1451	IPR003660	HAMP linker domain	GO:0004871|GO:0007165|GO:0016021	0	0	0	0	0	0	hybrid signal transduction histidine kinase j	Q54YZ9	DHKJ_DICDI	nsr
Phypoly_transcript_00103	2121	Pfam	PF00672	HAMP domain	1122	1175	IPR003660	HAMP linker domain	GO:0004871|GO:0007165|GO:0016021	0	0	0	0	0	0	hybrid signal transduction histidine kinase j	Q54YZ9	DHKJ_DICDI	nsr
Phypoly_transcript_00103	2121	Pfam	PF00672	HAMP domain	479	531	IPR003660	HAMP linker domain	GO:0004871|GO:0007165|GO:0016021	0	0	0	0	0	0	hybrid signal transduction histidine kinase j	Q54YZ9	DHKJ_DICDI	nsr
Phypoly_transcript_00103	2121	Pfam	PF00672	HAMP domain	295	347	IPR003660	HAMP linker domain	GO:0004871|GO:0007165|GO:0016021	0	0	0	0	0	0	hybrid signal transduction histidine kinase j	Q54YZ9	DHKJ_DICDI	nsr
Phypoly_transcript_00103	2121	Pfam	PF00672	HAMP domain	572	623	IPR003660	HAMP linker domain	GO:0004871|GO:0007165|GO:0016021	0	0	0	0	0	0	hybrid signal transduction histidine kinase j	Q54YZ9	DHKJ_DICDI	nsr
Phypoly_transcript_00103	2121	Pfam	PF00672	HAMP domain	19	71	IPR003660	HAMP linker domain	GO:0004871|GO:0007165|GO:0016021	0	0	0	0	0	0	hybrid signal transduction histidine kinase j	Q54YZ9	DHKJ_DICDI	nsr
Phypoly_transcript_00103	2121	Pfam	PF00672	HAMP domain	846	899	IPR003660	HAMP linker domain	GO:0004871|GO:0007165|GO:0016021	0	0	0	0	0	0	hybrid signal transduction histidine kinase j	Q54YZ9	DHKJ_DICDI	nsr
Phypoly_transcript_00103	2121	Pfam	PF00672	HAMP domain	111	163	IPR003660	HAMP linker domain	GO:0004871|GO:0007165|GO:0016021	0	0	0	0	0	0	hybrid signal transduction histidine kinase j	Q54YZ9	DHKJ_DICDI	nsr
Phypoly_transcript_00103	2121	Pfam	PF00672	HAMP domain	1306	1359	IPR003660	HAMP linker domain	GO:0004871|GO:0007165|GO:0016021	0	0	0	0	0	0	hybrid signal transduction histidine kinase j	Q54YZ9	DHKJ_DICDI	nsr
Phypoly_transcript_00103	2121	Pfam	PF00672	HAMP domain	1031	1083	IPR003660	HAMP linker domain	GO:0004871|GO:0007165|GO:0016021	0	0	0	0	0	0	hybrid signal transduction histidine kinase j	Q54YZ9	DHKJ_DICDI	nsr
Phypoly_transcript_00103	2121	Pfam	PF00672	HAMP domain	202	255	IPR003660	HAMP linker domain	GO:0004871|GO:0007165|GO:0016021	0	0	0	0	0	0	hybrid signal transduction histidine kinase j	Q54YZ9	DHKJ_DICDI	nsr
Phypoly_transcript_00103	2121	Pfam	PF00672	HAMP domain	662	715	IPR003660	HAMP linker domain	GO:0004871|GO:0007165|GO:0016021	0	0	0	0	0	0	hybrid signal transduction histidine kinase j	Q54YZ9	DHKJ_DICDI	nsr
Phypoly_transcript_00103	2121	Pfam	PF00672	HAMP domain	754	807	IPR003660	HAMP linker domain	GO:0004871|GO:0007165|GO:0016021	0	0	0	0	0	0	hybrid signal transduction histidine kinase j	Q54YZ9	DHKJ_DICDI	nsr
Phypoly_transcript_00103	2121	Pfam	PF00672	HAMP domain	1214	1267	IPR003660	HAMP linker domain	GO:0004871|GO:0007165|GO:0016021	0	0	0	0	0	0	hybrid signal transduction histidine kinase j	Q54YZ9	DHKJ_DICDI	nsr
Phypoly_transcript_00103	2121	Pfam	PF02518	Histidine kinase-, DNA gyrase B-, and HSP90-like ATPase	1582	1696	IPR003594	Histidine kinase-like ATPase, ATP-binding domain	GO:0005524	0	0	0	0	0	0	hybrid signal transduction histidine kinase j	Q54YZ9	DHKJ_DICDI	nsr
Phypoly_transcript_00103	2121	ProSiteProfiles	PS50885	HAMP domain profile.	483	535	IPR003660	HAMP linker domain	GO:0004871|GO:0007165|GO:0016021	0	0	0	0	0	0	hybrid signal transduction histidine kinase j	Q54YZ9	DHKJ_DICDI	nsr
Phypoly_transcript_00103	2121	ProSiteProfiles	PS50110	Response regulatory domain profile.	1718	1842	IPR001789	Signal transduction response regulator, receiver domain	GO:0000156|GO:0000160|GO:0006355	0	0	0	0	0	0	hybrid signal transduction histidine kinase j	Q54YZ9	DHKJ_DICDI	nsr
Phypoly_transcript_00104	2180	ProSitePatterns	PS00867	Carbamoyl-phosphate synthase subdomain signature 2.	1212	1219	IPR005479	Carbamoyl-phosphate synthetase large subunit-like, ATP-binding domain	GO:0005524	0	0	0	0	0	0	protein pyr1-3	P20054	PYR1_DICDI	nsr
Phypoly_transcript_00104	2180	ProSitePatterns	PS00482	Dihydroorotase signature 1.	1461	1469	IPR002195	Dihydroorotase, conserved site	GO:0016812	0	0	0	0	0	0	protein pyr1-3	P20054	PYR1_DICDI	nsr
Phypoly_transcript_00104	2180	ProSitePatterns	PS00867	Carbamoyl-phosphate synthase subdomain signature 2.	678	685	IPR005479	Carbamoyl-phosphate synthetase large subunit-like, ATP-binding domain	GO:0005524	0	0	0	0	0	0	protein pyr1-3	P20054	PYR1_DICDI	nsr
Phypoly_transcript_00104	2180	Pfam	PF02787	Carbamoyl-phosphate synthetase large chain, oligomerisation domain	800	921	IPR005480	Carbamoyl-phosphate synthetase, large subunit oligomerisation domain		0	0	0	0	0	0	protein pyr1-3	P20054	PYR1_DICDI	nsr
Phypoly_transcript_00104	2180	Pfam	PF00289	Carbamoyl-phosphate synthase L chain, N-terminal domain	934	1042	IPR005481	Carbamoyl-phosphate synthase, large subunit, N-terminal	GO:0003824|GO:0008152	0	0	0	0	0	0	protein pyr1-3	P20054	PYR1_DICDI	nsr
Phypoly_transcript_00104	2180	Pfam	PF00289	Carbamoyl-phosphate synthase L chain, N-terminal domain	391	507	IPR005481	Carbamoyl-phosphate synthase, large subunit, N-terminal	GO:0003824|GO:0008152	0	0	0	0	0	0	protein pyr1-3	P20054	PYR1_DICDI	nsr
Phypoly_transcript_00104	2180	Pfam	PF02142	MGS-like domain	1326	1421	IPR011607	Methylglyoxal synthase-like domain		0	0	0	0	0	0	protein pyr1-3	P20054	PYR1_DICDI	nsr
Phypoly_transcript_00104	2180	Pfam	PF00185	Aspartate/ornithine carbamoyltransferase, Asp/Orn binding domain	2026	2176	IPR006131	Aspartate/ornithine carbamoyltransferase, Asp/Orn-binding domain	GO:0006520|GO:0016597|GO:0016743	0	0	0	0	0	0	protein pyr1-3	P20054	PYR1_DICDI	nsr
Phypoly_transcript_00104	2180	Pfam	PF02729	Aspartate/ornithine carbamoyltransferase, carbamoyl-P binding domain	1878	2020	IPR006132	Aspartate/ornithine carbamoyltransferase, carbamoyl-P binding	GO:0006520|GO:0016743	0	0	0	0	0	0	protein pyr1-3	P20054	PYR1_DICDI	nsr
Phypoly_transcript_00104	2180	ProSitePatterns	PS00866	Carbamoyl-phosphate synthase subdomain signature 1.	548	562	IPR005479	Carbamoyl-phosphate synthetase large subunit-like, ATP-binding domain	GO:0005524	0	0	0	0	0	0	protein pyr1-3	P20054	PYR1_DICDI	nsr
Phypoly_transcript_00104	2180	ProSiteProfiles	PS51273	Glutamine amidotransferase type 1 domain profile.	193	377	IPR017926	Glutamine amidotransferase		0	0	0	0	0	0	protein pyr1-3	P20054	PYR1_DICDI	nsr
Phypoly_transcript_00104	2180	Pfam	PF13147	Amidohydrolase	1455	1739				0	0	0	0	0	0	protein pyr1-3	P20054	PYR1_DICDI	nsr
Phypoly_transcript_00104	2180	Pfam	PF02786	Carbamoyl-phosphate synthase L chain, ATP binding domain	1048	1246	IPR005479	Carbamoyl-phosphate synthetase large subunit-like, ATP-binding domain	GO:0005524	0	0	0	0	0	0	protein pyr1-3	P20054	PYR1_DICDI	nsr
Phypoly_transcript_00104	2180	Pfam	PF02786	Carbamoyl-phosphate synthase L chain, ATP binding domain	512	714	IPR005479	Carbamoyl-phosphate synthetase large subunit-like, ATP-binding domain	GO:0005524	0	0	0	0	0	0	protein pyr1-3	P20054	PYR1_DICDI	nsr
Phypoly_transcript_00104	2180	ProSitePatterns	PS00866	Carbamoyl-phosphate synthase subdomain signature 1.	1083	1097	IPR005479	Carbamoyl-phosphate synthetase large subunit-like, ATP-binding domain	GO:0005524	0	0	0	0	0	0	protein pyr1-3	P20054	PYR1_DICDI	nsr
Phypoly_transcript_00104	2180	Pfam	PF00988	Carbamoyl-phosphate synthase small chain, CPSase domain	15	153	IPR002474	Carbamoyl-phosphate synthase, small subunit N-terminal domain		0	0	0	0	0	0	protein pyr1-3	P20054	PYR1_DICDI	nsr
Phypoly_transcript_00104	2180	Pfam	PF00117	Glutamine amidotransferase class-I	195	368	IPR017926	Glutamine amidotransferase		0	0	0	0	0	0	protein pyr1-3	P20054	PYR1_DICDI	nsr
Phypoly_transcript_00104	2180	ProSiteProfiles	PS50975	ATP-grasp fold profile.	517	709	IPR011761	ATP-grasp fold	GO:0005524|GO:0046872	0	0	0	0	0	0	protein pyr1-3	P20054	PYR1_DICDI	nsr
Phypoly_transcript_00104	2180	ProSiteProfiles	PS50975	ATP-grasp fold profile.	1052	1243	IPR011761	ATP-grasp fold	GO:0005524|GO:0046872	0	0	0	0	0	0	protein pyr1-3	P20054	PYR1_DICDI	nsr
Phypoly_transcript_00104	2180	ProSitePatterns	PS00483	Dihydroorotase signature 2.	1679	1690	IPR002195	Dihydroorotase, conserved site	GO:0016812	0	0	0	0	0	0	protein pyr1-3	P20054	PYR1_DICDI	nsr
Phypoly_transcript_00104	2180	ProSitePatterns	PS00097	Aspartate and ornithine carbamoyltransferases signature.	1923	1930	IPR006130	Aspartate/ornithine carbamoyltransferase	GO:0006520|GO:0016597|GO:0016743	0	0	0	0	0	0	protein pyr1-3	P20054	PYR1_DICDI	nsr
Phypoly_transcript_00105	2243	ProSiteProfiles	PS50075	Acyl carrier protein phosphopantetheine domain profile.	977	1050	IPR009081	Acyl carrier protein-like		0	0	0	0	0	0	erythronolide modules 1 and 2	Q03131	ERYA1_SACER	nsr
Phypoly_transcript_00105	2243	Pfam	PF08659	KR domain	710	887	IPR013968	Polyketide synthase, KR		0	0	0	0	0	0	erythronolide modules 1 and 2	Q03131	ERYA1_SACER	nsr
Phypoly_transcript_00105	2243	Pfam	PF14765	Polyketide synthase dehydratase	205	482				0	0	0	0	0	0	erythronolide modules 1 and 2	Q03131	ERYA1_SACER	nsr
Phypoly_transcript_00105	2243	Pfam	PF02801	Beta-ketoacyl synthase, C-terminal domain	1347	1461	IPR014031	Beta-ketoacyl synthase, C-terminal		0	0	0	0	0	0	erythronolide modules 1 and 2	Q03131	ERYA1_SACER	nsr
Phypoly_transcript_00105	2243	Pfam	PF00698	Acyl transferase domain	1681	1795	IPR014043	Acyl transferase		0	0	0	0	0	0	erythronolide modules 1 and 2	Q03131	ERYA1_SACER	nsr
Phypoly_transcript_00105	2243	Pfam	PF00550	Phosphopantetheine attachment site	985	1049	IPR009081	Acyl carrier protein-like		0	0	0	0	0	0	erythronolide modules 1 and 2	Q03131	ERYA1_SACER	nsr
Phypoly_transcript_00105	2243	ProSitePatterns	PS00012	Phosphopantetheine attachment site.	1008	1023	IPR006162	Phosphopantetheine attachment site		0	0	0	0	0	0	erythronolide modules 1 and 2	Q03131	ERYA1_SACER	nsr
Phypoly_transcript_00105	2243	Pfam	PF00109	Beta-ketoacyl synthase, N-terminal domain	1106	1338	IPR014030	Beta-ketoacyl synthase, N-terminal		0	0	0	0	0	0	erythronolide modules 1 and 2	Q03131	ERYA1_SACER	nsr
Phypoly_transcript_00106	2256	ProSiteProfiles	PS50021	Calponin homology domain profile.	34	139	IPR001715	Calponin homology domain	GO:0005515	0	0	0	0	0	0	gelation factor	P13466	GELA_DICDI	nsr
Phypoly_transcript_00106	2256	ProSiteProfiles	PS50194	Filamin/ABP280 repeat profile.	1928	2034	IPR017868	Filamin/ABP280 repeat-like		0	0	0	0	0	0	gelation factor	P13466	GELA_DICDI	nsr
Phypoly_transcript_00106	2256	ProSiteProfiles	PS50194	Filamin/ABP280 repeat profile.	1785	1858	IPR017868	Filamin/ABP280 repeat-like		0	0	0	0	0	0	gelation factor	P13466	GELA_DICDI	nsr
Phypoly_transcript_00106	2256	ProSitePatterns	PS00019	Actinin-type actin-binding domain signature 1.	36	45	IPR001589	Actinin-type, actin-binding, conserved site	GO:0003779	0	0	0	0	0	0	gelation factor	P13466	GELA_DICDI	nsr
Phypoly_transcript_00106	2256	Pfam	PF00307	Calponin homology (CH) domain	37	138	IPR001715	Calponin homology domain	GO:0005515	0	0	0	0	0	0	gelation factor	P13466	GELA_DICDI	nsr
Phypoly_transcript_00106	2256	Pfam	PF00307	Calponin homology (CH) domain	161	249	IPR001715	Calponin homology domain	GO:0005515	0	0	0	0	0	0	gelation factor	P13466	GELA_DICDI	nsr
Phypoly_transcript_00106	2256	Pfam	PF00652	Ricin-type beta-trefoil lectin domain	720	853	IPR000772	Ricin B lectin domain		0	0	0	0	0	0	gelation factor	P13466	GELA_DICDI	nsr
Phypoly_transcript_00106	2256	Pfam	PF00652	Ricin-type beta-trefoil lectin domain	566	700	IPR000772	Ricin B lectin domain		0	0	0	0	0	0	gelation factor	P13466	GELA_DICDI	nsr
Phypoly_transcript_00106	2256	ProSiteProfiles	PS50194	Filamin/ABP280 repeat profile.	258	365	IPR017868	Filamin/ABP280 repeat-like		0	0	0	0	0	0	gelation factor	P13466	GELA_DICDI	nsr
Phypoly_transcript_00106	2256	ProSiteProfiles	PS50194	Filamin/ABP280 repeat profile.	402	486	IPR017868	Filamin/ABP280 repeat-like		0	0	0	0	0	0	gelation factor	P13466	GELA_DICDI	nsr
Phypoly_transcript_00106	2256	ProSiteProfiles	PS50021	Calponin homology domain profile.	157	253	IPR001715	Calponin homology domain	GO:0005515	0	0	0	0	0	0	gelation factor	P13466	GELA_DICDI	nsr
Phypoly_transcript_00106	2256	ProSiteProfiles	PS50231	Lectin domain of ricin B chain profile.	565	703	IPR000772	Ricin B lectin domain		0	0	0	0	0	0	gelation factor	P13466	GELA_DICDI	nsr
Phypoly_transcript_00106	2256	ProSiteProfiles	PS50194	Filamin/ABP280 repeat profile.	2035	2146	IPR017868	Filamin/ABP280 repeat-like		0	0	0	0	0	0	gelation factor	P13466	GELA_DICDI	nsr
Phypoly_transcript_00106	2256	Pfam	PF00630	Filamin/ABP280 repeat	1645	1716	IPR017868	Filamin/ABP280 repeat-like		0	0	0	0	0	0	gelation factor	P13466	GELA_DICDI	nsr
Phypoly_transcript_00106	2256	Pfam	PF00630	Filamin/ABP280 repeat	392	483	IPR017868	Filamin/ABP280 repeat-like		0	0	0	0	0	0	gelation factor	P13466	GELA_DICDI	nsr
Phypoly_transcript_00106	2256	Pfam	PF00630	Filamin/ABP280 repeat	261	361	IPR017868	Filamin/ABP280 repeat-like		0	0	0	0	0	0	gelation factor	P13466	GELA_DICDI	nsr
Phypoly_transcript_00106	2256	Pfam	PF00630	Filamin/ABP280 repeat	2038	2142	IPR017868	Filamin/ABP280 repeat-like		0	0	0	0	0	0	gelation factor	P13466	GELA_DICDI	nsr
Phypoly_transcript_00106	2256	Pfam	PF00630	Filamin/ABP280 repeat	1932	2017	IPR017868	Filamin/ABP280 repeat-like		0	0	0	0	0	0	gelation factor	P13466	GELA_DICDI	nsr
Phypoly_transcript_00106	2256	Pfam	PF00630	Filamin/ABP280 repeat	2149	2237	IPR017868	Filamin/ABP280 repeat-like		0	0	0	0	0	0	gelation factor	P13466	GELA_DICDI	nsr
Phypoly_transcript_00106	2256	ProSiteProfiles	PS50194	Filamin/ABP280 repeat profile.	1672	1738	IPR017868	Filamin/ABP280 repeat-like		0	0	0	0	0	0	gelation factor	P13466	GELA_DICDI	nsr
Phypoly_transcript_00106	2256	ProSiteProfiles	PS50194	Filamin/ABP280 repeat profile.	812	928	IPR017868	Filamin/ABP280 repeat-like		0	0	0	0	0	0	gelation factor	P13466	GELA_DICDI	nsr
Phypoly_transcript_00106	2256	ProSiteProfiles	PS50194	Filamin/ABP280 repeat profile.	2148	2237	IPR017868	Filamin/ABP280 repeat-like		0	0	0	0	0	0	gelation factor	P13466	GELA_DICDI	nsr
Phypoly_transcript_00106	2256	ProSiteProfiles	PS50231	Lectin domain of ricin B chain profile.	760	856	IPR000772	Ricin B lectin domain		0	0	0	0	0	0	gelation factor	P13466	GELA_DICDI	nsr
Phypoly_transcript_00108	764	Pfam	PF13600	N-terminal domain of unknown function (DUF4140)	223	304	IPR025554	Domain of unknown function DUF4140		0	0	0	0	0	0	probable phospholipid-transporting atpase ia	P70704	AT8A1_MOUSE	nsr
Phypoly_transcript_00108	764	Pfam	PF13598	Domain of unknown function (DUF4139)	398	757	IPR011935	Conserved hypothetical protein CHP02231		0	0	0	0	0	0	probable phospholipid-transporting atpase ia	P70704	AT8A1_MOUSE	nsr
Phypoly_transcript_00108	1431	Pfam	PF00122	E1-E2 ATPase	375	690	IPR008250	P-type ATPase, A domain	GO:0000166|GO:0046872	0	0	0	0	0	0	probable phospholipid-transporting atpase ia	P70704	AT8A1_MOUSE	nsr
Phypoly_transcript_00108	1431	Pfam	PF12710	haloacid dehalogenase-like hydrolase	719	1153				0	0	0	0	0	0	probable phospholipid-transporting atpase ia	P70704	AT8A1_MOUSE	nsr
Phypoly_transcript_00108	1431	ProSitePatterns	PS00154	E1-E2 ATPases phosphorylation site.	721	727	IPR018303	P-type ATPase, phosphorylation site		0	0	0	0	0	0	probable phospholipid-transporting atpase ia	P70704	AT8A1_MOUSE	nsr
Phypoly_transcript_00110	2154	Pfam	PF01039	Carboxyl transferase domain	1511	2060	IPR000022	Carboxyl transferase	GO:0016874	0	0	0	0	0	0	acetyl- carboxylase 2	O00763	ACACB_HUMAN	nsr
Phypoly_transcript_00110	2154	Pfam	PF00289	Carbamoyl-phosphate synthase L chain, N-terminal domain	28	149	IPR005481	Carbamoyl-phosphate synthase, large subunit, N-terminal	GO:0003824|GO:0008152	0	0	0	0	0	0	acetyl- carboxylase 2	O00763	ACACB_HUMAN	nsr
Phypoly_transcript_00110	2154	Pfam	PF02786	Carbamoyl-phosphate synthase L chain, ATP binding domain	196	377	IPR005479	Carbamoyl-phosphate synthetase large subunit-like, ATP-binding domain	GO:0005524	0	0	0	0	0	0	acetyl- carboxylase 2	O00763	ACACB_HUMAN	nsr
Phypoly_transcript_00110	2154	ProSiteProfiles	PS50979	Biotin carboxylation domain profile.	27	527	IPR011764	Biotin carboxylation domain	GO:0004075|GO:0005524|GO:0016874	0	0	0	0	0	0	acetyl- carboxylase 2	O00763	ACACB_HUMAN	nsr
Phypoly_transcript_00110	2154	Pfam	PF02785	Biotin carboxylase C-terminal domain	417	523	IPR005482	Biotin carboxylase, C-terminal	GO:0016874	0	0	0	0	0	0	acetyl- carboxylase 2	O00763	ACACB_HUMAN	nsr
Phypoly_transcript_00110	2154	ProSitePatterns	PS00867	Carbamoyl-phosphate synthase subdomain signature 2.	341	348	IPR005479	Carbamoyl-phosphate synthetase large subunit-like, ATP-binding domain	GO:0005524	0	0	0	0	0	0	acetyl- carboxylase 2	O00763	ACACB_HUMAN	nsr
Phypoly_transcript_00110	2154	Pfam	PF00364	Biotin-requiring enzyme	665	729	IPR000089	Biotin/lipoyl attachment		0	0	0	0	0	0	acetyl- carboxylase 2	O00763	ACACB_HUMAN	nsr
Phypoly_transcript_00110	2154	Pfam	PF08326	Acetyl-CoA carboxylase, central region	730	1400	IPR013537	Acetyl-CoA carboxylase, central domain	GO:0003989|GO:0005524|GO:0006633	0	0	0	0	0	0	acetyl- carboxylase 2	O00763	ACACB_HUMAN	nsr
Phypoly_transcript_00110	2154	ProSiteProfiles	PS50968	Biotinyl/lipoyl domain profile.	663	729	IPR000089	Biotin/lipoyl attachment		0	0	0	0	0	0	acetyl- carboxylase 2	O00763	ACACB_HUMAN	nsr
Phypoly_transcript_00110	2154	ProSitePatterns	PS00188	Biotin-requiring enzymes attachment site.	687	704	IPR001882	Biotin-binding site		0	0	0	0	0	0	acetyl- carboxylase 2	O00763	ACACB_HUMAN	nsr
Phypoly_transcript_00110	2154	ProSiteProfiles	PS50980	Acetyl-coenzyme A carboxyltransferase domain N-terminal region profile.	1540	1718	IPR011762	Acetyl-coenzyme A carboxyltransferase, N-terminal	GO:0016874	0	0	0	0	0	0	acetyl- carboxylase 2	O00763	ACACB_HUMAN	nsr
Phypoly_transcript_00110	2154	ProSiteProfiles	PS50975	ATP-grasp fold profile.	181	372	IPR011761	ATP-grasp fold	GO:0005524|GO:0046872	0	0	0	0	0	0	acetyl- carboxylase 2	O00763	ACACB_HUMAN	nsr
Phypoly_transcript_00110	2154	ProSiteProfiles	PS50989	Acetyl-coenzyme A carboxyltransferase domain C-terminal region profile.	1719	2031	IPR011763	Acetyl-coenzyme A carboxyltransferase, C-terminal	GO:0016874	0	0	0	0	0	0	acetyl- carboxylase 2	O00763	ACACB_HUMAN	nsr
Phypoly_transcript_00112	393	ProSitePatterns	PS00022	EGF-like domain signature 1.	55	66	IPR013032	EGF-like, conserved site		1.54226	0.00577891	276.58	0.558774	-2.76007	0.034047	probable cubilin	Q20911	CUBN_CAEEL	0-10h
Phypoly_transcript_00112	1785	Pfam	PF12947	EGF domain	1631	1661	IPR024731	EGF domain, merozoite surface protein 1-like		1.54226	0.00577891	276.58	0.558774	-2.76007	0.034047	probable cubilin	Q20911	CUBN_CAEEL	0-10h
Phypoly_transcript_00112	1785	ProSitePatterns	PS01187	Calcium-binding EGF-like domain signature.	1621	1649	IPR018097	EGF-like calcium-binding, conserved site	GO:0005509	1.54226	0.00577891	276.58	0.558774	-2.76007	0.034047	probable cubilin	Q20911	CUBN_CAEEL	0-10h
Phypoly_transcript_00112	1785	ProSiteProfiles	PS50026	EGF-like domain profile.	1581	1616	IPR000742	Epidermal growth factor-like domain	GO:0005515	1.54226	0.00577891	276.58	0.558774	-2.76007	0.034047	probable cubilin	Q20911	CUBN_CAEEL	0-10h
Phypoly_transcript_00112	1785	Pfam	PF13418	Galactose oxidase, central domain	177	219				1.54226	0.00577891	276.58	0.558774	-2.76007	0.034047	probable cubilin	Q20911	CUBN_CAEEL	0-10h
Phypoly_transcript_00112	1785	ProSitePatterns	PS00010	Aspartic acid and asparagine hydroxylation site.	1640	1651	IPR000152	EGF-type aspartate/asparagine hydroxylation site		1.54226	0.00577891	276.58	0.558774	-2.76007	0.034047	probable cubilin	Q20911	CUBN_CAEEL	0-10h
Phypoly_transcript_00112	1785	ProSiteProfiles	PS50026	EGF-like domain profile.	1621	1661	IPR000742	Epidermal growth factor-like domain	GO:0005515	1.54226	0.00577891	276.58	0.558774	-2.76007	0.034047	probable cubilin	Q20911	CUBN_CAEEL	0-10h
Phypoly_transcript_00112	1785	ProSitePatterns	PS01187	Calcium-binding EGF-like domain signature.	1700	1727	IPR018097	EGF-like calcium-binding, conserved site	GO:0005509	1.54226	0.00577891	276.58	0.558774	-2.76007	0.034047	probable cubilin	Q20911	CUBN_CAEEL	0-10h
Phypoly_transcript_00113	2230	ProSiteProfiles	PS51650	DHR-1 domain profile.	673	866	IPR027007	DHR-1 domain		-2.08037	7.10717e-08	456.855	0.386079	5.38844	3.50131e-06	dedicator of cytokinesis protein 8	Q8C147	DOCK8_MOUSE	0-10h
Phypoly_transcript_00113	2230	ProSiteProfiles	PS51651	DHR-2 domain profile.	1773	2204	IPR027357	DHR-2 domain		-2.08037	7.10717e-08	456.855	0.386079	5.38844	3.50131e-06	dedicator of cytokinesis protein 8	Q8C147	DOCK8_MOUSE	0-10h
Phypoly_transcript_00113	2230	Pfam	PF14429	C2 domain in Dock180 and Zizimin proteins	669	852	IPR027007	DHR-1 domain		-2.08037	7.10717e-08	456.855	0.386079	5.38844	3.50131e-06	dedicator of cytokinesis protein 8	Q8C147	DOCK8_MOUSE	0-10h
Phypoly_transcript_00113	2230	Pfam	PF06920	Dedicator of cytokinesis	2022	2195	IPR010703	Dedicator of cytokinesis C-terminal		-2.08037	7.10717e-08	456.855	0.386079	5.38844	3.50131e-06	dedicator of cytokinesis protein 8	Q8C147	DOCK8_MOUSE	0-10h
Phypoly_transcript_00118	1482	Pfam	PF00512	His Kinase A (phospho-acceptor) domain	1418	1478	IPR003661	Signal transduction histidine kinase EnvZ-like, dimerisation/phosphoacceptor domain	GO:0000155|GO:0007165|GO:0016020	0	0	0	0	0	0	peroxide stress-activated histidine kinase mak1	Q9P7Q7	MAK1_SCHPO	nsr
Phypoly_transcript_00118	1482	ProSiteProfiles	PS50113	PAC domain profile.	1351	1405	IPR000700	PAS-associated, C-terminal	GO:0000155|GO:0000160	0	0	0	0	0	0	peroxide stress-activated histidine kinase mak1	Q9P7Q7	MAK1_SCHPO	nsr
Phypoly_transcript_00118	1482	Pfam	PF13191	AAA ATPase domain	5	152				0	0	0	0	0	0	peroxide stress-activated histidine kinase mak1	Q9P7Q7	MAK1_SCHPO	nsr
Phypoly_transcript_00118	1482	Pfam	PF01590	GAF domain	970	1136	IPR003018	GAF domain	GO:0005515	0	0	0	0	0	0	peroxide stress-activated histidine kinase mak1	Q9P7Q7	MAK1_SCHPO	nsr
Phypoly_transcript_00118	1482	ProSiteProfiles	PS50112	PAS repeat profile.	1148	1184	IPR000014	PAS domain	GO:0004871|GO:0007165	0	0	0	0	0	0	peroxide stress-activated histidine kinase mak1	Q9P7Q7	MAK1_SCHPO	nsr
Phypoly_transcript_00118	1482	Pfam	PF13426	PAS domain	1163	1259	IPR000014	PAS domain	GO:0004871|GO:0007165	0	0	0	0	0	0	peroxide stress-activated histidine kinase mak1	Q9P7Q7	MAK1_SCHPO	nsr
Phypoly_transcript_00118	1482	ProSiteProfiles	PS50113	PAC domain profile.	1218	1271	IPR000700	PAS-associated, C-terminal	GO:0000155|GO:0000160	0	0	0	0	0	0	peroxide stress-activated histidine kinase mak1	Q9P7Q7	MAK1_SCHPO	nsr
Phypoly_transcript_00118	701	ProSiteProfiles	PS50110	Response regulatory domain profile.	475	596	IPR001789	Signal transduction response regulator, receiver domain	GO:0000156|GO:0000160|GO:0006355	0	0	0	0	0	0	peroxide stress-activated histidine kinase mak1	Q9P7Q7	MAK1_SCHPO	nsr
Phypoly_transcript_00118	701	Pfam	PF02518	Histidine kinase-, DNA gyrase B-, and HSP90-like ATPase	68	185	IPR003594	Histidine kinase-like ATPase, ATP-binding domain	GO:0005524	0	0	0	0	0	0	peroxide stress-activated histidine kinase mak1	Q9P7Q7	MAK1_SCHPO	nsr
Phypoly_transcript_00118	701	Pfam	PF00072	Response regulator receiver domain	477	592	IPR001789	Signal transduction response regulator, receiver domain	GO:0000156|GO:0000160|GO:0006355	0	0	0	0	0	0	peroxide stress-activated histidine kinase mak1	Q9P7Q7	MAK1_SCHPO	nsr
Phypoly_transcript_00118	701	ProSiteProfiles	PS50109	Histidine kinase domain profile.	13	187	IPR005467	Signal transduction histidine kinase, core		0	0	0	0	0	0	peroxide stress-activated histidine kinase mak1	Q9P7Q7	MAK1_SCHPO	nsr
Phypoly_transcript_00119	2142	Pfam	PF13086	AAA domain	701	1044				0	0	0	0	0	0	nfx1-type zinc finger-containing protein 1	Q8R151	ZNFX1_MOUSE	nsr
Phypoly_transcript_00119	2142	Pfam	PF13087	AAA domain	1060	1319				0	0	0	0	0	0	nfx1-type zinc finger-containing protein 1	Q8R151	ZNFX1_MOUSE	nsr
Phypoly_transcript_00120	930	ProSitePatterns	PS01187	Calcium-binding EGF-like domain signature.	577	603	IPR018097	EGF-like calcium-binding, conserved site	GO:0005509	1.94153	0.010079	174.558	0.754548	-2.57311	0.0513059	egf-like domain-containing protein comc	Q55AP8	COMC_DICDI	0-10h
Phypoly_transcript_00120	930	ProSitePatterns	PS01186	EGF-like domain signature 2.	562	575	IPR013032	EGF-like, conserved site		1.94153	0.010079	174.558	0.754548	-2.57311	0.0513059	egf-like domain-containing protein comc	Q55AP8	COMC_DICDI	0-10h
Phypoly_transcript_00120	930	Pfam	PF00630	Filamin/ABP280 repeat	459	552	IPR017868	Filamin/ABP280 repeat-like		1.94153	0.010079	174.558	0.754548	-2.57311	0.0513059	egf-like domain-containing protein comc	Q55AP8	COMC_DICDI	0-10h
Phypoly_transcript_00120	930	ProSiteProfiles	PS51233	VWFD domain profile.	179	395	IPR001846	von Willebrand factor, type D domain		1.94153	0.010079	174.558	0.754548	-2.57311	0.0513059	egf-like domain-containing protein comc	Q55AP8	COMC_DICDI	0-10h
Phypoly_transcript_00120	930	ProSiteProfiles	PS50194	Filamin/ABP280 repeat profile.	70	166	IPR017868	Filamin/ABP280 repeat-like		1.94153	0.010079	174.558	0.754548	-2.57311	0.0513059	egf-like domain-containing protein comc	Q55AP8	COMC_DICDI	0-10h
Phypoly_transcript_00120	930	ProSiteProfiles	PS50194	Filamin/ABP280 repeat profile.	452	556	IPR017868	Filamin/ABP280 repeat-like		1.94153	0.010079	174.558	0.754548	-2.57311	0.0513059	egf-like domain-containing protein comc	Q55AP8	COMC_DICDI	0-10h
Phypoly_transcript_00120	930	ProSitePatterns	PS01186	EGF-like domain signature 2.	621	632	IPR013032	EGF-like, conserved site		1.94153	0.010079	174.558	0.754548	-2.57311	0.0513059	egf-like domain-containing protein comc	Q55AP8	COMC_DICDI	0-10h
Phypoly_transcript_00120	930	ProSitePatterns	PS00022	EGF-like domain signature 1.	621	632	IPR013032	EGF-like, conserved site		1.94153	0.010079	174.558	0.754548	-2.57311	0.0513059	egf-like domain-containing protein comc	Q55AP8	COMC_DICDI	0-10h
Phypoly_transcript_00121	2145	Pfam	PF08454	RyR and IP3R Homology associated	1446	1545	IPR013662	RyR/IP3R Homology associated domain		0	0	0	0	0	0	inositol -trisphosphate receptor type 2	P29995	ITPR2_RAT	nsr
Phypoly_transcript_00121	2145	Pfam	PF01365	RIH domain	864	936	IPR000699	Intracellular calcium-release channel	GO:0005262|GO:0016020|GO:0070588	0	0	0	0	0	0	inositol -trisphosphate receptor type 2	P29995	ITPR2_RAT	nsr
Phypoly_transcript_00121	2145	Pfam	PF01365	RIH domain	758	821	IPR000699	Intracellular calcium-release channel	GO:0005262|GO:0016020|GO:0070588	0	0	0	0	0	0	inositol -trisphosphate receptor type 2	P29995	ITPR2_RAT	nsr
Phypoly_transcript_00121	2145	Pfam	PF01365	RIH domain	28	262	IPR000699	Intracellular calcium-release channel	GO:0005262|GO:0016020|GO:0070588	0	0	0	0	0	0	inositol -trisphosphate receptor type 2	P29995	ITPR2_RAT	nsr
Phypoly_transcript_00121	2145	Pfam	PF00520	Ion transport protein	1837	1987	IPR005821	Ion transport domain	GO:0005216|GO:0006811|GO:0016020|GO:0055085	0	0	0	0	0	0	inositol -trisphosphate receptor type 2	P29995	ITPR2_RAT	nsr
Phypoly_transcript_00122	595	Pfam	PF06101	Plant protein of unknown function (DUF946)	456	527	IPR009291	Vacuolar protein sorting-associated protein 62		0	0	0	0	0	0	NA	NA	NA	nsr
Phypoly_transcript_00122	1538	Pfam	PF13930	DNA/RNA non-specific endonuclease	1397	1473				0	0	0	0	0	0	NA	NA	NA	nsr
Phypoly_transcript_00124	1160	Pfam	PF00702	haloacid dehalogenase-like hydrolase	534	891	IPR023214	HAD-like domain		0	0	0	0	0	0	calcium-transporting atpase 1	Q73E41	BACA1_BACC1	nsr
Phypoly_transcript_00124	1160	Pfam	PF00122	E1-E2 ATPase	292	530	IPR008250	P-type ATPase, A domain	GO:0000166|GO:0046872	0	0	0	0	0	0	calcium-transporting atpase 1	Q73E41	BACA1_BACC1	nsr
Phypoly_transcript_00124	1160	Pfam	PF00689	Cation transporting ATPase, C-terminus	963	1136	IPR006068	Cation-transporting P-type ATPase, C-terminal		0	0	0	0	0	0	calcium-transporting atpase 1	Q73E41	BACA1_BACC1	nsr
Phypoly_transcript_00124	1160	ProSitePatterns	PS00154	E1-E2 ATPases phosphorylation site.	540	546	IPR018303	P-type ATPase, phosphorylation site		0	0	0	0	0	0	calcium-transporting atpase 1	Q73E41	BACA1_BACC1	nsr
Phypoly_transcript_00124	1160	Pfam	PF00690	Cation transporter/ATPase, N-terminus	214	281	IPR004014	Cation-transporting P-type ATPase, N-terminal		0	0	0	0	0	0	calcium-transporting atpase 1	Q73E41	BACA1_BACC1	nsr
Phypoly_transcript_00124	1022	Pfam	PF01068	ATP dependent DNA ligase domain	270	434	IPR012310	DNA ligase, ATP-dependent, central	GO:0003910|GO:0005524|GO:0006281|GO:0006310	0	0	0	0	0	0	calcium-transporting atpase 1	Q73E41	BACA1_BACC1	nsr
Phypoly_transcript_00124	1022	ProSitePatterns	PS00333	ATP-dependent DNA ligase signature 2.	411	434	IPR016059	DNA ligase, ATP-dependent, conserved site	GO:0003909|GO:0051103	0	0	0	0	0	0	calcium-transporting atpase 1	Q73E41	BACA1_BACC1	nsr
Phypoly_transcript_00125	1065	ProSiteProfiles	PS50102	Eukaryotic RNA Recognition Motif (RRM) profile.	409	484	IPR000504	RNA recognition motif domain	GO:0003676	0	0	0	0	0	0	alpha-protein kinase 1	Q54DK4	AK1_DICDI	nsr
Phypoly_transcript_00125	1065	ProSiteProfiles	PS50102	Eukaryotic RNA Recognition Motif (RRM) profile.	500	580	IPR000504	RNA recognition motif domain	GO:0003676	0	0	0	0	0	0	alpha-protein kinase 1	Q54DK4	AK1_DICDI	nsr
Phypoly_transcript_00125	1065	Pfam	PF02816	Alpha-kinase family	863	1049	IPR004166	MHCK/EF2 kinase	GO:0004674|GO:0005524|GO:0006468	0	0	0	0	0	0	alpha-protein kinase 1	Q54DK4	AK1_DICDI	nsr
Phypoly_transcript_00125	1065	ProSiteProfiles	PS51158	Alpha-type protein kinase domain profile.	836	1057	IPR004166	MHCK/EF2 kinase	GO:0004674|GO:0005524|GO:0006468	0	0	0	0	0	0	alpha-protein kinase 1	Q54DK4	AK1_DICDI	nsr
Phypoly_transcript_00125	1065	Pfam	PF00076	RNA recognition motif. (a.k.a. RRM, RBD, or RNP domain)	503	573	IPR000504	RNA recognition motif domain	GO:0003676	0	0	0	0	0	0	alpha-protein kinase 1	Q54DK4	AK1_DICDI	nsr
Phypoly_transcript_00127	1925	ProSiteProfiles	PS50112	PAS repeat profile.	1356	1408	IPR000014	PAS domain	GO:0004871|GO:0007165	2.61124	0.000235087	79.2164	0.709966	-3.67798	0.0108964	hybrid signal transduction histidine kinase b	Q54YH4	DHKB_DICDI	6-10h
Phypoly_transcript_00127	1925	Pfam	PF13188	PAS domain	1246	1290	IPR000014	PAS domain	GO:0004871|GO:0007165	2.61124	0.000235087	79.2164	0.709966	-3.67798	0.0108964	hybrid signal transduction histidine kinase b	Q54YH4	DHKB_DICDI	6-10h
Phypoly_transcript_00127	1925	Pfam	PF02518	Histidine kinase-, DNA gyrase B-, and HSP90-like ATPase	1614	1728	IPR003594	Histidine kinase-like ATPase, ATP-binding domain	GO:0005524	2.61124	0.000235087	79.2164	0.709966	-3.67798	0.0108964	hybrid signal transduction histidine kinase b	Q54YH4	DHKB_DICDI	6-10h
Phypoly_transcript_00127	1925	ProSiteProfiles	PS50109	Histidine kinase domain profile.	1509	1730	IPR005467	Signal transduction histidine kinase, core		2.61124	0.000235087	79.2164	0.709966	-3.67798	0.0108964	hybrid signal transduction histidine kinase b	Q54YH4	DHKB_DICDI	6-10h
Phypoly_transcript_00127	1925	Pfam	PF13426	PAS domain	1369	1481	IPR000014	PAS domain	GO:0004871|GO:0007165	2.61124	0.000235087	79.2164	0.709966	-3.67798	0.0108964	hybrid signal transduction histidine kinase b	Q54YH4	DHKB_DICDI	6-10h
Phypoly_transcript_00127	1925	Pfam	PF00512	His Kinase A (phospho-acceptor) domain	1503	1567	IPR003661	Signal transduction histidine kinase EnvZ-like, dimerisation/phosphoacceptor domain	GO:0000155|GO:0007165|GO:0016020	2.61124	0.000235087	79.2164	0.709966	-3.67798	0.0108964	hybrid signal transduction histidine kinase b	Q54YH4	DHKB_DICDI	6-10h
Phypoly_transcript_00127	1925	ProSiteProfiles	PS50112	PAS repeat profile.	1235	1304	IPR000014	PAS domain	GO:0004871|GO:0007165	2.61124	0.000235087	79.2164	0.709966	-3.67798	0.0108964	hybrid signal transduction histidine kinase b	Q54YH4	DHKB_DICDI	6-10h
Phypoly_transcript_00128	2143	Pfam	PF02889	Sec63 Brl domain	978	1282	IPR004179	Sec63 domain		0	0	0	0	0	0	u5 small nuclear ribonucleoprotein 200 kda helicase	O75643	U520_HUMAN	nsr
Phypoly_transcript_00128	2143	Pfam	PF02889	Sec63 Brl domain	1813	2128	IPR004179	Sec63 domain		0	0	0	0	0	0	u5 small nuclear ribonucleoprotein 200 kda helicase	O75643	U520_HUMAN	nsr
Phypoly_transcript_00128	2143	ProSiteProfiles	PS51192	Superfamilies 1 and 2 helicase ATP-binding type-1 domain profile.	1334	1509	IPR014001	Helicase, superfamily 1/2, ATP-binding domain		0	0	0	0	0	0	u5 small nuclear ribonucleoprotein 200 kda helicase	O75643	U520_HUMAN	nsr
Phypoly_transcript_00128	2143	ProSiteProfiles	PS51194	Superfamilies 1 and 2 helicase C-terminal domain profile.	680	913	IPR001650	Helicase, C-terminal	GO:0003676|GO:0004386|GO:0005524	0	0	0	0	0	0	u5 small nuclear ribonucleoprotein 200 kda helicase	O75643	U520_HUMAN	nsr
Phypoly_transcript_00128	2143	ProSiteProfiles	PS51194	Superfamilies 1 and 2 helicase C-terminal domain profile.	1539	1747	IPR001650	Helicase, C-terminal	GO:0003676|GO:0004386|GO:0005524	0	0	0	0	0	0	u5 small nuclear ribonucleoprotein 200 kda helicase	O75643	U520_HUMAN	nsr
Phypoly_transcript_00128	2143	Pfam	PF00271	Helicase conserved C-terminal domain	776	855	IPR001650	Helicase, C-terminal	GO:0003676|GO:0004386|GO:0005524	0	0	0	0	0	0	u5 small nuclear ribonucleoprotein 200 kda helicase	O75643	U520_HUMAN	nsr
Phypoly_transcript_00128	2143	ProSiteProfiles	PS51192	Superfamilies 1 and 2 helicase ATP-binding type-1 domain profile.	487	670	IPR014001	Helicase, superfamily 1/2, ATP-binding domain		0	0	0	0	0	0	u5 small nuclear ribonucleoprotein 200 kda helicase	O75643	U520_HUMAN	nsr
Phypoly_transcript_00128	2143	Pfam	PF00270	DEAD/DEAH box helicase	1327	1493	IPR011545	DNA/RNA helicase, DEAD/DEAH box type, N-terminal	GO:0003676|GO:0005524|GO:0008026	0	0	0	0	0	0	u5 small nuclear ribonucleoprotein 200 kda helicase	O75643	U520_HUMAN	nsr
Phypoly_transcript_00128	2143	Pfam	PF00270	DEAD/DEAH box helicase	481	655	IPR011545	DNA/RNA helicase, DEAD/DEAH box type, N-terminal	GO:0003676|GO:0005524|GO:0008026	0	0	0	0	0	0	u5 small nuclear ribonucleoprotein 200 kda helicase	O75643	U520_HUMAN	nsr
Phypoly_transcript_00129	1302	Pfam	PF13855	Leucine rich repeat	231	286				0	0	0	0	0	0	probable serine threonine-protein kinase pats1	Q55E58	PATS1_DICDI	nsr
Phypoly_transcript_00129	1302	ProSiteProfiles	PS51424	Roc domain profile.	309	508	IPR020859	ROC GTPase		0	0	0	0	0	0	probable serine threonine-protein kinase pats1	Q55E58	PATS1_DICDI	nsr
Phypoly_transcript_00129	1302	ProSiteProfiles	PS51450	Leucine-rich repeat profile.	255	274	IPR001611	Leucine-rich repeat	GO:0005515	0	0	0	0	0	0	probable serine threonine-protein kinase pats1	Q55E58	PATS1_DICDI	nsr
Phypoly_transcript_00129	1302	ProSiteProfiles	PS51450	Leucine-rich repeat profile.	275	296	IPR001611	Leucine-rich repeat	GO:0005515	0	0	0	0	0	0	probable serine threonine-protein kinase pats1	Q55E58	PATS1_DICDI	nsr
Phypoly_transcript_00129	1302	Pfam	PF08477	Miro-like protein	317	451	IPR013684	Mitochondrial Rho-like	GO:0005525|GO:0005622|GO:0007264	0	0	0	0	0	0	probable serine threonine-protein kinase pats1	Q55E58	PATS1_DICDI	nsr
Phypoly_transcript_00129	1302	Pfam	PF00560	Leucine Rich Repeat	208	224	IPR001611	Leucine-rich repeat	GO:0005515	0	0	0	0	0	0	probable serine threonine-protein kinase pats1	Q55E58	PATS1_DICDI	nsr
Phypoly_transcript_00129	1302	Pfam	PF07714	Protein tyrosine kinase	901	1118	IPR001245	Serine-threonine/tyrosine-protein kinase catalytic domain	GO:0004672|GO:0006468	0	0	0	0	0	0	probable serine threonine-protein kinase pats1	Q55E58	PATS1_DICDI	nsr
Phypoly_transcript_00129	1302	ProSitePatterns	PS00107	Protein kinases ATP-binding region signature.	902	931	IPR017441	Protein kinase, ATP binding site	GO:0005524	0	0	0	0	0	0	probable serine threonine-protein kinase pats1	Q55E58	PATS1_DICDI	nsr
Phypoly_transcript_00129	1302	ProSiteProfiles	PS50088	Ankyrin repeat profile.	54	86	IPR002110	Ankyrin repeat	GO:0005515	0	0	0	0	0	0	probable serine threonine-protein kinase pats1	Q55E58	PATS1_DICDI	nsr
Phypoly_transcript_00129	1302	ProSiteProfiles	PS51450	Leucine-rich repeat profile.	231	252	IPR001611	Leucine-rich repeat	GO:0005515	0	0	0	0	0	0	probable serine threonine-protein kinase pats1	Q55E58	PATS1_DICDI	nsr
Phypoly_transcript_00129	1302	ProSiteProfiles	PS50088	Ankyrin repeat profile.	86	118	IPR002110	Ankyrin repeat	GO:0005515	0	0	0	0	0	0	probable serine threonine-protein kinase pats1	Q55E58	PATS1_DICDI	nsr
Phypoly_transcript_00129	1302	ProSiteProfiles	PS51450	Leucine-rich repeat profile.	208	229	IPR001611	Leucine-rich repeat	GO:0005515	0	0	0	0	0	0	probable serine threonine-protein kinase pats1	Q55E58	PATS1_DICDI	nsr
Phypoly_transcript_00129	1302	Pfam	PF12796	Ankyrin repeats (3 copies)	25	117	IPR020683	Ankyrin repeat-containing domain		0	0	0	0	0	0	probable serine threonine-protein kinase pats1	Q55E58	PATS1_DICDI	nsr
Phypoly_transcript_00129	1302	ProSiteProfiles	PS50011	Protein kinase domain profile.	896	1234	IPR000719	Protein kinase domain	GO:0004672|GO:0005524|GO:0006468	0	0	0	0	0	0	probable serine threonine-protein kinase pats1	Q55E58	PATS1_DICDI	nsr
Phypoly_transcript_00129	1302	ProSiteProfiles	PS50297	Ankyrin repeat region circular profile.	54	175	IPR020683	Ankyrin repeat-containing domain		0	0	0	0	0	0	probable serine threonine-protein kinase pats1	Q55E58	PATS1_DICDI	nsr
Phypoly_transcript_00129	817	Pfam	PF00881	Nitroreductase family	697	784	IPR000415	Nitroreductase-like	GO:0016491	0	0	0	0	0	0	probable serine threonine-protein kinase pats1	Q55E58	PATS1_DICDI	nsr
Phypoly_transcript_00130	1608	ProSiteProfiles	PS50004	C2 domain profile.	672	753	IPR000008	C2 domain	GO:0005515	2.07406	3.16615e-08	1507.56	0.374921	-5.53199	1.75128e-06	multiple c2 and transmembrane domain-containing protein 2	Q5RJH2	MCTP2_MOUSE	0-10h
Phypoly_transcript_00130	1608	Pfam	PF00168	C2 domain	16	97	IPR000008	C2 domain	GO:0005515	2.07406	3.16615e-08	1507.56	0.374921	-5.53199	1.75128e-06	multiple c2 and transmembrane domain-containing protein 2	Q5RJH2	MCTP2_MOUSE	0-10h
Phypoly_transcript_00130	1608	Pfam	PF00168	C2 domain	672	751	IPR000008	C2 domain	GO:0005515	2.07406	3.16615e-08	1507.56	0.374921	-5.53199	1.75128e-06	multiple c2 and transmembrane domain-containing protein 2	Q5RJH2	MCTP2_MOUSE	0-10h
Phypoly_transcript_00130	1608	ProSiteProfiles	PS51259	Munc13-homology domain 2 (MHD2) profile.	1328	1439	IPR014772	Mammalian uncoordinated homology 13, domain 2		2.07406	3.16615e-08	1507.56	0.374921	-5.53199	1.75128e-06	multiple c2 and transmembrane domain-containing protein 2	Q5RJH2	MCTP2_MOUSE	0-10h
Phypoly_transcript_00130	1608	ProSiteProfiles	PS51258	Munc13-homology domain 1 (MHD1) profile.	1076	1207	IPR014770	Munc13 homology 1		2.07406	3.16615e-08	1507.56	0.374921	-5.53199	1.75128e-06	multiple c2 and transmembrane domain-containing protein 2	Q5RJH2	MCTP2_MOUSE	0-10h
Phypoly_transcript_00130	1608	Pfam	PF02893	GRAM domain	166	225	IPR004182	GRAM domain		2.07406	3.16615e-08	1507.56	0.374921	-5.53199	1.75128e-06	multiple c2 and transmembrane domain-containing protein 2	Q5RJH2	MCTP2_MOUSE	0-10h
Phypoly_transcript_00130	1608	Pfam	PF02893	GRAM domain	1494	1558	IPR004182	GRAM domain		2.07406	3.16615e-08	1507.56	0.374921	-5.53199	1.75128e-06	multiple c2 and transmembrane domain-containing protein 2	Q5RJH2	MCTP2_MOUSE	0-10h
Phypoly_transcript_00130	1608	ProSiteProfiles	PS50004	C2 domain profile.	12	98	IPR000008	C2 domain	GO:0005515	2.07406	3.16615e-08	1507.56	0.374921	-5.53199	1.75128e-06	multiple c2 and transmembrane domain-containing protein 2	Q5RJH2	MCTP2_MOUSE	0-10h
Phypoly_transcript_00130	1608	Pfam	PF10540	Munc13 (mammalian uncoordinated) homology domain	1335	1437	IPR019558	Mammalian uncoordinated homology 13, subgroup, domain 2		2.07406	3.16615e-08	1507.56	0.374921	-5.53199	1.75128e-06	multiple c2 and transmembrane domain-containing protein 2	Q5RJH2	MCTP2_MOUSE	0-10h
Phypoly_transcript_00131	1381	ProSiteProfiles	PS50294	Trp-Asp (WD) repeats circular profile.	653	695	IPR017986	WD40-repeat-containing domain	GO:0005515	1.43369	0.00283187	524.854	0.480231	-2.98542	0.0659151	echinoderm microtubule-associated 6	Q6ZMW3	EMAL6_HUMAN	0-6h
Phypoly_transcript_00131	1381	ProSiteProfiles	PS50294	Trp-Asp (WD) repeats circular profile.	844	1381	IPR017986	WD40-repeat-containing domain	GO:0005515	1.43369	0.00283187	524.854	0.480231	-2.98542	0.0659151	echinoderm microtubule-associated 6	Q6ZMW3	EMAL6_HUMAN	0-6h
Phypoly_transcript_00131	1381	ProSiteProfiles	PS50082	Trp-Asp (WD) repeats profile.	498	531	IPR001680	WD40 repeat	GO:0005515	1.43369	0.00283187	524.854	0.480231	-2.98542	0.0659151	echinoderm microtubule-associated 6	Q6ZMW3	EMAL6_HUMAN	0-6h
Phypoly_transcript_00131	1381	ProSiteProfiles	PS50082	Trp-Asp (WD) repeats profile.	653	685	IPR001680	WD40 repeat	GO:0005515	1.43369	0.00283187	524.854	0.480231	-2.98542	0.0659151	echinoderm microtubule-associated 6	Q6ZMW3	EMAL6_HUMAN	0-6h
Phypoly_transcript_00131	1381	Pfam	PF00400	WD domain, G-beta repeat	418	447	IPR001680	WD40 repeat	GO:0005515	1.43369	0.00283187	524.854	0.480231	-2.98542	0.0659151	echinoderm microtubule-associated 6	Q6ZMW3	EMAL6_HUMAN	0-6h
Phypoly_transcript_00131	1381	Pfam	PF00400	WD domain, G-beta repeat	1345	1379	IPR001680	WD40 repeat	GO:0005515	1.43369	0.00283187	524.854	0.480231	-2.98542	0.0659151	echinoderm microtubule-associated 6	Q6ZMW3	EMAL6_HUMAN	0-6h
Phypoly_transcript_00131	1381	Pfam	PF00400	WD domain, G-beta repeat	1118	1142	IPR001680	WD40 repeat	GO:0005515	1.43369	0.00283187	524.854	0.480231	-2.98542	0.0659151	echinoderm microtubule-associated 6	Q6ZMW3	EMAL6_HUMAN	0-6h
Phypoly_transcript_00131	1381	Pfam	PF00400	WD domain, G-beta repeat	651	685	IPR001680	WD40 repeat	GO:0005515	1.43369	0.00283187	524.854	0.480231	-2.98542	0.0659151	echinoderm microtubule-associated 6	Q6ZMW3	EMAL6_HUMAN	0-6h
Phypoly_transcript_00131	1381	Pfam	PF00400	WD domain, G-beta repeat	505	530	IPR001680	WD40 repeat	GO:0005515	1.43369	0.00283187	524.854	0.480231	-2.98542	0.0659151	echinoderm microtubule-associated 6	Q6ZMW3	EMAL6_HUMAN	0-6h
Phypoly_transcript_00131	1381	Pfam	PF00400	WD domain, G-beta repeat	1199	1224	IPR001680	WD40 repeat	GO:0005515	1.43369	0.00283187	524.854	0.480231	-2.98542	0.0659151	echinoderm microtubule-associated 6	Q6ZMW3	EMAL6_HUMAN	0-6h
Phypoly_transcript_00131	1381	Pfam	PF00400	WD domain, G-beta repeat	841	878	IPR001680	WD40 repeat	GO:0005515	1.43369	0.00283187	524.854	0.480231	-2.98542	0.0659151	echinoderm microtubule-associated 6	Q6ZMW3	EMAL6_HUMAN	0-6h
Phypoly_transcript_00131	1381	Pfam	PF00400	WD domain, G-beta repeat	136	170	IPR001680	WD40 repeat	GO:0005515	1.43369	0.00283187	524.854	0.480231	-2.98542	0.0659151	echinoderm microtubule-associated 6	Q6ZMW3	EMAL6_HUMAN	0-6h
Phypoly_transcript_00131	1381	Pfam	PF00400	WD domain, G-beta repeat	935	964	IPR001680	WD40 repeat	GO:0005515	1.43369	0.00283187	524.854	0.480231	-2.98542	0.0659151	echinoderm microtubule-associated 6	Q6ZMW3	EMAL6_HUMAN	0-6h
Phypoly_transcript_00131	1381	Pfam	PF03451	HELP motif	74	127	IPR005108	HELP		1.43369	0.00283187	524.854	0.480231	-2.98542	0.0659151	echinoderm microtubule-associated 6	Q6ZMW3	EMAL6_HUMAN	0-6h
Phypoly_transcript_00131	1381	Pfam	PF03451	HELP motif	781	836	IPR005108	HELP		1.43369	0.00283187	524.854	0.480231	-2.98542	0.0659151	echinoderm microtubule-associated 6	Q6ZMW3	EMAL6_HUMAN	0-6h
Phypoly_transcript_00131	1381	ProSiteProfiles	PS50082	Trp-Asp (WD) repeats profile.	1346	1381	IPR001680	WD40 repeat	GO:0005515	1.43369	0.00283187	524.854	0.480231	-2.98542	0.0659151	echinoderm microtubule-associated 6	Q6ZMW3	EMAL6_HUMAN	0-6h
Phypoly_transcript_00131	1381	ProSiteProfiles	PS50082	Trp-Asp (WD) repeats profile.	1120	1151	IPR001680	WD40 repeat	GO:0005515	1.43369	0.00283187	524.854	0.480231	-2.98542	0.0659151	echinoderm microtubule-associated 6	Q6ZMW3	EMAL6_HUMAN	0-6h
Phypoly_transcript_00131	1381	ProSiteProfiles	PS50294	Trp-Asp (WD) repeats circular profile.	456	582	IPR017986	WD40-repeat-containing domain	GO:0005515	1.43369	0.00283187	524.854	0.480231	-2.98542	0.0659151	echinoderm microtubule-associated 6	Q6ZMW3	EMAL6_HUMAN	0-6h
Phypoly_transcript_00132	1194	Pfam	PF00617	RasGEF domain	950	1132	IPR001895	Guanine-nucleotide dissociation stimulator CDC25	GO:0005085|GO:0005622|GO:0007264	4.57653	7.96531e-18	10550	0.532149	-8.60009	3.94761e-15	ras guanine nucleotide exchange factor j	Q8IS14	GEFJ_DICDI	0-10h
Phypoly_transcript_00132	1194	ProSitePatterns	PS00720	Ras Guanine-nucleotide exchange factors domain signature.	1101	1130	IPR019804	Ras guanine-nucleotide exchange factor, conserved site	GO:0005085|GO:0007264	4.57653	7.96531e-18	10550	0.532149	-8.60009	3.94761e-15	ras guanine nucleotide exchange factor j	Q8IS14	GEFJ_DICDI	0-10h
Phypoly_transcript_00132	1194	ProSiteProfiles	PS50009	Ras guanine-nucleotide exchange factors catalytic domain profile.	952	1186	IPR001895	Guanine-nucleotide dissociation stimulator CDC25	GO:0005085|GO:0005622|GO:0007264	4.57653	7.96531e-18	10550	0.532149	-8.60009	3.94761e-15	ras guanine nucleotide exchange factor j	Q8IS14	GEFJ_DICDI	0-10h
Phypoly_transcript_00132	1194	ProSiteProfiles	PS50212	Ras guanine-nucleotide exchange factors N-terminal domain profile.	788	920	IPR000651	Ras-like guanine nucleotide exchange factor, N-terminal	GO:0005085|GO:0005622|GO:0051056	4.57653	7.96531e-18	10550	0.532149	-8.60009	3.94761e-15	ras guanine nucleotide exchange factor j	Q8IS14	GEFJ_DICDI	0-10h
Phypoly_transcript_00132	1194	Pfam	PF00618	RasGEF N-terminal motif	792	891	IPR000651	Ras-like guanine nucleotide exchange factor, N-terminal	GO:0005085|GO:0005622|GO:0051056	4.57653	7.96531e-18	10550	0.532149	-8.60009	3.94761e-15	ras guanine nucleotide exchange factor j	Q8IS14	GEFJ_DICDI	0-10h
Phypoly_transcript_00135	2166	Pfam	PF08490	Domain of unknown function (DUF1744)	1482	1863	IPR013697	DNA polymerase epsilon, catalytic subunit A, C-terminal	GO:0003887|GO:0005634|GO:0006260|GO:0008270	0	0	0	0	0	0	dna polymerase epsilon catalytic subunit a	Q07864	DPOE1_HUMAN	nsr
Phypoly_transcript_00135	2166	Pfam	PF03104	DNA polymerase family B, exonuclease domain	74	410	IPR006133	DNA-directed DNA polymerase, family B, exonuclease domain	GO:0003887|GO:0006260	0	0	0	0	0	0	dna polymerase epsilon catalytic subunit a	Q07864	DPOE1_HUMAN	nsr
Phypoly_transcript_00135	2166	Pfam	PF00136	DNA polymerase family B	600	1080	IPR006134	DNA-directed DNA polymerase, family B, multifunctional domain	GO:0000166|GO:0003677|GO:0003887|GO:0006260	0	0	0	0	0	0	dna polymerase epsilon catalytic subunit a	Q07864	DPOE1_HUMAN	nsr
Phypoly_transcript_00137	873	Pfam	PF12371	Protein of unknown function (DUF3651)	315	383	IPR022113	Protein of unknown function DUF3651, TMEM131		2.44073	4.29968e-08	631.645	0.445545	-5.47808	2.27177e-06	transmembrane protein 131	Q92545	TM131_HUMAN	0-10h
Phypoly_transcript_00138	2147	Pfam	PF04118	Dopey, N-terminal	34	327	IPR007249	Dopey, N-terminal		0	0	0	0	0	0	protein dopey-1	Q8BL99	DOP1_MOUSE	nsr
Phypoly_transcript_00139	2093	ProSiteProfiles	PS50096	IQ motif profile.	887	916	IPR000048	IQ motif, EF-hand binding site	GO:0005515	0	0	0	0	0	0	myosin-j heavy chain	P54697	MYOJ_DICDI	nsr
Phypoly_transcript_00139	2093	Pfam	PF02736	Myosin N-terminal SH3-like domain	33	70	IPR004009	Myosin, N-terminal, SH3-like	GO:0003774|GO:0005524|GO:0016459	0	0	0	0	0	0	myosin-j heavy chain	P54697	MYOJ_DICDI	nsr
Phypoly_transcript_00139	2093	ProSiteProfiles	PS51126	Dilute domain profile.	1827	2040	IPR002710	Dilute	GO:0005515	0	0	0	0	0	0	myosin-j heavy chain	P54697	MYOJ_DICDI	nsr
Phypoly_transcript_00139	2093	Pfam	PF00063	Myosin head (motor domain)	88	753	IPR001609	Myosin head, motor domain	GO:0003774|GO:0005524|GO:0016459	0	0	0	0	0	0	myosin-j heavy chain	P54697	MYOJ_DICDI	nsr
Phypoly_transcript_00139	2093	ProSiteProfiles	PS50096	IQ motif profile.	816	845	IPR000048	IQ motif, EF-hand binding site	GO:0005515	0	0	0	0	0	0	myosin-j heavy chain	P54697	MYOJ_DICDI	nsr
Phypoly_transcript_00139	2093	Pfam	PF00612	IQ calmodulin-binding motif	770	787	IPR000048	IQ motif, EF-hand binding site	GO:0005515	0	0	0	0	0	0	myosin-j heavy chain	P54697	MYOJ_DICDI	nsr
Phypoly_transcript_00139	2093	Pfam	PF00612	IQ calmodulin-binding motif	818	837	IPR000048	IQ motif, EF-hand binding site	GO:0005515	0	0	0	0	0	0	myosin-j heavy chain	P54697	MYOJ_DICDI	nsr
Phypoly_transcript_00139	2093	Pfam	PF00612	IQ calmodulin-binding motif	888	907	IPR000048	IQ motif, EF-hand binding site	GO:0005515	0	0	0	0	0	0	myosin-j heavy chain	P54697	MYOJ_DICDI	nsr
Phypoly_transcript_00139	2093	Pfam	PF01843	DIL domain	1916	2021	IPR018444	Dil domain		0	0	0	0	0	0	myosin-j heavy chain	P54697	MYOJ_DICDI	nsr
Phypoly_transcript_00139	2093	ProSiteProfiles	PS50096	IQ motif profile.	768	797	IPR000048	IQ motif, EF-hand binding site	GO:0005515	0	0	0	0	0	0	myosin-j heavy chain	P54697	MYOJ_DICDI	nsr
Phypoly_transcript_00140	2158	Pfam	PF12166	Protein of unknown function (DUF3595)	1758	2153	IPR027272	Piezo family	GO:0008381|GO:0016021	0	0	0	0	0	0	protein piezo homolog	Q54S52	Y2801_DICDI	nsr
Phypoly_transcript_00141	1320	Pfam	PF02145	Rap/ran-GAP	1124	1314	IPR000331	Rap GTPase activating protein domain	GO:0005096|GO:0051056	0	0	0	0	0	0	ras guanine nucleotide exchange factor j	Q8IS14	GEFJ_DICDI	nsr
Phypoly_transcript_00141	1320	ProSiteProfiles	PS50085	Rap GTPase activating proteins domain profile.	1095	1314	IPR000331	Rap GTPase activating protein domain	GO:0005096|GO:0051056	0	0	0	0	0	0	ras guanine nucleotide exchange factor j	Q8IS14	GEFJ_DICDI	nsr
Phypoly_transcript_00141	1320	Pfam	PF00071	Ras family	665	825	IPR001806	Small GTPase superfamily	GO:0005525|GO:0007264	0	0	0	0	0	0	ras guanine nucleotide exchange factor j	Q8IS14	GEFJ_DICDI	nsr
Phypoly_transcript_00141	1320	Pfam	PF00620	RhoGAP domain	427	566	IPR000198	Rho GTPase-activating protein domain	GO:0007165	0	0	0	0	0	0	ras guanine nucleotide exchange factor j	Q8IS14	GEFJ_DICDI	nsr
Phypoly_transcript_00141	1320	ProSiteProfiles	PS51419	small GTPase Rab1 family profile.	659	869				0	0	0	0	0	0	ras guanine nucleotide exchange factor j	Q8IS14	GEFJ_DICDI	nsr
Phypoly_transcript_00141	1320	ProSiteProfiles	PS50238	Rho GTPase-activating proteins domain profile.	408	594	IPR000198	Rho GTPase-activating protein domain	GO:0007165	0	0	0	0	0	0	ras guanine nucleotide exchange factor j	Q8IS14	GEFJ_DICDI	nsr
Phypoly_transcript_00141	752	ProSiteProfiles	PS50212	Ras guanine-nucleotide exchange factors N-terminal domain profile.	307	426	IPR000651	Ras-like guanine nucleotide exchange factor, N-terminal	GO:0005085|GO:0005622|GO:0051056	0	0	0	0	0	0	ras guanine nucleotide exchange factor j	Q8IS14	GEFJ_DICDI	nsr
Phypoly_transcript_00141	752	Pfam	PF00617	RasGEF domain	517	701	IPR001895	Guanine-nucleotide dissociation stimulator CDC25	GO:0005085|GO:0005622|GO:0007264	0	0	0	0	0	0	ras guanine nucleotide exchange factor j	Q8IS14	GEFJ_DICDI	nsr
Phypoly_transcript_00141	752	Pfam	PF00618	RasGEF N-terminal motif	312	401	IPR000651	Ras-like guanine nucleotide exchange factor, N-terminal	GO:0005085|GO:0005622|GO:0051056	0	0	0	0	0	0	ras guanine nucleotide exchange factor j	Q8IS14	GEFJ_DICDI	nsr
Phypoly_transcript_00141	752	ProSiteProfiles	PS50896	LIS1 homology (LisH) motif profile.	183	215	IPR006594	LisH dimerisation motif	GO:0005515	0	0	0	0	0	0	ras guanine nucleotide exchange factor j	Q8IS14	GEFJ_DICDI	nsr
Phypoly_transcript_00141	752	ProSiteProfiles	PS50009	Ras guanine-nucleotide exchange factors catalytic domain profile.	518	752	IPR001895	Guanine-nucleotide dissociation stimulator CDC25	GO:0005085|GO:0005622|GO:0007264	0	0	0	0	0	0	ras guanine nucleotide exchange factor j	Q8IS14	GEFJ_DICDI	nsr
Phypoly_transcript_00142	2133	Pfam	PF08146	BP28CT (NUC211) domain	1856	1999	IPR012954	BP28, C-terminal domain		0	0	0	0	0	0	heat repeat-containing protein 1 homolog	Q54ML4	HEAT1_DICDI	nsr
Phypoly_transcript_00142	2133	Pfam	PF12397	U3 small nucleolar RNA-associated protein 10	234	350	IPR022125	U3 small nucleolar RNA-associated protein 10		0	0	0	0	0	0	heat repeat-containing protein 1 homolog	Q54ML4	HEAT1_DICDI	nsr
Phypoly_transcript_00143	2093	Pfam	PF00271	Helicase conserved C-terminal domain	1263	1341	IPR001650	Helicase, C-terminal	GO:0003676|GO:0004386|GO:0005524	0	0	0	0	0	0	chromodomain-helicase-dna-binding protein 1	B6ZLK2	CHD1_CHICK	nsr
Phypoly_transcript_00143	2093	Pfam	PF00385	Chromo (CHRromatin Organisation MOdifier) domain	831	882	IPR023780	Chromo domain		0	0	0	0	0	0	chromodomain-helicase-dna-binding protein 1	B6ZLK2	CHD1_CHICK	nsr
Phypoly_transcript_00143	2093	Pfam	PF00385	Chromo (CHRromatin Organisation MOdifier) domain	730	784	IPR023780	Chromo domain		0	0	0	0	0	0	chromodomain-helicase-dna-binding protein 1	B6ZLK2	CHD1_CHICK	nsr
Phypoly_transcript_00143	2093	ProSiteProfiles	PS51192	Superfamilies 1 and 2 helicase ATP-binding type-1 domain profile.	932	1104	IPR014001	Helicase, superfamily 1/2, ATP-binding domain		0	0	0	0	0	0	chromodomain-helicase-dna-binding protein 1	B6ZLK2	CHD1_CHICK	nsr
Phypoly_transcript_00143	2093	Pfam	PF13907	Domain of unknown function (DUF4208)	1914	2013	IPR025260	Domain of unknown function DUF4208		0	0	0	0	0	0	chromodomain-helicase-dna-binding protein 1	B6ZLK2	CHD1_CHICK	nsr
Phypoly_transcript_00143	2093	ProSiteProfiles	PS50013	Chromo and chromo shadow domain profile.	830	894	IPR000953	Chromo domain/shadow		0	0	0	0	0	0	chromodomain-helicase-dna-binding protein 1	B6ZLK2	CHD1_CHICK	nsr
Phypoly_transcript_00143	2093	ProSiteProfiles	PS51194	Superfamilies 1 and 2 helicase C-terminal domain profile.	1231	1382	IPR001650	Helicase, C-terminal	GO:0003676|GO:0004386|GO:0005524	0	0	0	0	0	0	chromodomain-helicase-dna-binding protein 1	B6ZLK2	CHD1_CHICK	nsr
Phypoly_transcript_00143	2093	ProSitePatterns	PS00018	EF-hand calcium-binding domain.	701	713	IPR018247	EF-Hand 1, calcium-binding site		0	0	0	0	0	0	chromodomain-helicase-dna-binding protein 1	B6ZLK2	CHD1_CHICK	nsr
Phypoly_transcript_00143	2093	Pfam	PF00176	SNF2 family N-terminal domain	923	1207	IPR000330	SNF2-related	GO:0003677|GO:0005524	0	0	0	0	0	0	chromodomain-helicase-dna-binding protein 1	B6ZLK2	CHD1_CHICK	nsr
Phypoly_transcript_00143	2093	ProSiteProfiles	PS50013	Chromo and chromo shadow domain profile.	728	805	IPR000953	Chromo domain/shadow		0	0	0	0	0	0	chromodomain-helicase-dna-binding protein 1	B6ZLK2	CHD1_CHICK	nsr
Phypoly_transcript_00144	2136	ProSiteProfiles	PS51194	Superfamilies 1 and 2 helicase C-terminal domain profile.	1547	1743	IPR001650	Helicase, C-terminal	GO:0003676|GO:0004386|GO:0005524	0	0	0	0	0	0	activating signal cointegrator 1 complex subunit 3	F1NTD6	ASCC3_CHICK	nsr
Phypoly_transcript_00144	2136	ProSiteProfiles	PS51192	Superfamilies 1 and 2 helicase ATP-binding type-1 domain profile.	1340	1515	IPR014001	Helicase, superfamily 1/2, ATP-binding domain		0	0	0	0	0	0	activating signal cointegrator 1 complex subunit 3	F1NTD6	ASCC3_CHICK	nsr
Phypoly_transcript_00144	2136	ProSiteProfiles	PS51194	Superfamilies 1 and 2 helicase C-terminal domain profile.	684	918	IPR001650	Helicase, C-terminal	GO:0003676|GO:0004386|GO:0005524	0	0	0	0	0	0	activating signal cointegrator 1 complex subunit 3	F1NTD6	ASCC3_CHICK	nsr
Phypoly_transcript_00144	2136	ProSiteProfiles	PS51192	Superfamilies 1 and 2 helicase ATP-binding type-1 domain profile.	492	674	IPR014001	Helicase, superfamily 1/2, ATP-binding domain		0	0	0	0	0	0	activating signal cointegrator 1 complex subunit 3	F1NTD6	ASCC3_CHICK	nsr
Phypoly_transcript_00144	2136	Pfam	PF02889	Sec63 Brl domain	983	1291	IPR004179	Sec63 domain		0	0	0	0	0	0	activating signal cointegrator 1 complex subunit 3	F1NTD6	ASCC3_CHICK	nsr
Phypoly_transcript_00144	2136	Pfam	PF02889	Sec63 Brl domain	1816	2133	IPR004179	Sec63 domain		0	0	0	0	0	0	activating signal cointegrator 1 complex subunit 3	F1NTD6	ASCC3_CHICK	nsr
Phypoly_transcript_00144	2136	Pfam	PF00271	Helicase conserved C-terminal domain	1620	1697	IPR001650	Helicase, C-terminal	GO:0003676|GO:0004386|GO:0005524	0	0	0	0	0	0	activating signal cointegrator 1 complex subunit 3	F1NTD6	ASCC3_CHICK	nsr
Phypoly_transcript_00144	2136	Pfam	PF00271	Helicase conserved C-terminal domain	784	860	IPR001650	Helicase, C-terminal	GO:0003676|GO:0004386|GO:0005524	0	0	0	0	0	0	activating signal cointegrator 1 complex subunit 3	F1NTD6	ASCC3_CHICK	nsr
Phypoly_transcript_00144	2136	Pfam	PF00270	DEAD/DEAH box helicase	485	658	IPR011545	DNA/RNA helicase, DEAD/DEAH box type, N-terminal	GO:0003676|GO:0005524|GO:0008026	0	0	0	0	0	0	activating signal cointegrator 1 complex subunit 3	F1NTD6	ASCC3_CHICK	nsr
Phypoly_transcript_00144	2136	Pfam	PF00270	DEAD/DEAH box helicase	1333	1498	IPR011545	DNA/RNA helicase, DEAD/DEAH box type, N-terminal	GO:0003676|GO:0005524|GO:0008026	0	0	0	0	0	0	activating signal cointegrator 1 complex subunit 3	F1NTD6	ASCC3_CHICK	nsr
Phypoly_transcript_00150	1664	ProSiteProfiles	PS51059	PARP catalytic domain profile.	288	491	IPR012317	Poly(ADP-ribose) polymerase, catalytic domain	GO:0003950	0.947423	0.024036	3017.98	0.419854	-2.25655	0.0960169	poly polymerase 4	Q9UKK3	PARP4_HUMAN	0-10h
Phypoly_transcript_00150	1664	ProSiteProfiles	PS50297	Ankyrin repeat region circular profile.	1029	1318	IPR020683	Ankyrin repeat-containing domain		0.947423	0.024036	3017.98	0.419854	-2.25655	0.0960169	poly polymerase 4	Q9UKK3	PARP4_HUMAN	0-10h
Phypoly_transcript_00150	1664	Pfam	PF00644	Poly(ADP-ribose) polymerase catalytic domain	297	483	IPR012317	Poly(ADP-ribose) polymerase, catalytic domain	GO:0003950	0.947423	0.024036	3017.98	0.419854	-2.25655	0.0960169	poly polymerase 4	Q9UKK3	PARP4_HUMAN	0-10h
Phypoly_transcript_00150	1664	Pfam	PF12796	Ankyrin repeats (3 copies)	1034	1121	IPR020683	Ankyrin repeat-containing domain		0.947423	0.024036	3017.98	0.419854	-2.25655	0.0960169	poly polymerase 4	Q9UKK3	PARP4_HUMAN	0-10h
Phypoly_transcript_00150	1664	Pfam	PF12796	Ankyrin repeats (3 copies)	1139	1253	IPR020683	Ankyrin repeat-containing domain		0.947423	0.024036	3017.98	0.419854	-2.25655	0.0960169	poly polymerase 4	Q9UKK3	PARP4_HUMAN	0-10h
Phypoly_transcript_00150	1664	Pfam	PF02877	Poly(ADP-ribose) polymerase, regulatory domain	158	285	IPR004102	Poly(ADP-ribose) polymerase, regulatory domain	GO:0003950|GO:0006471	0.947423	0.024036	3017.98	0.419854	-2.25655	0.0960169	poly polymerase 4	Q9UKK3	PARP4_HUMAN	0-10h
Phypoly_transcript_00150	1664	Pfam	PF00533	BRCA1 C Terminus (BRCT) domain	6	83	IPR001357	BRCT domain		0.947423	0.024036	3017.98	0.419854	-2.25655	0.0960169	poly polymerase 4	Q9UKK3	PARP4_HUMAN	0-10h
Phypoly_transcript_00150	1664	ProSiteProfiles	PS50172	BRCT domain profile.	4	96	IPR001357	BRCT domain		0.947423	0.024036	3017.98	0.419854	-2.25655	0.0960169	poly polymerase 4	Q9UKK3	PARP4_HUMAN	0-10h
Phypoly_transcript_00150	1664	ProSiteProfiles	PS51060	PARP alpha-helical domain profile.	157	285	IPR004102	Poly(ADP-ribose) polymerase, regulatory domain	GO:0003950|GO:0006471	0.947423	0.024036	3017.98	0.419854	-2.25655	0.0960169	poly polymerase 4	Q9UKK3	PARP4_HUMAN	0-10h
Phypoly_transcript_00150	299	Pfam	PF00097	Zinc finger, C3HC4 type (RING finger)	77	115	IPR018957	Zinc finger, C3HC4 RING-type	GO:0046872	0.947423	0.024036	3017.98	0.419854	-2.25655	0.0960169	poly polymerase 4	Q9UKK3	PARP4_HUMAN	0-10h
Phypoly_transcript_00150	299	ProSitePatterns	PS00518	Zinc finger RING-type signature.	93	102	IPR017907	Zinc finger, RING-type, conserved site		0.947423	0.024036	3017.98	0.419854	-2.25655	0.0960169	poly polymerase 4	Q9UKK3	PARP4_HUMAN	0-10h
Phypoly_transcript_00150	299	ProSiteProfiles	PS50089	Zinc finger RING-type profile.	77	115	IPR001841	Zinc finger, RING-type	GO:0005515|GO:0008270	0.947423	0.024036	3017.98	0.419854	-2.25655	0.0960169	poly polymerase 4	Q9UKK3	PARP4_HUMAN	0-10h
Phypoly_transcript_00151	1347	ProSiteProfiles	PS51450	Leucine-rich repeat profile.	123	144	IPR001611	Leucine-rich repeat	GO:0005515	1.27837	0.00226595	347.683	0.418731	-3.05296	0.0432179	probable inactive serine threonine-protein kinase ddb_g0278909	Q54XI9	Y0124_DICDI	6-10h
Phypoly_transcript_00151	1347	ProSiteProfiles	PS51450	Leucine-rich repeat profile.	199	221	IPR001611	Leucine-rich repeat	GO:0005515	1.27837	0.00226595	347.683	0.418731	-3.05296	0.0432179	probable inactive serine threonine-protein kinase ddb_g0278909	Q54XI9	Y0124_DICDI	6-10h
Phypoly_transcript_00151	1347	ProSitePatterns	PS00107	Protein kinases ATP-binding region signature.	971	1001	IPR017441	Protein kinase, ATP binding site	GO:0005524	1.27837	0.00226595	347.683	0.418731	-3.05296	0.0432179	probable inactive serine threonine-protein kinase ddb_g0278909	Q54XI9	Y0124_DICDI	6-10h
Phypoly_transcript_00151	1347	ProSiteProfiles	PS51450	Leucine-rich repeat profile.	80	101	IPR001611	Leucine-rich repeat	GO:0005515	1.27837	0.00226595	347.683	0.418731	-3.05296	0.0432179	probable inactive serine threonine-protein kinase ddb_g0278909	Q54XI9	Y0124_DICDI	6-10h
Phypoly_transcript_00151	1347	ProSiteProfiles	PS50011	Protein kinase domain profile.	965	1234	IPR000719	Protein kinase domain	GO:0004672|GO:0005524|GO:0006468	1.27837	0.00226595	347.683	0.418731	-3.05296	0.0432179	probable inactive serine threonine-protein kinase ddb_g0278909	Q54XI9	Y0124_DICDI	6-10h
Phypoly_transcript_00151	1347	ProSiteProfiles	PS51450	Leucine-rich repeat profile.	102	122	IPR001611	Leucine-rich repeat	GO:0005515	1.27837	0.00226595	347.683	0.418731	-3.05296	0.0432179	probable inactive serine threonine-protein kinase ddb_g0278909	Q54XI9	Y0124_DICDI	6-10h
Phypoly_transcript_00151	1347	ProSiteProfiles	PS51450	Leucine-rich repeat profile.	145	167	IPR001611	Leucine-rich repeat	GO:0005515	1.27837	0.00226595	347.683	0.418731	-3.05296	0.0432179	probable inactive serine threonine-protein kinase ddb_g0278909	Q54XI9	Y0124_DICDI	6-10h
Phypoly_transcript_00151	1347	ProSiteProfiles	PS51450	Leucine-rich repeat profile.	168	190	IPR001611	Leucine-rich repeat	GO:0005515	1.27837	0.00226595	347.683	0.418731	-3.05296	0.0432179	probable inactive serine threonine-protein kinase ddb_g0278909	Q54XI9	Y0124_DICDI	6-10h
Phypoly_transcript_00151	1347	Pfam	PF07714	Protein tyrosine kinase	965	1225	IPR001245	Serine-threonine/tyrosine-protein kinase catalytic domain	GO:0004672|GO:0006468	1.27837	0.00226595	347.683	0.418731	-3.05296	0.0432179	probable inactive serine threonine-protein kinase ddb_g0278909	Q54XI9	Y0124_DICDI	6-10h
Phypoly_transcript_00152	2110	Pfam	PF01590	GAF domain	1308	1448	IPR003018	GAF domain	GO:0005515	0	0	0	0	0	0	hybrid signal transduction histidine kinase g	Q54Q69	DHKG_DICDI	nsr
Phypoly_transcript_00152	2110	Pfam	PF00069	Protein kinase domain	81	260	IPR000719	Protein kinase domain	GO:0004672|GO:0005524|GO:0006468	0	0	0	0	0	0	hybrid signal transduction histidine kinase g	Q54Q69	DHKG_DICDI	nsr
Phypoly_transcript_00152	2110	ProSiteProfiles	PS50011	Protein kinase domain profile.	1	272	IPR000719	Protein kinase domain	GO:0004672|GO:0005524|GO:0006468	0	0	0	0	0	0	hybrid signal transduction histidine kinase g	Q54Q69	DHKG_DICDI	nsr
Phypoly_transcript_00152	2110	Pfam	PF02518	Histidine kinase-, DNA gyrase B-, and HSP90-like ATPase	1707	1821	IPR003594	Histidine kinase-like ATPase, ATP-binding domain	GO:0005524	0	0	0	0	0	0	hybrid signal transduction histidine kinase g	Q54Q69	DHKG_DICDI	nsr
Phypoly_transcript_00152	2110	Pfam	PF08447	PAS fold	1493	1576	IPR013655	PAS fold-3	GO:0005515	0	0	0	0	0	0	hybrid signal transduction histidine kinase g	Q54Q69	DHKG_DICDI	nsr
Phypoly_transcript_00152	2110	Pfam	PF00072	Response regulator receiver domain	1969	2081	IPR001789	Signal transduction response regulator, receiver domain	GO:0000156|GO:0000160|GO:0006355	0	0	0	0	0	0	hybrid signal transduction histidine kinase g	Q54Q69	DHKG_DICDI	nsr
Phypoly_transcript_00152	2110	ProSiteProfiles	PS50110	Response regulatory domain profile.	1968	2085	IPR001789	Signal transduction response regulator, receiver domain	GO:0000156|GO:0000160|GO:0006355	0	0	0	0	0	0	hybrid signal transduction histidine kinase g	Q54Q69	DHKG_DICDI	nsr
Phypoly_transcript_00152	2110	ProSiteProfiles	PS50112	PAS repeat profile.	1467	1530	IPR000014	PAS domain	GO:0004871|GO:0007165	0	0	0	0	0	0	hybrid signal transduction histidine kinase g	Q54Q69	DHKG_DICDI	nsr
Phypoly_transcript_00152	2110	ProSiteProfiles	PS50113	PAC domain profile.	1540	1592	IPR000700	PAS-associated, C-terminal	GO:0000155|GO:0000160	0	0	0	0	0	0	hybrid signal transduction histidine kinase g	Q54Q69	DHKG_DICDI	nsr
Phypoly_transcript_00152	2110	ProSiteProfiles	PS50109	Histidine kinase domain profile.	1602	1826	IPR005467	Signal transduction histidine kinase, core		0	0	0	0	0	0	hybrid signal transduction histidine kinase g	Q54Q69	DHKG_DICDI	nsr
Phypoly_transcript_00152	2110	Pfam	PF00512	His Kinase A (phospho-acceptor) domain	1595	1659	IPR003661	Signal transduction histidine kinase EnvZ-like, dimerisation/phosphoacceptor domain	GO:0000155|GO:0007165|GO:0016020	0	0	0	0	0	0	hybrid signal transduction histidine kinase g	Q54Q69	DHKG_DICDI	nsr
Phypoly_transcript_00152	2110	Pfam	PF13191	AAA ATPase domain	300	487				0	0	0	0	0	0	hybrid signal transduction histidine kinase g	Q54Q69	DHKG_DICDI	nsr
Phypoly_transcript_00155	2051	Pfam	PF09333	ATG C terminal domain	1954	2050	IPR015412	Autophagy-related, C-terminal		0	0	0	0	0	0	autophagy-related protein 2	P0CM30	ATG2_CRYNJ	nsr
Phypoly_transcript_00155	2051	Pfam	PF12624	N-terminal region of Chorein, a TM vesicle-mediated sorter	8	102	IPR026854	Vacuolar protein sorting-associated protein 13A N-terminal domain		0	0	0	0	0	0	autophagy-related protein 2	P0CM30	ATG2_CRYNJ	nsr
Phypoly_transcript_00158	250	Pfam	PF01817	Chorismate mutase type II	50	123	IPR020822	Chorismate mutase, type II	GO:0046417	0	0	0	0	0	0	actin-fragmin kinase	P80197	AFK_PHYPO	nsr
Phypoly_transcript_00158	250	ProSiteProfiles	PS51169	Chorismate mutase domain profile.	37	250	IPR008238	Chorismate mutase, AroQ class, eukaryotic type	GO:0004106|GO:0009073	0	0	0	0	0	0	actin-fragmin kinase	P80197	AFK_PHYPO	nsr
Phypoly_transcript_00158	729	Pfam	PF09192	Actin-fragmin kinase, catalytic	68	321	IPR015275	Actin-fragmin kinase, catalytic domain		0	0	0	0	0	0	actin-fragmin kinase	P80197	AFK_PHYPO	nsr
Phypoly_transcript_00158	729	Pfam	PF13418	Galactose oxidase, central domain	671	702				0	0	0	0	0	0	actin-fragmin kinase	P80197	AFK_PHYPO	nsr
Phypoly_transcript_00158	729	Pfam	PF13418	Galactose oxidase, central domain	443	491				0	0	0	0	0	0	actin-fragmin kinase	P80197	AFK_PHYPO	nsr
Phypoly_transcript_00158	729	Pfam	PF13415	Galactose oxidase, central domain	557	600				0	0	0	0	0	0	actin-fragmin kinase	P80197	AFK_PHYPO	nsr
Phypoly_transcript_00158	729	Pfam	PF13415	Galactose oxidase, central domain	503	554				0	0	0	0	0	0	actin-fragmin kinase	P80197	AFK_PHYPO	nsr
Phypoly_transcript_00158	1286	Pfam	PF12710	haloacid dehalogenase-like hydrolase	604	1023				0	0	0	0	0	0	actin-fragmin kinase	P80197	AFK_PHYPO	nsr
Phypoly_transcript_00158	1286	ProSitePatterns	PS00154	E1-E2 ATPases phosphorylation site.	606	612	IPR018303	P-type ATPase, phosphorylation site		0	0	0	0	0	0	actin-fragmin kinase	P80197	AFK_PHYPO	nsr
Phypoly_transcript_00158	1286	Pfam	PF00122	E1-E2 ATPase	281	570	IPR008250	P-type ATPase, A domain	GO:0000166|GO:0046872	0	0	0	0	0	0	actin-fragmin kinase	P80197	AFK_PHYPO	nsr
Phypoly_transcript_00159	2359	ProSiteProfiles	PS50057	FERM domain profile.	1779	2095	IPR000299	FERM domain	GO:0005856	0	0	0	0	0	0	myosin-i heavy chain	Q9U1M8	MYOI_DICDI	nsr
Phypoly_transcript_00159	2359	ProSiteProfiles	PS51016	MyTH4 domain profile.	1623	1774	IPR000857	MyTH4 domain	GO:0005856	0	0	0	0	0	0	myosin-i heavy chain	Q9U1M8	MYOI_DICDI	nsr
Phypoly_transcript_00159	2359	ProSiteProfiles	PS51016	MyTH4 domain profile.	1006	1158	IPR000857	MyTH4 domain	GO:0005856	0	0	0	0	0	0	myosin-i heavy chain	Q9U1M8	MYOI_DICDI	nsr
Phypoly_transcript_00159	2359	Pfam	PF00063	Myosin head (motor domain)	14	669	IPR001609	Myosin head, motor domain	GO:0003774|GO:0005524|GO:0016459	0	0	0	0	0	0	myosin-i heavy chain	Q9U1M8	MYOI_DICDI	nsr
Phypoly_transcript_00159	2359	Pfam	PF00784	MyTH4 domain	1054	1158	IPR000857	MyTH4 domain	GO:0005856	0	0	0	0	0	0	myosin-i heavy chain	Q9U1M8	MYOI_DICDI	nsr
Phypoly_transcript_00159	2359	Pfam	PF00784	MyTH4 domain	1666	1771	IPR000857	MyTH4 domain	GO:0005856	0	0	0	0	0	0	myosin-i heavy chain	Q9U1M8	MYOI_DICDI	nsr
Phypoly_transcript_00159	2359	Pfam	PF00612	IQ calmodulin-binding motif	731	751	IPR000048	IQ motif, EF-hand binding site	GO:0005515	0	0	0	0	0	0	myosin-i heavy chain	Q9U1M8	MYOI_DICDI	nsr
Phypoly_transcript_00159	2359	Pfam	PF00612	IQ calmodulin-binding motif	689	704	IPR000048	IQ motif, EF-hand binding site	GO:0005515	0	0	0	0	0	0	myosin-i heavy chain	Q9U1M8	MYOI_DICDI	nsr
Phypoly_transcript_00159	2359	ProSiteProfiles	PS50096	IQ motif profile.	730	759	IPR000048	IQ motif, EF-hand binding site	GO:0005515	0	0	0	0	0	0	myosin-i heavy chain	Q9U1M8	MYOI_DICDI	nsr
Phypoly_transcript_00159	2359	ProSiteProfiles	PS50096	IQ motif profile.	707	733	IPR000048	IQ motif, EF-hand binding site	GO:0005515	0	0	0	0	0	0	myosin-i heavy chain	Q9U1M8	MYOI_DICDI	nsr
Phypoly_transcript_00159	2359	Pfam	PF00373	FERM central domain	1898	2003	IPR019748	FERM central domain		0	0	0	0	0	0	myosin-i heavy chain	Q9U1M8	MYOI_DICDI	nsr
Phypoly_transcript_00160	725	ProSiteProfiles	PS50089	Zinc finger RING-type profile.	641	698	IPR001841	Zinc finger, RING-type	GO:0005515|GO:0008270	0	0	0	0	0	0	vacuolar protein sorting-associated protein 8 homolog	Q0P5W1	VPS8_MOUSE	nsr
Phypoly_transcript_00160	725	Pfam	PF00637	Region in Clathrin and VPS	308	390	IPR000547	Clathrin, heavy chain/VPS, 7-fold repeat	GO:0006886|GO:0016192	0	0	0	0	0	0	vacuolar protein sorting-associated protein 8 homolog	Q0P5W1	VPS8_MOUSE	nsr
Phypoly_transcript_00160	809	Pfam	PF12816	Golgi CORVET complex core vacuolar protein 8	590	751	IPR025941	Vacuolar protein sorting-associated protein 8, central domain		0	0	0	0	0	0	vacuolar protein sorting-associated protein 8 homolog	Q0P5W1	VPS8_MOUSE	nsr
Phypoly_transcript_00160	523	Pfam	PF00149	Calcineurin-like phosphoesterase	194	382	IPR004843	Phosphoesterase domain	GO:0016787	0	0	0	0	0	0	vacuolar protein sorting-associated protein 8 homolog	Q0P5W1	VPS8_MOUSE	nsr
Phypoly_transcript_00160	523	Pfam	PF14008	Iron/zinc purple acid phosphatase-like protein C	405	463	IPR025733	Iron/zinc purple acid phosphatase-like C-terminal domain		0	0	0	0	0	0	vacuolar protein sorting-associated protein 8 homolog	Q0P5W1	VPS8_MOUSE	nsr
Phypoly_transcript_00161	2083	Pfam	PF08323	Starch synthase catalytic domain	1572	1806	IPR013534	Starch synthase, catalytic domain		0	0	0	0	0	0	glycogen synthase	A4IS20	GLGA_GEOTN	nsr
Phypoly_transcript_00161	2083	Pfam	PF00534	Glycosyl transferases group 1	1861	2015	IPR001296	Glycosyl transferase, family 1	GO:0009058	0	0	0	0	0	0	glycogen synthase	A4IS20	GLGA_GEOTN	nsr
Phypoly_transcript_00161	2083	Pfam	PF00128	Alpha amylase, catalytic domain	962	1172	IPR006047	Glycosyl hydrolase, family 13, catalytic domain	GO:0003824|GO:0005975|GO:0043169	0	0	0	0	0	0	glycogen synthase	A4IS20	GLGA_GEOTN	nsr
Phypoly_transcript_00162	1576	ProSitePatterns	PS00678	Trp-Asp (WD) repeats signature.	1412	1426	IPR019775	WD40 repeat, conserved site		0	0	0	0	0	0	beach domain-containing protein lvsb	Q86JF2	LVSB_DICDI	nsr
Phypoly_transcript_00162	1576	Pfam	PF00400	WD domain, G-beta repeat	1391	1425	IPR001680	WD40 repeat	GO:0005515	0	0	0	0	0	0	beach domain-containing protein lvsb	Q86JF2	LVSB_DICDI	nsr
Phypoly_transcript_00162	1576	ProSiteProfiles	PS50082	Trp-Asp (WD) repeats profile.	1393	1434	IPR001680	WD40 repeat	GO:0005515	0	0	0	0	0	0	beach domain-containing protein lvsb	Q86JF2	LVSB_DICDI	nsr
Phypoly_transcript_00162	1576	ProSiteProfiles	PS50197	BEACH domain profile.	968	1259	IPR000409	BEACH domain		0	0	0	0	0	0	beach domain-containing protein lvsb	Q86JF2	LVSB_DICDI	nsr
Phypoly_transcript_00162	1576	Pfam	PF14844	PH domain associated with Beige/BEACH	845	956	IPR023362	PH-BEACH domain		0	0	0	0	0	0	beach domain-containing protein lvsb	Q86JF2	LVSB_DICDI	nsr
Phypoly_transcript_00162	1576	ProSiteProfiles	PS50294	Trp-Asp (WD) repeats circular profile.	1342	1571	IPR017986	WD40-repeat-containing domain	GO:0005515	0	0	0	0	0	0	beach domain-containing protein lvsb	Q86JF2	LVSB_DICDI	nsr
Phypoly_transcript_00162	1576	Pfam	PF02138	Beige/BEACH domain	980	1258	IPR000409	BEACH domain		0	0	0	0	0	0	beach domain-containing protein lvsb	Q86JF2	LVSB_DICDI	nsr
Phypoly_transcript_00163	544	ProSitePatterns	PS00096	Serine hydroxymethyltransferase pyridoxal-phosphate attachment site.	323	339	IPR019798	Serine hydroxymethyltransferase, pyridoxal phosphate binding site	GO:0004372|GO:0006544|GO:0006563|GO:0030170	0	0	0	0	0	0	serine hydroxymethyltransferase 2	Q54EW1	GLYC2_DICDI	nsr
Phypoly_transcript_00163	544	ProSiteProfiles	PS50082	Trp-Asp (WD) repeats profile.	418	433	IPR001680	WD40 repeat	GO:0005515	0	0	0	0	0	0	serine hydroxymethyltransferase 2	Q54EW1	GLYC2_DICDI	nsr
Phypoly_transcript_00163	544	Pfam	PF00464	Serine hydroxymethyltransferase	101	493	IPR001085	Serine hydroxymethyltransferase	GO:0004372|GO:0006544|GO:0006563	0	0	0	0	0	0	serine hydroxymethyltransferase 2	Q54EW1	GLYC2_DICDI	nsr
Phypoly_transcript_00163	544	ProSitePatterns	PS00678	Trp-Asp (WD) repeats signature.	418	432	IPR019775	WD40 repeat, conserved site		0	0	0	0	0	0	serine hydroxymethyltransferase 2	Q54EW1	GLYC2_DICDI	nsr
Phypoly_transcript_00163	1486	Pfam	PF14750	Integrator complex subunit 2	1123	1460				0	0	0	0	0	0	serine hydroxymethyltransferase 2	Q54EW1	GLYC2_DICDI	nsr
Phypoly_transcript_00163	1486	Pfam	PF14750	Integrator complex subunit 2	496	1005				0	0	0	0	0	0	serine hydroxymethyltransferase 2	Q54EW1	GLYC2_DICDI	nsr
Phypoly_transcript_00164	408	ProSiteProfiles	PS50102	Eukaryotic RNA Recognition Motif (RRM) profile.	5	86	IPR000504	RNA recognition motif domain	GO:0003676	0	0	0	0	0	0	alpha-ketoglutarate-dependent dioxygenase	P05050	ALKB_ECOLI	nsr
Phypoly_transcript_00164	408	ProSiteProfiles	PS50102	Eukaryotic RNA Recognition Motif (RRM) profile.	95	175	IPR000504	RNA recognition motif domain	GO:0003676	0	0	0	0	0	0	alpha-ketoglutarate-dependent dioxygenase	P05050	ALKB_ECOLI	nsr
Phypoly_transcript_00164	408	ProSiteProfiles	PS50102	Eukaryotic RNA Recognition Motif (RRM) profile.	314	392	IPR000504	RNA recognition motif domain	GO:0003676	0	0	0	0	0	0	alpha-ketoglutarate-dependent dioxygenase	P05050	ALKB_ECOLI	nsr
Phypoly_transcript_00164	408	Pfam	PF00076	RNA recognition motif. (a.k.a. RRM, RBD, or RNP domain)	316	386	IPR000504	RNA recognition motif domain	GO:0003676	0	0	0	0	0	0	alpha-ketoglutarate-dependent dioxygenase	P05050	ALKB_ECOLI	nsr
Phypoly_transcript_00164	408	Pfam	PF00076	RNA recognition motif. (a.k.a. RRM, RBD, or RNP domain)	97	164	IPR000504	RNA recognition motif domain	GO:0003676	0	0	0	0	0	0	alpha-ketoglutarate-dependent dioxygenase	P05050	ALKB_ECOLI	nsr
Phypoly_transcript_00164	408	Pfam	PF00076	RNA recognition motif. (a.k.a. RRM, RBD, or RNP domain)	7	70	IPR000504	RNA recognition motif domain	GO:0003676	0	0	0	0	0	0	alpha-ketoglutarate-dependent dioxygenase	P05050	ALKB_ECOLI	nsr
Phypoly_transcript_00164	1192	Pfam	PF13573	SprB repeat	581	614	IPR025667	SprB repeat		0	0	0	0	0	0	alpha-ketoglutarate-dependent dioxygenase	P05050	ALKB_ECOLI	nsr
Phypoly_transcript_00164	1192	Pfam	PF13573	SprB repeat	267	299	IPR025667	SprB repeat		0	0	0	0	0	0	alpha-ketoglutarate-dependent dioxygenase	P05050	ALKB_ECOLI	nsr
Phypoly_transcript_00164	1192	Pfam	PF13573	SprB repeat	1036	1070	IPR025667	SprB repeat		0	0	0	0	0	0	alpha-ketoglutarate-dependent dioxygenase	P05050	ALKB_ECOLI	nsr
Phypoly_transcript_00164	1192	Pfam	PF13573	SprB repeat	806	840	IPR025667	SprB repeat		0	0	0	0	0	0	alpha-ketoglutarate-dependent dioxygenase	P05050	ALKB_ECOLI	nsr
Phypoly_transcript_00164	1192	Pfam	PF13573	SprB repeat	732	765	IPR025667	SprB repeat		0	0	0	0	0	0	alpha-ketoglutarate-dependent dioxygenase	P05050	ALKB_ECOLI	nsr
Phypoly_transcript_00164	1192	Pfam	PF13573	SprB repeat	424	455	IPR025667	SprB repeat		0	0	0	0	0	0	alpha-ketoglutarate-dependent dioxygenase	P05050	ALKB_ECOLI	nsr
Phypoly_transcript_00164	1192	Pfam	PF13573	SprB repeat	959	993	IPR025667	SprB repeat		0	0	0	0	0	0	alpha-ketoglutarate-dependent dioxygenase	P05050	ALKB_ECOLI	nsr
Phypoly_transcript_00164	1192	Pfam	PF13573	SprB repeat	503	536	IPR025667	SprB repeat		0	0	0	0	0	0	alpha-ketoglutarate-dependent dioxygenase	P05050	ALKB_ECOLI	nsr
Phypoly_transcript_00164	1192	Pfam	PF13573	SprB repeat	348	378	IPR025667	SprB repeat		0	0	0	0	0	0	alpha-ketoglutarate-dependent dioxygenase	P05050	ALKB_ECOLI	nsr
Phypoly_transcript_00164	1192	Pfam	PF13573	SprB repeat	884	917	IPR025667	SprB repeat		0	0	0	0	0	0	alpha-ketoglutarate-dependent dioxygenase	P05050	ALKB_ECOLI	nsr
Phypoly_transcript_00164	1192	ProSitePatterns	PS00022	EGF-like domain signature 1.	1153	1164	IPR013032	EGF-like, conserved site		0	0	0	0	0	0	alpha-ketoglutarate-dependent dioxygenase	P05050	ALKB_ECOLI	nsr
Phypoly_transcript_00164	1192	ProSitePatterns	PS00022	EGF-like domain signature 1.	1121	1132	IPR013032	EGF-like, conserved site		0	0	0	0	0	0	alpha-ketoglutarate-dependent dioxygenase	P05050	ALKB_ECOLI	nsr
Phypoly_transcript_00164	1192	ProSiteProfiles	PS50026	EGF-like domain profile.	1133	1165	IPR000742	Epidermal growth factor-like domain	GO:0005515	0	0	0	0	0	0	alpha-ketoglutarate-dependent dioxygenase	P05050	ALKB_ECOLI	nsr
Phypoly_transcript_00164	1192	ProSitePatterns	PS01186	EGF-like domain signature 2.	1153	1164	IPR013032	EGF-like, conserved site		0	0	0	0	0	0	alpha-ketoglutarate-dependent dioxygenase	P05050	ALKB_ECOLI	nsr
Phypoly_transcript_00164	289	ProSiteProfiles	PS51471	Fe(2+) 2-oxoglutarate dioxygenase domain profile.	146	257	IPR005123	Oxoglutarate/iron-dependent dioxygenase	GO:0016491|GO:0016706|GO:0055114	0	0	0	0	0	0	alpha-ketoglutarate-dependent dioxygenase	P05050	ALKB_ECOLI	nsr
Phypoly_transcript_00164	289	Pfam	PF13532	2OG-Fe(II) oxygenase superfamily	115	254	IPR027450	Alpha-ketoglutarate-dependent dioxygenase AlkB-like		0	0	0	0	0	0	alpha-ketoglutarate-dependent dioxygenase	P05050	ALKB_ECOLI	nsr
Phypoly_transcript_00165	1985	Pfam	PF01369	Sec7 domain	591	775	IPR000904	Sec7 domain	GO:0005086|GO:0032012	0	0	0	0	0	0	brefeldin a-inhibited guanine nucleotide-exchange protein 2	Q7TSU1	BIG2_RAT	nsr
Phypoly_transcript_00165	1985	Pfam	PF09324	Domain of unknown function (DUF1981)	1062	1145	IPR015403	Domain of unknown function DUF1981, Sec7 associated		0	0	0	0	0	0	brefeldin a-inhibited guanine nucleotide-exchange protein 2	Q7TSU1	BIG2_RAT	nsr
Phypoly_transcript_00165	1985	ProSiteProfiles	PS50190	SEC7 domain profile.	586	774	IPR000904	Sec7 domain	GO:0005086|GO:0032012	0	0	0	0	0	0	brefeldin a-inhibited guanine nucleotide-exchange protein 2	Q7TSU1	BIG2_RAT	nsr
Phypoly_transcript_00165	1985	Pfam	PF12783	Guanine nucleotide exchange factor in Golgi transport N-terminal	332	492				0	0	0	0	0	0	brefeldin a-inhibited guanine nucleotide-exchange protein 2	Q7TSU1	BIG2_RAT	nsr
Phypoly_transcript_00166	1437	Pfam	PF00069	Protein kinase domain	586	880	IPR000719	Protein kinase domain	GO:0004672|GO:0005524|GO:0006468	0	0	0	0	0	0	probable serine threonine-protein kinase ddb_g0277071	Q550K8	Y7071_DICDI	nsr
Phypoly_transcript_00166	1437	ProSitePatterns	PS00108	Serine/Threonine protein kinases active-site signature.	709	721	IPR008271	Serine/threonine-protein kinase, active site	GO:0004674|GO:0006468	0	0	0	0	0	0	probable serine threonine-protein kinase ddb_g0277071	Q550K8	Y7071_DICDI	nsr
Phypoly_transcript_00166	1437	ProSiteProfiles	PS50056	Tyrosine specific protein phosphatases family profile.	1173	1234	IPR000387	Protein-tyrosine/Dual specificity phosphatase	GO:0016311|GO:0016791	0	0	0	0	0	0	probable serine threonine-protein kinase ddb_g0277071	Q550K8	Y7071_DICDI	nsr
Phypoly_transcript_00166	1437	Pfam	PF00782	Dual specificity phosphatase, catalytic domain	1123	1252	IPR000340	Dual specificity phosphatase, catalytic domain	GO:0006470|GO:0008138	0	0	0	0	0	0	probable serine threonine-protein kinase ddb_g0277071	Q550K8	Y7071_DICDI	nsr
Phypoly_transcript_00166	1437	ProSiteProfiles	PS50054	Dual specificity protein phosphatase family profile.	1115	1255	IPR020422	Dual specificity phosphatase, subgroup, catalytic domain	GO:0006470|GO:0008138	0	0	0	0	0	0	probable serine threonine-protein kinase ddb_g0277071	Q550K8	Y7071_DICDI	nsr
Phypoly_transcript_00166	1437	ProSiteProfiles	PS50011	Protein kinase domain profile.	584	889	IPR000719	Protein kinase domain	GO:0004672|GO:0005524|GO:0006468	0	0	0	0	0	0	probable serine threonine-protein kinase ddb_g0277071	Q550K8	Y7071_DICDI	nsr
Phypoly_transcript_00167	1280	Pfam	PF00622	SPRY domain	177	295	IPR003877	SPla/RYanodine receptor SPRY	GO:0005515	0	0	0	0	0	0	e3 ubiquitin-protein ligase rkp	Q9SIZ8	RKP_ARATH	nsr
Phypoly_transcript_00167	1280	ProSiteProfiles	PS50089	Zinc finger RING-type profile.	1228	1266	IPR001841	Zinc finger, RING-type	GO:0005515|GO:0008270	0	0	0	0	0	0	e3 ubiquitin-protein ligase rkp	Q9SIZ8	RKP_ARATH	nsr
Phypoly_transcript_00167	1280	ProSiteProfiles	PS50188	B30.2/SPRY domain profile.	118	296	IPR001870	B30.2/SPRY domain		0	0	0	0	0	0	e3 ubiquitin-protein ligase rkp	Q9SIZ8	RKP_ARATH	nsr
Phypoly_transcript_00167	1280	Pfam	PF13920	Zinc finger, C3HC4 type (RING finger)	1226	1271				0	0	0	0	0	0	e3 ubiquitin-protein ligase rkp	Q9SIZ8	RKP_ARATH	nsr
Phypoly_transcript_00167	380	Pfam	PF12937	F-box-like	36	76				0	0	0	0	0	0	e3 ubiquitin-protein ligase rkp	Q9SIZ8	RKP_ARATH	nsr
Phypoly_transcript_00167	380	Pfam	PF01344	Kelch motif	317	357	IPR006652	Kelch repeat type 1	GO:0005515	0	0	0	0	0	0	e3 ubiquitin-protein ligase rkp	Q9SIZ8	RKP_ARATH	nsr
Phypoly_transcript_00167	380	Pfam	PF13854	Kelch motif	88	110				0	0	0	0	0	0	e3 ubiquitin-protein ligase rkp	Q9SIZ8	RKP_ARATH	nsr
Phypoly_transcript_00167	380	Pfam	PF13415	Galactose oxidase, central domain	160	211				0	0	0	0	0	0	e3 ubiquitin-protein ligase rkp	Q9SIZ8	RKP_ARATH	nsr
Phypoly_transcript_00167	380	Pfam	PF13415	Galactose oxidase, central domain	213	260				0	0	0	0	0	0	e3 ubiquitin-protein ligase rkp	Q9SIZ8	RKP_ARATH	nsr
Phypoly_transcript_00167	380	ProSiteProfiles	PS50181	F-box domain profile.	29	75	IPR001810	F-box domain	GO:0005515	0	0	0	0	0	0	e3 ubiquitin-protein ligase rkp	Q9SIZ8	RKP_ARATH	nsr
Phypoly_transcript_00167	160	Pfam	PF00025	ADP-ribosylation factor family	18	158	IPR006689	Small GTPase superfamily, ARF/SAR type	GO:0005525	0	0	0	0	0	0	e3 ubiquitin-protein ligase rkp	Q9SIZ8	RKP_ARATH	nsr
Phypoly_transcript_00167	160	ProSiteProfiles	PS51417	small GTPase Arf family profile.	1	160	IPR024156	Small GTPase superfamily, ARF type	GO:0005525|GO:0005622|GO:0007264	0	0	0	0	0	0	e3 ubiquitin-protein ligase rkp	Q9SIZ8	RKP_ARATH	nsr
Phypoly_transcript_00168	437	Pfam	PF10591	Secreted protein acidic and rich in cysteine Ca binding region	276	374	IPR019577	SPARC/Testican, calcium-binding domain	GO:0005509|GO:0005578|GO:0007165	0	0	0	0	0	0	multidrug resistance-associated protein 1	O35379	MRP1_MOUSE	nsr
Phypoly_transcript_00168	437	ProSitePatterns	PS00018	EF-hand calcium-binding domain.	411	423	IPR018247	EF-Hand 1, calcium-binding site		0	0	0	0	0	0	multidrug resistance-associated protein 1	O35379	MRP1_MOUSE	nsr
Phypoly_transcript_00168	437	ProSitePatterns	PS00018	EF-hand calcium-binding domain.	361	373	IPR018247	EF-Hand 1, calcium-binding site		0	0	0	0	0	0	multidrug resistance-associated protein 1	O35379	MRP1_MOUSE	nsr
Phypoly_transcript_00168	437	ProSiteProfiles	PS50222	EF-hand calcium-binding domain profile.	398	433	IPR002048	EF-hand domain	GO:0005509	0	0	0	0	0	0	multidrug resistance-associated protein 1	O35379	MRP1_MOUSE	nsr
Phypoly_transcript_00168	437	ProSiteProfiles	PS50222	EF-hand calcium-binding domain profile.	348	383	IPR002048	EF-hand domain	GO:0005509	0	0	0	0	0	0	multidrug resistance-associated protein 1	O35379	MRP1_MOUSE	nsr
Phypoly_transcript_00168	1456	ProSitePatterns	PS00211	ABC transporters family signature.	728	742	IPR017871	ABC transporter, conserved site	GO:0005524|GO:0016887	0	0	0	0	0	0	multidrug resistance-associated protein 1	O35379	MRP1_MOUSE	nsr
Phypoly_transcript_00168	1456	Pfam	PF00664	ABC transporter transmembrane region	290	558	IPR001140	ABC transporter, transmembrane domain	GO:0005524|GO:0006810|GO:0016021|GO:0042626|GO:0055085	0	0	0	0	0	0	multidrug resistance-associated protein 1	O35379	MRP1_MOUSE	nsr
Phypoly_transcript_00168	1456	Pfam	PF00664	ABC transporter transmembrane region	905	1164	IPR001140	ABC transporter, transmembrane domain	GO:0005524|GO:0006810|GO:0016021|GO:0042626|GO:0055085	0	0	0	0	0	0	multidrug resistance-associated protein 1	O35379	MRP1_MOUSE	nsr
Phypoly_transcript_00168	1456	ProSiteProfiles	PS50929	ABC transporter integral membrane type-1 fused domain profile.	290	570	IPR011527	ABC transporter type 1, transmembrane domain	GO:0005524|GO:0006810|GO:0016021|GO:0042626|GO:0055085	0	0	0	0	0	0	multidrug resistance-associated protein 1	O35379	MRP1_MOUSE	nsr
Phypoly_transcript_00168	1456	ProSiteProfiles	PS50929	ABC transporter integral membrane type-1 fused domain profile.	902	1180	IPR011527	ABC transporter type 1, transmembrane domain	GO:0005524|GO:0006810|GO:0016021|GO:0042626|GO:0055085	0	0	0	0	0	0	multidrug resistance-associated protein 1	O35379	MRP1_MOUSE	nsr
Phypoly_transcript_00168	1456	ProSiteProfiles	PS50893	ATP-binding cassette, ABC transporter-type domain profile.	1216	1450	IPR003439	ABC transporter-like	GO:0005524|GO:0016887	0	0	0	0	0	0	multidrug resistance-associated protein 1	O35379	MRP1_MOUSE	nsr
Phypoly_transcript_00168	1456	Pfam	PF00005	ABC transporter	1233	1381	IPR003439	ABC transporter-like	GO:0005524|GO:0016887	0	0	0	0	0	0	multidrug resistance-associated protein 1	O35379	MRP1_MOUSE	nsr
Phypoly_transcript_00168	1456	Pfam	PF00005	ABC transporter	621	755	IPR003439	ABC transporter-like	GO:0005524|GO:0016887	0	0	0	0	0	0	multidrug resistance-associated protein 1	O35379	MRP1_MOUSE	nsr
Phypoly_transcript_00168	1456	ProSiteProfiles	PS50893	ATP-binding cassette, ABC transporter-type domain profile.	603	826	IPR003439	ABC transporter-like	GO:0005524|GO:0016887	0	0	0	0	0	0	multidrug resistance-associated protein 1	O35379	MRP1_MOUSE	nsr
Phypoly_transcript_00168	1456	ProSitePatterns	PS00211	ABC transporters family signature.	1353	1367	IPR017871	ABC transporter, conserved site	GO:0005524|GO:0016887	0	0	0	0	0	0	multidrug resistance-associated protein 1	O35379	MRP1_MOUSE	nsr
Phypoly_transcript_00169	1055	Pfam	PF00041	Fibronectin type III domain	951	1022	IPR003961	Fibronectin, type III	GO:0005515	1.71225	0.00340887	239.625	0.584738	-2.92824	0.0229792	NA	NA	NA	0-10h
Phypoly_transcript_00169	1055	ProSiteProfiles	PS50853	Fibronectin type-III domain profile.	950	1036	IPR003961	Fibronectin, type III	GO:0005515	1.71225	0.00340887	239.625	0.584738	-2.92824	0.0229792	NA	NA	NA	0-10h
Phypoly_transcript_00169	1055	ProSiteProfiles	PS50853	Fibronectin type-III domain profile.	853	946	IPR003961	Fibronectin, type III	GO:0005515	1.71225	0.00340887	239.625	0.584738	-2.92824	0.0229792	NA	NA	NA	0-10h
Phypoly_transcript_00170	587	ProSiteProfiles	PS50176	Armadillo/plakoglobin ARM repeat profile.	514	544	IPR000225	Armadillo	GO:0005515	1.31027	0.00299442	303.164	0.441421	-2.96831	0.0498515	splicing factor 3a subunit 1	Q8K4Z5	SF3A1_MOUSE	6-10h
Phypoly_transcript_00170	587	Pfam	PF01805	Surp module	14	62	IPR000061	SWAP/Surp	GO:0003723|GO:0006396	1.31027	0.00299442	303.164	0.441421	-2.96831	0.0498515	splicing factor 3a subunit 1	Q8K4Z5	SF3A1_MOUSE	6-10h
Phypoly_transcript_00170	587	ProSiteProfiles	PS50128	SURP motif repeat profile.	15	57	IPR000061	SWAP/Surp	GO:0003723|GO:0006396	1.31027	0.00299442	303.164	0.441421	-2.96831	0.0498515	splicing factor 3a subunit 1	Q8K4Z5	SF3A1_MOUSE	6-10h
Phypoly_transcript_00172	2075	ProSiteProfiles	PS51545	PIK helical domain profile.	1472	1644	IPR001263	Phosphoinositide 3-kinase, accessory (PIK) domain		0	0	0	0	0	0	phosphatidylinositol 4-kinase alpha	O02811	PI4KA_BOVIN	nsr
Phypoly_transcript_00172	2075	ProSitePatterns	PS00916	Phosphatidylinositol 3- and 4-kinases signature 2.	1911	1931	IPR018936	Phosphatidylinositol 3/4-kinase, conserved site	GO:0016773	0	0	0	0	0	0	phosphatidylinositol 4-kinase alpha	O02811	PI4KA_BOVIN	nsr
Phypoly_transcript_00172	2075	Pfam	PF00613	Phosphoinositide 3-kinase family, accessory domain (PIK domain)	1518	1645	IPR001263	Phosphoinositide 3-kinase, accessory (PIK) domain		0	0	0	0	0	0	phosphatidylinositol 4-kinase alpha	O02811	PI4KA_BOVIN	nsr
Phypoly_transcript_00172	2075	ProSiteProfiles	PS50290	Phosphatidylinositol 3- and 4-kinases family profile.	1814	2069	IPR000403	Phosphatidylinositol 3-/4-kinase, catalytic domain	GO:0016773	0	0	0	0	0	0	phosphatidylinositol 4-kinase alpha	O02811	PI4KA_BOVIN	nsr
Phypoly_transcript_00172	2075	Pfam	PF00454	Phosphatidylinositol 3- and 4-kinase	1816	2020	IPR000403	Phosphatidylinositol 3-/4-kinase, catalytic domain	GO:0016773	0	0	0	0	0	0	phosphatidylinositol 4-kinase alpha	O02811	PI4KA_BOVIN	nsr
Phypoly_transcript_00174	1931	ProSiteProfiles	PS50103	Zinc finger C3H1-type profile.	966	996	IPR000571	Zinc finger, CCCH-type	GO:0046872	1.91232	0.00175388	320.481	0.611155	-3.12902	0.0139165	NA	NA	NA	0-10h
Phypoly_transcript_00175	1342	Pfam	PF02364	1,3-beta-glucan synthase component	411	910	IPR003440	Glycosyl transferase, family 48	GO:0000148|GO:0003843|GO:0006075|GO:0016020	-1.93444	0.00396842	75.1689	0.671525	2.88066	0.0256288	callose synthase 12	Q9ZT82	CALSC_ARATH	0-10h
Phypoly_transcript_00175	1342	Pfam	PF02364	1,3-beta-glucan synthase component	926	1094	IPR003440	Glycosyl transferase, family 48	GO:0000148|GO:0003843|GO:0006075|GO:0016020	-1.93444	0.00396842	75.1689	0.671525	2.88066	0.0256288	callose synthase 12	Q9ZT82	CALSC_ARATH	0-10h
Phypoly_transcript_00176	596	ProSiteProfiles	PS50234	VWFA domain profile.	387	468	IPR002035	von Willebrand factor, type A		0.908721	0.0221306	3108.57	0.397148	-2.28812	0.0903454	pre-mrna-splicing factor atp-dependent rna helicase dhx16	Q54MH3	DHX16_DICDI	0-10h
Phypoly_transcript_00176	1044	ProSiteProfiles	PS51192	Superfamilies 1 and 2 helicase ATP-binding type-1 domain profile.	415	578	IPR014001	Helicase, superfamily 1/2, ATP-binding domain		0.908721	0.0221306	3108.57	0.397148	-2.28812	0.0903454	pre-mrna-splicing factor atp-dependent rna helicase dhx16	Q54MH3	DHX16_DICDI	0-10h
Phypoly_transcript_00176	1044	Pfam	PF04408	Helicase associated domain (HA2)	797	887	IPR007502	Helicase-associated domain	GO:0004386	0.908721	0.0221306	3108.57	0.397148	-2.28812	0.0903454	pre-mrna-splicing factor atp-dependent rna helicase dhx16	Q54MH3	DHX16_DICDI	0-10h
Phypoly_transcript_00176	1044	ProSiteProfiles	PS51194	Superfamilies 1 and 2 helicase C-terminal domain profile.	603	776	IPR001650	Helicase, C-terminal	GO:0003676|GO:0004386|GO:0005524	0.908721	0.0221306	3108.57	0.397148	-2.28812	0.0903454	pre-mrna-splicing factor atp-dependent rna helicase dhx16	Q54MH3	DHX16_DICDI	0-10h
Phypoly_transcript_00176	1044	Pfam	PF00271	Helicase conserved C-terminal domain	646	734	IPR001650	Helicase, C-terminal	GO:0003676|GO:0004386|GO:0005524	0.908721	0.0221306	3108.57	0.397148	-2.28812	0.0903454	pre-mrna-splicing factor atp-dependent rna helicase dhx16	Q54MH3	DHX16_DICDI	0-10h
Phypoly_transcript_00176	1044	Pfam	PF07717	Oligonucleotide/oligosaccharide-binding (OB)-fold	921	1021	IPR011709	Domain of unknown function DUF1605		0.908721	0.0221306	3108.57	0.397148	-2.28812	0.0903454	pre-mrna-splicing factor atp-dependent rna helicase dhx16	Q54MH3	DHX16_DICDI	0-10h
Phypoly_transcript_00176	1044	ProSitePatterns	PS00690	DEAH-box subfamily ATP-dependent helicases signature.	520	529	IPR002464	DNA/RNA helicase, ATP-dependent, DEAH-box type, conserved site	GO:0003676|GO:0005524|GO:0008026	0.908721	0.0221306	3108.57	0.397148	-2.28812	0.0903454	pre-mrna-splicing factor atp-dependent rna helicase dhx16	Q54MH3	DHX16_DICDI	0-10h
Phypoly_transcript_00176	1044	Pfam	PF13401	AAA domain	420	556				0.908721	0.0221306	3108.57	0.397148	-2.28812	0.0903454	pre-mrna-splicing factor atp-dependent rna helicase dhx16	Q54MH3	DHX16_DICDI	0-10h
Phypoly_transcript_00177	468	ProSiteProfiles	PS51038	BAH domain profile.	75	195	IPR001025	Bromo adjacent homology (BAH) domain	GO:0003677	0	0	0	0	0	0	transcription elongation factor spt6	Q7KZ85	SPT6H_HUMAN	nsr
Phypoly_transcript_00177	1806	Pfam	PF14635	Helix-hairpin-helix motif	928	1024				0	0	0	0	0	0	transcription elongation factor spt6	Q7KZ85	SPT6H_HUMAN	nsr
Phypoly_transcript_00177	1806	Pfam	PF14633	SH2 domain	1248	1444	IPR000980	SH2 domain	GO:0005515	0	0	0	0	0	0	transcription elongation factor spt6	Q7KZ85	SPT6H_HUMAN	nsr
Phypoly_transcript_00177	1806	Pfam	PF14632	Acidic N-terminal SPT6	105	199	IPR028083	Spt6 acidic, N-terminal domain		0	0	0	0	0	0	transcription elongation factor spt6	Q7KZ85	SPT6H_HUMAN	nsr
Phypoly_transcript_00177	1806	Pfam	PF00575	S1 RNA binding domain	1145	1216	IPR003029	Ribosomal protein S1, RNA-binding domain	GO:0003723	0	0	0	0	0	0	transcription elongation factor spt6	Q7KZ85	SPT6H_HUMAN	nsr
Phypoly_transcript_00177	1806	Pfam	PF14639	Holliday-junction resolvase-like of SPT6	774	920	IPR028231	Transcription elongation factor SPT6, YqgF domain		0	0	0	0	0	0	transcription elongation factor spt6	Q7KZ85	SPT6H_HUMAN	nsr
Phypoly_transcript_00177	1806	Pfam	PF14641	Helix-turn-helix DNA-binding domain of SPT6	374	466	IPR028088	Helix-turn-helix DNA-binding domain of Spt6	GO:0003677	0	0	0	0	0	0	transcription elongation factor spt6	Q7KZ85	SPT6H_HUMAN	nsr
Phypoly_transcript_00177	1806	ProSiteProfiles	PS50126	S1 domain profile.	1147	1216	IPR003029	Ribosomal protein S1, RNA-binding domain	GO:0003723	0	0	0	0	0	0	transcription elongation factor spt6	Q7KZ85	SPT6H_HUMAN	nsr
Phypoly_transcript_00177	1806	Pfam	PF14878	Death-like domain of SPT6	1037	1142	IPR027999	Death-like domain of Spt6		0	0	0	0	0	0	transcription elongation factor spt6	Q7KZ85	SPT6H_HUMAN	nsr
Phypoly_transcript_00178	996	ProSiteProfiles	PS51424	Roc domain profile.	262	458	IPR020859	ROC GTPase		1.6642	0.0192897	226.343	0.71123	-2.33988	0.0821022	dna ligase	P44121	DNLI_HAEIN	0-10h
Phypoly_transcript_00178	996	Pfam	PF08477	Miro-like protein	270	382	IPR013684	Mitochondrial Rho-like	GO:0005525|GO:0005622|GO:0007264	1.6642	0.0192897	226.343	0.71123	-2.33988	0.0821022	dna ligase	P44121	DNLI_HAEIN	0-10h
Phypoly_transcript_00178	1067	Pfam	PF01068	ATP dependent DNA ligase domain	170	328	IPR012310	DNA ligase, ATP-dependent, central	GO:0003910|GO:0005524|GO:0006281|GO:0006310	1.6642	0.0192897	226.343	0.71123	-2.33988	0.0821022	dna ligase	P44121	DNLI_HAEIN	0-10h
Phypoly_transcript_00178	1067	ProSiteProfiles	PS50160	ATP-dependent DNA ligase family profile.	248	328	IPR012310	DNA ligase, ATP-dependent, central	GO:0003910|GO:0005524|GO:0006281|GO:0006310	1.6642	0.0192897	226.343	0.71123	-2.33988	0.0821022	dna ligase	P44121	DNLI_HAEIN	0-10h
Phypoly_transcript_00179	1956	Pfam	PF00400	WD domain, G-beta repeat	1380	1413	IPR001680	WD40 repeat	GO:0005515	0	0	0	0	0	0	leucine-rich repeat and wd repeat-containing protein kiaa1239	Q9ULI1	K1239_HUMAN	nsr
Phypoly_transcript_00179	1956	Pfam	PF00168	C2 domain	209	299	IPR000008	C2 domain	GO:0005515	0	0	0	0	0	0	leucine-rich repeat and wd repeat-containing protein kiaa1239	Q9ULI1	K1239_HUMAN	nsr
Phypoly_transcript_00179	1956	ProSiteProfiles	PS50294	Trp-Asp (WD) repeats circular profile.	1353	1422	IPR017986	WD40-repeat-containing domain	GO:0005515	0	0	0	0	0	0	leucine-rich repeat and wd repeat-containing protein kiaa1239	Q9ULI1	K1239_HUMAN	nsr
Phypoly_transcript_00179	1956	Pfam	PF05729	NACHT domain	801	940				0	0	0	0	0	0	leucine-rich repeat and wd repeat-containing protein kiaa1239	Q9ULI1	K1239_HUMAN	nsr
Phypoly_transcript_00179	1956	ProSitePatterns	PS00678	Trp-Asp (WD) repeats signature.	1358	1372	IPR019775	WD40 repeat, conserved site		0	0	0	0	0	0	leucine-rich repeat and wd repeat-containing protein kiaa1239	Q9ULI1	K1239_HUMAN	nsr
Phypoly_transcript_00179	1956	ProSiteProfiles	PS50082	Trp-Asp (WD) repeats profile.	1353	1380	IPR001680	WD40 repeat	GO:0005515	0	0	0	0	0	0	leucine-rich repeat and wd repeat-containing protein kiaa1239	Q9ULI1	K1239_HUMAN	nsr
Phypoly_transcript_00179	1956	ProSiteProfiles	PS50004	C2 domain profile.	209	302	IPR000008	C2 domain	GO:0005515	0	0	0	0	0	0	leucine-rich repeat and wd repeat-containing protein kiaa1239	Q9ULI1	K1239_HUMAN	nsr
Phypoly_transcript_00179	1956	ProSiteProfiles	PS50082	Trp-Asp (WD) repeats profile.	1394	1422	IPR001680	WD40 repeat	GO:0005515	0	0	0	0	0	0	leucine-rich repeat and wd repeat-containing protein kiaa1239	Q9ULI1	K1239_HUMAN	nsr
Phypoly_transcript_00179	1956	ProSiteProfiles	PS50082	Trp-Asp (WD) repeats profile.	1601	1640	IPR001680	WD40 repeat	GO:0005515	0	0	0	0	0	0	leucine-rich repeat and wd repeat-containing protein kiaa1239	Q9ULI1	K1239_HUMAN	nsr
Phypoly_transcript_00179	1956	ProSitePatterns	PS00678	Trp-Asp (WD) repeats signature.	1618	1632	IPR019775	WD40 repeat, conserved site		0	0	0	0	0	0	leucine-rich repeat and wd repeat-containing protein kiaa1239	Q9ULI1	K1239_HUMAN	nsr
Phypoly_transcript_00179	1956	ProSiteProfiles	PS50294	Trp-Asp (WD) repeats circular profile.	1601	1640	IPR017986	WD40-repeat-containing domain	GO:0005515	0	0	0	0	0	0	leucine-rich repeat and wd repeat-containing protein kiaa1239	Q9ULI1	K1239_HUMAN	nsr
Phypoly_transcript_00179	1956	ProSitePatterns	PS00678	Trp-Asp (WD) repeats signature.	1400	1414	IPR019775	WD40 repeat, conserved site		0	0	0	0	0	0	leucine-rich repeat and wd repeat-containing protein kiaa1239	Q9ULI1	K1239_HUMAN	nsr
Phypoly_transcript_00180	2003	Pfam	PF10497	Zinc-finger domain of monoamine-oxidase A repressor R1	1432	1515	IPR018866	Zinc-finger domain of monoamine-oxidase A repressor R1		1.22674	0.0130309	984.937	0.494072	-2.48292	0.0618118	uncharacterized protein ddb_g0272516	Q86KH4	Y8830_DICDI	0-10h
Phypoly_transcript_00181	2025	ProSiteProfiles	PS50234	VWFA domain profile.	1841	2021	IPR002035	von Willebrand factor, type A		-1.70632	0.00140315	150.407	0.534227	3.194	0.0117189	interferon-induced very large gtpase 1	Q80SU7	GVIN1_MOUSE	0-10h
Phypoly_transcript_00181	2025	Pfam	PF05879	Root hair defective 3 GTP-binding protein (RHD3)	782	863	IPR008803	RHD3/Sey1		-1.70632	0.00140315	150.407	0.534227	3.194	0.0117189	interferon-induced very large gtpase 1	Q80SU7	GVIN1_MOUSE	0-10h
Phypoly_transcript_00182	2032	Pfam	PF08477	Miro-like protein	424	554	IPR013684	Mitochondrial Rho-like	GO:0005525|GO:0005622|GO:0007264	0	0	0	0	0	0	probable serine threonine-protein kinase pats1	Q55E58	PATS1_DICDI	nsr
Phypoly_transcript_00182	2032	Pfam	PF13676	TIR domain	1858	1945	IPR000157	Toll/interleukin-1 receptor homology (TIR) domain	GO:0005515|GO:0007165	0	0	0	0	0	0	probable serine threonine-protein kinase pats1	Q55E58	PATS1_DICDI	nsr
Phypoly_transcript_00182	2032	ProSitePatterns	PS00107	Protein kinases ATP-binding region signature.	971	1001	IPR017441	Protein kinase, ATP binding site	GO:0005524	0	0	0	0	0	0	probable serine threonine-protein kinase pats1	Q55E58	PATS1_DICDI	nsr
Phypoly_transcript_00182	2032	ProSiteProfiles	PS51450	Leucine-rich repeat profile.	339	360	IPR001611	Leucine-rich repeat	GO:0005515	0	0	0	0	0	0	probable serine threonine-protein kinase pats1	Q55E58	PATS1_DICDI	nsr
Phypoly_transcript_00182	2032	ProSiteProfiles	PS51420	small GTPase Rho family profile.	10	195	IPR003578	Small GTPase superfamily, Rho type	GO:0005525|GO:0005622|GO:0007264	0	0	0	0	0	0	probable serine threonine-protein kinase pats1	Q55E58	PATS1_DICDI	nsr
Phypoly_transcript_00182	2032	ProSiteProfiles	PS50011	Protein kinase domain profile.	965	1254	IPR000719	Protein kinase domain	GO:0004672|GO:0005524|GO:0006468	0	0	0	0	0	0	probable serine threonine-protein kinase pats1	Q55E58	PATS1_DICDI	nsr
Phypoly_transcript_00182	2032	ProSiteProfiles	PS51450	Leucine-rich repeat profile.	362	382	IPR001611	Leucine-rich repeat	GO:0005515	0	0	0	0	0	0	probable serine threonine-protein kinase pats1	Q55E58	PATS1_DICDI	nsr
Phypoly_transcript_00182	2032	ProSiteProfiles	PS51424	Roc domain profile.	416	615	IPR020859	ROC GTPase		0	0	0	0	0	0	probable serine threonine-protein kinase pats1	Q55E58	PATS1_DICDI	nsr
Phypoly_transcript_00182	2032	Pfam	PF13504	Leucine rich repeat	338	354				0	0	0	0	0	0	probable serine threonine-protein kinase pats1	Q55E58	PATS1_DICDI	nsr
Phypoly_transcript_00182	2032	Pfam	PF13855	Leucine rich repeat	272	326				0	0	0	0	0	0	probable serine threonine-protein kinase pats1	Q55E58	PATS1_DICDI	nsr
Phypoly_transcript_00182	2032	ProSiteProfiles	PS51450	Leucine-rich repeat profile.	294	316	IPR001611	Leucine-rich repeat	GO:0005515	0	0	0	0	0	0	probable serine threonine-protein kinase pats1	Q55E58	PATS1_DICDI	nsr
Phypoly_transcript_00182	2032	Pfam	PF07714	Protein tyrosine kinase	965	1249	IPR001245	Serine-threonine/tyrosine-protein kinase catalytic domain	GO:0004672|GO:0006468	0	0	0	0	0	0	probable serine threonine-protein kinase pats1	Q55E58	PATS1_DICDI	nsr
Phypoly_transcript_00182	2032	Pfam	PF00071	Ras family	18	194	IPR001806	Small GTPase superfamily	GO:0005525|GO:0007264	0	0	0	0	0	0	probable serine threonine-protein kinase pats1	Q55E58	PATS1_DICDI	nsr
Phypoly_transcript_00183	1926	ProSiteProfiles	PS50112	PAS repeat profile.	1387	1457	IPR000014	PAS domain	GO:0004871|GO:0007165	0	0	0	0	0	0	adenylate cyclase	P9WQ35	CYA1_MYCTU	nsr
Phypoly_transcript_00183	1926	ProSiteProfiles	PS50125	Guanylate cyclase domain profile.	1563	1696	IPR001054	Adenylyl cyclase class-3/4/guanylyl cyclase	GO:0009190|GO:0016849|GO:0035556	0	0	0	0	0	0	adenylate cyclase	P9WQ35	CYA1_MYCTU	nsr
Phypoly_transcript_00183	1926	ProSitePatterns	PS00452	Guanylate cyclase signature.	1673	1696	IPR018297	Adenylyl cyclase class-3/4/guanylyl cyclase, conserved site	GO:0009190|GO:0016849|GO:0035556	0	0	0	0	0	0	adenylate cyclase	P9WQ35	CYA1_MYCTU	nsr
Phypoly_transcript_00183	1926	Pfam	PF13426	PAS domain	1400	1503	IPR000014	PAS domain	GO:0004871|GO:0007165	0	0	0	0	0	0	adenylate cyclase	P9WQ35	CYA1_MYCTU	nsr
Phypoly_transcript_00183	1926	Pfam	PF00211	Adenylate and Guanylate cyclase catalytic domain	1556	1740	IPR001054	Adenylyl cyclase class-3/4/guanylyl cyclase	GO:0009190|GO:0016849|GO:0035556	0	0	0	0	0	0	adenylate cyclase	P9WQ35	CYA1_MYCTU	nsr
Phypoly_transcript_00184	976	Pfam	PF05791	Bacillus haemolytic enterotoxin (HBL)	54	191	IPR008414	Hemolysin BL-binding component	GO:0009405|GO:0016020	-3.74885	4.45841e-10	94.6628	0.601059	6.23707	3.95984e-08	hemolysin bl-binding component	P80172	HBLA_BACCE	0-10h
Phypoly_transcript_00184	1002	Pfam	PF05791	Bacillus haemolytic enterotoxin (HBL)	54	176	IPR008414	Hemolysin BL-binding component	GO:0009405|GO:0016020	-3.74885	4.45841e-10	94.6628	0.601059	6.23707	3.95984e-08	hemolysin bl-binding component	P80172	HBLA_BACCE	0-10h
Phypoly_transcript_00184	120	ProSiteProfiles	PS51257	Prokaryotic membrane lipoprotein lipid attachment site profile.	1	29				-3.74885	4.45841e-10	94.6628	0.601059	6.23707	3.95984e-08	hemolysin bl-binding component	P80172	HBLA_BACCE	0-10h
Phypoly_transcript_00185	2001	Pfam	PF00307	Calponin homology (CH) domain	221	318	IPR001715	Calponin homology domain	GO:0005515	0	0	0	0	0	0	alpha-actinin a	P05095	ACTNA_DICDI	nsr
Phypoly_transcript_00185	2001	Pfam	PF00307	Calponin homology (CH) domain	109	207	IPR001715	Calponin homology domain	GO:0005515	0	0	0	0	0	0	alpha-actinin a	P05095	ACTNA_DICDI	nsr
Phypoly_transcript_00185	2001	Pfam	PF00071	Ras family	1284	1441	IPR001806	Small GTPase superfamily	GO:0005525|GO:0007264	0	0	0	0	0	0	alpha-actinin a	P05095	ACTNA_DICDI	nsr
Phypoly_transcript_00185	2001	ProSiteProfiles	PS50115	ARF GTPase-activating proteins domain profile.	1504	1628	IPR001164	Arf GTPase activating protein	GO:0008060|GO:0008270|GO:0032312	0	0	0	0	0	0	alpha-actinin a	P05095	ACTNA_DICDI	nsr
Phypoly_transcript_00185	2001	ProSiteProfiles	PS51419	small GTPase Rab1 family profile.	1275	1493				0	0	0	0	0	0	alpha-actinin a	P05095	ACTNA_DICDI	nsr
Phypoly_transcript_00185	2001	Pfam	PF01412	Putative GTPase activating protein for Arf	1507	1622	IPR001164	Arf GTPase activating protein	GO:0008060|GO:0008270|GO:0032312	0	0	0	0	0	0	alpha-actinin a	P05095	ACTNA_DICDI	nsr
Phypoly_transcript_00185	2001	ProSiteProfiles	PS50021	Calponin homology domain profile.	104	208	IPR001715	Calponin homology domain	GO:0005515	0	0	0	0	0	0	alpha-actinin a	P05095	ACTNA_DICDI	nsr
Phypoly_transcript_00185	2001	ProSiteProfiles	PS50021	Calponin homology domain profile.	217	319	IPR001715	Calponin homology domain	GO:0005515	0	0	0	0	0	0	alpha-actinin a	P05095	ACTNA_DICDI	nsr
Phypoly_transcript_00187	859	Pfam	PF13087	AAA domain	489	696				0	0	0	0	0	0	nfx1-type zinc finger-containing protein 1	Q8R151	ZNFX1_MOUSE	nsr
Phypoly_transcript_00187	859	Pfam	PF13086	AAA domain	55	475				0	0	0	0	0	0	nfx1-type zinc finger-containing protein 1	Q8R151	ZNFX1_MOUSE	nsr
Phypoly_transcript_00189	1977	ProSiteProfiles	PS50172	BRCT domain profile.	1798	1859	IPR001357	BRCT domain		1.6868	0.000496537	830.244	0.484347	-3.48262	0.00534267	pax-interacting protein 1	A0JNA8	PAXI1_BOVIN	0-10h
Phypoly_transcript_00189	1977	Pfam	PF00498	FHA domain	47	118	IPR000253	Forkhead-associated (FHA) domain	GO:0005515	1.6868	0.000496537	830.244	0.484347	-3.48262	0.00534267	pax-interacting protein 1	A0JNA8	PAXI1_BOVIN	0-10h
Phypoly_transcript_00189	1977	ProSiteProfiles	PS50006	Forkhead-associated (FHA) domain profile.	46	91	IPR000253	Forkhead-associated (FHA) domain	GO:0005515	1.6868	0.000496537	830.244	0.484347	-3.48262	0.00534267	pax-interacting protein 1	A0JNA8	PAXI1_BOVIN	0-10h
Phypoly_transcript_00190	732	Pfam	PF00282	Pyridoxal-dependent decarboxylase conserved domain	51	242	IPR002129	Pyridoxal phosphate-dependent decarboxylase	GO:0016831|GO:0019752|GO:0030170	0	0	0	0	0	0	l-tyrosine decarboxylase	O27188	MFNA_METTH	nsr
Phypoly_transcript_00190	929	Pfam	PF00282	Pyridoxal-dependent decarboxylase conserved domain	224	443	IPR002129	Pyridoxal phosphate-dependent decarboxylase	GO:0016831|GO:0019752|GO:0030170	0	0	0	0	0	0	l-tyrosine decarboxylase	O27188	MFNA_METTH	nsr
Phypoly_transcript_00190	970	Pfam	PF00282	Pyridoxal-dependent decarboxylase conserved domain	296	454	IPR002129	Pyridoxal phosphate-dependent decarboxylase	GO:0016831|GO:0019752|GO:0030170	0	0	0	0	0	0	l-tyrosine decarboxylase	O27188	MFNA_METTH	nsr
Phypoly_transcript_00195	2010	ProSiteProfiles	PS50067	Kinesin motor domain profile.	16	277	IPR001752	Kinesin, motor domain	GO:0003777|GO:0005524|GO:0007018|GO:0008017	0	0	0	0	0	0	kinesin-related protein 4	Q54NP8	KIF4_DICDI	nsr
Phypoly_transcript_00195	2010	ProSitePatterns	PS00411	Kinesin motor domain signature.	246	257	IPR019821	Kinesin, motor region, conserved site	GO:0003777|GO:0005524|GO:0007018	0	0	0	0	0	0	kinesin-related protein 4	Q54NP8	KIF4_DICDI	nsr
Phypoly_transcript_00195	2010	Pfam	PF00225	Kinesin motor domain	25	348	IPR001752	Kinesin, motor domain	GO:0003777|GO:0005524|GO:0007018|GO:0008017	0	0	0	0	0	0	kinesin-related protein 4	Q54NP8	KIF4_DICDI	nsr
Phypoly_transcript_00196	1934	ProSiteProfiles	PS50011	Protein kinase domain profile.	1018	1278	IPR000719	Protein kinase domain	GO:0004672|GO:0005524|GO:0006468	-1.80148	0.00101422	57.843	0.548138	3.28655	0.0330883	probable serine threonine-protein kinase drkc	Q54TA1	DRKC_DICDI	0-6h
Phypoly_transcript_00196	1934	ProSiteProfiles	PS50011	Protein kinase domain profile.	749	1002	IPR000719	Protein kinase domain	GO:0004672|GO:0005524|GO:0006468	-1.80148	0.00101422	57.843	0.548138	3.28655	0.0330883	probable serine threonine-protein kinase drkc	Q54TA1	DRKC_DICDI	0-6h
Phypoly_transcript_00196	1934	Pfam	PF00071	Ras family	49	222	IPR001806	Small GTPase superfamily	GO:0005525|GO:0007264	-1.80148	0.00101422	57.843	0.548138	3.28655	0.0330883	probable serine threonine-protein kinase drkc	Q54TA1	DRKC_DICDI	0-6h
Phypoly_transcript_00196	1934	Pfam	PF07714	Protein tyrosine kinase	808	998	IPR001245	Serine-threonine/tyrosine-protein kinase catalytic domain	GO:0004672|GO:0006468	-1.80148	0.00101422	57.843	0.548138	3.28655	0.0330883	probable serine threonine-protein kinase drkc	Q54TA1	DRKC_DICDI	0-6h
Phypoly_transcript_00196	1934	ProSitePatterns	PS00108	Serine/Threonine protein kinases active-site signature.	1141	1153	IPR008271	Serine/threonine-protein kinase, active site	GO:0004674|GO:0006468	-1.80148	0.00101422	57.843	0.548138	3.28655	0.0330883	probable serine threonine-protein kinase drkc	Q54TA1	DRKC_DICDI	0-6h
Phypoly_transcript_00196	1934	ProSiteProfiles	PS51419	small GTPase Rab1 family profile.	43	262				-1.80148	0.00101422	57.843	0.548138	3.28655	0.0330883	probable serine threonine-protein kinase drkc	Q54TA1	DRKC_DICDI	0-6h
Phypoly_transcript_00196	1934	Pfam	PF00069	Protein kinase domain	1024	1271	IPR000719	Protein kinase domain	GO:0004672|GO:0005524|GO:0006468	-1.80148	0.00101422	57.843	0.548138	3.28655	0.0330883	probable serine threonine-protein kinase drkc	Q54TA1	DRKC_DICDI	0-6h
Phypoly_transcript_00198	1579	ProSiteProfiles	PS50082	Trp-Asp (WD) repeats profile.	1280	1314	IPR001680	WD40 repeat	GO:0005515	0	0	0	0	0	0	leucine-rich repeat and wd repeat-containing protein kiaa1239	Q9ULI1	K1239_HUMAN	nsr
Phypoly_transcript_00198	1579	ProSiteProfiles	PS50294	Trp-Asp (WD) repeats circular profile.	1273	1359	IPR017986	WD40-repeat-containing domain	GO:0005515	0	0	0	0	0	0	leucine-rich repeat and wd repeat-containing protein kiaa1239	Q9ULI1	K1239_HUMAN	nsr
Phypoly_transcript_00198	1579	ProSitePatterns	PS00678	Trp-Asp (WD) repeats signature.	1292	1306	IPR019775	WD40 repeat, conserved site		0	0	0	0	0	0	leucine-rich repeat and wd repeat-containing protein kiaa1239	Q9ULI1	K1239_HUMAN	nsr
Phypoly_transcript_00198	1579	Pfam	PF00400	WD domain, G-beta repeat	1277	1305	IPR001680	WD40 repeat	GO:0005515	0	0	0	0	0	0	leucine-rich repeat and wd repeat-containing protein kiaa1239	Q9ULI1	K1239_HUMAN	nsr
Phypoly_transcript_00198	1579	Pfam	PF00400	WD domain, G-beta repeat	825	849	IPR001680	WD40 repeat	GO:0005515	0	0	0	0	0	0	leucine-rich repeat and wd repeat-containing protein kiaa1239	Q9ULI1	K1239_HUMAN	nsr
Phypoly_transcript_00198	310	ProSiteProfiles	PS50222	EF-hand calcium-binding domain profile.	42	77	IPR002048	EF-hand domain	GO:0005509	0	0	0	0	0	0	leucine-rich repeat and wd repeat-containing protein kiaa1239	Q9ULI1	K1239_HUMAN	nsr
Phypoly_transcript_00198	310	ProSiteProfiles	PS50222	EF-hand calcium-binding domain profile.	244	259	IPR002048	EF-hand domain	GO:0005509	0	0	0	0	0	0	leucine-rich repeat and wd repeat-containing protein kiaa1239	Q9ULI1	K1239_HUMAN	nsr
Phypoly_transcript_00198	310	ProSitePatterns	PS00018	EF-hand calcium-binding domain.	55	67	IPR018247	EF-Hand 1, calcium-binding site		0	0	0	0	0	0	leucine-rich repeat and wd repeat-containing protein kiaa1239	Q9ULI1	K1239_HUMAN	nsr
Phypoly_transcript_00199	1769	ProSiteProfiles	PS50075	Acyl carrier protein phosphopantetheine domain profile.	864	931	IPR009081	Acyl carrier protein-like		0	0	0	0	0	0	peroxisomal-coenzyme a synthetase	O74976	FAT2_SCHPO	nsr
Phypoly_transcript_00199	1769	Pfam	PF13193	AMP-binding enzyme C-terminal domain	640	715	IPR025110	AMP-binding enzyme C-terminal domain		0	0	0	0	0	0	peroxisomal-coenzyme a synthetase	O74976	FAT2_SCHPO	nsr
Phypoly_transcript_00199	1769	Pfam	PF00501	AMP-binding enzyme	169	630	IPR000873	AMP-dependent synthetase/ligase	GO:0003824|GO:0008152	0	0	0	0	0	0	peroxisomal-coenzyme a synthetase	O74976	FAT2_SCHPO	nsr
Phypoly_transcript_00199	1769	Pfam	PF00550	Phosphopantetheine attachment site	868	930	IPR009081	Acyl carrier protein-like		0	0	0	0	0	0	peroxisomal-coenzyme a synthetase	O74976	FAT2_SCHPO	nsr
Phypoly_transcript_00201	1085	Pfam	PF01326	Pyruvate phosphate dikinase, PEP/pyruvate binding domain	520	885	IPR002192	Pyruvate phosphate dikinase, PEP/pyruvate-binding	GO:0005524|GO:0016301|GO:0016310	0	0	0	0	0	0	vacuolar protein sorting-associated protein 52 homolog	Q5TJF0	VPS52_CANFA	nsr
Phypoly_transcript_00201	816	Pfam	PF04129	Vps52 / Sac2 family	74	563	IPR007258	Vps52/Sac2		0	0	0	0	0	0	vacuolar protein sorting-associated protein 52 homolog	Q5TJF0	VPS52_CANFA	nsr
Phypoly_transcript_00202	876	Pfam	PF01068	ATP dependent DNA ligase domain	174	335	IPR012310	DNA ligase, ATP-dependent, central	GO:0003910|GO:0005524|GO:0006281|GO:0006310	0	0	0	0	0	0	dna-binding protein smubp-2	P38935	SMBP2_HUMAN	nsr
Phypoly_transcript_00202	1054	ProSiteProfiles	PS51061	R3H domain profile.	734	802	IPR001374	Single-stranded nucleic acid binding R3H	GO:0003676	0	0	0	0	0	0	dna-binding protein smubp-2	P38935	SMBP2_HUMAN	nsr
Phypoly_transcript_00202	1054	Pfam	PF01428	AN1-like Zinc finger	958	999	IPR000058	Zinc finger, AN1-type	GO:0008270	0	0	0	0	0	0	dna-binding protein smubp-2	P38935	SMBP2_HUMAN	nsr
Phypoly_transcript_00202	1054	ProSiteProfiles	PS51039	Zinc finger AN1-type profile.	955	1008	IPR000058	Zinc finger, AN1-type	GO:0008270	0	0	0	0	0	0	dna-binding protein smubp-2	P38935	SMBP2_HUMAN	nsr
Phypoly_transcript_00202	1054	Pfam	PF13086	AAA domain	206	429				0	0	0	0	0	0	dna-binding protein smubp-2	P38935	SMBP2_HUMAN	nsr
Phypoly_transcript_00202	1054	Pfam	PF01424	R3H domain	753	801	IPR001374	Single-stranded nucleic acid binding R3H	GO:0003676	0	0	0	0	0	0	dna-binding protein smubp-2	P38935	SMBP2_HUMAN	nsr
Phypoly_transcript_00202	1054	Pfam	PF13087	AAA domain	438	636				0	0	0	0	0	0	dna-binding protein smubp-2	P38935	SMBP2_HUMAN	nsr
Phypoly_transcript_00203	771	Pfam	PF14743	DNA ligase OB-like domain	719	750				0	0	0	0	0	0	probable atp-dependent rna helicase dhx36	Q8VHK9	DHX36_MOUSE	nsr
Phypoly_transcript_00203	771	Pfam	PF01068	ATP dependent DNA ligase domain	514	682	IPR012310	DNA ligase, ATP-dependent, central	GO:0003910|GO:0005524|GO:0006281|GO:0006310	0	0	0	0	0	0	probable atp-dependent rna helicase dhx36	Q8VHK9	DHX36_MOUSE	nsr
Phypoly_transcript_00203	771	ProSiteProfiles	PS50160	ATP-dependent DNA ligase family profile.	612	705	IPR012310	DNA ligase, ATP-dependent, central	GO:0003910|GO:0005524|GO:0006281|GO:0006310	0	0	0	0	0	0	probable atp-dependent rna helicase dhx36	Q8VHK9	DHX36_MOUSE	nsr
Phypoly_transcript_00203	771	ProSitePatterns	PS00333	ATP-dependent DNA ligase signature 2.	659	682	IPR016059	DNA ligase, ATP-dependent, conserved site	GO:0003909|GO:0051103	0	0	0	0	0	0	probable atp-dependent rna helicase dhx36	Q8VHK9	DHX36_MOUSE	nsr
Phypoly_transcript_00203	1193	Pfam	PF00271	Helicase conserved C-terminal domain	613	700	IPR001650	Helicase, C-terminal	GO:0003676|GO:0004386|GO:0005524	0	0	0	0	0	0	probable atp-dependent rna helicase dhx36	Q8VHK9	DHX36_MOUSE	nsr
Phypoly_transcript_00203	1193	ProSiteProfiles	PS51194	Superfamilies 1 and 2 helicase C-terminal domain profile.	566	741	IPR001650	Helicase, C-terminal	GO:0003676|GO:0004386|GO:0005524	0	0	0	0	0	0	probable atp-dependent rna helicase dhx36	Q8VHK9	DHX36_MOUSE	nsr
Phypoly_transcript_00203	1193	Pfam	PF00035	Double-stranded RNA binding motif	179	249	IPR014720	Double-stranded RNA-binding domain		0	0	0	0	0	0	probable atp-dependent rna helicase dhx36	Q8VHK9	DHX36_MOUSE	nsr
Phypoly_transcript_00203	1193	Pfam	PF00035	Double-stranded RNA binding motif	89	153	IPR014720	Double-stranded RNA-binding domain		0	0	0	0	0	0	probable atp-dependent rna helicase dhx36	Q8VHK9	DHX36_MOUSE	nsr
Phypoly_transcript_00203	1193	ProSiteProfiles	PS50137	Double stranded RNA-binding domain (dsRBD) profile.	178	251	IPR014720	Double-stranded RNA-binding domain		0	0	0	0	0	0	probable atp-dependent rna helicase dhx36	Q8VHK9	DHX36_MOUSE	nsr
Phypoly_transcript_00203	1193	Pfam	PF04408	Helicase associated domain (HA2)	764	854	IPR007502	Helicase-associated domain	GO:0004386	0	0	0	0	0	0	probable atp-dependent rna helicase dhx36	Q8VHK9	DHX36_MOUSE	nsr
Phypoly_transcript_00203	1193	ProSiteProfiles	PS51192	Superfamilies 1 and 2 helicase ATP-binding type-1 domain profile.	367	534	IPR014001	Helicase, superfamily 1/2, ATP-binding domain		0	0	0	0	0	0	probable atp-dependent rna helicase dhx36	Q8VHK9	DHX36_MOUSE	nsr
Phypoly_transcript_00203	1193	Pfam	PF00270	DEAD/DEAH box helicase	364	517	IPR011545	DNA/RNA helicase, DEAD/DEAH box type, N-terminal	GO:0003676|GO:0005524|GO:0008026	0	0	0	0	0	0	probable atp-dependent rna helicase dhx36	Q8VHK9	DHX36_MOUSE	nsr
Phypoly_transcript_00203	1193	ProSitePatterns	PS00690	DEAH-box subfamily ATP-dependent helicases signature.	477	486	IPR002464	DNA/RNA helicase, ATP-dependent, DEAH-box type, conserved site	GO:0003676|GO:0005524|GO:0008026	0	0	0	0	0	0	probable atp-dependent rna helicase dhx36	Q8VHK9	DHX36_MOUSE	nsr
Phypoly_transcript_00203	1193	ProSiteProfiles	PS50137	Double stranded RNA-binding domain (dsRBD) profile.	85	155	IPR014720	Double-stranded RNA-binding domain		0	0	0	0	0	0	probable atp-dependent rna helicase dhx36	Q8VHK9	DHX36_MOUSE	nsr
Phypoly_transcript_00203	1193	Pfam	PF07717	Oligonucleotide/oligosaccharide-binding (OB)-fold	893	1011	IPR011709	Domain of unknown function DUF1605		0	0	0	0	0	0	probable atp-dependent rna helicase dhx36	Q8VHK9	DHX36_MOUSE	nsr
Phypoly_transcript_00205	1663	Pfam	PF13087	AAA domain	1261	1454				0	0	0	0	0	0	nfx1-type zinc finger-containing protein 1	Q8R151	ZNFX1_MOUSE	nsr
Phypoly_transcript_00205	1663	Pfam	PF13086	AAA domain	843	1250				0	0	0	0	0	0	nfx1-type zinc finger-containing protein 1	Q8R151	ZNFX1_MOUSE	nsr
Phypoly_transcript_00206	727	ProSiteProfiles	PS50088	Ankyrin repeat profile.	132	164	IPR002110	Ankyrin repeat	GO:0005515	0	0	0	0	0	0	usp6 n-terminal-like protein	Q92738	US6NL_HUMAN	nsr
Phypoly_transcript_00206	727	ProSiteProfiles	PS50088	Ankyrin repeat profile.	198	230	IPR002110	Ankyrin repeat	GO:0005515	0	0	0	0	0	0	usp6 n-terminal-like protein	Q92738	US6NL_HUMAN	nsr
Phypoly_transcript_00206	727	ProSiteProfiles	PS50088	Ankyrin repeat profile.	33	65	IPR002110	Ankyrin repeat	GO:0005515	0	0	0	0	0	0	usp6 n-terminal-like protein	Q92738	US6NL_HUMAN	nsr
Phypoly_transcript_00206	727	ProSiteProfiles	PS50088	Ankyrin repeat profile.	231	263	IPR002110	Ankyrin repeat	GO:0005515	0	0	0	0	0	0	usp6 n-terminal-like protein	Q92738	US6NL_HUMAN	nsr
Phypoly_transcript_00206	727	ProSiteProfiles	PS50297	Ankyrin repeat region circular profile.	33	343	IPR020683	Ankyrin repeat-containing domain		0	0	0	0	0	0	usp6 n-terminal-like protein	Q92738	US6NL_HUMAN	nsr
Phypoly_transcript_00206	727	Pfam	PF12796	Ankyrin repeats (3 copies)	206	293	IPR020683	Ankyrin repeat-containing domain		0	0	0	0	0	0	usp6 n-terminal-like protein	Q92738	US6NL_HUMAN	nsr
Phypoly_transcript_00206	727	Pfam	PF12796	Ankyrin repeats (3 copies)	34	96	IPR020683	Ankyrin repeat-containing domain		0	0	0	0	0	0	usp6 n-terminal-like protein	Q92738	US6NL_HUMAN	nsr
Phypoly_transcript_00206	727	Pfam	PF12796	Ankyrin repeats (3 copies)	100	162	IPR020683	Ankyrin repeat-containing domain		0	0	0	0	0	0	usp6 n-terminal-like protein	Q92738	US6NL_HUMAN	nsr
Phypoly_transcript_00206	727	ProSiteProfiles	PS50088	Ankyrin repeat profile.	264	296	IPR002110	Ankyrin repeat	GO:0005515	0	0	0	0	0	0	usp6 n-terminal-like protein	Q92738	US6NL_HUMAN	nsr
Phypoly_transcript_00206	727	ProSiteProfiles	PS50086	TBC/rab GAP domain profile.	456	643	IPR000195	Rab-GTPase-TBC domain	GO:0005097|GO:0032313	0	0	0	0	0	0	usp6 n-terminal-like protein	Q92738	US6NL_HUMAN	nsr
Phypoly_transcript_00206	727	Pfam	PF00023	Ankyrin repeat	299	329	IPR002110	Ankyrin repeat	GO:0005515	0	0	0	0	0	0	usp6 n-terminal-like protein	Q92738	US6NL_HUMAN	nsr
Phypoly_transcript_00206	727	ProSiteProfiles	PS50088	Ankyrin repeat profile.	99	131	IPR002110	Ankyrin repeat	GO:0005515	0	0	0	0	0	0	usp6 n-terminal-like protein	Q92738	US6NL_HUMAN	nsr
Phypoly_transcript_00206	727	ProSiteProfiles	PS50088	Ankyrin repeat profile.	66	98	IPR002110	Ankyrin repeat	GO:0005515	0	0	0	0	0	0	usp6 n-terminal-like protein	Q92738	US6NL_HUMAN	nsr
Phypoly_transcript_00206	727	ProSiteProfiles	PS50088	Ankyrin repeat profile.	298	330	IPR002110	Ankyrin repeat	GO:0005515	0	0	0	0	0	0	usp6 n-terminal-like protein	Q92738	US6NL_HUMAN	nsr
Phypoly_transcript_00206	727	Pfam	PF00566	Rab-GTPase-TBC domain	460	663	IPR000195	Rab-GTPase-TBC domain	GO:0005097|GO:0032313	0	0	0	0	0	0	usp6 n-terminal-like protein	Q92738	US6NL_HUMAN	nsr
Phypoly_transcript_00206	727	ProSiteProfiles	PS50088	Ankyrin repeat profile.	165	197	IPR002110	Ankyrin repeat	GO:0005515	0	0	0	0	0	0	usp6 n-terminal-like protein	Q92738	US6NL_HUMAN	nsr
Phypoly_transcript_00207	553	Pfam	PF07738	Sad1 / UNC-like C-terminal	194	318	IPR012919	Sad1/UNC-like, C-terminal		0	0	0	0	0	0	exocyst complex component 4	Q54P76	EXOC4_DICDI	nsr
Phypoly_transcript_00207	553	ProSiteProfiles	PS51469	SUN domain profile.	158	320	IPR012919	Sad1/UNC-like, C-terminal		0	0	0	0	0	0	exocyst complex component 4	Q54P76	EXOC4_DICDI	nsr
Phypoly_transcript_00210	1959	ProSiteProfiles	PS50013	Chromo and chromo shadow domain profile.	412	476	IPR000953	Chromo domain/shadow		2.432	0.000261927	315.456	0.666244	-3.65031	0.0117111	chromodomain-helicase-dna-binding protein 8	B0R0I6	CHD8_DANRE	6-10h
Phypoly_transcript_00210	1959	ProSiteProfiles	PS51194	Superfamilies 1 and 2 helicase C-terminal domain profile.	814	965	IPR001650	Helicase, C-terminal	GO:0003676|GO:0004386|GO:0005524	2.432	0.000261927	315.456	0.666244	-3.65031	0.0117111	chromodomain-helicase-dna-binding protein 8	B0R0I6	CHD8_DANRE	6-10h
Phypoly_transcript_00210	1959	ProSiteProfiles	PS51192	Superfamilies 1 and 2 helicase ATP-binding type-1 domain profile.	511	679	IPR014001	Helicase, superfamily 1/2, ATP-binding domain		2.432	0.000261927	315.456	0.666244	-3.65031	0.0117111	chromodomain-helicase-dna-binding protein 8	B0R0I6	CHD8_DANRE	6-10h
Phypoly_transcript_00210	1959	Pfam	PF00176	SNF2 family N-terminal domain	502	783	IPR000330	SNF2-related	GO:0003677|GO:0005524	2.432	0.000261927	315.456	0.666244	-3.65031	0.0117111	chromodomain-helicase-dna-binding protein 8	B0R0I6	CHD8_DANRE	6-10h
Phypoly_transcript_00210	1959	Pfam	PF00385	Chromo (CHRromatin Organisation MOdifier) domain	413	455	IPR023780	Chromo domain		2.432	0.000261927	315.456	0.666244	-3.65031	0.0117111	chromodomain-helicase-dna-binding protein 8	B0R0I6	CHD8_DANRE	6-10h
Phypoly_transcript_00210	1959	Pfam	PF00271	Helicase conserved C-terminal domain	845	924	IPR001650	Helicase, C-terminal	GO:0003676|GO:0004386|GO:0005524	2.432	0.000261927	315.456	0.666244	-3.65031	0.0117111	chromodomain-helicase-dna-binding protein 8	B0R0I6	CHD8_DANRE	6-10h
Phypoly_transcript_00211	1977	ProSitePatterns	PS00455	Putative AMP-binding domain signature.	195	206	IPR020845	AMP-binding, conserved site		1.90514	0.00578884	7.59294	0.69039	-2.75951	0.0340488	phthiocerol synthesis polyketide synthase type i	P9WQE7	PPSA_MYCTU	0-10h
Phypoly_transcript_00211	1977	ProSitePatterns	PS00606	Beta-ketoacyl synthases active site.	840	856	IPR018201	Beta-ketoacyl synthase, active site		1.90514	0.00578884	7.59294	0.69039	-2.75951	0.0340488	phthiocerol synthesis polyketide synthase type i	P9WQE7	PPSA_MYCTU	0-10h
Phypoly_transcript_00211	1977	Pfam	PF14765	Polyketide synthase dehydratase	1465	1737				1.90514	0.00578884	7.59294	0.69039	-2.75951	0.0340488	phthiocerol synthesis polyketide synthase type i	P9WQE7	PPSA_MYCTU	0-10h
Phypoly_transcript_00211	1977	Pfam	PF00109	Beta-ketoacyl synthase, N-terminal domain	676	927	IPR014030	Beta-ketoacyl synthase, N-terminal		1.90514	0.00578884	7.59294	0.69039	-2.75951	0.0340488	phthiocerol synthesis polyketide synthase type i	P9WQE7	PPSA_MYCTU	0-10h
Phypoly_transcript_00211	1977	Pfam	PF02801	Beta-ketoacyl synthase, C-terminal domain	936	1048	IPR014031	Beta-ketoacyl synthase, C-terminal		1.90514	0.00578884	7.59294	0.69039	-2.75951	0.0340488	phthiocerol synthesis polyketide synthase type i	P9WQE7	PPSA_MYCTU	0-10h
Phypoly_transcript_00211	1977	Pfam	PF00501	AMP-binding enzyme	36	442	IPR000873	AMP-dependent synthetase/ligase	GO:0003824|GO:0008152	1.90514	0.00578884	7.59294	0.69039	-2.75951	0.0340488	phthiocerol synthesis polyketide synthase type i	P9WQE7	PPSA_MYCTU	0-10h
Phypoly_transcript_00211	1977	ProSiteProfiles	PS50075	Acyl carrier protein phosphopantetheine domain profile.	583	654	IPR009081	Acyl carrier protein-like		1.90514	0.00578884	7.59294	0.69039	-2.75951	0.0340488	phthiocerol synthesis polyketide synthase type i	P9WQE7	PPSA_MYCTU	0-10h
Phypoly_transcript_00211	1977	Pfam	PF00550	Phosphopantetheine attachment site	587	653	IPR009081	Acyl carrier protein-like		1.90514	0.00578884	7.59294	0.69039	-2.75951	0.0340488	phthiocerol synthesis polyketide synthase type i	P9WQE7	PPSA_MYCTU	0-10h
Phypoly_transcript_00212	1846	ProSitePatterns	PS00115	Eukaryotic RNA polymerase II heptapeptide repeat.	1691	1697	IPR000684	RNA polymerase II, heptapeptide repeat, eukaryotic	GO:0003677|GO:0005665|GO:0006366	0	0	0	0	0	0	dna-directed rna polymerase ii subunit rpb1	P35084	RPB1_DICDI	nsr
Phypoly_transcript_00212	1846	ProSitePatterns	PS00115	Eukaryotic RNA polymerase II heptapeptide repeat.	1656	1662	IPR000684	RNA polymerase II, heptapeptide repeat, eukaryotic	GO:0003677|GO:0005665|GO:0006366	0	0	0	0	0	0	dna-directed rna polymerase ii subunit rpb1	P35084	RPB1_DICDI	nsr
Phypoly_transcript_00212	1846	ProSitePatterns	PS00115	Eukaryotic RNA polymerase II heptapeptide repeat.	1670	1676	IPR000684	RNA polymerase II, heptapeptide repeat, eukaryotic	GO:0003677|GO:0005665|GO:0006366	0	0	0	0	0	0	dna-directed rna polymerase ii subunit rpb1	P35084	RPB1_DICDI	nsr
Phypoly_transcript_00212	1846	ProSitePatterns	PS00115	Eukaryotic RNA polymerase II heptapeptide repeat.	1726	1732	IPR000684	RNA polymerase II, heptapeptide repeat, eukaryotic	GO:0003677|GO:0005665|GO:0006366	0	0	0	0	0	0	dna-directed rna polymerase ii subunit rpb1	P35084	RPB1_DICDI	nsr
Phypoly_transcript_00212	1846	Pfam	PF05001	RNA polymerase Rpb1 C-terminal repeat	1559	1572	IPR000684	RNA polymerase II, heptapeptide repeat, eukaryotic	GO:0003677|GO:0005665|GO:0006366	0	0	0	0	0	0	dna-directed rna polymerase ii subunit rpb1	P35084	RPB1_DICDI	nsr
Phypoly_transcript_00212	1846	Pfam	PF05001	RNA polymerase Rpb1 C-terminal repeat	1573	1586	IPR000684	RNA polymerase II, heptapeptide repeat, eukaryotic	GO:0003677|GO:0005665|GO:0006366	0	0	0	0	0	0	dna-directed rna polymerase ii subunit rpb1	P35084	RPB1_DICDI	nsr
Phypoly_transcript_00212	1846	Pfam	PF05001	RNA polymerase Rpb1 C-terminal repeat	1783	1795	IPR000684	RNA polymerase II, heptapeptide repeat, eukaryotic	GO:0003677|GO:0005665|GO:0006366	0	0	0	0	0	0	dna-directed rna polymerase ii subunit rpb1	P35084	RPB1_DICDI	nsr
Phypoly_transcript_00212	1846	Pfam	PF05001	RNA polymerase Rpb1 C-terminal repeat	1755	1768	IPR000684	RNA polymerase II, heptapeptide repeat, eukaryotic	GO:0003677|GO:0005665|GO:0006366	0	0	0	0	0	0	dna-directed rna polymerase ii subunit rpb1	P35084	RPB1_DICDI	nsr
Phypoly_transcript_00212	1846	Pfam	PF05001	RNA polymerase Rpb1 C-terminal repeat	1643	1656	IPR000684	RNA polymerase II, heptapeptide repeat, eukaryotic	GO:0003677|GO:0005665|GO:0006366	0	0	0	0	0	0	dna-directed rna polymerase ii subunit rpb1	P35084	RPB1_DICDI	nsr
Phypoly_transcript_00212	1846	Pfam	PF05001	RNA polymerase Rpb1 C-terminal repeat	1587	1600	IPR000684	RNA polymerase II, heptapeptide repeat, eukaryotic	GO:0003677|GO:0005665|GO:0006366	0	0	0	0	0	0	dna-directed rna polymerase ii subunit rpb1	P35084	RPB1_DICDI	nsr
Phypoly_transcript_00212	1846	Pfam	PF05001	RNA polymerase Rpb1 C-terminal repeat	1657	1670	IPR000684	RNA polymerase II, heptapeptide repeat, eukaryotic	GO:0003677|GO:0005665|GO:0006366	0	0	0	0	0	0	dna-directed rna polymerase ii subunit rpb1	P35084	RPB1_DICDI	nsr
Phypoly_transcript_00212	1846	Pfam	PF05001	RNA polymerase Rpb1 C-terminal repeat	1769	1782	IPR000684	RNA polymerase II, heptapeptide repeat, eukaryotic	GO:0003677|GO:0005665|GO:0006366	0	0	0	0	0	0	dna-directed rna polymerase ii subunit rpb1	P35084	RPB1_DICDI	nsr
Phypoly_transcript_00212	1846	Pfam	PF05001	RNA polymerase Rpb1 C-terminal repeat	1531	1544	IPR000684	RNA polymerase II, heptapeptide repeat, eukaryotic	GO:0003677|GO:0005665|GO:0006366	0	0	0	0	0	0	dna-directed rna polymerase ii subunit rpb1	P35084	RPB1_DICDI	nsr
Phypoly_transcript_00212	1846	Pfam	PF05001	RNA polymerase Rpb1 C-terminal repeat	1671	1684	IPR000684	RNA polymerase II, heptapeptide repeat, eukaryotic	GO:0003677|GO:0005665|GO:0006366	0	0	0	0	0	0	dna-directed rna polymerase ii subunit rpb1	P35084	RPB1_DICDI	nsr
Phypoly_transcript_00212	1846	Pfam	PF05001	RNA polymerase Rpb1 C-terminal repeat	1685	1698	IPR000684	RNA polymerase II, heptapeptide repeat, eukaryotic	GO:0003677|GO:0005665|GO:0006366	0	0	0	0	0	0	dna-directed rna polymerase ii subunit rpb1	P35084	RPB1_DICDI	nsr
Phypoly_transcript_00212	1846	Pfam	PF05001	RNA polymerase Rpb1 C-terminal repeat	1699	1712	IPR000684	RNA polymerase II, heptapeptide repeat, eukaryotic	GO:0003677|GO:0005665|GO:0006366	0	0	0	0	0	0	dna-directed rna polymerase ii subunit rpb1	P35084	RPB1_DICDI	nsr
Phypoly_transcript_00212	1846	Pfam	PF05001	RNA polymerase Rpb1 C-terminal repeat	1601	1614	IPR000684	RNA polymerase II, heptapeptide repeat, eukaryotic	GO:0003677|GO:0005665|GO:0006366	0	0	0	0	0	0	dna-directed rna polymerase ii subunit rpb1	P35084	RPB1_DICDI	nsr
Phypoly_transcript_00212	1846	Pfam	PF05001	RNA polymerase Rpb1 C-terminal repeat	1741	1754	IPR000684	RNA polymerase II, heptapeptide repeat, eukaryotic	GO:0003677|GO:0005665|GO:0006366	0	0	0	0	0	0	dna-directed rna polymerase ii subunit rpb1	P35084	RPB1_DICDI	nsr
Phypoly_transcript_00212	1846	Pfam	PF05001	RNA polymerase Rpb1 C-terminal repeat	1545	1558	IPR000684	RNA polymerase II, heptapeptide repeat, eukaryotic	GO:0003677|GO:0005665|GO:0006366	0	0	0	0	0	0	dna-directed rna polymerase ii subunit rpb1	P35084	RPB1_DICDI	nsr
Phypoly_transcript_00212	1846	Pfam	PF05001	RNA polymerase Rpb1 C-terminal repeat	1615	1628	IPR000684	RNA polymerase II, heptapeptide repeat, eukaryotic	GO:0003677|GO:0005665|GO:0006366	0	0	0	0	0	0	dna-directed rna polymerase ii subunit rpb1	P35084	RPB1_DICDI	nsr
Phypoly_transcript_00212	1846	Pfam	PF05001	RNA polymerase Rpb1 C-terminal repeat	1629	1642	IPR000684	RNA polymerase II, heptapeptide repeat, eukaryotic	GO:0003677|GO:0005665|GO:0006366	0	0	0	0	0	0	dna-directed rna polymerase ii subunit rpb1	P35084	RPB1_DICDI	nsr
Phypoly_transcript_00212	1846	Pfam	PF05001	RNA polymerase Rpb1 C-terminal repeat	1727	1740	IPR000684	RNA polymerase II, heptapeptide repeat, eukaryotic	GO:0003677|GO:0005665|GO:0006366	0	0	0	0	0	0	dna-directed rna polymerase ii subunit rpb1	P35084	RPB1_DICDI	nsr
Phypoly_transcript_00212	1846	Pfam	PF05001	RNA polymerase Rpb1 C-terminal repeat	1713	1726	IPR000684	RNA polymerase II, heptapeptide repeat, eukaryotic	GO:0003677|GO:0005665|GO:0006366	0	0	0	0	0	0	dna-directed rna polymerase ii subunit rpb1	P35084	RPB1_DICDI	nsr
Phypoly_transcript_00212	1846	ProSitePatterns	PS00115	Eukaryotic RNA polymerase II heptapeptide repeat.	1600	1606	IPR000684	RNA polymerase II, heptapeptide repeat, eukaryotic	GO:0003677|GO:0005665|GO:0006366	0	0	0	0	0	0	dna-directed rna polymerase ii subunit rpb1	P35084	RPB1_DICDI	nsr
Phypoly_transcript_00212	1846	ProSitePatterns	PS00115	Eukaryotic RNA polymerase II heptapeptide repeat.	1593	1599	IPR000684	RNA polymerase II, heptapeptide repeat, eukaryotic	GO:0003677|GO:0005665|GO:0006366	0	0	0	0	0	0	dna-directed rna polymerase ii subunit rpb1	P35084	RPB1_DICDI	nsr
Phypoly_transcript_00212	1846	ProSitePatterns	PS00115	Eukaryotic RNA polymerase II heptapeptide repeat.	1684	1690	IPR000684	RNA polymerase II, heptapeptide repeat, eukaryotic	GO:0003677|GO:0005665|GO:0006366	0	0	0	0	0	0	dna-directed rna polymerase ii subunit rpb1	P35084	RPB1_DICDI	nsr
Phypoly_transcript_00212	1846	ProSitePatterns	PS00115	Eukaryotic RNA polymerase II heptapeptide repeat.	1719	1725	IPR000684	RNA polymerase II, heptapeptide repeat, eukaryotic	GO:0003677|GO:0005665|GO:0006366	0	0	0	0	0	0	dna-directed rna polymerase ii subunit rpb1	P35084	RPB1_DICDI	nsr
Phypoly_transcript_00212	1846	ProSitePatterns	PS00115	Eukaryotic RNA polymerase II heptapeptide repeat.	1754	1760	IPR000684	RNA polymerase II, heptapeptide repeat, eukaryotic	GO:0003677|GO:0005665|GO:0006366	0	0	0	0	0	0	dna-directed rna polymerase ii subunit rpb1	P35084	RPB1_DICDI	nsr
Phypoly_transcript_00212	1846	ProSitePatterns	PS00115	Eukaryotic RNA polymerase II heptapeptide repeat.	1621	1627	IPR000684	RNA polymerase II, heptapeptide repeat, eukaryotic	GO:0003677|GO:0005665|GO:0006366	0	0	0	0	0	0	dna-directed rna polymerase ii subunit rpb1	P35084	RPB1_DICDI	nsr
Phypoly_transcript_00212	1846	ProSitePatterns	PS00115	Eukaryotic RNA polymerase II heptapeptide repeat.	1677	1683	IPR000684	RNA polymerase II, heptapeptide repeat, eukaryotic	GO:0003677|GO:0005665|GO:0006366	0	0	0	0	0	0	dna-directed rna polymerase ii subunit rpb1	P35084	RPB1_DICDI	nsr
Phypoly_transcript_00212	1846	ProSitePatterns	PS00115	Eukaryotic RNA polymerase II heptapeptide repeat.	1572	1578	IPR000684	RNA polymerase II, heptapeptide repeat, eukaryotic	GO:0003677|GO:0005665|GO:0006366	0	0	0	0	0	0	dna-directed rna polymerase ii subunit rpb1	P35084	RPB1_DICDI	nsr
Phypoly_transcript_00212	1846	ProSitePatterns	PS00115	Eukaryotic RNA polymerase II heptapeptide repeat.	1607	1613	IPR000684	RNA polymerase II, heptapeptide repeat, eukaryotic	GO:0003677|GO:0005665|GO:0006366	0	0	0	0	0	0	dna-directed rna polymerase ii subunit rpb1	P35084	RPB1_DICDI	nsr
Phypoly_transcript_00212	1846	ProSitePatterns	PS00115	Eukaryotic RNA polymerase II heptapeptide repeat.	1740	1746	IPR000684	RNA polymerase II, heptapeptide repeat, eukaryotic	GO:0003677|GO:0005665|GO:0006366	0	0	0	0	0	0	dna-directed rna polymerase ii subunit rpb1	P35084	RPB1_DICDI	nsr
Phypoly_transcript_00212	1846	Pfam	PF04990	RNA polymerase Rpb1, domain 7	1152	1283	IPR007073	RNA polymerase Rpb1, domain 7	GO:0003677|GO:0003899|GO:0006351	0	0	0	0	0	0	dna-directed rna polymerase ii subunit rpb1	P35084	RPB1_DICDI	nsr
Phypoly_transcript_00212	1846	ProSitePatterns	PS00115	Eukaryotic RNA polymerase II heptapeptide repeat.	1712	1718	IPR000684	RNA polymerase II, heptapeptide repeat, eukaryotic	GO:0003677|GO:0005665|GO:0006366	0	0	0	0	0	0	dna-directed rna polymerase ii subunit rpb1	P35084	RPB1_DICDI	nsr
Phypoly_transcript_00212	1846	ProSitePatterns	PS00115	Eukaryotic RNA polymerase II heptapeptide repeat.	1705	1711	IPR000684	RNA polymerase II, heptapeptide repeat, eukaryotic	GO:0003677|GO:0005665|GO:0006366	0	0	0	0	0	0	dna-directed rna polymerase ii subunit rpb1	P35084	RPB1_DICDI	nsr
Phypoly_transcript_00212	1846	ProSitePatterns	PS00115	Eukaryotic RNA polymerase II heptapeptide repeat.	1551	1557	IPR000684	RNA polymerase II, heptapeptide repeat, eukaryotic	GO:0003677|GO:0005665|GO:0006366	0	0	0	0	0	0	dna-directed rna polymerase ii subunit rpb1	P35084	RPB1_DICDI	nsr
Phypoly_transcript_00212	1846	ProSitePatterns	PS00115	Eukaryotic RNA polymerase II heptapeptide repeat.	1586	1592	IPR000684	RNA polymerase II, heptapeptide repeat, eukaryotic	GO:0003677|GO:0005665|GO:0006366	0	0	0	0	0	0	dna-directed rna polymerase ii subunit rpb1	P35084	RPB1_DICDI	nsr
Phypoly_transcript_00212	1846	Pfam	PF04997	RNA polymerase Rpb1, domain 1	14	347	IPR007080	RNA polymerase Rpb1, domain 1	GO:0003677|GO:0003899|GO:0006351	0	0	0	0	0	0	dna-directed rna polymerase ii subunit rpb1	P35084	RPB1_DICDI	nsr
Phypoly_transcript_00212	1846	ProSitePatterns	PS00115	Eukaryotic RNA polymerase II heptapeptide repeat.	1649	1655	IPR000684	RNA polymerase II, heptapeptide repeat, eukaryotic	GO:0003677|GO:0005665|GO:0006366	0	0	0	0	0	0	dna-directed rna polymerase ii subunit rpb1	P35084	RPB1_DICDI	nsr
Phypoly_transcript_00212	1846	ProSitePatterns	PS00115	Eukaryotic RNA polymerase II heptapeptide repeat.	1579	1585	IPR000684	RNA polymerase II, heptapeptide repeat, eukaryotic	GO:0003677|GO:0005665|GO:0006366	0	0	0	0	0	0	dna-directed rna polymerase ii subunit rpb1	P35084	RPB1_DICDI	nsr
Phypoly_transcript_00212	1846	ProSitePatterns	PS00115	Eukaryotic RNA polymerase II heptapeptide repeat.	1614	1620	IPR000684	RNA polymerase II, heptapeptide repeat, eukaryotic	GO:0003677|GO:0005665|GO:0006366	0	0	0	0	0	0	dna-directed rna polymerase ii subunit rpb1	P35084	RPB1_DICDI	nsr
Phypoly_transcript_00212	1846	ProSitePatterns	PS00115	Eukaryotic RNA polymerase II heptapeptide repeat.	1761	1767	IPR000684	RNA polymerase II, heptapeptide repeat, eukaryotic	GO:0003677|GO:0005665|GO:0006366	0	0	0	0	0	0	dna-directed rna polymerase ii subunit rpb1	P35084	RPB1_DICDI	nsr
Phypoly_transcript_00212	1846	ProSitePatterns	PS00115	Eukaryotic RNA polymerase II heptapeptide repeat.	1565	1571	IPR000684	RNA polymerase II, heptapeptide repeat, eukaryotic	GO:0003677|GO:0005665|GO:0006366	0	0	0	0	0	0	dna-directed rna polymerase ii subunit rpb1	P35084	RPB1_DICDI	nsr
Phypoly_transcript_00212	1846	ProSitePatterns	PS00115	Eukaryotic RNA polymerase II heptapeptide repeat.	1663	1669	IPR000684	RNA polymerase II, heptapeptide repeat, eukaryotic	GO:0003677|GO:0005665|GO:0006366	0	0	0	0	0	0	dna-directed rna polymerase ii subunit rpb1	P35084	RPB1_DICDI	nsr
Phypoly_transcript_00212	1846	ProSitePatterns	PS00115	Eukaryotic RNA polymerase II heptapeptide repeat.	1698	1704	IPR000684	RNA polymerase II, heptapeptide repeat, eukaryotic	GO:0003677|GO:0005665|GO:0006366	0	0	0	0	0	0	dna-directed rna polymerase ii subunit rpb1	P35084	RPB1_DICDI	nsr
Phypoly_transcript_00212	1846	ProSitePatterns	PS00115	Eukaryotic RNA polymerase II heptapeptide repeat.	1558	1564	IPR000684	RNA polymerase II, heptapeptide repeat, eukaryotic	GO:0003677|GO:0005665|GO:0006366	0	0	0	0	0	0	dna-directed rna polymerase ii subunit rpb1	P35084	RPB1_DICDI	nsr
Phypoly_transcript_00212	1846	ProSitePatterns	PS00115	Eukaryotic RNA polymerase II heptapeptide repeat.	1747	1753	IPR000684	RNA polymerase II, heptapeptide repeat, eukaryotic	GO:0003677|GO:0005665|GO:0006366	0	0	0	0	0	0	dna-directed rna polymerase ii subunit rpb1	P35084	RPB1_DICDI	nsr
Phypoly_transcript_00212	1846	Pfam	PF00623	RNA polymerase Rpb1, domain 2	349	514	IPR000722	RNA polymerase, alpha subunit	GO:0003677|GO:0003899|GO:0006351	0	0	0	0	0	0	dna-directed rna polymerase ii subunit rpb1	P35084	RPB1_DICDI	nsr
Phypoly_transcript_00212	1846	ProSitePatterns	PS00115	Eukaryotic RNA polymerase II heptapeptide repeat.	1635	1641	IPR000684	RNA polymerase II, heptapeptide repeat, eukaryotic	GO:0003677|GO:0005665|GO:0006366	0	0	0	0	0	0	dna-directed rna polymerase ii subunit rpb1	P35084	RPB1_DICDI	nsr
Phypoly_transcript_00212	1846	ProSitePatterns	PS00115	Eukaryotic RNA polymerase II heptapeptide repeat.	1733	1739	IPR000684	RNA polymerase II, heptapeptide repeat, eukaryotic	GO:0003677|GO:0005665|GO:0006366	0	0	0	0	0	0	dna-directed rna polymerase ii subunit rpb1	P35084	RPB1_DICDI	nsr
Phypoly_transcript_00212	1846	Pfam	PF04983	RNA polymerase Rpb1, domain 3	517	680	IPR007066	RNA polymerase Rpb1, domain 3	GO:0003677|GO:0003899|GO:0006351	0	0	0	0	0	0	dna-directed rna polymerase ii subunit rpb1	P35084	RPB1_DICDI	nsr
Phypoly_transcript_00212	1846	Pfam	PF04992	RNA polymerase Rpb1, domain 6	884	1067	IPR007075	RNA polymerase Rpb1, domain 6	GO:0003677|GO:0003899|GO:0006351	0	0	0	0	0	0	dna-directed rna polymerase ii subunit rpb1	P35084	RPB1_DICDI	nsr
Phypoly_transcript_00212	1846	ProSitePatterns	PS00115	Eukaryotic RNA polymerase II heptapeptide repeat.	1544	1550	IPR000684	RNA polymerase II, heptapeptide repeat, eukaryotic	GO:0003677|GO:0005665|GO:0006366	0	0	0	0	0	0	dna-directed rna polymerase ii subunit rpb1	P35084	RPB1_DICDI	nsr
Phypoly_transcript_00212	1846	ProSitePatterns	PS00115	Eukaryotic RNA polymerase II heptapeptide repeat.	1537	1543	IPR000684	RNA polymerase II, heptapeptide repeat, eukaryotic	GO:0003677|GO:0005665|GO:0006366	0	0	0	0	0	0	dna-directed rna polymerase ii subunit rpb1	P35084	RPB1_DICDI	nsr
Phypoly_transcript_00212	1846	Pfam	PF04998	RNA polymerase Rpb1, domain 5	818	1405	IPR007081	RNA polymerase Rpb1, domain 5	GO:0003677|GO:0003899|GO:0006351	0	0	0	0	0	0	dna-directed rna polymerase ii subunit rpb1	P35084	RPB1_DICDI	nsr
Phypoly_transcript_00212	1846	ProSitePatterns	PS00115	Eukaryotic RNA polymerase II heptapeptide repeat.	1628	1634	IPR000684	RNA polymerase II, heptapeptide repeat, eukaryotic	GO:0003677|GO:0005665|GO:0006366	0	0	0	0	0	0	dna-directed rna polymerase ii subunit rpb1	P35084	RPB1_DICDI	nsr
Phypoly_transcript_00212	1846	ProSitePatterns	PS00115	Eukaryotic RNA polymerase II heptapeptide repeat.	1768	1774	IPR000684	RNA polymerase II, heptapeptide repeat, eukaryotic	GO:0003677|GO:0005665|GO:0006366	0	0	0	0	0	0	dna-directed rna polymerase ii subunit rpb1	P35084	RPB1_DICDI	nsr
Phypoly_transcript_00212	1846	ProSitePatterns	PS00115	Eukaryotic RNA polymerase II heptapeptide repeat.	1642	1648	IPR000684	RNA polymerase II, heptapeptide repeat, eukaryotic	GO:0003677|GO:0005665|GO:0006366	0	0	0	0	0	0	dna-directed rna polymerase ii subunit rpb1	P35084	RPB1_DICDI	nsr
Phypoly_transcript_00212	1846	ProSitePatterns	PS00115	Eukaryotic RNA polymerase II heptapeptide repeat.	1775	1781	IPR000684	RNA polymerase II, heptapeptide repeat, eukaryotic	GO:0003677|GO:0005665|GO:0006366	0	0	0	0	0	0	dna-directed rna polymerase ii subunit rpb1	P35084	RPB1_DICDI	nsr
Phypoly_transcript_00212	1846	Pfam	PF05000	RNA polymerase Rpb1, domain 4	706	811	IPR007083	RNA polymerase Rpb1, domain 4	GO:0003677|GO:0003899|GO:0006351	0	0	0	0	0	0	dna-directed rna polymerase ii subunit rpb1	P35084	RPB1_DICDI	nsr
Phypoly_transcript_00212	76	ProSitePatterns	PS00021	Kringle domain signature.	47	59	IPR018056	Kringle, conserved site		0	0	0	0	0	0	dna-directed rna polymerase ii subunit rpb1	P35084	RPB1_DICDI	nsr
Phypoly_transcript_00213	621	Pfam	PF01565	FAD binding domain	167	306	IPR006094	FAD linked oxidase, N-terminal	GO:0008762|GO:0016491|GO:0050660|GO:0055114	0	0	0	0	0	0	alkyldihydroxyacetonephosphate peroxisomal	P97275	ADAS_CAVPO	nsr
Phypoly_transcript_00213	621	ProSiteProfiles	PS51387	PCMH-type FAD-binding domain profile.	163	345	IPR016166	FAD-binding, type 2	GO:0003824|GO:0016614|GO:0050660|GO:0055114	0	0	0	0	0	0	alkyldihydroxyacetonephosphate peroxisomal	P97275	ADAS_CAVPO	nsr
Phypoly_transcript_00213	621	Pfam	PF02913	FAD linked oxidases, C-terminal domain	345	615	IPR004113	FAD-linked oxidase, C-terminal	GO:0003824|GO:0050660	0	0	0	0	0	0	alkyldihydroxyacetonephosphate peroxisomal	P97275	ADAS_CAVPO	nsr
Phypoly_transcript_00213	1269	Pfam	PF03015	Male sterility protein	420	517	IPR026055	Fatty acyl-CoA reductase	GO:0080019	0	0	0	0	0	0	alkyldihydroxyacetonephosphate peroxisomal	P97275	ADAS_CAVPO	nsr
Phypoly_transcript_00213	1269	Pfam	PF01553	Acyltransferase	649	785	IPR002123	Phospholipid/glycerol acyltransferase	GO:0008152|GO:0016746	0	0	0	0	0	0	alkyldihydroxyacetonephosphate peroxisomal	P97275	ADAS_CAVPO	nsr
Phypoly_transcript_00213	1269	Pfam	PF07993	Male sterility protein	71	349	IPR013120	Male sterility, NAD-binding		0	0	0	0	0	0	alkyldihydroxyacetonephosphate peroxisomal	P97275	ADAS_CAVPO	nsr
Phypoly_transcript_00214	816	Pfam	PF13414	TPR repeat	526	591				0	0	0	0	0	0	tetratricopeptide repeat protein 27 homolog	Q54BW6	TTC27_DICDI	nsr
Phypoly_transcript_00214	816	ProSiteProfiles	PS50293	TPR repeat region circular profile.	526	661	IPR013026	Tetratricopeptide repeat-containing domain	GO:0005515	0	0	0	0	0	0	tetratricopeptide repeat protein 27 homolog	Q54BW6	TTC27_DICDI	nsr
Phypoly_transcript_00214	816	ProSiteProfiles	PS50005	TPR repeat profile.	465	498	IPR019734	Tetratricopeptide repeat	GO:0005515	0	0	0	0	0	0	tetratricopeptide repeat protein 27 homolog	Q54BW6	TTC27_DICDI	nsr
Phypoly_transcript_00214	816	ProSiteProfiles	PS50005	TPR repeat profile.	628	661	IPR019734	Tetratricopeptide repeat	GO:0005515	0	0	0	0	0	0	tetratricopeptide repeat protein 27 homolog	Q54BW6	TTC27_DICDI	nsr
Phypoly_transcript_00214	816	ProSiteProfiles	PS50005	TPR repeat profile.	526	559	IPR019734	Tetratricopeptide repeat	GO:0005515	0	0	0	0	0	0	tetratricopeptide repeat protein 27 homolog	Q54BW6	TTC27_DICDI	nsr
Phypoly_transcript_00214	816	ProSiteProfiles	PS50005	TPR repeat profile.	594	627	IPR019734	Tetratricopeptide repeat	GO:0005515	0	0	0	0	0	0	tetratricopeptide repeat protein 27 homolog	Q54BW6	TTC27_DICDI	nsr
Phypoly_transcript_00214	816	Pfam	PF13181	Tetratricopeptide repeat	595	627	IPR019734	Tetratricopeptide repeat	GO:0005515	0	0	0	0	0	0	tetratricopeptide repeat protein 27 homolog	Q54BW6	TTC27_DICDI	nsr
Phypoly_transcript_00214	816	ProSiteProfiles	PS50005	TPR repeat profile.	560	593	IPR019734	Tetratricopeptide repeat	GO:0005515	0	0	0	0	0	0	tetratricopeptide repeat protein 27 homolog	Q54BW6	TTC27_DICDI	nsr
Phypoly_transcript_00214	1091	ProSiteProfiles	PS50158	Zinc finger CCHC-type profile.	70	85	IPR001878	Zinc finger, CCHC-type	GO:0003676|GO:0008270	0	0	0	0	0	0	tetratricopeptide repeat protein 27 homolog	Q54BW6	TTC27_DICDI	nsr
Phypoly_transcript_00214	1091	ProSiteProfiles	PS50013	Chromo and chromo shadow domain profile.	427	479	IPR000953	Chromo domain/shadow		0	0	0	0	0	0	tetratricopeptide repeat protein 27 homolog	Q54BW6	TTC27_DICDI	nsr
Phypoly_transcript_00214	1091	Pfam	PF00855	PWWP domain	501	587	IPR000313	PWWP domain		0	0	0	0	0	0	tetratricopeptide repeat protein 27 homolog	Q54BW6	TTC27_DICDI	nsr
Phypoly_transcript_00214	1091	ProSiteProfiles	PS50812	PWWP domain profile.	502	552	IPR000313	PWWP domain		0	0	0	0	0	0	tetratricopeptide repeat protein 27 homolog	Q54BW6	TTC27_DICDI	nsr
Phypoly_transcript_00214	1091	ProSiteProfiles	PS50158	Zinc finger CCHC-type profile.	52	66	IPR001878	Zinc finger, CCHC-type	GO:0003676|GO:0008270	0	0	0	0	0	0	tetratricopeptide repeat protein 27 homolog	Q54BW6	TTC27_DICDI	nsr
Phypoly_transcript_00216	1929	ProSiteProfiles	PS50014	Bromodomain profile.	1322	1391	IPR001487	Bromodomain	GO:0005515	0	0	0	0	0	0	peregrin	P55201	BRPF1_HUMAN	nsr
Phypoly_transcript_00216	1929	Pfam	PF13831	PHD-finger	280	314				0	0	0	0	0	0	peregrin	P55201	BRPF1_HUMAN	nsr
Phypoly_transcript_00216	1929	Pfam	PF13832	PHD-zinc-finger like domain	324	447				0	0	0	0	0	0	peregrin	P55201	BRPF1_HUMAN	nsr
Phypoly_transcript_00216	1929	Pfam	PF10513	Enhancer of polycomb-like	139	240	IPR019542	Enhancer of polycomb-like, N-terminal		0	0	0	0	0	0	peregrin	P55201	BRPF1_HUMAN	nsr
Phypoly_transcript_00216	1929	ProSiteProfiles	PS50016	Zinc finger PHD-type profile.	266	316	IPR019787	Zinc finger, PHD-finger	GO:0005515	0	0	0	0	0	0	peregrin	P55201	BRPF1_HUMAN	nsr
Phypoly_transcript_00216	1929	Pfam	PF00439	Bromodomain	1016	1095	IPR001487	Bromodomain	GO:0005515	0	0	0	0	0	0	peregrin	P55201	BRPF1_HUMAN	nsr
Phypoly_transcript_00216	1929	Pfam	PF00439	Bromodomain	1317	1395	IPR001487	Bromodomain	GO:0005515	0	0	0	0	0	0	peregrin	P55201	BRPF1_HUMAN	nsr
Phypoly_transcript_00216	1929	ProSiteProfiles	PS50014	Bromodomain profile.	1021	1091	IPR001487	Bromodomain	GO:0005515	0	0	0	0	0	0	peregrin	P55201	BRPF1_HUMAN	nsr
Phypoly_transcript_00218	902	ProSitePatterns	PS00333	ATP-dependent DNA ligase signature 2.	318	341	IPR016059	DNA ligase, ATP-dependent, conserved site	GO:0003909|GO:0051103	0	0	0	0	0	0	dna ligase	P44121	DNLI_HAEIN	nsr
Phypoly_transcript_00218	902	Pfam	PF01068	ATP dependent DNA ligase domain	174	341	IPR012310	DNA ligase, ATP-dependent, central	GO:0003910|GO:0005524|GO:0006281|GO:0006310	0	0	0	0	0	0	dna ligase	P44121	DNLI_HAEIN	nsr
Phypoly_transcript_00218	902	ProSitePatterns	PS00333	ATP-dependent DNA ligase signature 2.	318	341	IPR016059	DNA ligase, ATP-dependent, conserved site	GO:0003909|GO:0051103	0	0	0	0	0	0	dna ligase	P44121	DNLI_HAEIN	nsr
Phypoly_transcript_00218	902	Pfam	PF01068	ATP dependent DNA ligase domain	174	341	IPR012310	DNA ligase, ATP-dependent, central	GO:0003910|GO:0005524|GO:0006281|GO:0006310	0	0	0	0	0	0	dna ligase	P44121	DNLI_HAEIN	nsr
Phypoly_transcript_00219	1142	Pfam	PF00307	Calponin homology (CH) domain	24	127	IPR001715	Calponin homology domain	GO:0005515	0	0	0	0	0	0	gelation factor	P13466	GELA_DICDI	nsr
Phypoly_transcript_00219	1142	Pfam	PF00307	Calponin homology (CH) domain	144	238	IPR001715	Calponin homology domain	GO:0005515	0	0	0	0	0	0	gelation factor	P13466	GELA_DICDI	nsr
Phypoly_transcript_00219	1142	Pfam	PF00169	PH domain	1041	1131	IPR001849	Pleckstrin homology domain		0	0	0	0	0	0	gelation factor	P13466	GELA_DICDI	nsr
Phypoly_transcript_00219	1142	ProSiteProfiles	PS50021	Calponin homology domain profile.	139	243	IPR001715	Calponin homology domain	GO:0005515	0	0	0	0	0	0	gelation factor	P13466	GELA_DICDI	nsr
Phypoly_transcript_00219	1142	ProSitePatterns	PS00019	Actinin-type actin-binding domain signature 1.	22	31	IPR001589	Actinin-type, actin-binding, conserved site	GO:0003779	0	0	0	0	0	0	gelation factor	P13466	GELA_DICDI	nsr
Phypoly_transcript_00219	1142	ProSiteProfiles	PS50021	Calponin homology domain profile.	20	127	IPR001715	Calponin homology domain	GO:0005515	0	0	0	0	0	0	gelation factor	P13466	GELA_DICDI	nsr
Phypoly_transcript_00219	1142	ProSiteProfiles	PS50003	PH domain profile.	1039	1131	IPR001849	Pleckstrin homology domain		0	0	0	0	0	0	gelation factor	P13466	GELA_DICDI	nsr
Phypoly_transcript_00219	1142	Pfam	PF00018	SH3 domain	886	932	IPR001452	Src homology-3 domain	GO:0005515	0	0	0	0	0	0	gelation factor	P13466	GELA_DICDI	nsr
Phypoly_transcript_00219	1142	ProSiteProfiles	PS50002	Src homology 3 (SH3) domain profile.	879	940	IPR001452	Src homology-3 domain	GO:0005515	0	0	0	0	0	0	gelation factor	P13466	GELA_DICDI	nsr
Phypoly_transcript_00219	783	ProSiteProfiles	PS50003	PH domain profile.	553	777	IPR001849	Pleckstrin homology domain		0	0	0	0	0	0	gelation factor	P13466	GELA_DICDI	nsr
Phypoly_transcript_00219	783	Pfam	PF00169	PH domain	555	775	IPR001849	Pleckstrin homology domain		0	0	0	0	0	0	gelation factor	P13466	GELA_DICDI	nsr
Phypoly_transcript_00221	576	ProSitePatterns	PS00411	Kinesin motor domain signature.	243	254	IPR019821	Kinesin, motor region, conserved site	GO:0003777|GO:0005524|GO:0007018	3.22119	1.00053e-06	132.255	0.658524	-4.89153	3.40564e-05	kinesin-related protein 1	Q9NGQ2	KIF1_DICDI	0-10h
Phypoly_transcript_00221	576	ProSiteProfiles	PS50067	Kinesin motor domain profile.	1	274	IPR001752	Kinesin, motor domain	GO:0003777|GO:0005524|GO:0007018|GO:0008017	3.22119	1.00053e-06	132.255	0.658524	-4.89153	3.40564e-05	kinesin-related protein 1	Q9NGQ2	KIF1_DICDI	0-10h
Phypoly_transcript_00221	576	Pfam	PF00225	Kinesin motor domain	9	348	IPR001752	Kinesin, motor domain	GO:0003777|GO:0005524|GO:0007018|GO:0008017	3.22119	1.00053e-06	132.255	0.658524	-4.89153	3.40564e-05	kinesin-related protein 1	Q9NGQ2	KIF1_DICDI	0-10h
Phypoly_transcript_00221	1301	ProSiteProfiles	PS50003	PH domain profile.	758	847	IPR001849	Pleckstrin homology domain		3.22119	1.00053e-06	132.255	0.658524	-4.89153	3.40564e-05	kinesin-related protein 1	Q9NGQ2	KIF1_DICDI	0-10h
Phypoly_transcript_00221	1301	Pfam	PF00169	PH domain	761	843	IPR001849	Pleckstrin homology domain		3.22119	1.00053e-06	132.255	0.658524	-4.89153	3.40564e-05	kinesin-related protein 1	Q9NGQ2	KIF1_DICDI	0-10h
Phypoly_transcript_00223	1948	Pfam	PF12799	Leucine Rich repeats (2 copies)	754	792	IPR025875	Leucine rich repeat 4		0	0	0	0	0	0	probable serine threonine-protein kinase roco5	Q1ZXD6	ROCO5_DICDI	nsr
Phypoly_transcript_00223	1948	Pfam	PF12799	Leucine Rich repeats (2 copies)	871	905	IPR025875	Leucine rich repeat 4		0	0	0	0	0	0	probable serine threonine-protein kinase roco5	Q1ZXD6	ROCO5_DICDI	nsr
Phypoly_transcript_00223	1948	ProSiteProfiles	PS50010	Dbl homology (DH) domain profile.	73	302	IPR000219	Dbl homology (DH) domain	GO:0005089|GO:0035023	0	0	0	0	0	0	probable serine threonine-protein kinase roco5	Q1ZXD6	ROCO5_DICDI	nsr
Phypoly_transcript_00223	1948	ProSiteProfiles	PS50003	PH domain profile.	332	428	IPR001849	Pleckstrin homology domain		0	0	0	0	0	0	probable serine threonine-protein kinase roco5	Q1ZXD6	ROCO5_DICDI	nsr
Phypoly_transcript_00223	1948	ProSiteProfiles	PS51450	Leucine-rich repeat profile.	754	775	IPR001611	Leucine-rich repeat	GO:0005515	0	0	0	0	0	0	probable serine threonine-protein kinase roco5	Q1ZXD6	ROCO5_DICDI	nsr
Phypoly_transcript_00223	1948	ProSiteProfiles	PS51450	Leucine-rich repeat profile.	777	798	IPR001611	Leucine-rich repeat	GO:0005515	0	0	0	0	0	0	probable serine threonine-protein kinase roco5	Q1ZXD6	ROCO5_DICDI	nsr
Phypoly_transcript_00223	1948	ProSitePatterns	PS00108	Serine/Threonine protein kinases active-site signature.	1794	1806	IPR008271	Serine/threonine-protein kinase, active site	GO:0004674|GO:0006468	0	0	0	0	0	0	probable serine threonine-protein kinase roco5	Q1ZXD6	ROCO5_DICDI	nsr
Phypoly_transcript_00223	1948	Pfam	PF00621	RhoGEF domain	92	299	IPR000219	Dbl homology (DH) domain	GO:0005089|GO:0035023	0	0	0	0	0	0	probable serine threonine-protein kinase roco5	Q1ZXD6	ROCO5_DICDI	nsr
Phypoly_transcript_00223	1948	ProSiteProfiles	PS51450	Leucine-rich repeat profile.	544	565	IPR001611	Leucine-rich repeat	GO:0005515	0	0	0	0	0	0	probable serine threonine-protein kinase roco5	Q1ZXD6	ROCO5_DICDI	nsr
Phypoly_transcript_00223	1948	Pfam	PF07714	Protein tyrosine kinase	1676	1935	IPR001245	Serine-threonine/tyrosine-protein kinase catalytic domain	GO:0004672|GO:0006468	0	0	0	0	0	0	probable serine threonine-protein kinase roco5	Q1ZXD6	ROCO5_DICDI	nsr
Phypoly_transcript_00223	1948	Pfam	PF13516	Leucine Rich repeat	544	564				0	0	0	0	0	0	probable serine threonine-protein kinase roco5	Q1ZXD6	ROCO5_DICDI	nsr
Phypoly_transcript_00223	1948	ProSiteProfiles	PS50011	Protein kinase domain profile.	1676	1935	IPR000719	Protein kinase domain	GO:0004672|GO:0005524|GO:0006468	0	0	0	0	0	0	probable serine threonine-protein kinase roco5	Q1ZXD6	ROCO5_DICDI	nsr
Phypoly_transcript_00223	1948	ProSiteProfiles	PS51424	Roc domain profile.	958	1175	IPR020859	ROC GTPase		0	0	0	0	0	0	probable serine threonine-protein kinase roco5	Q1ZXD6	ROCO5_DICDI	nsr
Phypoly_transcript_00223	1948	ProSiteProfiles	PS51450	Leucine-rich repeat profile.	895	918	IPR001611	Leucine-rich repeat	GO:0005515	0	0	0	0	0	0	probable serine threonine-protein kinase roco5	Q1ZXD6	ROCO5_DICDI	nsr
Phypoly_transcript_00223	1948	ProSiteProfiles	PS51450	Leucine-rich repeat profile.	572	593	IPR001611	Leucine-rich repeat	GO:0005515	0	0	0	0	0	0	probable serine threonine-protein kinase roco5	Q1ZXD6	ROCO5_DICDI	nsr
Phypoly_transcript_00223	1948	ProSiteProfiles	PS51450	Leucine-rich repeat profile.	732	753	IPR001611	Leucine-rich repeat	GO:0005515	0	0	0	0	0	0	probable serine threonine-protein kinase roco5	Q1ZXD6	ROCO5_DICDI	nsr
Phypoly_transcript_00223	1948	Pfam	PF00071	Ras family	1054	1141	IPR001806	Small GTPase superfamily	GO:0005525|GO:0007264	0	0	0	0	0	0	probable serine threonine-protein kinase roco5	Q1ZXD6	ROCO5_DICDI	nsr
Phypoly_transcript_00223	1948	ProSiteProfiles	PS51450	Leucine-rich repeat profile.	800	821	IPR001611	Leucine-rich repeat	GO:0005515	0	0	0	0	0	0	probable serine threonine-protein kinase roco5	Q1ZXD6	ROCO5_DICDI	nsr
Phypoly_transcript_00223	1948	ProSiteProfiles	PS51450	Leucine-rich repeat profile.	872	893	IPR001611	Leucine-rich repeat	GO:0005515	0	0	0	0	0	0	probable serine threonine-protein kinase roco5	Q1ZXD6	ROCO5_DICDI	nsr
Phypoly_transcript_00224	1291	ProSitePatterns	PS00154	E1-E2 ATPases phosphorylation site.	577	583	IPR018303	P-type ATPase, phosphorylation site		0	0	0	0	0	0	probable cation-transporting atpase	Q9LT02	ATY1_ARATH	nsr
Phypoly_transcript_00224	1291	Pfam	PF00122	E1-E2 ATPase	311	560	IPR008250	P-type ATPase, A domain	GO:0000166|GO:0046872	0	0	0	0	0	0	probable cation-transporting atpase	Q9LT02	ATY1_ARATH	nsr
Phypoly_transcript_00224	1291	Pfam	PF00702	haloacid dehalogenase-like hydrolase	571	949	IPR023214	HAD-like domain		0	0	0	0	0	0	probable cation-transporting atpase	Q9LT02	ATY1_ARATH	nsr
Phypoly_transcript_00224	724	Pfam	PF11028	Protein of unknown function (DUF2723)	86	241	IPR021280	Protein of unknown function DUF2723		0	0	0	0	0	0	probable cation-transporting atpase	Q9LT02	ATY1_ARATH	nsr
Phypoly_transcript_00225	1027	ProSiteProfiles	PS51192	Superfamilies 1 and 2 helicase ATP-binding type-1 domain profile.	384	547	IPR014001	Helicase, superfamily 1/2, ATP-binding domain		0	0	0	0	0	0	atp-dependent rna helicase dhx8	Q54F05	DHX8_DICDI	nsr
Phypoly_transcript_00225	1027	Pfam	PF07717	Oligonucleotide/oligosaccharide-binding (OB)-fold	889	988	IPR011709	Domain of unknown function DUF1605		0	0	0	0	0	0	atp-dependent rna helicase dhx8	Q54F05	DHX8_DICDI	nsr
Phypoly_transcript_00225	1027	Pfam	PF00270	DEAD/DEAH box helicase	382	532	IPR011545	DNA/RNA helicase, DEAD/DEAH box type, N-terminal	GO:0003676|GO:0005524|GO:0008026	0	0	0	0	0	0	atp-dependent rna helicase dhx8	Q54F05	DHX8_DICDI	nsr
Phypoly_transcript_00225	1027	ProSiteProfiles	PS51194	Superfamilies 1 and 2 helicase C-terminal domain profile.	565	745	IPR001650	Helicase, C-terminal	GO:0003676|GO:0004386|GO:0005524	0	0	0	0	0	0	atp-dependent rna helicase dhx8	Q54F05	DHX8_DICDI	nsr
Phypoly_transcript_00225	1027	ProSiteProfiles	PS50126	S1 domain profile.	75	146	IPR003029	Ribosomal protein S1, RNA-binding domain	GO:0003723	0	0	0	0	0	0	atp-dependent rna helicase dhx8	Q54F05	DHX8_DICDI	nsr
Phypoly_transcript_00225	1027	Pfam	PF04408	Helicase associated domain (HA2)	766	855	IPR007502	Helicase-associated domain	GO:0004386	0	0	0	0	0	0	atp-dependent rna helicase dhx8	Q54F05	DHX8_DICDI	nsr
Phypoly_transcript_00225	1027	Pfam	PF00271	Helicase conserved C-terminal domain	618	704	IPR001650	Helicase, C-terminal	GO:0003676|GO:0004386|GO:0005524	0	0	0	0	0	0	atp-dependent rna helicase dhx8	Q54F05	DHX8_DICDI	nsr
Phypoly_transcript_00225	1027	ProSitePatterns	PS00690	DEAH-box subfamily ATP-dependent helicases signature.	489	498	IPR002464	DNA/RNA helicase, ATP-dependent, DEAH-box type, conserved site	GO:0003676|GO:0005524|GO:0008026	0	0	0	0	0	0	atp-dependent rna helicase dhx8	Q54F05	DHX8_DICDI	nsr
Phypoly_transcript_00225	1027	Pfam	PF00575	S1 RNA binding domain	76	145	IPR003029	Ribosomal protein S1, RNA-binding domain	GO:0003723	0	0	0	0	0	0	atp-dependent rna helicase dhx8	Q54F05	DHX8_DICDI	nsr
Phypoly_transcript_00226	1908	Pfam	PF14429	C2 domain in Dock180 and Zizimin proteins	539	720	IPR027007	DHR-1 domain		0	0	0	0	0	0	dedicator of cytokinesis protein 7	Q96N67	DOCK7_HUMAN	nsr
Phypoly_transcript_00226	1908	ProSiteProfiles	PS51651	DHR-2 domain profile.	1444	1883	IPR027357	DHR-2 domain		0	0	0	0	0	0	dedicator of cytokinesis protein 7	Q96N67	DOCK7_HUMAN	nsr
Phypoly_transcript_00226	1908	Pfam	PF06920	Dedicator of cytokinesis	1699	1872	IPR010703	Dedicator of cytokinesis C-terminal		0	0	0	0	0	0	dedicator of cytokinesis protein 7	Q96N67	DOCK7_HUMAN	nsr
Phypoly_transcript_00226	1908	ProSiteProfiles	PS51650	DHR-1 domain profile.	543	710	IPR027007	DHR-1 domain		0	0	0	0	0	0	dedicator of cytokinesis protein 7	Q96N67	DOCK7_HUMAN	nsr
Phypoly_transcript_00227	1921	Pfam	PF11894	Protein of unknown function (DUF3414)	475	1661	IPR021827	Nucleoporin Nup186/Nup192/Nup205	GO:0005643	0	0	0	0	0	0	nuclear pore complex protein nup205	Q92621	NU205_HUMAN	nsr
Phypoly_transcript_00227	1921	Pfam	PF11894	Protein of unknown function (DUF3414)	66	255	IPR021827	Nucleoporin Nup186/Nup192/Nup205	GO:0005643	0	0	0	0	0	0	nuclear pore complex protein nup205	Q92621	NU205_HUMAN	nsr
Phypoly_transcript_00228	2450	Pfam	PF13086	AAA domain	337	684				0	0	0	0	0	0	tpr and ankyrin repeat-containing protein 1	O15050	TRNK1_HUMAN	nsr
Phypoly_transcript_00228	2450	ProSiteProfiles	PS51198	UvrD-like DNA helicase ATP-binding domain profile.	1139	1549	IPR014016	UvrD-like Helicase, ATP-binding domain	GO:0005524	0	0	0	0	0	0	tpr and ankyrin repeat-containing protein 1	O15050	TRNK1_HUMAN	nsr
Phypoly_transcript_00228	2450	Pfam	PF00580	UvrD/REP helicase N-terminal domain	1142	1510	IPR014016	UvrD-like Helicase, ATP-binding domain	GO:0005524	0	0	0	0	0	0	tpr and ankyrin repeat-containing protein 1	O15050	TRNK1_HUMAN	nsr
Phypoly_transcript_00228	2450	Pfam	PF13361	UvrD-like helicase C-terminal domain	1638	1716	IPR014017	DNA helicase, UvrD-like, C-terminal	GO:0005524|GO:0016787	0	0	0	0	0	0	tpr and ankyrin repeat-containing protein 1	O15050	TRNK1_HUMAN	nsr
Phypoly_transcript_00228	2450	Pfam	PF13087	AAA domain	691	883				0	0	0	0	0	0	tpr and ankyrin repeat-containing protein 1	O15050	TRNK1_HUMAN	nsr
Phypoly_transcript_00229	607	Pfam	PF01369	Sec7 domain	541	603	IPR000904	Sec7 domain	GO:0005086|GO:0032012	0	0	0	0	0	0	brefeldin a-inhibited guanine nucleotide-exchange protein 3	Q9LPC5	BIG3_ARATH	nsr
Phypoly_transcript_00229	607	Pfam	PF12783	Guanine nucleotide exchange factor in Golgi transport N-terminal	321	471				0	0	0	0	0	0	brefeldin a-inhibited guanine nucleotide-exchange protein 3	Q9LPC5	BIG3_ARATH	nsr
Phypoly_transcript_00229	74	ProSiteProfiles	PS50190	SEC7 domain profile.	2	74	IPR000904	Sec7 domain	GO:0005086|GO:0032012	0	0	0	0	0	0	brefeldin a-inhibited guanine nucleotide-exchange protein 3	Q9LPC5	BIG3_ARATH	nsr
Phypoly_transcript_00229	74	Pfam	PF01369	Sec7 domain	2	73	IPR000904	Sec7 domain	GO:0005086|GO:0032012	0	0	0	0	0	0	brefeldin a-inhibited guanine nucleotide-exchange protein 3	Q9LPC5	BIG3_ARATH	nsr
Phypoly_transcript_00229	262	Pfam	PF01369	Sec7 domain	2	44	IPR000904	Sec7 domain	GO:0005086|GO:0032012	0	0	0	0	0	0	brefeldin a-inhibited guanine nucleotide-exchange protein 3	Q9LPC5	BIG3_ARATH	nsr
Phypoly_transcript_00230	1934	Pfam	PF13639	Ring finger domain	1683	1735	IPR001841	Zinc finger, RING-type	GO:0005515|GO:0008270	0	0	0	0	0	0	e3 ubiquitin-protein ligase mycbp2	O75592	MYCB2_HUMAN	nsr
Phypoly_transcript_00230	1934	Pfam	PF03256	Anaphase-promoting complex, subunit 10 (APC10)	1037	1183	IPR004939	Anaphase-promoting complex, subunit 10/DOC domain		0	0	0	0	0	0	e3 ubiquitin-protein ligase mycbp2	O75592	MYCB2_HUMAN	nsr
Phypoly_transcript_00230	1934	ProSiteProfiles	PS50089	Zinc finger RING-type profile.	1684	1735	IPR001841	Zinc finger, RING-type	GO:0005515|GO:0008270	0	0	0	0	0	0	e3 ubiquitin-protein ligase mycbp2	O75592	MYCB2_HUMAN	nsr
Phypoly_transcript_00230	1934	ProSiteProfiles	PS51284	DOC domain profile.	1019	1195	IPR004939	Anaphase-promoting complex, subunit 10/DOC domain		0	0	0	0	0	0	e3 ubiquitin-protein ligase mycbp2	O75592	MYCB2_HUMAN	nsr
Phypoly_transcript_00230	1934	ProSiteProfiles	PS50119	Zinc finger B-box type profile.	1513	1561	IPR000315	Zinc finger, B-box	GO:0005622|GO:0008270	0	0	0	0	0	0	e3 ubiquitin-protein ligase mycbp2	O75592	MYCB2_HUMAN	nsr
Phypoly_transcript_00231	946	ProSiteProfiles	PS50294	Trp-Asp (WD) repeats circular profile.	102	590	IPR017986	WD40-repeat-containing domain	GO:0005515	0	0	0	0	0	0	wd repeat-containing protein 36	Q8NI36	WDR36_HUMAN	nsr
Phypoly_transcript_00231	946	Pfam	PF00400	WD domain, G-beta repeat	512	539	IPR001680	WD40 repeat	GO:0005515	0	0	0	0	0	0	wd repeat-containing protein 36	Q8NI36	WDR36_HUMAN	nsr
Phypoly_transcript_00231	946	Pfam	PF00400	WD domain, G-beta repeat	546	581	IPR001680	WD40 repeat	GO:0005515	0	0	0	0	0	0	wd repeat-containing protein 36	Q8NI36	WDR36_HUMAN	nsr
Phypoly_transcript_00231	946	Pfam	PF00400	WD domain, G-beta repeat	276	303	IPR001680	WD40 repeat	GO:0005515	0	0	0	0	0	0	wd repeat-containing protein 36	Q8NI36	WDR36_HUMAN	nsr
Phypoly_transcript_00231	946	Pfam	PF00400	WD domain, G-beta repeat	467	499	IPR001680	WD40 repeat	GO:0005515	0	0	0	0	0	0	wd repeat-containing protein 36	Q8NI36	WDR36_HUMAN	nsr
Phypoly_transcript_00231	946	Pfam	PF00400	WD domain, G-beta repeat	98	132	IPR001680	WD40 repeat	GO:0005515	0	0	0	0	0	0	wd repeat-containing protein 36	Q8NI36	WDR36_HUMAN	nsr
Phypoly_transcript_00231	946	Pfam	PF04192	Utp21 specific WD40 associated putative domain	726	941	IPR007319	Small-subunit processome, Utp21	GO:0006364|GO:0032040	0	0	0	0	0	0	wd repeat-containing protein 36	Q8NI36	WDR36_HUMAN	nsr
Phypoly_transcript_00231	946	ProSiteProfiles	PS50082	Trp-Asp (WD) repeats profile.	467	499	IPR001680	WD40 repeat	GO:0005515	0	0	0	0	0	0	wd repeat-containing protein 36	Q8NI36	WDR36_HUMAN	nsr
Phypoly_transcript_00231	946	ProSitePatterns	PS00678	Trp-Asp (WD) repeats signature.	486	500	IPR019775	WD40 repeat, conserved site		0	0	0	0	0	0	wd repeat-containing protein 36	Q8NI36	WDR36_HUMAN	nsr
Phypoly_transcript_00231	946	ProSitePatterns	PS00678	Trp-Asp (WD) repeats signature.	119	133	IPR019775	WD40 repeat, conserved site		0	0	0	0	0	0	wd repeat-containing protein 36	Q8NI36	WDR36_HUMAN	nsr
Phypoly_transcript_00231	946	ProSiteProfiles	PS50082	Trp-Asp (WD) repeats profile.	549	590	IPR001680	WD40 repeat	GO:0005515	0	0	0	0	0	0	wd repeat-containing protein 36	Q8NI36	WDR36_HUMAN	nsr
Phypoly_transcript_00231	946	ProSitePatterns	PS00678	Trp-Asp (WD) repeats signature.	568	582	IPR019775	WD40 repeat, conserved site		0	0	0	0	0	0	wd repeat-containing protein 36	Q8NI36	WDR36_HUMAN	nsr
Phypoly_transcript_00231	946	ProSiteProfiles	PS50082	Trp-Asp (WD) repeats profile.	228	270	IPR001680	WD40 repeat	GO:0005515	0	0	0	0	0	0	wd repeat-containing protein 36	Q8NI36	WDR36_HUMAN	nsr
Phypoly_transcript_00231	925	Pfam	PF01068	ATP dependent DNA ligase domain	245	397	IPR012310	DNA ligase, ATP-dependent, central	GO:0003910|GO:0005524|GO:0006281|GO:0006310	0	0	0	0	0	0	wd repeat-containing protein 36	Q8NI36	WDR36_HUMAN	nsr
Phypoly_transcript_00232	1085	Pfam	PF13271	Domain of unknown function (DUF4062)	186	269	IPR025139	Domain of unknown function DUF4062		0	0	0	0	0	0	tpr repeat-containing protein ddb_g0287407	Q54KD0	Y7407_DICDI	nsr
Phypoly_transcript_00232	1085	Pfam	PF05729	NACHT domain	422	578				0	0	0	0	0	0	tpr repeat-containing protein ddb_g0287407	Q54KD0	Y7407_DICDI	nsr
Phypoly_transcript_00232	1085	Pfam	PF13424	Tetratricopeptide repeat	953	1029				0	0	0	0	0	0	tpr repeat-containing protein ddb_g0287407	Q54KD0	Y7407_DICDI	nsr
Phypoly_transcript_00232	1085	Pfam	PF13424	Tetratricopeptide repeat	873	944				0	0	0	0	0	0	tpr repeat-containing protein ddb_g0287407	Q54KD0	Y7407_DICDI	nsr
Phypoly_transcript_00233	811	Pfam	PF00076	RNA recognition motif. (a.k.a. RRM, RBD, or RNP domain)	375	441	IPR000504	RNA recognition motif domain	GO:0003676	0	0	0	0	0	0	rna-binding protein 47	Q91WT8	RBM47_MOUSE	nsr
Phypoly_transcript_00233	811	Pfam	PF00076	RNA recognition motif. (a.k.a. RRM, RBD, or RNP domain)	280	352	IPR000504	RNA recognition motif domain	GO:0003676	0	0	0	0	0	0	rna-binding protein 47	Q91WT8	RBM47_MOUSE	nsr
Phypoly_transcript_00233	811	Pfam	PF00076	RNA recognition motif. (a.k.a. RRM, RBD, or RNP domain)	200	268	IPR000504	RNA recognition motif domain	GO:0003676	0	0	0	0	0	0	rna-binding protein 47	Q91WT8	RBM47_MOUSE	nsr
Phypoly_transcript_00233	811	ProSiteProfiles	PS50102	Eukaryotic RNA Recognition Motif (RRM) profile.	198	276	IPR000504	RNA recognition motif domain	GO:0003676	0	0	0	0	0	0	rna-binding protein 47	Q91WT8	RBM47_MOUSE	nsr
Phypoly_transcript_00233	811	ProSiteProfiles	PS50102	Eukaryotic RNA Recognition Motif (RRM) profile.	373	451	IPR000504	RNA recognition motif domain	GO:0003676	0	0	0	0	0	0	rna-binding protein 47	Q91WT8	RBM47_MOUSE	nsr
Phypoly_transcript_00233	811	ProSiteProfiles	PS50102	Eukaryotic RNA Recognition Motif (RRM) profile.	278	358	IPR000504	RNA recognition motif domain	GO:0003676	0	0	0	0	0	0	rna-binding protein 47	Q91WT8	RBM47_MOUSE	nsr
Phypoly_transcript_00234	1867	ProSiteProfiles	PS50294	Trp-Asp (WD) repeats circular profile.	1658	1748	IPR017986	WD40-repeat-containing domain	GO:0005515	0	0	0	0	0	0	beach domain-containing protein lvse	Q54RQ8	LVSE_DICDI	nsr
Phypoly_transcript_00234	1867	Pfam	PF02138	Beige/BEACH domain	1215	1498	IPR000409	BEACH domain		0	0	0	0	0	0	beach domain-containing protein lvse	Q54RQ8	LVSE_DICDI	nsr
Phypoly_transcript_00234	1867	ProSiteProfiles	PS50082	Trp-Asp (WD) repeats profile.	1707	1748	IPR001680	WD40 repeat	GO:0005515	0	0	0	0	0	0	beach domain-containing protein lvse	Q54RQ8	LVSE_DICDI	nsr
Phypoly_transcript_00234	1867	ProSiteProfiles	PS50082	Trp-Asp (WD) repeats profile.	1658	1690	IPR001680	WD40 repeat	GO:0005515	0	0	0	0	0	0	beach domain-containing protein lvse	Q54RQ8	LVSE_DICDI	nsr
Phypoly_transcript_00234	1867	Pfam	PF14844	PH domain associated with Beige/BEACH	1128	1188	IPR023362	PH-BEACH domain		0	0	0	0	0	0	beach domain-containing protein lvse	Q54RQ8	LVSE_DICDI	nsr
Phypoly_transcript_00234	1867	ProSiteProfiles	PS50197	BEACH domain profile.	1203	1498	IPR000409	BEACH domain		0	0	0	0	0	0	beach domain-containing protein lvse	Q54RQ8	LVSE_DICDI	nsr
Phypoly_transcript_00234	1867	Pfam	PF13385	Concanavalin A-like lectin/glucanases superfamily	192	355				0	0	0	0	0	0	beach domain-containing protein lvse	Q54RQ8	LVSE_DICDI	nsr
Phypoly_transcript_00234	1867	Pfam	PF00400	WD domain, G-beta repeat	1661	1690	IPR001680	WD40 repeat	GO:0005515	0	0	0	0	0	0	beach domain-containing protein lvse	Q54RQ8	LVSE_DICDI	nsr
Phypoly_transcript_00234	1867	Pfam	PF00400	WD domain, G-beta repeat	1704	1737	IPR001680	WD40 repeat	GO:0005515	0	0	0	0	0	0	beach domain-containing protein lvse	Q54RQ8	LVSE_DICDI	nsr
Phypoly_transcript_00236	1887	ProSiteProfiles	PS50077	HEAT repeat profile.	1433	1469	IPR021133	HEAT, type 2		0	0	0	0	0	0	proteasome-associated protein ecm29 homolog	Q5VYK3	ECM29_HUMAN	nsr
Phypoly_transcript_00236	1887	Pfam	PF13001	Proteasome stabiliser	47	533	IPR024372	Proteasome stabiliser ECM29		0	0	0	0	0	0	proteasome-associated protein ecm29 homolog	Q5VYK3	ECM29_HUMAN	nsr
Phypoly_transcript_00237	1262	Pfam	PF12807	Translation initiation factor eIF3 subunit 135	904	995				-1.57817	0.00149885	68.6005	0.497077	3.17491	0.0123271	clustered mitochondria protein homolog	Q6CE38	CLU_YARLI	0-10h
Phypoly_transcript_00237	1262	Pfam	PF13236	Clustered mitochondria	597	818	IPR025697	CLU domain		-1.57817	0.00149885	68.6005	0.497077	3.17491	0.0123271	clustered mitochondria protein homolog	Q6CE38	CLU_YARLI	0-10h
Phypoly_transcript_00237	678	Pfam	PF12937	F-box-like	269	310				-1.57817	0.00149885	68.6005	0.497077	3.17491	0.0123271	clustered mitochondria protein homolog	Q6CE38	CLU_YARLI	0-10h
Phypoly_transcript_00237	678	ProSiteProfiles	PS50181	F-box domain profile.	263	310	IPR001810	F-box domain	GO:0005515	-1.57817	0.00149885	68.6005	0.497077	3.17491	0.0123271	clustered mitochondria protein homolog	Q6CE38	CLU_YARLI	0-10h
Phypoly_transcript_00239	1800	Pfam	PF11919	Domain of unknown function (DUF3437)	1714	1800	IPR021843	Protein of unknown function DUF3437		-2.24171	0.000731407	493.481	0.663713	3.37753	0.00715525	proteasome activator complex subunit 4a	F1QFR9	PSM4A_DANRE	0-10h
Phypoly_transcript_00239	1800	ProSiteProfiles	PS50077	HEAT repeat profile.	1658	1696	IPR021133	HEAT, type 2		-2.24171	0.000731407	493.481	0.663713	3.37753	0.00715525	proteasome activator complex subunit 4a	F1QFR9	PSM4A_DANRE	0-10h
Phypoly_transcript_00240	1875	ProSiteProfiles	PS50085	Rap GTPase activating proteins domain profile.	1537	1745	IPR000331	Rap GTPase activating protein domain	GO:0005096|GO:0051056	0	0	0	0	0	0	ral gtpase-activating protein subunit alpha-1	Q6GYQ0	RGPA1_HUMAN	nsr
Phypoly_transcript_00240	1875	Pfam	PF02145	Rap/ran-GAP	1566	1742	IPR000331	Rap GTPase activating protein domain	GO:0005096|GO:0051056	0	0	0	0	0	0	ral gtpase-activating protein subunit alpha-1	Q6GYQ0	RGPA1_HUMAN	nsr
Phypoly_transcript_00241	837	Pfam	PF01505	Major Vault Protein repeat	326	369	IPR002499	Major vault protein, N-terminal		0	0	0	0	0	0	major vault protein alpha	P34118	MVPA_DICDI	nsr
Phypoly_transcript_00241	837	Pfam	PF01505	Major Vault Protein repeat	18	57	IPR002499	Major vault protein, N-terminal		0	0	0	0	0	0	major vault protein alpha	P34118	MVPA_DICDI	nsr
Phypoly_transcript_00241	837	Pfam	PF01505	Major Vault Protein repeat	168	209	IPR002499	Major vault protein, N-terminal		0	0	0	0	0	0	major vault protein alpha	P34118	MVPA_DICDI	nsr
Phypoly_transcript_00241	837	Pfam	PF01505	Major Vault Protein repeat	222	265	IPR002499	Major vault protein, N-terminal		0	0	0	0	0	0	major vault protein alpha	P34118	MVPA_DICDI	nsr
Phypoly_transcript_00241	837	Pfam	PF01505	Major Vault Protein repeat	115	156	IPR002499	Major vault protein, N-terminal		0	0	0	0	0	0	major vault protein alpha	P34118	MVPA_DICDI	nsr
Phypoly_transcript_00241	837	ProSiteProfiles	PS51224	MVP (vault) repeat profile.	226	280	IPR002499	Major vault protein, N-terminal		0	0	0	0	0	0	major vault protein alpha	P34118	MVPA_DICDI	nsr
Phypoly_transcript_00241	837	ProSiteProfiles	PS51224	MVP (vault) repeat profile.	172	225	IPR002499	Major vault protein, N-terminal		0	0	0	0	0	0	major vault protein alpha	P34118	MVPA_DICDI	nsr
Phypoly_transcript_00241	837	ProSiteProfiles	PS51224	MVP (vault) repeat profile.	385	438	IPR002499	Major vault protein, N-terminal		0	0	0	0	0	0	major vault protein alpha	P34118	MVPA_DICDI	nsr
Phypoly_transcript_00241	837	ProSiteProfiles	PS51224	MVP (vault) repeat profile.	331	384	IPR002499	Major vault protein, N-terminal		0	0	0	0	0	0	major vault protein alpha	P34118	MVPA_DICDI	nsr
Phypoly_transcript_00241	837	ProSiteProfiles	PS51224	MVP (vault) repeat profile.	14	56	IPR002499	Major vault protein, N-terminal		0	0	0	0	0	0	major vault protein alpha	P34118	MVPA_DICDI	nsr
Phypoly_transcript_00241	837	ProSiteProfiles	PS51224	MVP (vault) repeat profile.	58	118	IPR002499	Major vault protein, N-terminal		0	0	0	0	0	0	major vault protein alpha	P34118	MVPA_DICDI	nsr
Phypoly_transcript_00241	837	Pfam	PF11978	Shoulder domain	511	626	IPR021870	Shoulder domain		0	0	0	0	0	0	major vault protein alpha	P34118	MVPA_DICDI	nsr
Phypoly_transcript_00241	837	ProSiteProfiles	PS51224	MVP (vault) repeat profile.	119	171	IPR002499	Major vault protein, N-terminal		0	0	0	0	0	0	major vault protein alpha	P34118	MVPA_DICDI	nsr
Phypoly_transcript_00241	837	ProSiteProfiles	PS51224	MVP (vault) repeat profile.	282	330	IPR002499	Major vault protein, N-terminal		0	0	0	0	0	0	major vault protein alpha	P34118	MVPA_DICDI	nsr
Phypoly_transcript_00241	980	ProSitePatterns	PS00333	ATP-dependent DNA ligase signature 2.	338	361	IPR016059	DNA ligase, ATP-dependent, conserved site	GO:0003909|GO:0051103	0	0	0	0	0	0	major vault protein alpha	P34118	MVPA_DICDI	nsr
Phypoly_transcript_00241	980	Pfam	PF01068	ATP dependent DNA ligase domain	199	361	IPR012310	DNA ligase, ATP-dependent, central	GO:0003910|GO:0005524|GO:0006281|GO:0006310	0	0	0	0	0	0	major vault protein alpha	P34118	MVPA_DICDI	nsr
Phypoly_transcript_00242	1866	ProSiteProfiles	PS50294	Trp-Asp (WD) repeats circular profile.	1307	1548	IPR017986	WD40-repeat-containing domain	GO:0005515	0	0	0	0	0	0	probable e3 ubiquitin ligase complex scf subunit sconb	B6GZA1	SCONB_PENCW	nsr
Phypoly_transcript_00242	1866	ProSitePatterns	PS00678	Trp-Asp (WD) repeats signature.	1487	1501	IPR019775	WD40 repeat, conserved site		0	0	0	0	0	0	probable e3 ubiquitin ligase complex scf subunit sconb	B6GZA1	SCONB_PENCW	nsr
Phypoly_transcript_00242	1866	Pfam	PF00805	Pentapeptide repeats (8 copies)	1215	1252	IPR001646	Pentapeptide repeat		0	0	0	0	0	0	probable e3 ubiquitin ligase complex scf subunit sconb	B6GZA1	SCONB_PENCW	nsr
Phypoly_transcript_00242	1866	ProSitePatterns	PS00678	Trp-Asp (WD) repeats signature.	1408	1422	IPR019775	WD40 repeat, conserved site		0	0	0	0	0	0	probable e3 ubiquitin ligase complex scf subunit sconb	B6GZA1	SCONB_PENCW	nsr
Phypoly_transcript_00242	1866	ProSiteProfiles	PS50082	Trp-Asp (WD) repeats profile.	1470	1509	IPR001680	WD40 repeat	GO:0005515	0	0	0	0	0	0	probable e3 ubiquitin ligase complex scf subunit sconb	B6GZA1	SCONB_PENCW	nsr
Phypoly_transcript_00242	1866	ProSiteProfiles	PS50294	Trp-Asp (WD) repeats circular profile.	1727	1782	IPR017986	WD40-repeat-containing domain	GO:0005515	0	0	0	0	0	0	probable e3 ubiquitin ligase complex scf subunit sconb	B6GZA1	SCONB_PENCW	nsr
Phypoly_transcript_00242	1866	Pfam	PF00400	WD domain, G-beta repeat	1386	1421	IPR001680	WD40 repeat	GO:0005515	0	0	0	0	0	0	probable e3 ubiquitin ligase complex scf subunit sconb	B6GZA1	SCONB_PENCW	nsr
Phypoly_transcript_00242	1866	Pfam	PF00400	WD domain, G-beta repeat	1468	1500	IPR001680	WD40 repeat	GO:0005515	0	0	0	0	0	0	probable e3 ubiquitin ligase complex scf subunit sconb	B6GZA1	SCONB_PENCW	nsr
Phypoly_transcript_00242	1866	Pfam	PF05729	NACHT domain	829	985				0	0	0	0	0	0	probable e3 ubiquitin ligase complex scf subunit sconb	B6GZA1	SCONB_PENCW	nsr
Phypoly_transcript_00242	1866	ProSitePatterns	PS00678	Trp-Asp (WD) repeats signature.	1526	1540	IPR019775	WD40 repeat, conserved site		0	0	0	0	0	0	probable e3 ubiquitin ligase complex scf subunit sconb	B6GZA1	SCONB_PENCW	nsr
Phypoly_transcript_00242	1866	ProSiteProfiles	PS50082	Trp-Asp (WD) repeats profile.	1391	1430	IPR001680	WD40 repeat	GO:0005515	0	0	0	0	0	0	probable e3 ubiquitin ligase complex scf subunit sconb	B6GZA1	SCONB_PENCW	nsr
Phypoly_transcript_00243	492	Pfam	PF03849	Transcription factor Tfb2	36	406	IPR004598	Transcription factor TFIIH subunit p52/Tfb2	GO:0000439|GO:0004003|GO:0005634|GO:0006289	1.35243	0.00827471	575.865	0.512157	-2.64065	0.0445465	brefeldin a-inhibited guanine nucleotide-exchange protein 1	F4JSZ5	BIG1_ARATH	0-10h
Phypoly_transcript_00243	1385	Pfam	PF12783	Guanine nucleotide exchange factor in Golgi transport N-terminal	305	457				1.35243	0.00827471	575.865	0.512157	-2.64065	0.0445465	brefeldin a-inhibited guanine nucleotide-exchange protein 1	F4JSZ5	BIG1_ARATH	0-10h
Phypoly_transcript_00243	1385	Pfam	PF01369	Sec7 domain	525	706	IPR000904	Sec7 domain	GO:0005086|GO:0032012	1.35243	0.00827471	575.865	0.512157	-2.64065	0.0445465	brefeldin a-inhibited guanine nucleotide-exchange protein 1	F4JSZ5	BIG1_ARATH	0-10h
Phypoly_transcript_00243	1385	ProSiteProfiles	PS50190	SEC7 domain profile.	519	705	IPR000904	Sec7 domain	GO:0005086|GO:0032012	1.35243	0.00827471	575.865	0.512157	-2.64065	0.0445465	brefeldin a-inhibited guanine nucleotide-exchange protein 1	F4JSZ5	BIG1_ARATH	0-10h
Phypoly_transcript_00243	1385	Pfam	PF09324	Domain of unknown function (DUF1981)	1018	1099	IPR015403	Domain of unknown function DUF1981, Sec7 associated		1.35243	0.00827471	575.865	0.512157	-2.64065	0.0445465	brefeldin a-inhibited guanine nucleotide-exchange protein 1	F4JSZ5	BIG1_ARATH	0-10h
Phypoly_transcript_00244	1128	Pfam	PF01833	IPT/TIG domain	134	220	IPR002909	IPT domain	GO:0005515	0	0	0	0	0	0	protein serrate	P18168	SERR_DROME	nsr
Phypoly_transcript_00244	1128	Pfam	PF01833	IPT/TIG domain	52	128	IPR002909	IPT domain	GO:0005515	0	0	0	0	0	0	protein serrate	P18168	SERR_DROME	nsr
Phypoly_transcript_00244	1128	ProSiteProfiles	PS50026	EGF-like domain profile.	966	1002	IPR000742	Epidermal growth factor-like domain	GO:0005515	0	0	0	0	0	0	protein serrate	P18168	SERR_DROME	nsr
Phypoly_transcript_00244	1128	ProSiteProfiles	PS50026	EGF-like domain profile.	576	609	IPR000742	Epidermal growth factor-like domain	GO:0005515	0	0	0	0	0	0	protein serrate	P18168	SERR_DROME	nsr
Phypoly_transcript_00244	1128	ProSiteProfiles	PS50026	EGF-like domain profile.	772	807	IPR000742	Epidermal growth factor-like domain	GO:0005515	0	0	0	0	0	0	protein serrate	P18168	SERR_DROME	nsr
Phypoly_transcript_00244	1128	ProSiteProfiles	PS50026	EGF-like domain profile.	541	574	IPR000742	Epidermal growth factor-like domain	GO:0005515	0	0	0	0	0	0	protein serrate	P18168	SERR_DROME	nsr
Phypoly_transcript_00244	1128	ProSiteProfiles	PS50026	EGF-like domain profile.	219	251	IPR000742	Epidermal growth factor-like domain	GO:0005515	0	0	0	0	0	0	protein serrate	P18168	SERR_DROME	nsr
Phypoly_transcript_00244	1128	ProSitePatterns	PS00022	EGF-like domain signature 1.	795	806	IPR013032	EGF-like, conserved site		0	0	0	0	0	0	protein serrate	P18168	SERR_DROME	nsr
Phypoly_transcript_00244	1128	ProSitePatterns	PS00022	EGF-like domain signature 1.	990	1001	IPR013032	EGF-like, conserved site		0	0	0	0	0	0	protein serrate	P18168	SERR_DROME	nsr
Phypoly_transcript_00244	1128	ProSitePatterns	PS00022	EGF-like domain signature 1.	597	608	IPR013032	EGF-like, conserved site		0	0	0	0	0	0	protein serrate	P18168	SERR_DROME	nsr
Phypoly_transcript_00244	1128	ProSitePatterns	PS01186	EGF-like domain signature 2.	758	769	IPR013032	EGF-like, conserved site		0	0	0	0	0	0	protein serrate	P18168	SERR_DROME	nsr
Phypoly_transcript_00244	1128	ProSitePatterns	PS01186	EGF-like domain signature 2.	239	253	IPR013032	EGF-like, conserved site		0	0	0	0	0	0	protein serrate	P18168	SERR_DROME	nsr
Phypoly_transcript_00244	1128	ProSiteProfiles	PS50026	EGF-like domain profile.	736	770	IPR000742	Epidermal growth factor-like domain	GO:0005515	0	0	0	0	0	0	protein serrate	P18168	SERR_DROME	nsr
Phypoly_transcript_00244	1128	ProSitePatterns	PS00022	EGF-like domain signature 1.	758	769	IPR013032	EGF-like, conserved site		0	0	0	0	0	0	protein serrate	P18168	SERR_DROME	nsr
Phypoly_transcript_00244	1128	ProSitePatterns	PS00022	EGF-like domain signature 1.	952	963	IPR013032	EGF-like, conserved site		0	0	0	0	0	0	protein serrate	P18168	SERR_DROME	nsr
Phypoly_transcript_00244	1128	ProSitePatterns	PS01186	EGF-like domain signature 2.	952	963	IPR013032	EGF-like, conserved site		0	0	0	0	0	0	protein serrate	P18168	SERR_DROME	nsr
Phypoly_transcript_00244	1128	ProSitePatterns	PS00022	EGF-like domain signature 1.	239	250	IPR013032	EGF-like, conserved site		0	0	0	0	0	0	protein serrate	P18168	SERR_DROME	nsr
Phypoly_transcript_00244	1128	ProSiteProfiles	PS50026	EGF-like domain profile.	377	418	IPR000742	Epidermal growth factor-like domain	GO:0005515	0	0	0	0	0	0	protein serrate	P18168	SERR_DROME	nsr
Phypoly_transcript_00244	1128	ProSitePatterns	PS00022	EGF-like domain signature 1.	406	417	IPR013032	EGF-like, conserved site		0	0	0	0	0	0	protein serrate	P18168	SERR_DROME	nsr
Phypoly_transcript_00244	1128	ProSitePatterns	PS00022	EGF-like domain signature 1.	562	573	IPR013032	EGF-like, conserved site		0	0	0	0	0	0	protein serrate	P18168	SERR_DROME	nsr
Phypoly_transcript_00244	1128	ProSiteProfiles	PS50026	EGF-like domain profile.	928	964	IPR000742	Epidermal growth factor-like domain	GO:0005515	0	0	0	0	0	0	protein serrate	P18168	SERR_DROME	nsr
Phypoly_transcript_00246	819	Pfam	PF00995	Sec1 family	698	807	IPR001619	Sec1-like protein	GO:0006904|GO:0016192	0	0	0	0	0	0	dna ligase	P44121	DNLI_HAEIN	nsr
Phypoly_transcript_00246	980	Pfam	PF01068	ATP dependent DNA ligase domain	176	333	IPR012310	DNA ligase, ATP-dependent, central	GO:0003910|GO:0005524|GO:0006281|GO:0006310	0	0	0	0	0	0	dna ligase	P44121	DNLI_HAEIN	nsr
Phypoly_transcript_00247	1882	ProSiteProfiles	PS51651	DHR-2 domain profile.	1443	1878	IPR027357	DHR-2 domain		0	0	0	0	0	0	dedicator of cytokinesis protein 6	Q8VDR9	DOCK6_MOUSE	nsr
Phypoly_transcript_00247	1882	Pfam	PF06920	Dedicator of cytokinesis	1695	1870	IPR010703	Dedicator of cytokinesis C-terminal		0	0	0	0	0	0	dedicator of cytokinesis protein 6	Q8VDR9	DOCK6_MOUSE	nsr
Phypoly_transcript_00247	1882	Pfam	PF11878	Domain of unknown function (DUF3398)	86	137	IPR021816	Dedicator of cytokinesis C/D, N-terminal		0	0	0	0	0	0	dedicator of cytokinesis protein 6	Q8VDR9	DOCK6_MOUSE	nsr
Phypoly_transcript_00247	1882	ProSiteProfiles	PS51650	DHR-1 domain profile.	470	643	IPR027007	DHR-1 domain		0	0	0	0	0	0	dedicator of cytokinesis protein 6	Q8VDR9	DOCK6_MOUSE	nsr
Phypoly_transcript_00247	1882	Pfam	PF14429	C2 domain in Dock180 and Zizimin proteins	465	653	IPR027007	DHR-1 domain		0	0	0	0	0	0	dedicator of cytokinesis protein 6	Q8VDR9	DOCK6_MOUSE	nsr
Phypoly_transcript_00248	872	Pfam	PF00176	SNF2 family N-terminal domain	146	501	IPR000330	SNF2-related	GO:0003677|GO:0005524	0	0	0	0	0	0	gamma-tubulin complex component 2	Q921G8	GCP2_MOUSE	nsr
Phypoly_transcript_00248	872	ProSiteProfiles	PS50118	HMG boxes A and B DNA-binding domains profile.	587	653	IPR009071	High mobility group box domain		0	0	0	0	0	0	gamma-tubulin complex component 2	Q921G8	GCP2_MOUSE	nsr
Phypoly_transcript_00248	872	Pfam	PF09011	HMG-box domain	585	639	IPR009071	High mobility group box domain		0	0	0	0	0	0	gamma-tubulin complex component 2	Q921G8	GCP2_MOUSE	nsr
Phypoly_transcript_00248	872	Pfam	PF00271	Helicase conserved C-terminal domain	708	782	IPR001650	Helicase, C-terminal	GO:0003676|GO:0004386|GO:0005524	0	0	0	0	0	0	gamma-tubulin complex component 2	Q921G8	GCP2_MOUSE	nsr
Phypoly_transcript_00248	872	ProSiteProfiles	PS51192	Superfamilies 1 and 2 helicase ATP-binding type-1 domain profile.	155	343	IPR014001	Helicase, superfamily 1/2, ATP-binding domain		0	0	0	0	0	0	gamma-tubulin complex component 2	Q921G8	GCP2_MOUSE	nsr
Phypoly_transcript_00248	872	ProSiteProfiles	PS51194	Superfamilies 1 and 2 helicase C-terminal domain profile.	673	823	IPR001650	Helicase, C-terminal	GO:0003676|GO:0004386|GO:0005524	0	0	0	0	0	0	gamma-tubulin complex component 2	Q921G8	GCP2_MOUSE	nsr
Phypoly_transcript_00248	838	Pfam	PF04130	Spc97 / Spc98 family	169	700	IPR007259	Gamma-tubulin complex component protein	GO:0000226|GO:0000922|GO:0005815	0	0	0	0	0	0	gamma-tubulin complex component 2	Q921G8	GCP2_MOUSE	nsr
Phypoly_transcript_00249	1720	Pfam	PF13860	FlgD Ig-like domain	239	302	IPR025965	FlgD Ig-like domain		0	0	0	0	0	0	NA	NA	NA	nsr
Phypoly_transcript_00250	808	Pfam	PF02844	Phosphoribosylglycinamide synthetase, N domain	28	127	IPR020562	Phosphoribosylglycinamide synthetase, N-terminal	GO:0004637|GO:0009113	0	0	0	0	0	0	bifunctional purine biosynthetic protein purd	Q54GJ2	PUR2_DICDI	nsr
Phypoly_transcript_00250	808	Pfam	PF02843	Phosphoribosylglycinamide synthetase, C domain	353	448	IPR020560	Phosphoribosylglycinamide synthetase, C-domain	GO:0004637|GO:0009113	0	0	0	0	0	0	bifunctional purine biosynthetic protein purd	Q54GJ2	PUR2_DICDI	nsr
Phypoly_transcript_00250	808	Pfam	PF00586	AIR synthase related protein, N-terminal domain	505	596	IPR000728	AIR synthase related protein, N-terminal domain	GO:0003824	0	0	0	0	0	0	bifunctional purine biosynthetic protein purd	Q54GJ2	PUR2_DICDI	nsr
Phypoly_transcript_00250	808	Pfam	PF01071	Phosphoribosylglycinamide synthetase, ATP-grasp (A) domain	128	319	IPR020561	Phosphoribosylglycinamide synthetase, ATP-grasp (A) domain		0	0	0	0	0	0	bifunctional purine biosynthetic protein purd	Q54GJ2	PUR2_DICDI	nsr
Phypoly_transcript_00250	808	ProSiteProfiles	PS50975	ATP-grasp fold profile.	134	339	IPR011761	ATP-grasp fold	GO:0005524|GO:0046872	0	0	0	0	0	0	bifunctional purine biosynthetic protein purd	Q54GJ2	PUR2_DICDI	nsr
Phypoly_transcript_00250	808	Pfam	PF02769	AIR synthase related protein, C-terminal domain	629	787	IPR010918	AIR synthase-related protein, C-terminal domain		0	0	0	0	0	0	bifunctional purine biosynthetic protein purd	Q54GJ2	PUR2_DICDI	nsr
Phypoly_transcript_00250	808	ProSitePatterns	PS00184	Phosphoribosylglycinamide synthetase signature.	313	320	IPR020559	Phosphoribosylglycinamide synthetase, conserved site	GO:0004637|GO:0009113	0	0	0	0	0	0	bifunctional purine biosynthetic protein purd	Q54GJ2	PUR2_DICDI	nsr
Phypoly_transcript_00250	1084	Pfam	PF00632	HECT-domain (ubiquitin-transferase)	775	1084	IPR000569	HECT	GO:0004842	0	0	0	0	0	0	bifunctional purine biosynthetic protein purd	Q54GJ2	PUR2_DICDI	nsr
Phypoly_transcript_00250	1084	ProSiteProfiles	PS50237	HECT domain profile.	731	1084	IPR000569	HECT	GO:0004842	0	0	0	0	0	0	bifunctional purine biosynthetic protein purd	Q54GJ2	PUR2_DICDI	nsr
Phypoly_transcript_00253	1871	ProSitePatterns	PS00022	EGF-like domain signature 1.	1563	1574	IPR013032	EGF-like, conserved site		0	0	0	0	0	0	tenascin-x	P22105	TENX_HUMAN	nsr
Phypoly_transcript_00253	1871	Pfam	PF07645	Calcium-binding EGF domain	1445	1485	IPR001881	EGF-like calcium-binding domain	GO:0005509	0	0	0	0	0	0	tenascin-x	P22105	TENX_HUMAN	nsr
Phypoly_transcript_00253	1871	ProSitePatterns	PS01187	Calcium-binding EGF-like domain signature.	1445	1470	IPR018097	EGF-like calcium-binding, conserved site	GO:0005509	0	0	0	0	0	0	tenascin-x	P22105	TENX_HUMAN	nsr
Phypoly_transcript_00254	763	Pfam	PF00780	CNH domain	61	208	IPR001180	Citron-like	GO:0005083	0	0	0	0	0	0	NA	NA	NA	nsr
Phypoly_transcript_00254	667	Pfam	PF00780	CNH domain	7	260	IPR001180	Citron-like	GO:0005083	0	0	0	0	0	0	NA	NA	NA	nsr
Phypoly_transcript_00254	678	Pfam	PF00780	CNH domain	37	172	IPR001180	Citron-like	GO:0005083	0	0	0	0	0	0	NA	NA	NA	nsr
Phypoly_transcript_00255	1056	ProSitePatterns	PS00741	Dbl homology (DH) domain signature.	118	143	IPR001331	Guanine-nucleotide dissociation stimulator, CDC24, conserved site	GO:0005085|GO:0035556	0	0	0	0	0	0	rho guanine nucleotide exchange factor 4	Q9NR80	ARHG4_HUMAN	nsr
Phypoly_transcript_00255	1056	ProSiteProfiles	PS50010	Dbl homology (DH) domain profile.	1	170	IPR000219	Dbl homology (DH) domain	GO:0005089|GO:0035023	0	0	0	0	0	0	rho guanine nucleotide exchange factor 4	Q9NR80	ARHG4_HUMAN	nsr
Phypoly_transcript_00255	1056	ProSiteProfiles	PS50003	PH domain profile.	201	319	IPR001849	Pleckstrin homology domain		0	0	0	0	0	0	rho guanine nucleotide exchange factor 4	Q9NR80	ARHG4_HUMAN	nsr
Phypoly_transcript_00255	1056	Pfam	PF00621	RhoGEF domain	3	169	IPR000219	Dbl homology (DH) domain	GO:0005089|GO:0035023	0	0	0	0	0	0	rho guanine nucleotide exchange factor 4	Q9NR80	ARHG4_HUMAN	nsr
Phypoly_transcript_00255	371	Pfam	PF00621	RhoGEF domain	314	370	IPR000219	Dbl homology (DH) domain	GO:0005089|GO:0035023	0	0	0	0	0	0	rho guanine nucleotide exchange factor 4	Q9NR80	ARHG4_HUMAN	nsr
Phypoly_transcript_00255	371	ProSiteProfiles	PS50010	Dbl homology (DH) domain profile.	310	371	IPR000219	Dbl homology (DH) domain	GO:0005089|GO:0035023	0	0	0	0	0	0	rho guanine nucleotide exchange factor 4	Q9NR80	ARHG4_HUMAN	nsr
Phypoly_transcript_00255	85	ProSiteProfiles	PS50004	C2 domain profile.	15	85	IPR000008	C2 domain	GO:0005515	0	0	0	0	0	0	rho guanine nucleotide exchange factor 4	Q9NR80	ARHG4_HUMAN	nsr
Phypoly_transcript_00255	85	Pfam	PF00168	C2 domain	16	70	IPR000008	C2 domain	GO:0005515	0	0	0	0	0	0	rho guanine nucleotide exchange factor 4	Q9NR80	ARHG4_HUMAN	nsr
Phypoly_transcript_00258	1629	ProSitePatterns	PS00211	ABC transporters family signature.	1450	1464	IPR017871	ABC transporter, conserved site	GO:0005524|GO:0016887	0	0	0	0	0	0	abc transporter a family member 9	Q54DT1	ABCA9_DICDI	nsr
Phypoly_transcript_00258	1629	Pfam	PF12698	ABC-2 family transporter protein	1015	1243				0	0	0	0	0	0	abc transporter a family member 9	Q54DT1	ABCA9_DICDI	nsr
Phypoly_transcript_00258	1629	Pfam	PF12698	ABC-2 family transporter protein	10	259				0	0	0	0	0	0	abc transporter a family member 9	Q54DT1	ABCA9_DICDI	nsr
Phypoly_transcript_00258	1629	ProSiteProfiles	PS50893	ATP-binding cassette, ABC transporter-type domain profile.	1317	1548	IPR003439	ABC transporter-like	GO:0005524|GO:0016887	0	0	0	0	0	0	abc transporter a family member 9	Q54DT1	ABCA9_DICDI	nsr
Phypoly_transcript_00258	1629	ProSiteProfiles	PS50893	ATP-binding cassette, ABC transporter-type domain profile.	325	563	IPR003439	ABC transporter-like	GO:0005524|GO:0016887	0	0	0	0	0	0	abc transporter a family member 9	Q54DT1	ABCA9_DICDI	nsr
Phypoly_transcript_00258	1629	ProSitePatterns	PS00211	ABC transporters family signature.	465	479	IPR017871	ABC transporter, conserved site	GO:0005524|GO:0016887	0	0	0	0	0	0	abc transporter a family member 9	Q54DT1	ABCA9_DICDI	nsr
Phypoly_transcript_00258	1629	Pfam	PF00005	ABC transporter	350	492	IPR003439	ABC transporter-like	GO:0005524|GO:0016887	0	0	0	0	0	0	abc transporter a family member 9	Q54DT1	ABCA9_DICDI	nsr
Phypoly_transcript_00258	1629	Pfam	PF00005	ABC transporter	1335	1477	IPR003439	ABC transporter-like	GO:0005524|GO:0016887	0	0	0	0	0	0	abc transporter a family member 9	Q54DT1	ABCA9_DICDI	nsr
Phypoly_transcript_00259	862	ProSitePatterns	PS00178	Aminoacyl-transfer RNA synthetases class-I signature.	96	107	IPR001412	Aminoacyl-tRNA synthetase, class I, conserved site	GO:0000166|GO:0004812|GO:0005524|GO:0006418	-1.35222	0.0162573	1148.4	0.562702	2.40309	0.0723909	probable isoleucine--trna mitochondrial	Q54CE4	SYIM_DICDI	0-10h
Phypoly_transcript_00259	862	Pfam	PF08264	Anticodon-binding domain of tRNA	792	862	IPR013155	Valyl/Leucyl/Isoleucyl-tRNA synthetase, class I, anticodon-binding	GO:0000166|GO:0006418	-1.35222	0.0162573	1148.4	0.562702	2.40309	0.0723909	probable isoleucine--trna mitochondrial	Q54CE4	SYIM_DICDI	0-10h
Phypoly_transcript_00259	862	Pfam	PF00133	tRNA synthetases class I (I, L, M and V)	84	337	IPR002300	Aminoacyl-tRNA synthetase, class Ia	GO:0000166|GO:0004812|GO:0005524|GO:0006418	-1.35222	0.0162573	1148.4	0.562702	2.40309	0.0723909	probable isoleucine--trna mitochondrial	Q54CE4	SYIM_DICDI	0-10h
Phypoly_transcript_00259	862	Pfam	PF00133	tRNA synthetases class I (I, L, M and V)	388	746	IPR002300	Aminoacyl-tRNA synthetase, class Ia	GO:0000166|GO:0004812|GO:0005524|GO:0006418	-1.35222	0.0162573	1148.4	0.562702	2.40309	0.0723909	probable isoleucine--trna mitochondrial	Q54CE4	SYIM_DICDI	0-10h
Phypoly_transcript_00259	723	Pfam	PF00211	Adenylate and Guanylate cyclase catalytic domain	500	683	IPR001054	Adenylyl cyclase class-3/4/guanylyl cyclase	GO:0009190|GO:0016849|GO:0035556	-1.35222	0.0162573	1148.4	0.562702	2.40309	0.0723909	probable isoleucine--trna mitochondrial	Q54CE4	SYIM_DICDI	0-10h
Phypoly_transcript_00259	723	ProSiteProfiles	PS50125	Guanylate cyclase domain profile.	506	639	IPR001054	Adenylyl cyclase class-3/4/guanylyl cyclase	GO:0009190|GO:0016849|GO:0035556	-1.35222	0.0162573	1148.4	0.562702	2.40309	0.0723909	probable isoleucine--trna mitochondrial	Q54CE4	SYIM_DICDI	0-10h
Phypoly_transcript_00260	1827	Pfam	PF00271	Helicase conserved C-terminal domain	1321	1390	IPR001650	Helicase, C-terminal	GO:0003676|GO:0004386|GO:0005524	0	0	0	0	0	0	uncharacterized helicase	Q9P7T8	YIW2_SCHPO	nsr
Phypoly_transcript_00260	1827	ProSiteProfiles	PS51192	Superfamilies 1 and 2 helicase ATP-binding type-1 domain profile.	847	1013	IPR014001	Helicase, superfamily 1/2, ATP-binding domain		0	0	0	0	0	0	uncharacterized helicase	Q9P7T8	YIW2_SCHPO	nsr
Phypoly_transcript_00260	1827	ProSiteProfiles	PS51194	Superfamilies 1 and 2 helicase C-terminal domain profile.	1268	1434	IPR001650	Helicase, C-terminal	GO:0003676|GO:0004386|GO:0005524	0	0	0	0	0	0	uncharacterized helicase	Q9P7T8	YIW2_SCHPO	nsr
Phypoly_transcript_00260	1827	Pfam	PF00270	DEAD/DEAH box helicase	843	996	IPR011545	DNA/RNA helicase, DEAD/DEAH box type, N-terminal	GO:0003676|GO:0005524|GO:0008026	0	0	0	0	0	0	uncharacterized helicase	Q9P7T8	YIW2_SCHPO	nsr
Phypoly_transcript_00261	2042	Pfam	PF00498	FHA domain	61	124	IPR000253	Forkhead-associated (FHA) domain	GO:0005515	0	0	0	0	0	0	antigen ki-67	P46013	KI67_HUMAN	nsr
Phypoly_transcript_00262	1867	ProSiteProfiles	PS51205	VPS9 domain profile.	1728	1867	IPR003123	Vacuolar sorting protein 9		0	0	0	0	0	0	probable serine threonine-protein kinase ddb_g0282895	Q54RZ7	Y1199_DICDI	nsr
Phypoly_transcript_00262	1867	Pfam	PF07714	Protein tyrosine kinase	1377	1575	IPR001245	Serine-threonine/tyrosine-protein kinase catalytic domain	GO:0004672|GO:0006468	0	0	0	0	0	0	probable serine threonine-protein kinase ddb_g0282895	Q54RZ7	Y1199_DICDI	nsr
Phypoly_transcript_00262	1867	ProSiteProfiles	PS50089	Zinc finger RING-type profile.	805	842	IPR001841	Zinc finger, RING-type	GO:0005515|GO:0008270	0	0	0	0	0	0	probable serine threonine-protein kinase ddb_g0282895	Q54RZ7	Y1199_DICDI	nsr
Phypoly_transcript_00262	1867	ProSitePatterns	PS00518	Zinc finger RING-type signature.	819	828	IPR017907	Zinc finger, RING-type, conserved site		0	0	0	0	0	0	probable serine threonine-protein kinase ddb_g0282895	Q54RZ7	Y1199_DICDI	nsr
Phypoly_transcript_00262	1867	ProSiteProfiles	PS50011	Protein kinase domain profile.	1304	1582	IPR000719	Protein kinase domain	GO:0004672|GO:0005524|GO:0006468	0	0	0	0	0	0	probable serine threonine-protein kinase ddb_g0282895	Q54RZ7	Y1199_DICDI	nsr
Phypoly_transcript_00262	1867	Pfam	PF02204	Vacuolar sorting protein 9 (VPS9) domain	1767	1864	IPR003123	Vacuolar sorting protein 9		0	0	0	0	0	0	probable serine threonine-protein kinase ddb_g0282895	Q54RZ7	Y1199_DICDI	nsr
Phypoly_transcript_00262	1867	Pfam	PF13920	Zinc finger, C3HC4 type (RING finger)	802	847				0	0	0	0	0	0	probable serine threonine-protein kinase ddb_g0282895	Q54RZ7	Y1199_DICDI	nsr
Phypoly_transcript_00262	1867	ProSiteProfiles	PS50089	Zinc finger RING-type profile.	1225	1279	IPR001841	Zinc finger, RING-type	GO:0005515|GO:0008270	0	0	0	0	0	0	probable serine threonine-protein kinase ddb_g0282895	Q54RZ7	Y1199_DICDI	nsr
Phypoly_transcript_00263	1798	Pfam	PF02383	SacI homology domain	85	449	IPR002013	Synaptojanin, N-terminal	GO:0042578	0	0	0	0	0	0	probable phosphoinositide phosphatase sac9	Q7XZU0	SAC9_ARATH	nsr
Phypoly_transcript_00263	1798	ProSiteProfiles	PS50275	Sac phosphatase domain profile.	150	734	IPR002013	Synaptojanin, N-terminal	GO:0042578	0	0	0	0	0	0	probable phosphoinositide phosphatase sac9	Q7XZU0	SAC9_ARATH	nsr
Phypoly_transcript_00264	1849	Pfam	PF10497	Zinc-finger domain of monoamine-oxidase A repressor R1	515	632	IPR018866	Zinc-finger domain of monoamine-oxidase A repressor R1		0	0	0	0	0	0	NA	NA	NA	nsr
Phypoly_transcript_00264	1849	ProSiteProfiles	PS51184	JmjC domain profile.	144	309	IPR003347	JmjC domain	GO:0005515	0	0	0	0	0	0	NA	NA	NA	nsr
Phypoly_transcript_00264	1849	Pfam	PF02373	JmjC domain, hydroxylase	181	291	IPR003347	JmjC domain	GO:0005515	0	0	0	0	0	0	NA	NA	NA	nsr
Phypoly_transcript_00267	1791	ProSiteProfiles	PS50966	Zinc finger SWIM-type profile.	885	924	IPR007527	Zinc finger, SWIM-type	GO:0008270	0	0	0	0	0	0	NA	NA	NA	nsr
Phypoly_transcript_00269	168	Pfam	PF00329	Respiratory-chain NADH dehydrogenase, 30 Kd subunit	40	141	IPR001268	NADH:ubiquinone oxidoreductase, 30kDa subunit	GO:0008137|GO:0055114	0	0	0	0	0	0	nadh-quinone oxidoreductase subunit c	O84971	NUOC_RHOCA	nsr
Phypoly_transcript_00269	127	Pfam	PF00238	Ribosomal protein L14p/L23e	6	123	IPR000218	Ribosomal protein L14b/L23e	GO:0003735|GO:0005840|GO:0006412	0	0	0	0	0	0	nadh-quinone oxidoreductase subunit c	O84971	NUOC_RHOCA	nsr
Phypoly_transcript_00269	91	Pfam	PF00253	Ribosomal protein S14p/S29e	48	90	IPR001209	Ribosomal protein S14	GO:0003735|GO:0005622|GO:0005840|GO:0006412	0	0	0	0	0	0	nadh-quinone oxidoreductase subunit c	O84971	NUOC_RHOCA	nsr
Phypoly_transcript_00269	146	Pfam	PF00410	Ribosomal protein S8	8	118	IPR000630	Ribosomal protein S8	GO:0003735|GO:0005840|GO:0006412	0	0	0	0	0	0	nadh-quinone oxidoreductase subunit c	O84971	NUOC_RHOCA	nsr
Phypoly_transcript_00269	258	ProSiteProfiles	PS50096	IQ motif profile.	2	31	IPR000048	IQ motif, EF-hand binding site	GO:0005515	0	0	0	0	0	0	nadh-quinone oxidoreductase subunit c	O84971	NUOC_RHOCA	nsr
Phypoly_transcript_00270	1021	Pfam	PF09735	Membrane-associated apoptosis protein	16	995	IPR019137	Nck-associated protein 1		0	0	0	0	0	0	nck-associated protein 1 homolog	Q869Q3	NAPA_DICDI	nsr
Phypoly_transcript_00270	206	Pfam	PF09735	Membrane-associated apoptosis protein	23	188	IPR019137	Nck-associated protein 1		0	0	0	0	0	0	nck-associated protein 1 homolog	Q869Q3	NAPA_DICDI	nsr
Phypoly_transcript_00270	535	Pfam	PF10672	S-adenosylmethionine-dependent methyltransferase	319	477	IPR019614	S-adenosylmethionine-dependent methyltransferase	GO:0008168	0	0	0	0	0	0	nck-associated protein 1 homolog	Q869Q3	NAPA_DICDI	nsr
Phypoly_transcript_00272	1799	Pfam	PF15288	Zinc knuckle	1499	1521				0	0	0	0	0	0	transcription initiation factor tfiid subunit 1	Q54DH8	TAF1_DICDI	nsr
Phypoly_transcript_00272	1799	ProSiteProfiles	PS50014	Bromodomain profile.	1639	1709	IPR001487	Bromodomain	GO:0005515	0	0	0	0	0	0	transcription initiation factor tfiid subunit 1	Q54DH8	TAF1_DICDI	nsr
Phypoly_transcript_00272	1799	Pfam	PF12157	Protein of unknown function (DUF3591)	753	1219	IPR022591	Transcription initiation factor TFIID subunit 1, domain of unknown function		0	0	0	0	0	0	transcription initiation factor tfiid subunit 1	Q54DH8	TAF1_DICDI	nsr
Phypoly_transcript_00272	1799	Pfam	PF00439	Bromodomain	1632	1705	IPR001487	Bromodomain	GO:0005515	0	0	0	0	0	0	transcription initiation factor tfiid subunit 1	Q54DH8	TAF1_DICDI	nsr
Phypoly_transcript_00273	622	ProSiteProfiles	PS50011	Protein kinase domain profile.	267	527	IPR000719	Protein kinase domain	GO:0004672|GO:0005524|GO:0006468	-2.85499	5.71142e-05	495.117	0.709417	4.02443	0.000954987	probable serine threonine-protein kinase ddb_g0267514	Q55GU0	Y9955_DICDI	0-10h
Phypoly_transcript_00273	622	ProSitePatterns	PS00108	Serine/Threonine protein kinases active-site signature.	383	395	IPR008271	Serine/threonine-protein kinase, active site	GO:0004674|GO:0006468	-2.85499	5.71142e-05	495.117	0.709417	4.02443	0.000954987	probable serine threonine-protein kinase ddb_g0267514	Q55GU0	Y9955_DICDI	0-10h
Phypoly_transcript_00273	622	ProSitePatterns	PS00107	Protein kinases ATP-binding region signature.	273	294	IPR017441	Protein kinase, ATP binding site	GO:0005524	-2.85499	5.71142e-05	495.117	0.709417	4.02443	0.000954987	probable serine threonine-protein kinase ddb_g0267514	Q55GU0	Y9955_DICDI	0-10h
Phypoly_transcript_00273	622	Pfam	PF07714	Protein tyrosine kinase	269	523	IPR001245	Serine-threonine/tyrosine-protein kinase catalytic domain	GO:0004672|GO:0006468	-2.85499	5.71142e-05	495.117	0.709417	4.02443	0.000954987	probable serine threonine-protein kinase ddb_g0267514	Q55GU0	Y9955_DICDI	0-10h
Phypoly_transcript_00273	1026	Pfam	PF12849	PBP superfamily domain	706	984	IPR024370	PBP domain		-2.85499	5.71142e-05	495.117	0.709417	4.02443	0.000954987	probable serine threonine-protein kinase ddb_g0267514	Q55GU0	Y9955_DICDI	0-10h
Phypoly_transcript_00273	1026	Pfam	PF12849	PBP superfamily domain	77	337	IPR024370	PBP domain		-2.85499	5.71142e-05	495.117	0.709417	4.02443	0.000954987	probable serine threonine-protein kinase ddb_g0267514	Q55GU0	Y9955_DICDI	0-10h
Phypoly_transcript_00275	1147	Pfam	PF02145	Rap/ran-GAP	225	408	IPR000331	Rap GTPase activating protein domain	GO:0005096|GO:0051056	-2.96139	0.000672732	183.777	0.87088	3.40046	0.00671648	probable rho gtpase-activating protein cg5521	Q9VB98	Y5521_DROME	0-10h
Phypoly_transcript_00275	1147	ProSiteProfiles	PS50085	Rap GTPase activating proteins domain profile.	196	410	IPR000331	Rap GTPase activating protein domain	GO:0005096|GO:0051056	-2.96139	0.000672732	183.777	0.87088	3.40046	0.00671648	probable rho gtpase-activating protein cg5521	Q9VB98	Y5521_DROME	0-10h
Phypoly_transcript_00276	1867	Pfam	PF13424	Tetratricopeptide repeat	624	692				0	0	0	0	0	0	nephrocystin-3	P0CI65	NPHP3_DANRE	nsr
Phypoly_transcript_00276	1867	Pfam	PF13424	Tetratricopeptide repeat	741	814				0	0	0	0	0	0	nephrocystin-3	P0CI65	NPHP3_DANRE	nsr
Phypoly_transcript_00276	1867	Pfam	PF13424	Tetratricopeptide repeat	823	901				0	0	0	0	0	0	nephrocystin-3	P0CI65	NPHP3_DANRE	nsr
Phypoly_transcript_00276	1867	Pfam	PF13374	Tetratricopeptide repeat	702	739				0	0	0	0	0	0	nephrocystin-3	P0CI65	NPHP3_DANRE	nsr
Phypoly_transcript_00276	1867	Pfam	PF13374	Tetratricopeptide repeat	911	949				0	0	0	0	0	0	nephrocystin-3	P0CI65	NPHP3_DANRE	nsr
Phypoly_transcript_00276	1867	Pfam	PF13236	Clustered mitochondria	137	358	IPR025697	CLU domain		0	0	0	0	0	0	nephrocystin-3	P0CI65	NPHP3_DANRE	nsr
Phypoly_transcript_00276	1867	Pfam	PF00786	P21-Rho-binding domain	1128	1163	IPR000095	CRIB domain		0	0	0	0	0	0	nephrocystin-3	P0CI65	NPHP3_DANRE	nsr
Phypoly_transcript_00276	1867	ProSiteProfiles	PS50108	CRIB domain profile.	1128	1141	IPR000095	CRIB domain		0	0	0	0	0	0	nephrocystin-3	P0CI65	NPHP3_DANRE	nsr
Phypoly_transcript_00276	1867	Pfam	PF12807	Translation initiation factor eIF3 subunit 135	440	521				0	0	0	0	0	0	nephrocystin-3	P0CI65	NPHP3_DANRE	nsr
Phypoly_transcript_00276	1867	ProSiteProfiles	PS50293	TPR repeat region circular profile.	702	945	IPR013026	Tetratricopeptide repeat-containing domain	GO:0005515	0	0	0	0	0	0	nephrocystin-3	P0CI65	NPHP3_DANRE	nsr
Phypoly_transcript_00278	1714	Pfam	PF00169	PH domain	193	292	IPR001849	Pleckstrin homology domain		-2.15692	6.78696e-09	504.864	0.372132	5.79611	4.4142e-07	rho gtpase-activating protein 22	Q8BL80	RHG22_MOUSE	0-10h
Phypoly_transcript_00278	1714	ProSiteProfiles	PS50297	Ankyrin repeat region circular profile.	1541	1702	IPR020683	Ankyrin repeat-containing domain		-2.15692	6.78696e-09	504.864	0.372132	5.79611	4.4142e-07	rho gtpase-activating protein 22	Q8BL80	RHG22_MOUSE	0-10h
Phypoly_transcript_00278	1714	Pfam	PF00620	RhoGAP domain	320	469	IPR000198	Rho GTPase-activating protein domain	GO:0007165	-2.15692	6.78696e-09	504.864	0.372132	5.79611	4.4142e-07	rho gtpase-activating protein 22	Q8BL80	RHG22_MOUSE	0-10h
Phypoly_transcript_00278	1714	ProSiteProfiles	PS50088	Ankyrin repeat profile.	1616	1648	IPR002110	Ankyrin repeat	GO:0005515	-2.15692	6.78696e-09	504.864	0.372132	5.79611	4.4142e-07	rho gtpase-activating protein 22	Q8BL80	RHG22_MOUSE	0-10h
Phypoly_transcript_00278	1714	Pfam	PF12796	Ankyrin repeats (3 copies)	1587	1677	IPR020683	Ankyrin repeat-containing domain		-2.15692	6.78696e-09	504.864	0.372132	5.79611	4.4142e-07	rho gtpase-activating protein 22	Q8BL80	RHG22_MOUSE	0-10h
Phypoly_transcript_00278	1714	ProSiteProfiles	PS50238	Rho GTPase-activating proteins domain profile.	304	497	IPR000198	Rho GTPase-activating protein domain	GO:0007165	-2.15692	6.78696e-09	504.864	0.372132	5.79611	4.4142e-07	rho gtpase-activating protein 22	Q8BL80	RHG22_MOUSE	0-10h
Phypoly_transcript_00278	1714	ProSiteProfiles	PS50088	Ankyrin repeat profile.	1548	1581	IPR002110	Ankyrin repeat	GO:0005515	-2.15692	6.78696e-09	504.864	0.372132	5.79611	4.4142e-07	rho gtpase-activating protein 22	Q8BL80	RHG22_MOUSE	0-10h
Phypoly_transcript_00278	1714	ProSiteProfiles	PS50003	PH domain profile.	191	296	IPR001849	Pleckstrin homology domain		-2.15692	6.78696e-09	504.864	0.372132	5.79611	4.4142e-07	rho gtpase-activating protein 22	Q8BL80	RHG22_MOUSE	0-10h
Phypoly_transcript_00278	1714	Pfam	PF00023	Ankyrin repeat	1548	1571	IPR002110	Ankyrin repeat	GO:0005515	-2.15692	6.78696e-09	504.864	0.372132	5.79611	4.4142e-07	rho gtpase-activating protein 22	Q8BL80	RHG22_MOUSE	0-10h
Phypoly_transcript_00278	1714	ProSiteProfiles	PS50088	Ankyrin repeat profile.	1649	1681	IPR002110	Ankyrin repeat	GO:0005515	-2.15692	6.78696e-09	504.864	0.372132	5.79611	4.4142e-07	rho gtpase-activating protein 22	Q8BL80	RHG22_MOUSE	0-10h
Phypoly_transcript_00278	1714	ProSiteProfiles	PS50088	Ankyrin repeat profile.	1582	1615	IPR002110	Ankyrin repeat	GO:0005515	-2.15692	6.78696e-09	504.864	0.372132	5.79611	4.4142e-07	rho gtpase-activating protein 22	Q8BL80	RHG22_MOUSE	0-10h
Phypoly_transcript_00279	1819	Pfam	PF06452	Domain of unknown function (DUF1083)	18	220	IPR010502	Carbohydrate-binding domain, family 9	GO:0004553|GO:0016052|GO:0030246	0	0	0	0	0	0	NA	NA	NA	nsr
Phypoly_transcript_00281	1776	ProSiteProfiles	PS50004	C2 domain profile.	12	105	IPR000008	C2 domain	GO:0005515	0	0	0	0	0	0	nacht and wd repeat domain-containing protein 1	Q149M9	NWD1_HUMAN	nsr
Phypoly_transcript_00281	1776	ProSitePatterns	PS00678	Trp-Asp (WD) repeats signature.	1475	1489	IPR019775	WD40 repeat, conserved site		0	0	0	0	0	0	nacht and wd repeat domain-containing protein 1	Q149M9	NWD1_HUMAN	nsr
Phypoly_transcript_00281	1776	ProSitePatterns	PS00678	Trp-Asp (WD) repeats signature.	1353	1367	IPR019775	WD40 repeat, conserved site		0	0	0	0	0	0	nacht and wd repeat domain-containing protein 1	Q149M9	NWD1_HUMAN	nsr
Phypoly_transcript_00281	1776	ProSiteProfiles	PS50294	Trp-Asp (WD) repeats circular profile.	1205	1497	IPR017986	WD40-repeat-containing domain	GO:0005515	0	0	0	0	0	0	nacht and wd repeat domain-containing protein 1	Q149M9	NWD1_HUMAN	nsr
Phypoly_transcript_00281	1776	ProSiteProfiles	PS50082	Trp-Asp (WD) repeats profile.	1664	1704	IPR001680	WD40 repeat	GO:0005515	0	0	0	0	0	0	nacht and wd repeat domain-containing protein 1	Q149M9	NWD1_HUMAN	nsr
Phypoly_transcript_00281	1776	Pfam	PF13191	AAA ATPase domain	646	765				0	0	0	0	0	0	nacht and wd repeat domain-containing protein 1	Q149M9	NWD1_HUMAN	nsr
Phypoly_transcript_00281	1776	ProSiteProfiles	PS50082	Trp-Asp (WD) repeats profile.	1292	1333	IPR001680	WD40 repeat	GO:0005515	0	0	0	0	0	0	nacht and wd repeat domain-containing protein 1	Q149M9	NWD1_HUMAN	nsr
Phypoly_transcript_00281	1776	ProSiteProfiles	PS50082	Trp-Asp (WD) repeats profile.	1334	1368	IPR001680	WD40 repeat	GO:0005515	0	0	0	0	0	0	nacht and wd repeat domain-containing protein 1	Q149M9	NWD1_HUMAN	nsr
Phypoly_transcript_00281	1776	ProSiteProfiles	PS50294	Trp-Asp (WD) repeats circular profile.	1622	1704	IPR017986	WD40-repeat-containing domain	GO:0005515	0	0	0	0	0	0	nacht and wd repeat domain-containing protein 1	Q149M9	NWD1_HUMAN	nsr
Phypoly_transcript_00281	1776	ProSitePatterns	PS00678	Trp-Asp (WD) repeats signature.	1311	1325	IPR019775	WD40 repeat, conserved site		0	0	0	0	0	0	nacht and wd repeat domain-containing protein 1	Q149M9	NWD1_HUMAN	nsr
Phypoly_transcript_00281	1776	ProSiteProfiles	PS50082	Trp-Asp (WD) repeats profile.	1475	1497	IPR001680	WD40 repeat	GO:0005515	0	0	0	0	0	0	nacht and wd repeat domain-containing protein 1	Q149M9	NWD1_HUMAN	nsr
Phypoly_transcript_00281	1776	ProSitePatterns	PS00678	Trp-Asp (WD) repeats signature.	1682	1696	IPR019775	WD40 repeat, conserved site		0	0	0	0	0	0	nacht and wd repeat domain-containing protein 1	Q149M9	NWD1_HUMAN	nsr
Phypoly_transcript_00281	1776	Pfam	PF00400	WD domain, G-beta repeat	1658	1695	IPR001680	WD40 repeat	GO:0005515	0	0	0	0	0	0	nacht and wd repeat domain-containing protein 1	Q149M9	NWD1_HUMAN	nsr
Phypoly_transcript_00281	1776	Pfam	PF00400	WD domain, G-beta repeat	1288	1324	IPR001680	WD40 repeat	GO:0005515	0	0	0	0	0	0	nacht and wd repeat domain-containing protein 1	Q149M9	NWD1_HUMAN	nsr
Phypoly_transcript_00281	1776	Pfam	PF00400	WD domain, G-beta repeat	1473	1488	IPR001680	WD40 repeat	GO:0005515	0	0	0	0	0	0	nacht and wd repeat domain-containing protein 1	Q149M9	NWD1_HUMAN	nsr
Phypoly_transcript_00281	1776	Pfam	PF00400	WD domain, G-beta repeat	1329	1366	IPR001680	WD40 repeat	GO:0005515	0	0	0	0	0	0	nacht and wd repeat domain-containing protein 1	Q149M9	NWD1_HUMAN	nsr
Phypoly_transcript_00281	1776	Pfam	PF00400	WD domain, G-beta repeat	1369	1406	IPR001680	WD40 repeat	GO:0005515	0	0	0	0	0	0	nacht and wd repeat domain-containing protein 1	Q149M9	NWD1_HUMAN	nsr
Phypoly_transcript_00281	1776	Pfam	PF00168	C2 domain	13	104	IPR000008	C2 domain	GO:0005515	0	0	0	0	0	0	nacht and wd repeat domain-containing protein 1	Q149M9	NWD1_HUMAN	nsr
Phypoly_transcript_00281	1776	ProSiteProfiles	PS50082	Trp-Asp (WD) repeats profile.	1375	1415	IPR001680	WD40 repeat	GO:0005515	0	0	0	0	0	0	nacht and wd repeat domain-containing protein 1	Q149M9	NWD1_HUMAN	nsr
Phypoly_transcript_00281	1776	ProSitePatterns	PS00678	Trp-Asp (WD) repeats signature.	1393	1407	IPR019775	WD40 repeat, conserved site		0	0	0	0	0	0	nacht and wd repeat domain-containing protein 1	Q149M9	NWD1_HUMAN	nsr
Phypoly_transcript_00281	1776	ProSiteProfiles	PS50082	Trp-Asp (WD) repeats profile.	1205	1246	IPR001680	WD40 repeat	GO:0005515	0	0	0	0	0	0	nacht and wd repeat domain-containing protein 1	Q149M9	NWD1_HUMAN	nsr
Phypoly_transcript_00282	1755	Pfam	PF12783	Guanine nucleotide exchange factor in Golgi transport N-terminal	136	284				0	0	0	0	0	0	protein mon2 homolog	Q9VLT1	MON2_DROME	nsr
Phypoly_transcript_00282	1755	Pfam	PF09324	Domain of unknown function (DUF1981)	756	835	IPR015403	Domain of unknown function DUF1981, Sec7 associated		0	0	0	0	0	0	protein mon2 homolog	Q9VLT1	MON2_DROME	nsr
Phypoly_transcript_00284	1700	ProSiteProfiles	PS50188	B30.2/SPRY domain profile.	625	819	IPR001870	B30.2/SPRY domain		0	0	0	0	0	0	dual specificity protein kinase spla	P18160	SPLA_DICDI	nsr
Phypoly_transcript_00284	1700	ProSiteProfiles	PS50105	SAM domain profile.	883	947	IPR001660	Sterile alpha motif domain	GO:0005515	0	0	0	0	0	0	dual specificity protein kinase spla	P18160	SPLA_DICDI	nsr
Phypoly_transcript_00284	1700	ProSitePatterns	PS00109	Tyrosine protein kinases specific active-site signature.	1478	1490	IPR008266	Tyrosine-protein kinase, active site	GO:0004713|GO:0006468	0	0	0	0	0	0	dual specificity protein kinase spla	P18160	SPLA_DICDI	nsr
Phypoly_transcript_00284	1700	Pfam	PF07647	SAM domain (Sterile alpha motif)	882	944	IPR011510	Sterile alpha motif, type 2	GO:0005515	0	0	0	0	0	0	dual specificity protein kinase spla	P18160	SPLA_DICDI	nsr
Phypoly_transcript_00284	1700	ProSiteProfiles	PS50011	Protein kinase domain profile.	1358	1653	IPR000719	Protein kinase domain	GO:0004672|GO:0005524|GO:0006468	0	0	0	0	0	0	dual specificity protein kinase spla	P18160	SPLA_DICDI	nsr
Phypoly_transcript_00284	1700	ProSitePatterns	PS00107	Protein kinases ATP-binding region signature.	1364	1385	IPR017441	Protein kinase, ATP binding site	GO:0005524	0	0	0	0	0	0	dual specificity protein kinase spla	P18160	SPLA_DICDI	nsr
Phypoly_transcript_00284	1700	ProSiteProfiles	PS50188	B30.2/SPRY domain profile.	205	398	IPR001870	B30.2/SPRY domain		0	0	0	0	0	0	dual specificity protein kinase spla	P18160	SPLA_DICDI	nsr
Phypoly_transcript_00284	1700	Pfam	PF00622	SPRY domain	70	191	IPR003877	SPla/RYanodine receptor SPRY	GO:0005515	0	0	0	0	0	0	dual specificity protein kinase spla	P18160	SPLA_DICDI	nsr
Phypoly_transcript_00284	1700	Pfam	PF00622	SPRY domain	695	802	IPR003877	SPla/RYanodine receptor SPRY	GO:0005515	0	0	0	0	0	0	dual specificity protein kinase spla	P18160	SPLA_DICDI	nsr
Phypoly_transcript_00284	1700	Pfam	PF00622	SPRY domain	274	395	IPR003877	SPla/RYanodine receptor SPRY	GO:0005515	0	0	0	0	0	0	dual specificity protein kinase spla	P18160	SPLA_DICDI	nsr
Phypoly_transcript_00284	1700	ProSiteProfiles	PS50188	B30.2/SPRY domain profile.	1	196	IPR001870	B30.2/SPRY domain		0	0	0	0	0	0	dual specificity protein kinase spla	P18160	SPLA_DICDI	nsr
Phypoly_transcript_00284	1700	Pfam	PF07714	Protein tyrosine kinase	1358	1641	IPR001245	Serine-threonine/tyrosine-protein kinase catalytic domain	GO:0004672|GO:0006468	0	0	0	0	0	0	dual specificity protein kinase spla	P18160	SPLA_DICDI	nsr
Phypoly_transcript_00287	1796	ProSiteProfiles	PS50168	Death effector domain (DED) profile.	519	593	IPR001875	Death effector domain	GO:0005515|GO:0042981	2.26218	0.000901574	88.6657	0.681468	-3.31957	0.0247205	NA	NA	NA	6-10h
Phypoly_transcript_00287	1796	ProSitePatterns	PS00615	C-type lectin domain signature.	351	374	IPR018378	C-type lectin, conserved site		2.26218	0.000901574	88.6657	0.681468	-3.31957	0.0247205	NA	NA	NA	6-10h
Phypoly_transcript_00288	1815	Pfam	PF14752	Retinol binding protein receptor	1294	1799				2.1242	0.000708721	282.254	0.627313	-3.38618	0.0257366	coiled-coil domain-containing protein 180	Q9P1Z9	CC180_HUMAN	0-6h
Phypoly_transcript_00289	1765	ProSiteProfiles	PS51666	QLQ domain profile.	315	350	IPR014978	Glutamine-Leucine-Glutamine, QLQ	GO:0005524|GO:0005634|GO:0006355|GO:0016818	0	0	0	0	0	0	chromatin structure-remodeling complex subunit snf21	Q9UTN6	SNF21_SCHPO	nsr
Phypoly_transcript_00289	1765	Pfam	PF14619	Snf2-ATP coupling, chromatin remodelling complex	1427	1483				0	0	0	0	0	0	chromatin structure-remodeling complex subunit snf21	Q9UTN6	SNF21_SCHPO	nsr
Phypoly_transcript_00289	1765	ProSiteProfiles	PS51192	Superfamilies 1 and 2 helicase ATP-binding type-1 domain profile.	914	1080	IPR014001	Helicase, superfamily 1/2, ATP-binding domain		0	0	0	0	0	0	chromatin structure-remodeling complex subunit snf21	Q9UTN6	SNF21_SCHPO	nsr
Phypoly_transcript_00289	1765	Pfam	PF00176	SNF2 family N-terminal domain	905	1196	IPR000330	SNF2-related	GO:0003677|GO:0005524	0	0	0	0	0	0	chromatin structure-remodeling complex subunit snf21	Q9UTN6	SNF21_SCHPO	nsr
Phypoly_transcript_00289	1765	ProSiteProfiles	PS51194	Superfamilies 1 and 2 helicase C-terminal domain profile.	1217	1380	IPR001650	Helicase, C-terminal	GO:0003676|GO:0004386|GO:0005524	0	0	0	0	0	0	chromatin structure-remodeling complex subunit snf21	Q9UTN6	SNF21_SCHPO	nsr
Phypoly_transcript_00289	1765	Pfam	PF00439	Bromodomain	1609	1673	IPR001487	Bromodomain	GO:0005515	0	0	0	0	0	0	chromatin structure-remodeling complex subunit snf21	Q9UTN6	SNF21_SCHPO	nsr
Phypoly_transcript_00289	1765	ProSitePatterns	PS00633	Bromodomain signature.	1607	1662	IPR018359	Bromodomain, conserved site		0	0	0	0	0	0	chromatin structure-remodeling complex subunit snf21	Q9UTN6	SNF21_SCHPO	nsr
Phypoly_transcript_00289	1765	ProSiteProfiles	PS50014	Bromodomain profile.	1602	1670	IPR001487	Bromodomain	GO:0005515	0	0	0	0	0	0	chromatin structure-remodeling complex subunit snf21	Q9UTN6	SNF21_SCHPO	nsr
Phypoly_transcript_00289	1765	Pfam	PF00271	Helicase conserved C-terminal domain	1248	1327	IPR001650	Helicase, C-terminal	GO:0003676|GO:0004386|GO:0005524	0	0	0	0	0	0	chromatin structure-remodeling complex subunit snf21	Q9UTN6	SNF21_SCHPO	nsr
Phypoly_transcript_00289	1765	Pfam	PF07529	HSA	719	780	IPR014012	Helicase/SANT-associated, DNA binding		0	0	0	0	0	0	chromatin structure-remodeling complex subunit snf21	Q9UTN6	SNF21_SCHPO	nsr
Phypoly_transcript_00289	1765	ProSiteProfiles	PS51204	HSA domain profile.	708	780	IPR014012	Helicase/SANT-associated, DNA binding		0	0	0	0	0	0	chromatin structure-remodeling complex subunit snf21	Q9UTN6	SNF21_SCHPO	nsr
Phypoly_transcript_00290	1776	ProSiteProfiles	PS51184	JmjC domain profile.	151	312	IPR003347	JmjC domain	GO:0005515	-1.73913	0.000408483	48.4494	0.492037	3.53454	0.0184018	NA	NA	NA	0-6h
Phypoly_transcript_00290	1776	Pfam	PF00855	PWWP domain	1656	1732	IPR000313	PWWP domain		-1.73913	0.000408483	48.4494	0.492037	3.53454	0.0184018	NA	NA	NA	0-6h
Phypoly_transcript_00290	1776	Pfam	PF02373	JmjC domain, hydroxylase	207	286	IPR003347	JmjC domain	GO:0005515	-1.73913	0.000408483	48.4494	0.492037	3.53454	0.0184018	NA	NA	NA	0-6h
Phypoly_transcript_00291	1723	Pfam	PF13086	AAA domain	909	1300				0	0	0	0	0	0	nfx1-type zinc finger-containing protein 1	Q9P2E3	ZNFX1_HUMAN	nsr
Phypoly_transcript_00291	1723	ProSiteProfiles	PS50103	Zinc finger C3H1-type profile.	41	68	IPR000571	Zinc finger, CCCH-type	GO:0046872	0	0	0	0	0	0	nfx1-type zinc finger-containing protein 1	Q9P2E3	ZNFX1_HUMAN	nsr
Phypoly_transcript_00291	1723	Pfam	PF13087	AAA domain	1313	1495				0	0	0	0	0	0	nfx1-type zinc finger-containing protein 1	Q9P2E3	ZNFX1_HUMAN	nsr
Phypoly_transcript_00291	1723	Pfam	PF00313	'Cold-shock' DNA-binding domain	363	421	IPR002059	Cold-shock protein, DNA-binding	GO:0003677|GO:0006355	0	0	0	0	0	0	nfx1-type zinc finger-containing protein 1	Q9P2E3	ZNFX1_HUMAN	nsr
Phypoly_transcript_00292	1753	Pfam	PF01044	Vinculin family	5	248	IPR006077	Vinculin/alpha-catenin	GO:0005198|GO:0007155|GO:0015629	-1.7726	0.000297603	288.583	0.490024	3.61738	0.00358165	probable vinculin	Q54MH2	VINC_DICDI	0-10h
Phypoly_transcript_00293	266	Pfam	PF00078	Reverse transcriptase (RNA-dependent DNA polymerase)	59	145	IPR000477	Reverse transcriptase	GO:0003723|GO:0003964|GO:0006278	0	0	0	0	0	0	NA	NA	NA	nsr
Phypoly_transcript_00293	266	ProSiteProfiles	PS50878	Reverse transcriptase (RT) catalytic domain profile.	1	157	IPR000477	Reverse transcriptase	GO:0003723|GO:0003964|GO:0006278	0	0	0	0	0	0	NA	NA	NA	nsr
Phypoly_transcript_00294	1715	Pfam	PF00534	Glycosyl transferases group 1	1475	1640	IPR001296	Glycosyl transferase, family 1	GO:0009058	0	0	0	0	0	0	glycogen synthase	B8G1G3	GLGA_DESHD	nsr
Phypoly_transcript_00294	1715	Pfam	PF08323	Starch synthase catalytic domain	1188	1425	IPR013534	Starch synthase, catalytic domain		0	0	0	0	0	0	glycogen synthase	B8G1G3	GLGA_DESHD	nsr
Phypoly_transcript_00295	572	ProSiteProfiles	PS51450	Leucine-rich repeat profile.	70	91	IPR001611	Leucine-rich repeat	GO:0005515	0	0	0	0	0	0	atp-dependent rna helicase fal1	Q5AUL4	FAL1_EMENI	nsr
Phypoly_transcript_00295	572	ProSiteProfiles	PS51450	Leucine-rich repeat profile.	45	66	IPR001611	Leucine-rich repeat	GO:0005515	0	0	0	0	0	0	atp-dependent rna helicase fal1	Q5AUL4	FAL1_EMENI	nsr
Phypoly_transcript_00295	1160	Pfam	PF00270	DEAD/DEAH box helicase	824	972	IPR011545	DNA/RNA helicase, DEAD/DEAH box type, N-terminal	GO:0003676|GO:0005524|GO:0008026	0	0	0	0	0	0	atp-dependent rna helicase fal1	Q5AUL4	FAL1_EMENI	nsr
Phypoly_transcript_00295	1160	ProSiteProfiles	PS51194	Superfamilies 1 and 2 helicase C-terminal domain profile.	1022	1160	IPR001650	Helicase, C-terminal	GO:0003676|GO:0004386|GO:0005524	0	0	0	0	0	0	atp-dependent rna helicase fal1	Q5AUL4	FAL1_EMENI	nsr
Phypoly_transcript_00295	1160	Pfam	PF00271	Helicase conserved C-terminal domain	1051	1127	IPR001650	Helicase, C-terminal	GO:0003676|GO:0004386|GO:0005524	0	0	0	0	0	0	atp-dependent rna helicase fal1	Q5AUL4	FAL1_EMENI	nsr
Phypoly_transcript_00295	1160	ProSiteProfiles	PS51192	Superfamilies 1 and 2 helicase ATP-binding type-1 domain profile.	830	994	IPR014001	Helicase, superfamily 1/2, ATP-binding domain		0	0	0	0	0	0	atp-dependent rna helicase fal1	Q5AUL4	FAL1_EMENI	nsr
Phypoly_transcript_00296	1474	Pfam	PF04096	Nucleoporin autopeptidase	738	868	IPR007230	Peptidase S59, nucleoporin	GO:0005643|GO:0006810	0	0	0	0	0	0	nuclear pore complex protein nup96 homolog	Q8LLD0	NUP96_ARATH	nsr
Phypoly_transcript_00296	1474	Pfam	PF12110	Nuclear protein 96	1259	1471	IPR021967	Nuclear protein 96		0	0	0	0	0	0	nuclear pore complex protein nup96 homolog	Q8LLD0	NUP96_ARATH	nsr
Phypoly_transcript_00296	1474	ProSiteProfiles	PS51434	NUP C-terminal domain profile.	736	868	IPR007230	Peptidase S59, nucleoporin	GO:0005643|GO:0006810	0	0	0	0	0	0	nuclear pore complex protein nup96 homolog	Q8LLD0	NUP96_ARATH	nsr
Phypoly_transcript_00296	222	Pfam	PF12110	Nuclear protein 96	9	93	IPR021967	Nuclear protein 96		0	0	0	0	0	0	nuclear pore complex protein nup96 homolog	Q8LLD0	NUP96_ARATH	nsr
Phypoly_transcript_00298	1167	Pfam	PF07714	Protein tyrosine kinase	734	787	IPR001245	Serine-threonine/tyrosine-protein kinase catalytic domain	GO:0004672|GO:0006468	0	0	0	0	0	0	probable serine threonine-protein kinase pats1	Q55E58	PATS1_DICDI	nsr
Phypoly_transcript_00298	1167	Pfam	PF07714	Protein tyrosine kinase	431	637	IPR001245	Serine-threonine/tyrosine-protein kinase catalytic domain	GO:0004672|GO:0006468	0	0	0	0	0	0	probable serine threonine-protein kinase pats1	Q55E58	PATS1_DICDI	nsr
Phypoly_transcript_00298	1167	ProSiteProfiles	PS50011	Protein kinase domain profile.	429	794	IPR000719	Protein kinase domain	GO:0004672|GO:0005524|GO:0006468	0	0	0	0	0	0	probable serine threonine-protein kinase pats1	Q55E58	PATS1_DICDI	nsr
Phypoly_transcript_00298	1167	ProSitePatterns	PS00107	Protein kinases ATP-binding region signature.	435	460	IPR017441	Protein kinase, ATP binding site	GO:0005524	0	0	0	0	0	0	probable serine threonine-protein kinase pats1	Q55E58	PATS1_DICDI	nsr
Phypoly_transcript_00298	371	ProSiteProfiles	PS51450	Leucine-rich repeat profile.	99	120	IPR001611	Leucine-rich repeat	GO:0005515	0	0	0	0	0	0	probable serine threonine-protein kinase pats1	Q55E58	PATS1_DICDI	nsr
Phypoly_transcript_00298	371	ProSiteProfiles	PS51424	Roc domain profile.	179	371	IPR020859	ROC GTPase		0	0	0	0	0	0	probable serine threonine-protein kinase pats1	Q55E58	PATS1_DICDI	nsr
Phypoly_transcript_00298	371	Pfam	PF00071	Ras family	187	303	IPR001806	Small GTPase superfamily	GO:0005525|GO:0007264	0	0	0	0	0	0	probable serine threonine-protein kinase pats1	Q55E58	PATS1_DICDI	nsr
Phypoly_transcript_00298	371	ProSiteProfiles	PS51450	Leucine-rich repeat profile.	53	74	IPR001611	Leucine-rich repeat	GO:0005515	0	0	0	0	0	0	probable serine threonine-protein kinase pats1	Q55E58	PATS1_DICDI	nsr
Phypoly_transcript_00298	371	Pfam	PF13855	Leucine rich repeat	74	134				0	0	0	0	0	0	probable serine threonine-protein kinase pats1	Q55E58	PATS1_DICDI	nsr
Phypoly_transcript_00298	371	ProSiteProfiles	PS51450	Leucine-rich repeat profile.	75	95	IPR001611	Leucine-rich repeat	GO:0005515	0	0	0	0	0	0	probable serine threonine-protein kinase pats1	Q55E58	PATS1_DICDI	nsr
Phypoly_transcript_00298	371	ProSiteProfiles	PS51450	Leucine-rich repeat profile.	123	144	IPR001611	Leucine-rich repeat	GO:0005515	0	0	0	0	0	0	probable serine threonine-protein kinase pats1	Q55E58	PATS1_DICDI	nsr
Phypoly_transcript_00298	219	Pfam	PF00071	Ras family	16	181	IPR001806	Small GTPase superfamily	GO:0005525|GO:0007264	0	0	0	0	0	0	probable serine threonine-protein kinase pats1	Q55E58	PATS1_DICDI	nsr
Phypoly_transcript_00298	219	ProSiteProfiles	PS51420	small GTPase Rho family profile.	7	209	IPR003578	Small GTPase superfamily, Rho type	GO:0005525|GO:0005622|GO:0007264	0	0	0	0	0	0	probable serine threonine-protein kinase pats1	Q55E58	PATS1_DICDI	nsr
Phypoly_transcript_00299	1310	Pfam	PF00076	RNA recognition motif. (a.k.a. RRM, RBD, or RNP domain)	617	686	IPR000504	RNA recognition motif domain	GO:0003676	0	0	0	0	0	0	mediator of rna polymerase ii transcription subunit 27	Q55BX7	MED27_DICDI	nsr
Phypoly_transcript_00299	1310	ProSiteProfiles	PS50102	Eukaryotic RNA Recognition Motif (RRM) profile.	615	693	IPR000504	RNA recognition motif domain	GO:0003676	0	0	0	0	0	0	mediator of rna polymerase ii transcription subunit 27	Q55BX7	MED27_DICDI	nsr
Phypoly_transcript_00299	288	Pfam	PF11571	Mediator complex subunit 27	196	282	IPR021627	Mediator complex, subunit Med27		0	0	0	0	0	0	mediator of rna polymerase ii transcription subunit 27	Q55BX7	MED27_DICDI	nsr
Phypoly_transcript_00300	1779	ProSitePatterns	PS01159	WW/rsp5/WWP domain signature.	63	88	IPR001202	WW domain	GO:0005515	0	0	0	0	0	0	vacuolar protein 8	Q6C5Y8	VAC8_YARLI	nsr
Phypoly_transcript_00300	1779	ProSiteProfiles	PS50176	Armadillo/plakoglobin ARM repeat profile.	1665	1693	IPR000225	Armadillo	GO:0005515	0	0	0	0	0	0	vacuolar protein 8	Q6C5Y8	VAC8_YARLI	nsr
Phypoly_transcript_00300	1779	ProSiteProfiles	PS50176	Armadillo/plakoglobin ARM repeat profile.	1183	1225	IPR000225	Armadillo	GO:0005515	0	0	0	0	0	0	vacuolar protein 8	Q6C5Y8	VAC8_YARLI	nsr
Phypoly_transcript_00300	1779	ProSiteProfiles	PS50176	Armadillo/plakoglobin ARM repeat profile.	550	592	IPR000225	Armadillo	GO:0005515	0	0	0	0	0	0	vacuolar protein 8	Q6C5Y8	VAC8_YARLI	nsr
Phypoly_transcript_00300	1779	Pfam	PF01363	FYVE zinc finger	296	360	IPR000306	FYVE zinc finger	GO:0046872	0	0	0	0	0	0	vacuolar protein 8	Q6C5Y8	VAC8_YARLI	nsr
Phypoly_transcript_00300	1779	ProSiteProfiles	PS50176	Armadillo/plakoglobin ARM repeat profile.	1559	1605	IPR000225	Armadillo	GO:0005515	0	0	0	0	0	0	vacuolar protein 8	Q6C5Y8	VAC8_YARLI	nsr
Phypoly_transcript_00300	1779	ProSiteProfiles	PS50176	Armadillo/plakoglobin ARM repeat profile.	1604	1666	IPR000225	Armadillo	GO:0005515	0	0	0	0	0	0	vacuolar protein 8	Q6C5Y8	VAC8_YARLI	nsr
Phypoly_transcript_00300	1779	Pfam	PF00514	Armadillo/beta-catenin-like repeat	1050	1083	IPR000225	Armadillo	GO:0005515	0	0	0	0	0	0	vacuolar protein 8	Q6C5Y8	VAC8_YARLI	nsr
Phypoly_transcript_00300	1779	Pfam	PF00514	Armadillo/beta-catenin-like repeat	1654	1693	IPR000225	Armadillo	GO:0005515	0	0	0	0	0	0	vacuolar protein 8	Q6C5Y8	VAC8_YARLI	nsr
Phypoly_transcript_00300	1779	ProSiteProfiles	PS50020	WW/rsp5/WWP domain profile.	57	90	IPR001202	WW domain	GO:0005515	0	0	0	0	0	0	vacuolar protein 8	Q6C5Y8	VAC8_YARLI	nsr
Phypoly_transcript_00300	1779	ProSiteProfiles	PS50176	Armadillo/plakoglobin ARM repeat profile.	1224	1266	IPR000225	Armadillo	GO:0005515	0	0	0	0	0	0	vacuolar protein 8	Q6C5Y8	VAC8_YARLI	nsr
Phypoly_transcript_00300	1779	ProSitePatterns	PS01159	WW/rsp5/WWP domain signature.	134	159	IPR001202	WW domain	GO:0005515	0	0	0	0	0	0	vacuolar protein 8	Q6C5Y8	VAC8_YARLI	nsr
Phypoly_transcript_00300	1779	ProSiteProfiles	PS50176	Armadillo/plakoglobin ARM repeat profile.	1055	1097	IPR000225	Armadillo	GO:0005515	0	0	0	0	0	0	vacuolar protein 8	Q6C5Y8	VAC8_YARLI	nsr
Phypoly_transcript_00300	1779	Pfam	PF00397	WW domain	59	88	IPR001202	WW domain	GO:0005515	0	0	0	0	0	0	vacuolar protein 8	Q6C5Y8	VAC8_YARLI	nsr
Phypoly_transcript_00300	1779	Pfam	PF00397	WW domain	130	159	IPR001202	WW domain	GO:0005515	0	0	0	0	0	0	vacuolar protein 8	Q6C5Y8	VAC8_YARLI	nsr
Phypoly_transcript_00300	1779	ProSiteProfiles	PS50176	Armadillo/plakoglobin ARM repeat profile.	638	676	IPR000225	Armadillo	GO:0005515	0	0	0	0	0	0	vacuolar protein 8	Q6C5Y8	VAC8_YARLI	nsr
Phypoly_transcript_00300	1779	ProSiteProfiles	PS50176	Armadillo/plakoglobin ARM repeat profile.	821	864	IPR000225	Armadillo	GO:0005515	0	0	0	0	0	0	vacuolar protein 8	Q6C5Y8	VAC8_YARLI	nsr
Phypoly_transcript_00300	1779	ProSiteProfiles	PS50178	Zinc finger FYVE/FYVE-related type profile.	300	360	IPR017455	Zinc finger, FYVE-related		0	0	0	0	0	0	vacuolar protein 8	Q6C5Y8	VAC8_YARLI	nsr
Phypoly_transcript_00300	1779	ProSiteProfiles	PS50020	WW/rsp5/WWP domain profile.	128	161	IPR001202	WW domain	GO:0005515	0	0	0	0	0	0	vacuolar protein 8	Q6C5Y8	VAC8_YARLI	nsr
Phypoly_transcript_00301	1692	Pfam	PF02671	Paired amphipathic helix repeat	658	704	IPR003822	Paired amphipathic helix	GO:0005634|GO:0006355	0	0	0	0	0	0	paired amphipathic helix protein sin3b	Q62141	SIN3B_MOUSE	nsr
Phypoly_transcript_00301	1692	Pfam	PF02671	Paired amphipathic helix repeat	546	592	IPR003822	Paired amphipathic helix	GO:0005634|GO:0006355	0	0	0	0	0	0	paired amphipathic helix protein sin3b	Q62141	SIN3B_MOUSE	nsr
Phypoly_transcript_00301	1692	Pfam	PF02671	Paired amphipathic helix repeat	825	870	IPR003822	Paired amphipathic helix	GO:0005634|GO:0006355	0	0	0	0	0	0	paired amphipathic helix protein sin3b	Q62141	SIN3B_MOUSE	nsr
Phypoly_transcript_00301	1692	ProSiteProfiles	PS51477	PAH domain profile.	805	873	IPR003822	Paired amphipathic helix	GO:0005634|GO:0006355	0	0	0	0	0	0	paired amphipathic helix protein sin3b	Q62141	SIN3B_MOUSE	nsr
Phypoly_transcript_00301	1692	Pfam	PF08295	Sin3 family co-repressor	902	1001	IPR013194	Histone deacetylase interacting		0	0	0	0	0	0	paired amphipathic helix protein sin3b	Q62141	SIN3B_MOUSE	nsr
Phypoly_transcript_00301	1692	ProSiteProfiles	PS51477	PAH domain profile.	636	706	IPR003822	Paired amphipathic helix	GO:0005634|GO:0006355	0	0	0	0	0	0	paired amphipathic helix protein sin3b	Q62141	SIN3B_MOUSE	nsr
Phypoly_transcript_00301	1692	ProSiteProfiles	PS51477	PAH domain profile.	524	594	IPR003822	Paired amphipathic helix	GO:0005634|GO:0006355	0	0	0	0	0	0	paired amphipathic helix protein sin3b	Q62141	SIN3B_MOUSE	nsr
Phypoly_transcript_00302	1767	ProSitePatterns	PS00678	Trp-Asp (WD) repeats signature.	1342	1356	IPR019775	WD40 repeat, conserved site		0	0	0	0	0	0	nacht and wd repeat domain-containing protein 1	Q149M9	NWD1_HUMAN	nsr
Phypoly_transcript_00302	1767	ProSiteProfiles	PS50294	Trp-Asp (WD) repeats circular profile.	1281	1653	IPR017986	WD40-repeat-containing domain	GO:0005515	0	0	0	0	0	0	nacht and wd repeat domain-containing protein 1	Q149M9	NWD1_HUMAN	nsr
Phypoly_transcript_00302	1767	ProSiteProfiles	PS50082	Trp-Asp (WD) repeats profile.	1450	1482	IPR001680	WD40 repeat	GO:0005515	0	0	0	0	0	0	nacht and wd repeat domain-containing protein 1	Q149M9	NWD1_HUMAN	nsr
Phypoly_transcript_00302	1767	Pfam	PF05729	NACHT domain	586	734				0	0	0	0	0	0	nacht and wd repeat domain-containing protein 1	Q149M9	NWD1_HUMAN	nsr
Phypoly_transcript_00302	1767	ProSiteProfiles	PS50082	Trp-Asp (WD) repeats profile.	1573	1613	IPR001680	WD40 repeat	GO:0005515	0	0	0	0	0	0	nacht and wd repeat domain-containing protein 1	Q149M9	NWD1_HUMAN	nsr
Phypoly_transcript_00302	1767	ProSiteProfiles	PS50082	Trp-Asp (WD) repeats profile.	1408	1449	IPR001680	WD40 repeat	GO:0005515	0	0	0	0	0	0	nacht and wd repeat domain-containing protein 1	Q149M9	NWD1_HUMAN	nsr
Phypoly_transcript_00302	1767	ProSiteProfiles	PS50082	Trp-Asp (WD) repeats profile.	1281	1322	IPR001680	WD40 repeat	GO:0005515	0	0	0	0	0	0	nacht and wd repeat domain-containing protein 1	Q149M9	NWD1_HUMAN	nsr
Phypoly_transcript_00302	1767	ProSitePatterns	PS00678	Trp-Asp (WD) repeats signature.	1427	1441	IPR019775	WD40 repeat, conserved site		0	0	0	0	0	0	nacht and wd repeat domain-containing protein 1	Q149M9	NWD1_HUMAN	nsr
Phypoly_transcript_00302	1767	Pfam	PF00400	WD domain, G-beta repeat	1364	1398	IPR001680	WD40 repeat	GO:0005515	0	0	0	0	0	0	nacht and wd repeat domain-containing protein 1	Q149M9	NWD1_HUMAN	nsr
Phypoly_transcript_00302	1767	Pfam	PF00400	WD domain, G-beta repeat	1283	1312	IPR001680	WD40 repeat	GO:0005515	0	0	0	0	0	0	nacht and wd repeat domain-containing protein 1	Q149M9	NWD1_HUMAN	nsr
Phypoly_transcript_00302	1767	Pfam	PF00400	WD domain, G-beta repeat	1448	1482	IPR001680	WD40 repeat	GO:0005515	0	0	0	0	0	0	nacht and wd repeat domain-containing protein 1	Q149M9	NWD1_HUMAN	nsr
Phypoly_transcript_00302	1767	Pfam	PF00400	WD domain, G-beta repeat	1568	1603	IPR001680	WD40 repeat	GO:0005515	0	0	0	0	0	0	nacht and wd repeat domain-containing protein 1	Q149M9	NWD1_HUMAN	nsr
Phypoly_transcript_00302	1767	Pfam	PF00400	WD domain, G-beta repeat	1317	1355	IPR001680	WD40 repeat	GO:0005515	0	0	0	0	0	0	nacht and wd repeat domain-containing protein 1	Q149M9	NWD1_HUMAN	nsr
Phypoly_transcript_00302	1767	Pfam	PF00400	WD domain, G-beta repeat	1403	1440	IPR001680	WD40 repeat	GO:0005515	0	0	0	0	0	0	nacht and wd repeat domain-containing protein 1	Q149M9	NWD1_HUMAN	nsr
Phypoly_transcript_00302	1767	ProSiteProfiles	PS50082	Trp-Asp (WD) repeats profile.	1323	1355	IPR001680	WD40 repeat	GO:0005515	0	0	0	0	0	0	nacht and wd repeat domain-containing protein 1	Q149M9	NWD1_HUMAN	nsr
Phypoly_transcript_00302	1767	ProSitePatterns	PS00678	Trp-Asp (WD) repeats signature.	1550	1564	IPR019775	WD40 repeat, conserved site		0	0	0	0	0	0	nacht and wd repeat domain-containing protein 1	Q149M9	NWD1_HUMAN	nsr
Phypoly_transcript_00302	1767	ProSiteProfiles	PS50837	NACHT-NTPase domain profile.	583	718	IPR007111	NACHT nucleoside triphosphatase		0	0	0	0	0	0	nacht and wd repeat domain-containing protein 1	Q149M9	NWD1_HUMAN	nsr
Phypoly_transcript_00302	1767	ProSiteProfiles	PS50082	Trp-Asp (WD) repeats profile.	1367	1407	IPR001680	WD40 repeat	GO:0005515	0	0	0	0	0	0	nacht and wd repeat domain-containing protein 1	Q149M9	NWD1_HUMAN	nsr
Phypoly_transcript_00305	1715	ProSiteProfiles	PS50236	Clathrin heavy-chain (CHCR) repeat profile.	1131	1272	IPR000547	Clathrin, heavy chain/VPS, 7-fold repeat	GO:0006886|GO:0016192	0	0	0	0	0	0	clathrin heavy chain	P25870	CLH_DICDI	nsr
Phypoly_transcript_00305	1715	Pfam	PF01394	Clathrin propeller repeat	154	190	IPR022365	Clathrin, heavy chain, propeller repeat		0	0	0	0	0	0	clathrin heavy chain	P25870	CLH_DICDI	nsr
Phypoly_transcript_00305	1715	ProSiteProfiles	PS50236	Clathrin heavy-chain (CHCR) repeat profile.	836	975	IPR000547	Clathrin, heavy chain/VPS, 7-fold repeat	GO:0006886|GO:0016192	0	0	0	0	0	0	clathrin heavy chain	P25870	CLH_DICDI	nsr
Phypoly_transcript_00305	1715	ProSiteProfiles	PS50236	Clathrin heavy-chain (CHCR) repeat profile.	689	831	IPR000547	Clathrin, heavy chain/VPS, 7-fold repeat	GO:0006886|GO:0016192	0	0	0	0	0	0	clathrin heavy chain	P25870	CLH_DICDI	nsr
Phypoly_transcript_00305	1715	Pfam	PF09268	Clathrin, heavy-chain linker	332	355	IPR015348	Clathrin, heavy chain, linker, core motif	GO:0005198|GO:0006886|GO:0016192|GO:0030130|GO:0030132	0	0	0	0	0	0	clathrin heavy chain	P25870	CLH_DICDI	nsr
Phypoly_transcript_00305	1715	Pfam	PF13838	Clathrin-H-link	357	422				0	0	0	0	0	0	clathrin heavy chain	P25870	CLH_DICDI	nsr
Phypoly_transcript_00305	1715	ProSiteProfiles	PS50236	Clathrin heavy-chain (CHCR) repeat profile.	982	1127	IPR000547	Clathrin, heavy chain/VPS, 7-fold repeat	GO:0006886|GO:0016192	0	0	0	0	0	0	clathrin heavy chain	P25870	CLH_DICDI	nsr
Phypoly_transcript_00305	1715	Pfam	PF00637	Region in Clathrin and VPS	982	1122	IPR000547	Clathrin, heavy chain/VPS, 7-fold repeat	GO:0006886|GO:0016192	0	0	0	0	0	0	clathrin heavy chain	P25870	CLH_DICDI	nsr
Phypoly_transcript_00305	1715	Pfam	PF00637	Region in Clathrin and VPS	1132	1270	IPR000547	Clathrin, heavy chain/VPS, 7-fold repeat	GO:0006886|GO:0016192	0	0	0	0	0	0	clathrin heavy chain	P25870	CLH_DICDI	nsr
Phypoly_transcript_00305	1715	Pfam	PF00637	Region in Clathrin and VPS	1427	1565	IPR000547	Clathrin, heavy chain/VPS, 7-fold repeat	GO:0006886|GO:0016192	0	0	0	0	0	0	clathrin heavy chain	P25870	CLH_DICDI	nsr
[truncated: 50,457 more rows]
