# Supplementary material for: Transcriptome reprogramming during developmental switching in Physarum polycephalum involves extensive remodeling of intracellular signaling networks
Source: Sci Rep. 2017 Sep 26;7:12304. doi: 10.1038/s41598-017-12250-5 (PMC5615045; doi:10.1038/s41598-017-12250-5)
Supplement: Supplementary file 3 — Supplementary Table 2 [file 41598_2017_12250_MOESM3_ESM.xlsx]

## Sheet: Sheet1
_0	QUERY	DDB_G_dicty	Query_Range	Query_Frame	Length	Match_Range	Match_Frame	Description	Score	evalue	Identity	Log2_FoldChange	pvalue	baseMean	IfcSE	stat	padj	UniProt Name	UniProt_ID	UniProt_Acc	Regulation
1	Phypoly_transcript_00002	DDB_G0274915	3533..6214	2	1840	928..1837		|DNA coding sequence|gene: DDB_G0274915 on chromosome: 2 position 4442899 to 4448685, translation	781	1.8e-73	0.297	0	0	0	0	0	0	NA	NA	NA	nsr
2	Phypoly_transcript_00003	DDB_G0288915	8647..10383	-2	1187	548..1137		|DNA coding sequence|gene: DDB_G0288915 on chromosome: 5 position 2114788 to 2118427, translation	161	1.4e-07	0.238	-1.68938	0.00215487	1267.45	0.550644	3.06801	0.0555244	lipoxygenase homology domain-containing protein 1	C8YR32	LOXH1_MOUSE	0-6h
3	Phypoly_transcript_00004	DDB_G0273357	12672..13415	3	660	246..490		|DNA coding sequence|gene: DDB_G0273357 on chromosome: 2 position 2693104 to 2695175, translation	191	4e-11	0.271	0	0	0	0	0	0	NA	NA	NA	nsr
4	Phypoly_transcript_00005	DDB_G0292846	203..343	2	369	166..220		|DNA coding sequence|gene: DDB_G0292846 on chromosome: 6 position 2145680 to 2146875, translation	120	6.5e-07	0.455	0	0	0	0	0	0	NA	NA	NA	nsr
5	Phypoly_transcript_00007	DDB_G0273451	2416..3810	1	5631	2353..2804		|DNA coding sequence|gene: DDB_G0273451 on chromosome: 2 position 2894718 to 2911917, translation	583	1e-64	0.307	0	0	0	0	0	0	NA	NA	NA	nsr
6	Phypoly_transcript_00008	DDB_G0270488	3051..9554	3	3521	871..3056		|DNA coding sequence|gene: DDB_G0270488 on chromosome: 1 position 2594752 to 2606541, translation	2348	0	0.297	3.56605	3.13174e-12	1436.86	0.511505	-6.97168	4.82016e-10	laminin subunit alpha	Q00174	LAMA_DROME	0-10h
7	Phypoly_transcript_00009	DDB_G0269086	1249..2397	-2	938	445..840		|DNA coding sequence|gene: DDB_G0269086 on chromosome: 1 position 2113025 to 2116145, translation	253	2.7e-16	0.295	-0.974114	0.0202913	3285.19	0.419711	2.32092	0.08518	NA	NA	NA	0-10h
8	Phypoly_transcript_00010											-2.53304	0.000908867	263.333	0.763581	3.31732	0.00842248	fatty acid synthase subunit alpha	P78615	FAS2_EMEND	0-10h
9	Phypoly_transcript_00012	DDB_G0282271	8311..8538	-2	482	390..472		|DNA coding sequence|gene: gxcV on chromosome: 3 position 5595367 to 5597368, translation	123	0.00043	0.333	0	0	0	0	0	0	NA	NA	NA	nsr
10	Phypoly_transcript_00013	DDB_G0275069	73..3783	1	2604	13..1236		|DNA coding sequence|gene: pks16 on chromosome: 2 position 5110511 to 5118465, translation	1149	2.2e-123	0.28	0	0	0	0	0	0	NA	NA	NA	nsr
11	Phypoly_transcript_00014	DDB_G0295765	8537..11230	2	5901	4991..5900		|DNA coding sequence|gene: mdn1 on chromosome: 2 position 5627352 to 5645601, translation	1134	0	0.335	0	0	0	0	0	0	NA	NA	NA	nsr
12	Phypoly_transcript_00015	DDB_G0281947	4725..5987	3	4583	1953..2381		|DNA coding sequence|gene: tra1 on chromosome: 3 position 5137846 to 5151854, translation	844	0	0.413	0	0	0	0	0	0	NA	NA	NA	nsr
13	Phypoly_transcript_00016	DDB_G0273451	3070..5688	1	5631	2113..2983		|DNA coding sequence|gene: DDB_G0273451 on chromosome: 2 position 2894718 to 2911917, translation	389	4.2e-31	0.232	0	0	0	0	0	0	NA	NA	NA	nsr
14	Phypoly_transcript_00017	DDB_G0268504	9489..11717	-2	5293	2085..2806		|DNA coding sequence|gene: DDB_G0268504 on chromosome: 1 position 642853 to 659065, translation	751	3.4e-99	0.296	0	0	0	0	0	0	NA	NA	NA	nsr
15	Phypoly_transcript_00018	DDB_G0270488	155..6655	2	3521	6..2203		|DNA coding sequence|gene: DDB_G0270488 on chromosome: 1 position 2594752 to 2606541, translation	2814	9.5e-294	0.317	0	0	0	0	0	0	NA	NA	NA	nsr
16	Phypoly_transcript_00019	DDB_G0273573	6333..8444	3	5631	2074..2805		|DNA coding sequence|gene: DDB_G0273573 on chromosome: 2 position 3119869 to 3137068, translation	350	5.1e-27	0.234	0	0	0	0	0	0	NA	NA	NA	nsr
17	Phypoly_transcript_00020	DDB_G0286725	132..2936	3	3374	1..958		|DNA coding sequence|gene: vps13A on chromosome: 4 position 4889609 to 4899939, translation	1396	2.1e-294	0.351	-1.31137	0.0163429	391.264	0.546139	2.40117	0.0726762	vacuolar protein sorting-associated protein 13a	Q54LB8	VP13A_DICDI	0-10h
18	Phypoly_transcript_00021	DDB_G0286725	281..2344	2	3374	2..684		|DNA coding sequence|gene: vps13A on chromosome: 4 position 4889609 to 4899939, translation	660	1.3e-58	0.275	0	0	0	0	0	0	NA	NA	NA	nsr
19	Phypoly_transcript_00023	DDB_G0280959	87..842	-3	1158	891..1158		|DNA coding sequence|gene: DG1113 on chromosome: 3 position 4213401 to 4217074, translation	341	5.3e-27	0.336	0	0	0	0	0	0	NA	NA	NA	nsr
20	Phypoly_transcript_00024	DDB_G0286725	8561..9421	2	3374	2991..3283		|DNA coding sequence|gene: vps13A on chromosome: 4 position 4889609 to 4899939, translation	236	1.2e-13	0.256	0	0	0	0	0	0	NA	NA	NA	nsr
21	Phypoly_transcript_00025	DDB_G0291380	8289..9380	3	3158	2814..3156		|DNA coding sequence|gene: atr1 on chromosome: 6 position 214264 to 224083, translation	483	1.6e-41	0.339	2.19783	0.000113523	389.617	0.56943	-3.85971	0.00167048	serine-protein kinase atm	Q62388	ATM_MOUSE	0-10h
22	Phypoly_transcript_00026	DDB_G0268850	4061..5200	2	2662	21..424		|DNA coding sequence|gene: DDB_G0268850 on chromosome: 1 position 2235139 to 2243566, translation	236	2.5e-15	0.254	-1.67208	0.0158585	1887.94	0.693189	2.41216	0.0712942	sacsin	Q9NZJ4	SACS_HUMAN	0-10h
23	Phypoly_transcript_00028	DDB_G0275415	3614..5650	2	2992	1127..1807		|DNA coding sequence|gene: DDB_G0275415 on chromosome: 2 position 5440439 to 5449952, translation	1354	2.4e-211	0.425	0	0	0	0	0	0	NA	NA	NA	nsr
24	Phypoly_transcript_00031	DDB_G0276355	1489..1764	1	4731	2341..2431		|DNA coding sequence|gene: dhcA on chromosome: 2 position 6681538 to 6695830, translation	120	3.4e-07	0.283	0	0	0	0	0	0	NA	NA	NA	nsr
25	Phypoly_transcript_00032	DDB_G0285063	7458..9038	3	3793	2552..3065		|DNA coding sequence|gene: DDB_G0285063 on chromosome: 4 position 2707152 to 2718912, translation	436	2.7e-88	0.281	0	0	0	0	0	0	NA	NA	NA	nsr
26	Phypoly_transcript_00033	DDB_G0275399	5525..7666	2	2177	571..1305		|DNA coding sequence|gene: DDB_G0275399 on chromosome: 2 position 5375069 to 5381793, translation	790	1e-102	0.298	0	0	0	0	0	0	NA	NA	NA	nsr
27	Phypoly_transcript_00036	DDB_G0279083	4895..7165	2	3104	1855..2626		|DNA coding sequence|gene: utp20 on chromosome: 3 position 1583286 to 1592966, translation	565	2.5e-106	0.223	0	0	0	0	0	0	NA	NA	NA	nsr
28	Phypoly_transcript_00037	DDB_G0275077	4175..6304	2	2605	8..740		|DNA coding sequence|gene: pks17 on chromosome: 2 position 5134435 to 5142355, translation	677	9.7e-61	0.294	1.33525	0.00719393	35.0484	0.496796	-2.68773	0.0402406	polyketide synthase	P40806	PKSJ_BACSU	0-10h
29	Phypoly_transcript_00038	DDB_G0291249	6630..7937	3	2404	1328..1766		|DNA coding sequence|gene: rrpB on chromosome: 6 position 442657 to 449964, translation	343	8.1e-27	0.268	2.65041	2.18201e-06	1382.07	0.559655	-4.73579	6.53812e-05	probable rna-dependent rna polymerase 1	Q0DXS3	RDR1_ORYSJ	0-10h
30	Phypoly_transcript_00041	DDB_G0291788	229..2151	1	2537	124..766		|DNA coding sequence|gene: adprt3 on chromosome: 6 position 795337 to 803296, translation	528	2.6e-207	0.294	1.96504	0.00496538	632.653	0.699486	-2.80927	0.0303958	poly(adp-ribose) polymerase pme-5	Q9TXQ1	PME5_CAEEL	0-10h
31	Phypoly_transcript_00042	DDB_G0271520	86..2479	2	2513	3..810		|DNA coding sequence|gene: pks5 on chromosome: 2 position 499181 to 506804, translation	847	5.2e-82	0.302	1.91365	5.24012e-05	1079.02	0.473131	-4.04465	0.000893054	lovastatin nonaketide synthase	Q0C8M3	LNKS_ASPTN	0-10h
32	Phypoly_transcript_00044	DDB_G0287399	770..1216	-2	487	83..233		|DNA coding sequence|gene: DDB_G0287399 on chromosome: 5 position 255717 to 257558, translation	172	1.4e-09	0.355	0	0	0	0	0	0	NA	NA	NA	nsr
33	Phypoly_transcript_00045	DDB_G0284725	4004..5395	2	1925	1223..1674		|DNA coding sequence|gene: docD on chromosome: 4 position 2297325 to 2303099, translation	858	1.4e-181	0.407	0	0	0	0	0	0	NA	NA	NA	nsr
34	Phypoly_transcript_00049											0	0	0	0	0	0	NA	NA	NA	nsr
35	Phypoly_transcript_00050	DDB_G0279827	499..1323	-2	416	136..400		|DNA coding sequence|gene: ivdA on chromosome: 3 position 2597532 to 2598965, translation	200	8.9e-13	0.229	0	0	0	0	0	0	NA	NA	NA	nsr
36	Phypoly_transcript_00051											0	0	0	0	0	0	NA	NA	NA	nsr
37	Phypoly_transcript_00052	DDB_G0287569	6033..8045	3	1609	926..1603		|DNA coding sequence|gene: agl on chromosome: 5 position 354336 to 359323, translation	1312	5.1e-243	0.419	0	0	0	0	0	0	NA	NA	NA	nsr
38	Phypoly_transcript_00053	DDB_G0287951	1125..2393	3	1448	484..890		|DNA coding sequence|gene: DDB_G0287951 on chromosome: 5 position 876413 to 880841, translation	423	1.7e-36	0.299	0	0	0	0	0	0	NA	NA	NA	nsr
39	Phypoly_transcript_00054	DDB_G0279487	2204..7948	2	2668	752..2667		|DNA coding sequence|gene: DDB_G0279487 on chromosome: 3 position 2132450 to 2140696, translation	3157	0	0.387	0	0	0	0	0	0	NA	NA	NA	nsr
40	Phypoly_transcript_00057	DDB_G0284045	660..1679	3	3433	687..1024		|DNA coding sequence|gene: dhkG on chromosome: 4 position 1509861 to 1520159, translation	382	2.8e-60	0.313	2.96958	1.05902e-07	463.772	0.558582	-5.31629	4.95268e-06	autoinducer 2 sensor kinase phosphatase	Q8D5Z6	LUXQ_VIBVU	0-10h
41	Phypoly_transcript_00058	DDB_G0286355	1416..7598	-2	2117	67..2110		|DNA coding sequence|gene: mhcA on chromosome: 4 position 4451077 to 4457427, translation	1508	1.8e-152	0.26	0	0	0	0	0	0	NA	NA	NA	nsr
42	Phypoly_transcript_00062	DDB_G0287505	118..7743	-2	2615	1..2555		|DNA coding sequence|gene: talB on chromosome: 5 position 376738 to 384911, translation	4876	0	0.419	0	0	0	0	0	0	NA	NA	NA	nsr
43	Phypoly_transcript_00063											0	0	0	0	0	0	NA	NA	NA	nsr
44	Phypoly_transcript_00065	DDB_G0272368	1859..7087	2	1782	5..1734		|DNA coding sequence|gene: ndm on chromosome: 2 position 1340572 to 1346005, translation	515	2.2e-45	0.182	2.0455	0.00608783	601.401	0.745713	-2.74301	0.0737736	centromere protein f	P49454	CENPF_HUMAN	6-10h
45	Phypoly_transcript_00066	DDB_G0273865	6653..7570	-1	514	13..318		|DNA coding sequence|gene: pakH-2 on chromosome: 2 position 3497296 to 3499044, translation	629	1.4e-60	0.434	-2.38524	5.83767e-06	333.073	0.526289	4.53218	0.000150372	serine threonine-protein kinase pakh	Q556S2	PAKH_DICDI	0-10h
46	Phypoly_transcript_00067											0	0	0	0	0	0	NA	NA	NA	nsr
47	Phypoly_transcript_00068	DDB_G0272558	5789..6829	-1	1080	301..651		|DNA coding sequence|gene: DDB_G0272558 on chromosome: 2 position 1851656 to 1855069, translation	322	2.6e-43	0.276	2.21734	0.000117404	1351.73	0.57571	-3.85148	0.00171235	protein modifier of snc1 1	Q9SB63	MOS1_ARATH	0-10h
48	Phypoly_transcript_00070	DDB_G0274455	228..2774	3	2358	15..861		|DNA coding sequence|gene: myoI on chromosome: 2 position 4534415 to 4541848, translation	1569	6.7e-170	0.419	0	0	0	0	0	0	NA	NA	NA	nsr
49	Phypoly_transcript_00073	DDB_G0286355	6872..11011	2	2117	753..2108		|DNA coding sequence|gene: mhcA on chromosome: 4 position 4451077 to 4457427, translation	403	4.6e-33	0.202	0	0	0	0	0	0	NA	NA	NA	nsr
50	Phypoly_transcript_00074											0	0	0	0	0	0	NA	NA	NA	nsr
51	Phypoly_transcript_00078	DDB_G0287221	5126..7174	2	2098	1428..2098		|DNA coding sequence|gene: DDB_G0287221 on chromosome: 5 position 10149 to 17304, translation	1187	8.6e-268	0.387	0	0	0	0	0	0	NA	NA	NA	nsr
52	Phypoly_transcript_00079	DDB_G0271000	3873..4988	3	2838	36..423		|DNA coding sequence|gene: pks3 on chromosome: 1 position 3963577 to 3972340, translation	431	3.4e-36	0.303	2.64307	0.000432313	108.284	0.750972	-3.51953	0.00480606	polyketide synthase	P40806	PKSJ_BACSU	0-10h
53	Phypoly_transcript_00080	DDB_G0271766	4976..5764	2	1619	904..1179		|DNA coding sequence|gene: pARTg on chromosome: 2 position 860066 to 865156, translation	211	3.1e-26	0.286	0	0	0	0	0	0	NA	NA	NA	nsr
54	Phypoly_transcript_00081	DDB_G0271502	5247..6080	3	2968	2214..2493		|DNA coding sequence|gene: lvsD on chromosome: 2 position 622207 to 631494, translation	916	1.1e-100	0.629	0	0	0	0	0	0	NA	NA	NA	nsr
55	Phypoly_transcript_00082	DDB_G0267472	3419..5722	2	2616	1287..2039		|DNA coding sequence|gene: roco7 on chromosome: 1 position 628403 to 636330, translation	928	2.6e-89	0.299	0	0	0	0	0	0	NA	NA	NA	nsr
56	Phypoly_transcript_00083	DDB_G0281569	104..6874	2	2381	7..2295		|DNA coding sequence|gene: tor on chromosome: 3 position 4934791 to 4942180, translation	7553	0	0.672	0	0	0	0	0	0	NA	NA	NA	nsr
57	Phypoly_transcript_00085	DDB_G0267638	656..3265	2	3070	364..1250		|DNA coding sequence|gene: DDB_G0267638 on chromosome: 1 position 464992 to 474506, translation	1398	2.3e-237	0.375	0	0	0	0	0	0	NA	NA	NA	nsr
58	Phypoly_transcript_00086	DDB_G0276029	2844..4265	3	2527	1227..1695		|DNA coding sequence|gene: DDB_G0276029 on chromosome: 2 position 6435703 to 6443825, translation	1144	0	0.49	0	0	0	0	0	0	NA	NA	NA	nsr
59	Phypoly_transcript_00087	DDB_G0283535	6126..7091	3	2793	2470..2789		|DNA coding sequence|gene: DDB_G0283535 on chromosome: 4 position 837650 to 846384, translation	915	1.7e-192	0.519	2.35875	0.00240834	565.126	0.777278	-3.03463	0.0445972	-like protein 2	Q8TDJ6	DMXL2_HUMAN	6-10h
60	Phypoly_transcript_00088	DDB_G0276335	1049..5950	2	2226	209..1851		|DNA coding sequence|gene: pyr1-3 on chromosome: 2 position 6728694 to 6735498, translation	5379	0	0.633	3.71583	1.75691e-07	6836.87	0.711385	-5.22338	7.74665e-06	protein pyr1-3	P20054	PYR1_DICDI	0-10h
61	Phypoly_transcript_00090	DDB_G0274229	183..7130	3	2328	3..2326		|DNA coding sequence|gene: prpf8 on chromosome: 2 position 4703192 to 4710497, translation	9493	0	0.753	0	0	0	0	0	0	NA	NA	NA	nsr
62	Phypoly_transcript_00091	DDB_G0281569	154..6804	1	2381	12..2253		|DNA coding sequence|gene: tor on chromosome: 3 position 4934791 to 4942180, translation	7151	0	0.644	0	0	0	0	0	0	NA	NA	NA	nsr
63	Phypoly_transcript_00092	DDB_G0292230	3043..3654	-3	3000	1535..1746		|DNA coding sequence|gene: DDB_G0292230 on chromosome: 6 position 1311188 to 1320534, translation	427	4.2e-133	0.453	0	0	0	0	0	0	NA	NA	NA	nsr
64	Phypoly_transcript_00093	DDB_G0295835	6315..6833	3	1733	1504..1686		|DNA coding sequence|gene: dhkI-2 on chromosome: 2 position 3099906 to 3105209, translation	195	2.5e-11	0.301	1.92637	7.01576e-06	447.951	0.42873	-4.49321	0.00017614	hybrid signal transduction histidine kinase g	Q54Q69	DHKG_DICDI	0-10h
65	Phypoly_transcript_00095	DDB_G0291356	6181..7104	1	817	422..734		|DNA coding sequence|gene: grlE on chromosome: 6 position 173621 to 176169, translation	387	2.2e-32	0.296	0	0	0	0	0	0	NA	NA	NA	nsr
66	Phypoly_transcript_00097	DDB_G0283475	1792..4581	1	2376	549..1489		|DNA coding sequence|gene: DDB_G0283475 on chromosome: 4 position 753547 to 760773, translation	785	1.5e-147	0.277	0	0	0	0	0	0	NA	NA	NA	nsr
67	Phypoly_transcript_00098											0	0	0	0	0	0	NA	NA	NA	nsr
68	Phypoly_transcript_00100	DDB_G0290325	300..974	-3	2428	2182..2420		|DNA coding sequence|gene: espl1 on chromosome: 5 position 3958340 to 3965920, translation	467	3.8e-40	0.423	0	0	0	0	0	0	NA	NA	NA	nsr
69	Phypoly_transcript_00101	DDB_G0286355	3039..7103	3	2117	755..2112		|DNA coding sequence|gene: mhcA on chromosome: 4 position 4451077 to 4457427, translation	2228	0	0.349	0	0	0	0	0	0	NA	NA	NA	nsr
70	Phypoly_transcript_00102	DDB_G0280705	1149..3662	3	2374	357..1206		|DNA coding sequence|gene: chdB on chromosome: 3 position 3648861 to 3656137, translation	2112	0	0.503	0	0	0	0	0	0	NA	NA	NA	nsr
71	Phypoly_transcript_00103	DDB_G0277883	1010..5956	2	2063	205..1848		|DNA coding sequence|gene: dhkJ on chromosome: 3 position 102264 to 108452, translation	5394	0	0.679	0	0	0	0	0	0	NA	NA	NA	nsr
72	Phypoly_transcript_00104	DDB_G0276335	571..5637	1	2226	170..1864		|DNA coding sequence|gene: pyr1-3 on chromosome: 2 position 6728694 to 6735498, translation	5473	0	0.629	0	0	0	0	0	0	NA	NA	NA	nsr
73	Phypoly_transcript_00105	DDB_G0288457	3304..5373	1	2532	8..713		|DNA coding sequence|gene: pks26 on chromosome: 5 position 1543867 to 1551579, translation	460	2.2e-39	0.247	0	0	0	0	0	0	NA	NA	NA	nsr
74	Phypoly_transcript_00106	DDB_G0269100	118..1428	1	858	10..435		|DNA coding sequence|gene: abpC on chromosome: 1 position 4554019 to 4556699, translation	534	1.1e-54	0.328	0	0	0	0	0	0	NA	NA	NA	nsr
75	Phypoly_transcript_00107	DDB_G0271670	3210..3788	3	375	59..251		|DNA coding sequence|gene: lsr1 on chromosome: 2 position 820254 to 821485, translation	166	5.4e-09	0.306	0	0	0	0	0	0	NA	NA	NA	nsr
76	Phypoly_transcript_00108	DDB_G0276541	5688..6683	3	1830	1468..1806		|DNA coding sequence|gene: DDB_G0276541 on chromosome: 2 position 6819663 to 6825311, translation	708	1.6e-197	0.44	0	0	0	0	0	0	NA	NA	NA	nsr
77	Phypoly_transcript_00110	DDB_G0288387	268..3396	1	2283	2..1052		|DNA coding sequence|gene: accA on chromosome: 5 position 1474122 to 1480970, translation	2800	0	0.529	0	0	0	0	0	0	NA	NA	NA	nsr
78	Phypoly_transcript_00112	DDB_G0272434	4854..5360	3	1348	408..578		|DNA coding sequence|gene: DDB_G0272434 on chromosome: 2 position 1564450 to 1569426, translation	256	5.3e-18	0.347	1.54226	0.00577891	276.58	0.558774	-2.76007	0.034047	probable cubilin	Q20911	CUBN_CAEEL	0-10h
79	Phypoly_transcript_00118	DDB_G0282377	5750..6253	2	2389	2217..2383		|DNA coding sequence|gene: dhkM on chromosome: 3 position 5726442 to 5733682, translation	342	4.5e-33	0.411	0	0	0	0	0	0	NA	NA	NA	nsr
80	Phypoly_transcript_00119	DDB_G0278761	3933..5303	3	1794	1229..1662		|DNA coding sequence|gene: DDB_G0278761 on chromosome: 3 position 1131314 to 1136948, translation	587	4.3e-97	0.309	0	0	0	0	0	0	NA	NA	NA	nsr
81	Phypoly_transcript_00120	DDB_G0283869	5574..6545	3	1135	777..1112		|DNA coding sequence|gene: DDB_G0283869 on chromosome: 4 position 1094707 to 1098702, translation	225	8.9e-15	0.283	1.94153	0.010079	174.558	0.754548	-2.57311	0.0513059	egf-like domain-containing protein comc	Q55AP8	COMC_DICDI	0-10h
82	Phypoly_transcript_00121	DDB_G0292564	4151..5452	2	3178	2225..2672		|DNA coding sequence|gene: iplA on chromosome: 6 position 1805115 to 1814945, translation	299	4.3e-22	0.247	0	0	0	0	0	0	NA	NA	NA	nsr
83	Phypoly_transcript_00123											-1.94841	0.00433242	1069.53	0.682961	2.85289	0.0613166	uncharacterized transmembrane protein ddb_g0290641	Q54FZ8	Y8923_DICDI	6-10h
84	Phypoly_transcript_00124	DDB_G0277269	3958..6369	1	1233	274..1086		|DNA coding sequence|gene: ionA on chromosome: 2 position 7864423 to 7868216, translation	819	8e-79	0.305	0	0	0	0	0	0	NA	NA	NA	nsr
85	Phypoly_transcript_00125	DDB_G0292150	94..735	-2	1353	998..1201		|DNA coding sequence|gene: ak1 on chromosome: 6 position 1289254 to 1293574, translation	231	6.2e-16	0.296	0	0	0	0	0	0	NA	NA	NA	nsr
86	Phypoly_transcript_00127	DDB_G0277845	4329..5240	3	1970	903..1205		|DNA coding sequence|gene: dhkB on chromosome: 3 position 525688 to 531677, translation	551	2.8e-49	0.39	2.61124	0.000235087	79.2164	0.709966	-3.67798	0.0108964	hybrid signal transduction histidine kinase b	Q54YH4	DHKB_DICDI	6-10h
87	Phypoly_transcript_00128	DDB_G0270042	593..6523	2	2238	227..2227		|DNA coding sequence|gene: ascc3l on chromosome: 1 position 4082408 to 4089294, translation	5257	0	0.524	0	0	0	0	0	0	NA	NA	NA	nsr
88	Phypoly_transcript_00129	DDB_G0288251	5249..6025	2	1727	980..1226		|DNA coding sequence|gene: roco4 on chromosome: 5 position 1284583 to 1289862, translation	399	1.9e-41	0.383	0	0	0	0	0	0	NA	NA	NA	nsr
89	Phypoly_transcript_00130	DDB_G0284461	6167..6571	-2	624	4..124		|DNA coding sequence|gene: DDB_G0284461 on chromosome: 4 position 2003252 to 2005552, translation	178	4e-10	0.356	2.07406	3.16615e-08	1507.56	0.374921	-5.53199	1.75128e-06	multiple c2 and transmembrane domain-containing protein 2	Q5RJH2	MCTP2_MOUSE	0-10h
90	Phypoly_transcript_00131	DDB_G0273481	5843..6352	2	675	374..557		|DNA coding sequence|gene: DDB_G0273481 on chromosome: 2 position 2951458 to 2953693, translation	252	3.6e-19	0.323	1.43369	0.00283187	524.854	0.480231	-2.98542	0.0659151	echinoderm microtubule-associated 6	Q6ZMW3	EMAL6_HUMAN	0-6h
91	Phypoly_transcript_00135	DDB_G0283189	540..3560	3	2381	191..1206		|DNA coding sequence|gene: DDB_G0283189 on chromosome: 4 position 385928 to 393596, translation	2750	0	0.533	0	0	0	0	0	0	NA	NA	NA	nsr
92	Phypoly_transcript_00138	DDB_G0293128	4034..6052	2	2226	1462..2151		|DNA coding sequence|gene: DDB_G0293128 on chromosome: 6 position 2567187 to 2574265, translation	744	8.2e-226	0.3	0	0	0	0	0	0	NA	NA	NA	nsr
93	Phypoly_transcript_00139	DDB_G0286355	260..5230	2	2117	51..1684		|DNA coding sequence|gene: mhcA on chromosome: 4 position 4451077 to 4457427, translation	1468	1.5e-150	0.271	0	0	0	0	0	0	NA	NA	NA	nsr
94	Phypoly_transcript_00141	DDB_G0277915	1490..2257	2	825	565..816		|DNA coding sequence|gene: gefI on chromosome: 3 position 332007 to 334836, translation	469	6e-67	0.401	0	0	0	0	0	0	NA	NA	NA	nsr
95	Phypoly_transcript_00142	DDB_G0285875	4701..5738	3	2238	1555..1914		|DNA coding sequence|gene: DDB_G0285875 on chromosome: 4 position 3748302 to 3755437, translation	499	1.3e-94	0.333	0	0	0	0	0	0	NA	NA	NA	nsr
96	Phypoly_transcript_00143	DDB_G0284171	2587..5322	1	1918	674..1594		|DNA coding sequence|gene: chdA on chromosome: 4 position 1645755 to 1651739, translation	2196	2.7e-279	0.511	0	0	0	0	0	0	NA	NA	NA	nsr
97	Phypoly_transcript_00144	DDB_G0290389	388..5643	-1	2196	274..2027		|DNA coding sequence|gene: ascc3 on chromosome: 5 position 4020336 to 4027033, translation	4373	0	0.498	0	0	0	0	0	0	NA	NA	NA	nsr
98	Phypoly_transcript_00145	DDB_G0271754	5348..6250	2	1022	136..413		|DNA coding sequence|gene: DDB_G0271754 on chromosome: 2 position 743389 to 746843, translation	136	2.5e-05	0.205	0	0	0	0	0	0	NA	NA	NA	nsr
99	Phypoly_transcript_00146											0	0	0	0	0	0	NA	NA	NA	nsr
100	Phypoly_transcript_00149	DDB_G0283953	3786..4004	-2	2382	836..908		|DNA coding sequence|gene: mybU on chromosome: 4 position 1355165 to 1362603, translation	285	1.4e-39	0.685	0	0	0	0	0	0	NA	NA	NA	nsr
101	Phypoly_transcript_00150	DDB_G0289141	2670..3686	-3	1804	698..1050		|DNA coding sequence|gene: DDB_G0289141 on chromosome: 5 position 2395095 to 2400678, translation	523	5.5e-116	0.363	0.947423	0.024036	3017.98	0.419854	-2.25655	0.0960169	poly polymerase 4	Q9UKK3	PARP4_HUMAN	0-10h
102	Phypoly_transcript_00151	DDB_G0278909	251..1369	2	1937	3..374		|DNA coding sequence|gene: DDB_G0278909 on chromosome: 3 position 1376167 to 1382125, translation	438	4.4e-66	0.343	1.27837	0.00226595	347.683	0.418731	-3.05296	0.0432179	probable inactive serine threonine-protein kinase ddb_g0278909	Q54XI9	Y0124_DICDI	6-10h
103	Phypoly_transcript_00152	DDB_G0280961	4613..5515	2	2151	1298..1612		|DNA coding sequence|gene: dhkA on chromosome: 3 position 4220018 to 4226569, translation	522	4e-46	0.38	0	0	0	0	0	0	NA	NA	NA	nsr
104	Phypoly_transcript_00155	DDB_G0277419	561..1058	-2	2626	2288..2453		|DNA coding sequence|gene: DDB_G0277419 on chromosome: 2 position 8052660 to 8060701, translation	442	4e-65	0.482	0	0	0	0	0	0	NA	NA	NA	nsr
105	Phypoly_transcript_00157	DDB_G0286355	1610..5476	2	2117	827..2109		|DNA coding sequence|gene: mhcA on chromosome: 4 position 4451077 to 4457427, translation	275	8.6e-20	0.207	0	0	0	0	0	0	NA	NA	NA	nsr
106	Phypoly_transcript_00159	DDB_G0274455	70..2547	1	2358	17..851		|DNA coding sequence|gene: myoI on chromosome: 2 position 4534415 to 4541848, translation	1515	2e-161	0.399	0	0	0	0	0	0	NA	NA	NA	nsr
107	Phypoly_transcript_00160	DDB_G0291606	2940..4241	-2	1752	276..713		|DNA coding sequence|gene: vps8 on chromosome: 6 position 397697 to 403037, translation	834	3.7e-178	0.399	0	0	0	0	0	0	NA	NA	NA	nsr
108	Phypoly_transcript_00161	DDB_G0276105	167..3631	-2	2474	1296..2448		|DNA coding sequence|gene: gtr2 on chromosome: 2 position 6292325 to 6299746, translation	3202	0	0.534	0	0	0	0	0	0	NA	NA	NA	nsr
109	Phypoly_transcript_00162	DDB_G0271504	4228..5886	1	4119	3424..3984		|DNA coding sequence|gene: lvsB on chromosome: 2 position 668886 to 681361, translation	1577	1.3e-230	0.554	0	0	0	0	0	0	NA	NA	NA	nsr
110	Phypoly_transcript_00163	DDB_G0291652	349..1731	-1	482	20..479		|DNA coding sequence|gene: shmt2 on chromosome: 6 position 91358 to 93578, translation	1466	6.6e-151	0.631	0	0	0	0	0	0	NA	NA	NA	nsr
111	Phypoly_transcript_00164	DDB_G0270634	6403..6924	1	369	20..191		|DNA coding sequence|gene: DDB_G0270634 on chromosome: 1 position 3530459 to 3532109, translation	281	1.4e-23	0.312	0	0	0	0	0	0	NA	NA	NA	nsr
112	Phypoly_transcript_00165	DDB_G0273831	2274..3362	-1	2049	1173..1534		|DNA coding sequence|gene: DDB_G0273831 on chromosome: 2 position 3456169 to 3462721, translation	591	5.2e-148	0.351	0	0	0	0	0	0	NA	NA	NA	nsr
113	Phypoly_transcript_00167	DDB_G0282667	5010..6104	3	527	40..406		|DNA coding sequence|gene: DDB_G0282667 on chromosome: 3 position 6096363 to 6098133, translation	691	2.5e-67	0.37	0	0	0	0	0	0	NA	NA	NA	nsr
114	Phypoly_transcript_00168	DDB_G0287691	629..4357	2	1413	40..1298		|DNA coding sequence|gene: abcC3 on chromosome: 5 position 792495 to 797051, translation	1856	3.1e-192	0.352	0	0	0	0	0	0	NA	NA	NA	nsr
115	Phypoly_transcript_00169	DDB_G0280157	5105..6007	2	1342	1004..1319		|DNA coding sequence|gene: DDB_G0280157 on chromosome: 3 position 3027046 to 3031543, translation	263	8.6e-19	0.268	1.71225	0.00340887	239.625	0.584738	-2.92824	0.0229792	NA	NA	NA	0-10h
116	Phypoly_transcript_00170	DDB_G0292234	1297..2241	1	1826	857..1175		|DNA coding sequence|gene: DDB_G0292234 on chromosome: 6 position 1341999 to 1347696, translation	544	5.8e-62	0.357	1.31027	0.00299442	303.164	0.441421	-2.96831	0.0498515	splicing factor 3a subunit 1	Q8K4Z5	SF3A1_MOUSE	6-10h
117	Phypoly_transcript_00172	DDB_G0277537	5341..6237	1	2461	2161..2461		|DNA coding sequence|gene: DDB_G0277537 on chromosome: 2 position 7989159 to 7996777, translation	963	0	0.628	0	0	0	0	0	0	NA	NA	NA	nsr
118	Phypoly_transcript_00173	DDB_G0291229	407..2413	2	2365	144..837		|DNA coding sequence|gene: abpF on chromosome: 6 position 145941 to 153138, translation	771	2.3e-235	0.298	-2.26252	0.00173742	160.801	0.722437	3.13179	0.0138346	actin-binding protein f	Q54ET6	ABPF_DICDI	0-10h
119	Phypoly_transcript_00174	DDB_G0271670	1344..2363	-2	375	14..361		|DNA coding sequence|gene: lsr1 on chromosome: 2 position 820254 to 821485, translation	179	9.6e-11	0.264	1.91232	0.00175388	320.481	0.611155	-3.12902	0.0139165	NA	NA	NA	0-10h
120	Phypoly_transcript_00175											-1.93444	0.00396842	75.1689	0.671525	2.88066	0.0256288	callose synthase 12	Q9ZT82	CALSC_ARATH	0-10h
121	Phypoly_transcript_00176	DDB_G0285937	3357..6170	3	1107	170..1101		|DNA coding sequence|gene: dhx16 on chromosome: 4 position 3866187 to 3869507, translation	2610	3.9e-272	0.573	0.908721	0.0221306	3108.57	0.397148	-2.28812	0.0903454	pre-mrna-splicing factor atp-dependent rna helicase dhx16	Q54MH3	DHX16_DICDI	0-10h
122	Phypoly_transcript_00178											1.6642	0.0192897	226.343	0.71123	-2.33988	0.0821022	dna ligase	P44121	DNLI_HAEIN	0-10h
123	Phypoly_transcript_00179	DDB_G0293032	3281..5284	2	1566	610..1263		|DNA coding sequence|gene: DDB_G0293032 on chromosome: 6 position 2351624 to 2356321, translation	221	3.2e-14	0.221	0	0	0	0	0	0	NA	NA	NA	nsr
124	Phypoly_transcript_00180	DDB_G0292358	5216..5779	2	2130	360..556		|DNA coding sequence|gene: ino80 on chromosome: 6 position 1406177 to 1412714, translation	166	3.3e-08	0.338	1.22674	0.0130309	984.937	0.494072	-2.48292	0.0618118	uncharacterized protein ddb_g0272516	Q86KH4	Y8830_DICDI	0-10h
125	Phypoly_transcript_00181	DDB_G0279823	2350..2631	1	895	135..236		|DNA coding sequence|gene: DDB_G0279823 on chromosome: 3 position 2588778 to 2591702, translation	129	0.00012	0.324	-1.70632	0.00140315	150.407	0.534227	3.194	0.0117189	interferon-induced very large gtpase 1	Q80SU7	GVIN1_MOUSE	0-10h
126	Phypoly_transcript_00182	DDB_G0293526	54..581	3	193	8..177		|DNA coding sequence|gene: racC on chromosome: 6 position 3000314 to 3001296, translation	367	7.8e-33	0.403	0	0	0	0	0	0	NA	NA	NA	nsr
127	Phypoly_transcript_00183	DDB_G0275009	4641..5648	3	1484	1129..1462		|DNA coding sequence|gene: gcA on chromosome: 2 position 5230828 to 5235376, translation	338	9.6e-27	0.284	0	0	0	0	0	0	NA	NA	NA	nsr
128	Phypoly_transcript_00184											-3.74885	4.45841e-10	94.6628	0.601059	6.23707	3.95984e-08	hemolysin bl-binding component	P80172	HBLA_BACCE	0-10h
129	Phypoly_transcript_00185	DDB_G0268632	294..956	3	862	16..238		|DNA coding sequence|gene: abpA on chromosome: 1 position 2137156 to 2139957, translation	473	9.2e-42	0.399	0	0	0	0	0	0	NA	NA	NA	nsr
130	Phypoly_transcript_00187	DDB_G0274483	2284..3630	1	1639	949..1393		|DNA coding sequence|gene: DDB_G0274483 on chromosome: 2 position 4423293 to 4428420, translation	276	2.6e-26	0.238	0	0	0	0	0	0	NA	NA	NA	nsr
131	Phypoly_transcript_00188	DDB_G0269288	659..1753	-2	3684	2733..3091		|DNA coding sequence|gene: DDB_G0269288 on chromosome: 1 position 2456628 to 2467773, translation	654	6e-63	0.4	1.65416	0.00731361	42.3676	0.616715	-2.68222	0.0815498	tata-binding protein-associated factor 172	O14981	BTAF1_HUMAN	6-10h
132	Phypoly_transcript_00189	DDB_G0272690	5249..5971	2	757	496..751		|DNA coding sequence|gene: DDB_G0272690 on chromosome: 2 position 1968947 to 1971369, translation	227	1.5e-15	0.292	1.6868	0.000496537	830.244	0.484347	-3.48262	0.00534267	pax-interacting protein 1	A0JNA8	PAXI1_BOVIN	0-10h
133	Phypoly_transcript_00191											2.40974	1.28179e-07	501.598	0.456266	-5.28143	5.8495e-06	homolog subfamily c member 13	O75165	DJC13_HUMAN	0-10h
134	Phypoly_transcript_00195	DDB_G0285101	4803..6047	-3	1923	18..424		|DNA coding sequence|gene: kif4 on chromosome: 4 position 2856191 to 2862064, translation	922	1.9e-114	0.462	0	0	0	0	0	0	NA	NA	NA	nsr
135	Phypoly_transcript_00196	DDB_G0281899	2235..2981	-1	750	500..747		|DNA coding sequence|gene: drkC on chromosome: 3 position 5088116 to 5090879, translation	302	2e-23	0.301	-1.80148	0.00101422	57.843	0.548138	3.28655	0.0330883	probable serine threonine-protein kinase drkc	Q54TA1	DRKC_DICDI	0-6h
136	Phypoly_transcript_00197	DDB_G0276221	47..2197	-1	1480	22..747		|DNA coding sequence|gene: fam21 on chromosome: 2 position 6307785 to 6312539, translation	446	1.6e-39	0.253	0	0	0	0	0	0	NA	NA	NA	nsr
137	Phypoly_transcript_00198	DDB_G0293070	702..962	3	2431	703..784		|DNA coding sequence|gene: DDB_G0293070 on chromosome: 6 position 2426564 to 2433958, translation	131	0.00021	0.345	0	0	0	0	0	0	NA	NA	NA	nsr
138	Phypoly_transcript_00199	DDB_G0279561	1868..2899	2	543	186..529		|DNA coding sequence|gene: DDB_G0279561 on chromosome: 3 position 2261454 to 2263171, translation	484	2.9e-45	0.319	0	0	0	0	0	0	NA	NA	NA	nsr
139	Phypoly_transcript_00201	DDB_G0271856	3621..5252	3	799	30..572		|DNA coding sequence|gene: vps52C on chromosome: 2 position 970613 to 973266, translation	282	3.4e-21	0.216	0	0	0	0	0	0	NA	NA	NA	nsr
140	Phypoly_transcript_00202	DDB_G0271732	3277..5280	1	1025	165..849		|DNA coding sequence|gene: DDB_G0271732 on chromosome: 2 position 872358 to 875432, translation	1294	3.2e-146	0.41	0	0	0	0	0	0	NA	NA	NA	nsr
141	Phypoly_transcript_00203	DDB_G0275313	1232..3256	-2	1473	499..1192		|DNA coding sequence|gene: dhx9 on chromosome: 2 position 5331812 to 5336775, translation	1073	4.3e-107	0.353	0	0	0	0	0	0	NA	NA	NA	nsr
142	Phypoly_transcript_00205	DDB_G0274483	2594..4483	2	1639	627..1280		|DNA coding sequence|gene: DDB_G0274483 on chromosome: 2 position 4423293 to 4428420, translation	458	1.6e-39	0.265	0	0	0	0	0	0	NA	NA	NA	nsr
143	Phypoly_transcript_00206	DDB_G0287379	3763..4773	1	1077	202..545		|DNA coding sequence|gene: DDB_G0287379 on chromosome: 5 position 233763 to 237245, translation	627	1.6e-115	0.399	0	0	0	0	0	0	NA	NA	NA	nsr
144	Phypoly_transcript_00207	DDB_G0284833	4828..5721	1	1183	855..1140		|DNA coding sequence|gene: exoc4 on chromosome: 4 position 2418843 to 2422835, translation	418	7.3e-52	0.361	0	0	0	0	0	0	NA	NA	NA	nsr
145	Phypoly_transcript_00210	DDB_G0293012	1000..2913	1	3072	709..1359		|DNA coding sequence|gene: chdC on chromosome: 6 position 2321154 to 2330731, translation	1502	1.8e-177	0.472	2.432	0.000261927	315.456	0.666244	-3.65031	0.0117111	chromodomain-helicase-dna-binding protein 8	B0R0I6	CHD8_DANRE	6-10h
146	Phypoly_transcript_00211	DDB_G0275069	1989..3908	-2	2604	12..660		|DNA coding sequence|gene: pks16 on chromosome: 2 position 5110511 to 5118465, translation	766	3.5e-72	0.325	1.90514	0.00578884	7.59294	0.69039	-2.75951	0.0340488	phthiocerol synthesis polyketide synthase type i	P9WQE7	PPSA_MYCTU	0-10h
147	Phypoly_transcript_00212	DDB_G0279193	145..5244	1	1728	5..1714		|DNA coding sequence|gene: rpb1 on chromosome: 3 position 1783778 to 1789076, translation	5831	0	0.662	0	0	0	0	0	0	NA	NA	NA	nsr
148	Phypoly_transcript_00213	DDB_G0289081	2250..4694	3	1280	2..807		|DNA coding sequence|gene: DDB_G0289081 on chromosome: 5 position 2331738 to 2335669, translation	2156	2.4e-284	0.504	0	0	0	0	0	0	NA	NA	NA	nsr
149	Phypoly_transcript_00214	DDB_G0293372	109..1896	-1	854	225..829		|DNA coding sequence|gene: ttc27 on chromosome: 6 position 2801637 to 2804362, translation	1280	1e-153	0.421	0	0	0	0	0	0	NA	NA	NA	nsr
150	Phypoly_transcript_00215	DDB_G0281353	1290..3521	3	2168	546..1285		|DNA coding sequence|gene: DDB_G0281353 on chromosome: 3 position 4388160 to 4394973, translation	1165	1.5e-173	0.359	0	0	0	0	0	0	NA	NA	NA	nsr
151	Phypoly_transcript_00216	DDB_G0283859	9..1865	3	1679	219..824		|DNA coding sequence|gene: DDB_G0283859 on chromosome: 4 position 1066871 to 1072160, translation	660	2e-71	0.296	0	0	0	0	0	0	NA	NA	NA	nsr
152	Phypoly_transcript_00218											0	0	0	0	0	0	NA	NA	NA	nsr
153	Phypoly_transcript_00219	DDB_G0282407	3628..4860	1	754	213..612		|DNA coding sequence|gene: DDB_G0282407 on chromosome: 3 position 5710802 to 5713235, translation	375	2.5e-31	0.33	0	0	0	0	0	0	NA	NA	NA	nsr
154	Phypoly_transcript_00223	DDB_G0294533	1968..4457	-1	2801	777..1603		|DNA coding sequence|gene: roco5 on chromosome: 5 position 1439427 to 1448036, translation	1083	2.5e-204	0.325	0	0	0	0	0	0	NA	NA	NA	nsr
155	Phypoly_transcript_00224	DDB_G0293004	2152..3333	-2	1299	205..587		|DNA coding sequence|gene: ctaA on chromosome: 6 position 2385585 to 2389568, translation	990	1.6e-226	0.524	0	0	0	0	0	0	NA	NA	NA	nsr
156	Phypoly_transcript_00225	DDB_G0291183	110..3151	-3	1161	145..1159		|DNA coding sequence|gene: dhx8 on chromosome: 5 position 5107365 to 5110847, translation	3427	0	0.657	0	0	0	0	0	0	NA	NA	NA	nsr
157	Phypoly_transcript_00226	DDB_G0275035	75..2237	-1	2285	1471..2193		|DNA coding sequence|gene: zizA on chromosome: 2 position 5293775 to 5300728, translation	1189	4.9e-226	0.383	0	0	0	0	0	0	NA	NA	NA	nsr
158	Phypoly_transcript_00227											0	0	0	0	0	0	NA	NA	NA	nsr
159	Phypoly_transcript_00229	DDB_G0273101	4140..4955	3	2049	1322..1585		|DNA coding sequence|gene: DDB_G0273101 on chromosome: 2 position 2569065 to 2575617, translation	465	6.5e-69	0.392	0	0	0	0	0	0	NA	NA	NA	nsr
160	Phypoly_transcript_00231	DDB_G0277019	28..2400	1	1027	1..786		|DNA coding sequence|gene: wdr36 on chromosome: 2 position 7238641 to 7241913, translation	897	1.9e-89	0.306	0	0	0	0	0	0	NA	NA	NA	nsr
161	Phypoly_transcript_00232	DDB_G0287407	210..1955	-2	1664	741..1340		|DNA coding sequence|gene: DDB_G0287407 on chromosome: 5 position 263392 to 268500, translation	450	1.6e-41	0.26	0	0	0	0	0	0	NA	NA	NA	nsr
162	Phypoly_transcript_00233	DDB_G0274577	4753..5556	1	1283	33..296		|DNA coding sequence|gene: DG1124 on chromosome: 2 position 3892978 to 3896936, translation	246	4.8e-17	0.311	0	0	0	0	0	0	NA	NA	NA	nsr
163	Phypoly_transcript_00234	DDB_G0282925	4358..5749	2	2193	1695..2188		|DNA coding sequence|gene: lvsE on chromosome: 4 position 90982 to 98705, translation	996	1.7e-147	0.444	0	0	0	0	0	0	NA	NA	NA	nsr
164	Phypoly_transcript_00235	DDB_G0288545	243..1580	3	1917	114..550		|DNA coding sequence|gene: nup210 on chromosome: 5 position 1669968 to 1676010, translation	521	6.4e-63	0.302	0	0	0	0	0	0	NA	NA	NA	nsr
165	Phypoly_transcript_00236	DDB_G0288007	2882..4882	2	1879	948..1623		|DNA coding sequence|gene: DDB_G0288007 on chromosome: 5 position 963824 to 969573, translation	1268	5.2e-181	0.384	0	0	0	0	0	0	NA	NA	NA	nsr
166	Phypoly_transcript_00237	DDB_G0272206	3814..5685	1	1780	883..1501		|DNA coding sequence|gene: DDB_G0272206 on chromosome: 2 position 1658418 to 1663847, translation	788	6.4e-75	0.315	-1.57817	0.00149885	68.6005	0.497077	3.17491	0.0123271	clustered mitochondria protein homolog	Q6CE38	CLU_YARLI	0-10h
167	Phypoly_transcript_00239	DDB_G0292398	4895..5512	2	1906	1699..1906		|DNA coding sequence|gene: psmE4 on chromosome: 6 position 1544203 to 1550722, translation	219	6.4e-14	0.256	-2.24171	0.000731407	493.481	0.663713	3.37753	0.00715525	proteasome activator complex subunit 4a	F1QFR9	PSM4A_DANRE	0-10h
168	Phypoly_transcript_00240	DDB_G0284825	4608..5432	3	1641	1339..1625		|DNA coding sequence|gene: DDB_G0284825 on chromosome: 4 position 2526025 to 2531286, translation	511	3.5e-47	0.43	0	0	0	0	0	0	NA	NA	NA	nsr
169	Phypoly_transcript_00243	DDB_G0293228	4483..5685	1	484	93..482		|DNA coding sequence|gene: gtf2h4 on chromosome: 6 position 2676500 to 2678038, translation	672	5.8e-79	0.378	1.35243	0.00827471	575.865	0.512157	-2.64065	0.0445465	brefeldin a-inhibited guanine nucleotide-exchange protein 1	F4JSZ5	BIG1_ARATH	0-10h
170	Phypoly_transcript_00244	DDB_G0274177	3868..5523	1	1919	816..1363		|DNA coding sequence|gene: DDB_G0274177 on chromosome: 2 position 4833721 to 4839855, translation	241	2.8e-16	0.238	0	0	0	0	0	0	NA	NA	NA	nsr
171	Phypoly_transcript_00245	DDB_G0271670	4354..5277	-1	375	63..370		|DNA coding sequence|gene: lsr1 on chromosome: 2 position 820254 to 821485, translation	304	3.4e-26	0.312	0	0	0	0	0	0	NA	NA	NA	nsr
172	Phypoly_transcript_00246	DDB_G0274255	1232..1567	-2	1109	90..201		|DNA coding sequence|gene: DDB_G0274255 on chromosome: 2 position 4120597 to 4124065, translation	134	3.9e-05	0.33	0	0	0	0	0	0	NA	NA	NA	nsr
173	Phypoly_transcript_00247	DDB_G0293084	4134..5621	3	2148	1631..2138		|DNA coding sequence|gene: zizB on chromosome: 6 position 2452128 to 2458783, translation	1062	5.2e-207	0.445	0	0	0	0	0	0	NA	NA	NA	nsr
174	Phypoly_transcript_00248	DDB_G0285849	3291..4490	3	1336	317..704		|DNA coding sequence|gene: spc97 on chromosome: 4 position 3719511 to 3723808, translation	449	1.3e-100	0.285	0	0	0	0	0	0	NA	NA	NA	nsr
175	Phypoly_transcript_00249											0	0	0	0	0	0	NA	NA	NA	nsr
176	Phypoly_transcript_00250	DDB_G0290121	4060..5631	1	816	262..799		|DNA coding sequence|gene: purD on chromosome: 5 position 3683216 to 3685745, translation	1389	7.4e-208	0.537	0	0	0	0	0	0	NA	NA	NA	nsr
177	Phypoly_transcript_00255	DDB_G0292262	1960..2499	1	1738	1300..1485		|DNA coding sequence|gene: myoM on chromosome: 6 position 1463619 to 1469554, translation	196	1.4e-11	0.291	0	0	0	0	0	0	NA	NA	NA	nsr
178	Phypoly_transcript_00256	DDB_G0286355	1174..4950	1	2117	829..2082		|DNA coding sequence|gene: mhcA on chromosome: 4 position 4451077 to 4457427, translation	345	2.6e-27	0.192	-2.41138	0.00156583	349.872	0.762564	3.1622	0.0444912	NA	NA	NA	0-6h
179	Phypoly_transcript_00258	DDB_G0271140	3526..5574	1	840	156..826		|DNA coding sequence|gene: abcA7 on chromosome: 2 position 196707 to 199668, translation	751	7.5e-74	0.294	0	0	0	0	0	0	NA	NA	NA	nsr
180	Phypoly_transcript_00259	DDB_G0293030	657..2003	-1	1035	362..816		|DNA coding sequence|gene: mileS on chromosome: 6 position 2348091 to 2351327, translation	1049	4.5e-182	0.463	-1.35222	0.0162573	1148.4	0.562702	2.40309	0.0723909	probable isoleucine--trna mitochondrial	Q54CE4	SYIM_DICDI	0-10h
181	Phypoly_transcript_00260	DDB_G0278827	2474..3820	2	1817	787..1223		|DNA coding sequence|gene: DDB_G0278827 on chromosome: 3 position 1252983 to 1258539, translation	555	5e-97	0.343	0	0	0	0	0	0	NA	NA	NA	nsr
182	Phypoly_transcript_00261	DDB_G0269086	1910..3760	2	938	307..902		|DNA coding sequence|gene: DDB_G0269086 on chromosome: 1 position 2113025 to 2116145, translation	747	2.4e-73	0.379	0	0	0	0	0	0	NA	NA	NA	nsr
183	Phypoly_transcript_00262											0	0	0	0	0	0	NA	NA	NA	nsr
184	Phypoly_transcript_00263	DDB_G0279397	486..1010	3	2060	275..439		|DNA coding sequence|gene: DDB_G0279397 on chromosome: 3 position 1884785 to 1891355, translation	165	7.5e-29	0.27	0	0	0	0	0	0	NA	NA	NA	nsr
185	Phypoly_transcript_00265	DDB_G0280065	3740..5245	2	1403	896..1398		|DNA coding sequence|gene: DDB_G0280065 on chromosome: 3 position 2880772 to 2885193, translation	345	1.4e-27	0.279	0	0	0	0	0	0	NA	NA	NA	nsr
186	Phypoly_transcript_00266											1.5374	0.00438221	202.612	0.539579	-2.84925	0.027716	greb1-like protein	Q9C091	GRB1L_HUMAN	0-10h
187	Phypoly_transcript_00267											0	0	0	0	0	0	NA	NA	NA	nsr
188	Phypoly_transcript_00269	DDB_G0294032	2451..2810	-1	210	37..163		|DNA coding sequence|gene: nad9 on chromosome: M position 30150 to 30779, translation	161	4.9e-11	0.346	0	0	0	0	0	0	NA	NA	NA	nsr
189	Phypoly_transcript_00270	DDB_G0274519	3984..5615	-3	1161	8..548		|DNA coding sequence|gene: napA on chromosome: 2 position 4292502 to 4296245, translation	1150	1.2e-249	0.419	0	0	0	0	0	0	NA	NA	NA	nsr
190	Phypoly_transcript_00272	DDB_G0292242	2534..4507	2	2311	965..1624		|DNA coding sequence|gene: taf1 on chromosome: 6 position 1360709 to 1367727, translation	1357	2.8e-185	0.443	0	0	0	0	0	0	NA	NA	NA	nsr
191	Phypoly_transcript_00273	DDB_G0286997	3948..4766	3	967	690..955		|DNA coding sequence|gene: DDB_G0286997 on chromosome: 4 position 5183893 to 5187264, translation	321	2.9e-25	0.313	-2.85499	5.71142e-05	495.117	0.709417	4.02443	0.000954987	probable serine threonine-protein kinase ddb_g0267514	Q55GU0	Y9955_DICDI	0-10h
192	Phypoly_transcript_00275	DDB_G0284825	3520..4203	1	1641	1340..1577		|DNA coding sequence|gene: DDB_G0284825 on chromosome: 4 position 2526025 to 2531286, translation	347	2.5e-31	0.366	-2.96139	0.000672732	183.777	0.87088	3.40046	0.00671648	probable rho gtpase-activating protein cg5521	Q9VB98	Y5521_DROME	0-10h
193	Phypoly_transcript_00278	DDB_G0284565	4673..5434	2	1596	1059..1303		|DNA coding sequence|gene: DDB_G0284565 on chromosome: 4 position 2142583 to 2147590, translation	300	1e-22	0.288	-2.15692	6.78696e-09	504.864	0.372132	5.79611	4.4142e-07	rho gtpase-activating protein 22	Q8BL80	RHG22_MOUSE	0-10h
194	Phypoly_transcript_00279	DDB_G0271834	4882..5415	1	815	552..733		|DNA coding sequence|gene: DDB_G0271834 on chromosome: 2 position 901139 to 903697, translation	129	9.1e-05	0.282	0	0	0	0	0	0	NA	NA	NA	nsr
195	Phypoly_transcript_00280	DDB_G0280959	1495..2064	1	1158	947..1152		|DNA coding sequence|gene: DG1113 on chromosome: 3 position 4213401 to 4217074, translation	221	1.8e-14	0.304	0	0	0	0	0	0	NA	NA	NA	nsr
196	Phypoly_transcript_00281	DDB_G0293032	955..2769	-3	1566	639..1229		|DNA coding sequence|gene: DDB_G0293032 on chromosome: 6 position 2351624 to 2356321, translation	265	5.5e-19	0.23	0	0	0	0	0	0	NA	NA	NA	nsr
197	Phypoly_transcript_00282	DDB_G0271398	1642..3591	1	1875	843..1500		|DNA coding sequence|gene: mon2 on chromosome: 2 position 219294 to 225244, translation	673	7.8e-145	0.289	0	0	0	0	0	0	NA	NA	NA	nsr
198	Phypoly_transcript_00284	DDB_G0283385	4159..5214	1	2411	2062..2399		|DNA coding sequence|gene: splA on chromosome: 4 position 623097 to 631896, translation	778	2.3e-169	0.481	0	0	0	0	0	0	NA	NA	NA	nsr
199	Phypoly_transcript_00287	DDB_G0279493	3136..3750	1	673	154..351		|DNA coding sequence|gene: DDB_G0279493 on chromosome: 3 position 2150258 to 2152592, translation	512	4.7e-50	0.493	2.26218	0.000901574	88.6657	0.681468	-3.31957	0.0247205	NA	NA	NA	6-10h
200	Phypoly_transcript_00288											2.1242	0.000708721	282.254	0.627313	-3.38618	0.0257366	coiled-coil domain-containing protein 180	Q9P1Z9	CC180_HUMAN	0-6h
201	Phypoly_transcript_00289	DDB_G0271052	2582..4648	2	3248	1669..2368		|DNA coding sequence|gene: snf2b on chromosome: 1 position 4502537 to 4512340, translation	1828	2.7e-262	0.541	0	0	0	0	0	0	NA	NA	NA	nsr
202	Phypoly_transcript_00290	DDB_G0293470	3483..5018	-3	1475	148..649		|DNA coding sequence|gene: cbfB on chromosome: 6 position 2928133 to 2932557, translation	605	3.8e-56	0.296	-1.73913	0.000408483	48.4494	0.492037	3.53454	0.0184018	NA	NA	NA	0-6h
203	Phypoly_transcript_00292	DDB_G0281499	259..5340	-3	1785	1..1707		|DNA coding sequence|gene: vinB on chromosome: 3 position 4621318 to 4626772, translation	1585	1.6e-163	0.267	-1.7726	0.000297603	288.583	0.490024	3.61738	0.00358165	probable vinculin	Q54MH2	VINC_DICDI	0-10h
204	Phypoly_transcript_00293	DDB_G0293562	794..1126	2	528	145..257		|DNA coding sequence|gene: DDB_G0293562 on chromosome: 6 position 3048907 to 3050490, translation	117	4.3e-06	0.316	0	0	0	0	0	0	NA	NA	NA	nsr
205	Phypoly_transcript_00295	DDB_G0271670	395..1336	2	375	54..367		|DNA coding sequence|gene: lsr1 on chromosome: 2 position 820254 to 821485, translation	354	1.5e-31	0.328	0	0	0	0	0	0	NA	NA	NA	nsr
206	Phypoly_transcript_00296	DDB_G0274915	70..1788	1	1840	1074..1651		|DNA coding sequence|gene: DDB_G0274915 on chromosome: 2 position 4442899 to 4448685, translation	512	2.6e-45	0.31	0	0	0	0	0	0	NA	NA	NA	nsr
207	Phypoly_transcript_00298	DDB_G0288251	2842..3792	1	1727	912..1239		|DNA coding sequence|gene: roco4 on chromosome: 5 position 1284583 to 1289862, translation	379	5.8e-51	0.336	0	0	0	0	0	0	NA	NA	NA	nsr
208	Phypoly_transcript_00299	DDB_G0291063	2199..2837	3	2111	1378..1584		|DNA coding sequence|gene: thoc2 on chromosome: 5 position 4908746 to 4915295, translation	477	1.8e-41	0.446	0	0	0	0	0	0	NA	NA	NA	nsr
209	Phypoly_transcript_00300	DDB_G0280471	176..3862	2	1829	9..1254		|DNA coding sequence|gene: DDB_G0280471 on chromosome: 3 position 3403854 to 3409622, translation	504	1.9e-44	0.22	0	0	0	0	0	0	NA	NA	NA	nsr
210	Phypoly_transcript_00301	DDB_G0281045	2542..3660	1	1935	1088..1465		|DNA coding sequence|gene: DDB_G0281045 on chromosome: 3 position 3967277 to 3973178, translation	1041	5.4e-174	0.524	0	0	0	0	0	0	NA	NA	NA	nsr
211	Phypoly_transcript_00302	DDB_G0287273	3966..4763	3	336	41..313		|DNA coding sequence|gene: wdr5 on chromosome: 5 position 72820 to 74155, translation	264	5.7e-22	0.276	0	0	0	0	0	0	NA	NA	NA	nsr
212	Phypoly_transcript_00303	DDB_G0277909	690..1664	3	468	26..362		|DNA coding sequence|gene: cbpP on chromosome: 3 position 179912 to 182605, translation	289	9.4e-23	0.33	0	0	0	0	0	0	NA	NA	NA	nsr
213	Phypoly_transcript_00305	DDB_G0277221	117..5183	3	1695	3..1688		|DNA coding sequence|gene: chcA on chromosome: 2 position 7717198 to 7722630, translation	5811	0	0.666	0	0	0	0	0	0	NA	NA	NA	nsr
214	Phypoly_transcript_00306	DDB_G0282297	5115..5414	3	1127	520..620		|DNA coding sequence|gene: forB on chromosome: 3 position 5641699 to 5645174, translation	160	6.8e-08	0.377	0	0	0	0	0	0	NA	NA	NA	nsr
215	Phypoly_transcript_00307	DDB_G0274789	664..2688	-2	2103	28..693		|DNA coding sequence|gene: DDB_G0274789 on chromosome: 2 position 3841237 to 3847770, translation	534	1.4e-47	0.255	0	0	0	0	0	0	NA	NA	NA	nsr
216	Phypoly_transcript_00308	DDB_G0271670	12921..13865	-1	375	61..372		|DNA coding sequence|gene: lsr1 on chromosome: 2 position 820254 to 821485, translation	122	0.00043	0.2	0	0	0	0	0	0	NA	NA	NA	nsr
217	Phypoly_transcript_00309	DDB_G0275155	4071..4592	3	475	16..176		|DNA coding sequence|gene: DDB_G0275155 on chromosome: 2 position 5260668 to 5262157, translation	178	1.7e-10	0.369	0	0	0	0	0	0	NA	NA	NA	nsr
218	Phypoly_transcript_00313	DDB_G0272434	3028..4077	1	1348	133..493		|DNA coding sequence|gene: DDB_G0272434 on chromosome: 2 position 1564450 to 1569426, translation	267	2.7e-19	0.279	0	0	0	0	0	0	NA	NA	NA	nsr
219	Phypoly_transcript_00314	DDB_G0269250	1969..5337	-2	3185	1386..2512		|DNA coding sequence|gene: pats1 on chromosome: 1 position 2657392 to 2667176, translation	1360	1.8e-138	0.325	0	0	0	0	0	0	NA	NA	NA	nsr
220	Phypoly_transcript_00315											0	0	0	0	0	0	NA	NA	NA	nsr
221	Phypoly_transcript_00316											0	0	0	0	0	0	NA	NA	NA	nsr
222	Phypoly_transcript_00317	DDB_G0269610	3613..5073	1	1575	1070..1566		|DNA coding sequence|gene: gxcT on chromosome: 1 position 3136522 to 3141488, translation	584	1.8e-87	0.3	2.14595	9.88951e-05	2099.28	0.551192	-3.89329	0.00148343	guanine exchange factor for rac 30	Q1ZXH8	GXCDD_DICDI	0-10h
223	Phypoly_transcript_00318	DDB_G0267516	1697..3520	2	1452	625..1239		|DNA coding sequence|gene: dhx57 on chromosome: 1 position 263217 to 267660, translation	615	5e-59	0.277	0	0	0	0	0	0	NA	NA	NA	nsr
224	Phypoly_transcript_00319	DDB_G0289141	4323..4964	-1	1804	848..1049		|DNA coding sequence|gene: DDB_G0289141 on chromosome: 5 position 2395095 to 2400678, translation	394	3.1e-39	0.4	0	0	0	0	0	0	NA	NA	NA	nsr
225	Phypoly_transcript_00320	DDB_G0284725	3298..4635	1	1925	1208..1658		|DNA coding sequence|gene: docD on chromosome: 4 position 2297325 to 2303099, translation	782	2.2e-157	0.363	0	0	0	0	0	0	NA	NA	NA	nsr
226	Phypoly_transcript_00322	DDB_G0290623	4331..5191	2	812	448..730		|DNA coding sequence|gene: DDB_G0290623 on chromosome: 5 position 4387215 to 4389650, translation	346	3.5e-28	0.303	1.47456	3.34784e-05	411.453	0.355451	-4.14842	0.000621419	zinc phosphodiesterase elac protein 2	Q9BQ52	RNZ2_HUMAN	0-10h
227	Phypoly_transcript_00323	DDB_G0284621	3155..4900	2	923	287..864		|DNA coding sequence|gene: pwp2 on chromosome: 4 position 2240813 to 2244334, translation	1364	1.9e-174	0.442	0	0	0	0	0	0	NA	NA	NA	nsr
228	Phypoly_transcript_00324	DDB_G0292714	2079..3227	3	1482	169..566		|DNA coding sequence|gene: DDB_G0292714 on chromosome: 6 position 1780390 to 1784905, translation	265	5.3e-19	0.254	0	0	0	0	0	0	NA	NA	NA	nsr
229	Phypoly_transcript_00325											0	0	0	0	0	0	NA	NA	NA	nsr
230	Phypoly_transcript_00326	DDB_G0277139	110..1402	-1	440	1..440		|DNA coding sequence|gene: apm2 on chromosome: 2 position 7788092 to 7789756, translation	1454	1.2e-149	0.643	0	0	0	0	0	0	NA	NA	NA	nsr
231	Phypoly_transcript_00329	DDB_G0286355	752..4510	2	2117	839..2095		|DNA coding sequence|gene: mhcA on chromosome: 4 position 4451077 to 4457427, translation	350	6.1e-28	0.188	0	0	0	0	0	0	NA	NA	NA	nsr
232	Phypoly_transcript_00330	DDB_G0272558	640..1266	1	1080	368..577		|DNA coding sequence|gene: DDB_G0272558 on chromosome: 2 position 1851656 to 1855069, translation	339	3.4e-27	0.376	1.2282	0.00168542	1743.34	0.39106	-3.1407	0.0357476	ras gtpase-activating protein 4	O43374	RASL2_HUMAN	6-10h
233	Phypoly_transcript_00331	DDB_G0287325	592..1446	1	1197	443..729		|DNA coding sequence|gene: DDB_G0287325 on chromosome: 5 position 137312 to 141128, translation	172	3.2e-09	0.199	0	0	0	0	0	0	NA	NA	NA	nsr
234	Phypoly_transcript_00334	DDB_G0274275	2723..3409	2	3418	1717..1951		|DNA coding sequence|gene: DDB_G0274275 on chromosome: 2 position 4012481 to 4022919, translation	356	2.1e-30	0.418	0	0	0	0	0	0	NA	NA	NA	nsr
235	Phypoly_transcript_00335											1.55551	0.00260848	191.706	0.5167	-3.01046	0.0464869	NA	NA	NA	6-10h
236	Phypoly_transcript_00336	DDB_G0292214	180..1157	-2	760	415..755		|DNA coding sequence|gene: DDB_G0292214 on chromosome: 6 position 1330581 to 1333346, translation	538	1e-49	0.336	0	0	0	0	0	0	NA	NA	NA	nsr
237	Phypoly_transcript_00337											0	0	0	0	0	0	NA	NA	NA	nsr
238	Phypoly_transcript_00338	DDB_G0293120	2122..3786	1	2206	1650..2175		|DNA coding sequence|gene: DDB_G0293120 on chromosome: 6 position 2546935 to 2553640, translation	605	3.6e-78	0.304	0	0	0	0	0	0	NA	NA	NA	nsr
239	Phypoly_transcript_00339											0	0	0	0	0	0	NA	NA	NA	nsr
240	Phypoly_transcript_00340	DDB_G0289985	104..1642	2	1944	201..716		|DNA coding sequence|gene: DDB_G0289985 on chromosome: 5 position 3471284 to 3477219, translation	687	3e-188	0.308	0	0	0	0	0	0	NA	NA	NA	nsr
241	Phypoly_transcript_00342	DDB_G0288267	68..2143	-1	711	33..711		|DNA coding sequence|gene: thrS1 on chromosome: 5 position 1320046 to 1322570, translation	2145	7.4e-223	0.593	0	0	0	0	0	0	NA	NA	NA	nsr
242	Phypoly_transcript_00343	DDB_G0282725	2671..5058	1	1776	963..1776		|DNA coding sequence|gene: vilD on chromosome: 3 position 6207123 to 6212648, translation	1832	0	0.474	-2.16683	3.49785e-05	476.169	0.523595	4.13837	0.000642526	villin-1	P02640	VILI_CHICK	0-10h
243	Phypoly_transcript_00345	DDB_G0292266	2119..3894	-1	791	52..653		|DNA coding sequence|gene: amdA on chromosome: 6 position 1491265 to 1494036, translation	1247	1.1e-127	0.429	0	0	0	0	0	0	NA	NA	NA	nsr
244	Phypoly_transcript_00346	DDB_G0269166	2976..3821	3	1198	897..1177		|DNA coding sequence|gene: pakA on chromosome: 1 position 3436536 to 3441900, translation	534	6.4e-50	0.379	0	0	0	0	0	0	NA	NA	NA	nsr
245	Phypoly_transcript_00347	DDB_G0275759	100..4065	-1	1616	296..1606		|DNA coding sequence|gene: rpa1 on chromosome: 2 position 5808489 to 5813651, translation	2569	1.7e-296	0.418	0	0	0	0	0	0	NA	NA	NA	nsr
246	Phypoly_transcript_00348											0	0	0	0	0	0	NA	NA	NA	nsr
247	Phypoly_transcript_00349	DDB_G0293032	1104..2918	3	1566	376..978		|DNA coding sequence|gene: DDB_G0293032 on chromosome: 6 position 2351624 to 2356321, translation	312	4.9e-24	0.224	1.99999	0.000536369	236.36	0.577713	-3.4619	0.0182735	nacht and wd repeat domain-containing protein 1	A6H603	NWD1_MOUSE	6-10h
248	Phypoly_transcript_00350	DDB_G0271058	3403..4764	1	1529	958..1423		|DNA coding sequence|gene: vilC on chromosome: 1 position 4570908 to 4575494, translation	751	1.6e-93	0.368	0	0	0	0	0	0	NA	NA	NA	nsr
249	Phypoly_transcript_00351	DDB_G0267732	4486..4983	-1	2049	61..225		|DNA coding sequence|gene: DDB_G0267732 on chromosome: 1 position 723287 to 729518, translation	275	7.2e-23	0.329	0	0	0	0	0	0	NA	NA	NA	nsr
250	Phypoly_transcript_00352	DDB_G0291161	160..5076	1	1648	12..1648		|DNA coding sequence|gene: DDB_G0291161 on chromosome: 5 position 5063347 to 5068700, translation	3830	0	0.472	0	0	0	0	0	0	NA	NA	NA	nsr
251	Phypoly_transcript_00353	DDB_G0276015	2151..2369	3	515	134..201		|DNA coding sequence|gene: DDB_G0276015 on chromosome: 2 position 6195575 to 6197240, translation	100	6.8e-05	0.342	2.46714	0.00108498	103.163	0.755051	-3.26751	0.00960551	tip elongation aberrant protein 1	P87061	TEA1_SCHPO	0-10h
252	Phypoly_transcript_00354	DDB_G0292714	3044..4378	2	1482	921..1381		|DNA coding sequence|gene: DDB_G0292714 on chromosome: 6 position 1780390 to 1784905, translation	663	7.6e-80	0.33	-1.66059	0.0126024	158.667	0.665619	2.49481	0.0604039	nephrocystin-3	Q7TNH6	NPHP3_MOUSE	0-10h
253	Phypoly_transcript_00355	DDB_G0292714	566..2176	2	1482	183..728		|DNA coding sequence|gene: DDB_G0292714 on chromosome: 6 position 1780390 to 1784905, translation	351	2.7e-28	0.249	0	0	0	0	0	0	NA	NA	NA	nsr
254	Phypoly_transcript_00356	DDB_G0284689	2700..4583	3	1680	827..1448		|DNA coding sequence|gene: DDB_G0284689 on chromosome: 4 position 2350414 to 2355543, translation	367	1.3e-51	0.239	0	0	0	0	0	0	NA	NA	NA	nsr
255	Phypoly_transcript_00357	DDB_G0280971	4913..6127	2	2492	1704..2114		|DNA coding sequence|gene: lvsC on chromosome: 3 position 4286715 to 4294937, translation	884	1.4e-93	0.45	2.73434	2.31885e-05	348.681	0.64615	-4.23175	0.000454956	beach domain-containing protein lvsc	Q54U63	LVSC_DICDI	0-10h
256	Phypoly_transcript_00358	DDB_G0281557	2905..3879	1	1289	853..1179		|DNA coding sequence|gene: drkD on chromosome: 3 position 4777368 to 4781526, translation	330	4.1e-26	0.299	0	0	0	0	0	0	NA	NA	NA	nsr
257	Phypoly_transcript_00359	DDB_G0272472	1687..3657	1	1509	542..1204		|DNA coding sequence|gene: DDB_G0272472 on chromosome: 2 position 1736613 to 1741232, translation	329	7.1e-26	0.232	0	0	0	0	0	0	NA	NA	NA	nsr
258	Phypoly_transcript_00360	DDB_G0291245	639..3500	3	1632	155..1109		|DNA coding sequence|gene: abcA6 on chromosome: 6 position 313947 to 319147, translation	759	7.8e-110	0.267	0	0	0	0	0	0	NA	NA	NA	nsr
259	Phypoly_transcript_00361	DDB_G0281557	5398..6213	-3	1289	834..1101		|DNA coding sequence|gene: drkD on chromosome: 3 position 4777368 to 4781526, translation	471	7.2e-41	0.339	0	0	0	0	0	0	NA	NA	NA	nsr
260	Phypoly_transcript_00363	DDB_G0295485	3407..4282	2	1692	652..944		|DNA coding sequence|gene: DDB_G0295485 on chromosome: 4 position 3666930 to 3672240, translation	264	7.6e-19	0.282	0	0	0	0	0	0	NA	NA	NA	nsr
261	Phypoly_transcript_00364	DDB_G0286355	263..4027	2	2117	827..2066		|DNA coding sequence|gene: mhcA on chromosome: 4 position 4451077 to 4457427, translation	419	2.7e-35	0.21	0	0	0	0	0	0	NA	NA	NA	nsr
262	Phypoly_transcript_00365	DDB_G0274399	2580..4865	3	968	206..967		|DNA coding sequence|gene: DDB_G0274399 on chromosome: 2 position 4681340 to 4684368, translation	1318	6.6e-159	0.407	0	0	0	0	0	0	NA	NA	NA	nsr
263	Phypoly_transcript_00366	DDB_G0284867	1123..2835	1	1594	209..777		|DNA coding sequence|gene: abcC8 on chromosome: 4 position 2579815 to 2584663, translation	895	4.1e-176	0.342	0	0	0	0	0	0	NA	NA	NA	nsr
264	Phypoly_transcript_00368											0	0	0	0	0	0	NA	NA	NA	nsr
265	Phypoly_transcript_00369	DDB_G0282471	2372..3388	2	1347	255..585		|DNA coding sequence|gene: DDB_G0282471 on chromosome: 3 position 5811380 to 5815420, translation	203	1.5e-12	0.261	1.17376	0.0209637	1065.35	0.508421	-2.30864	0.0870004	NA	NA	NA	0-10h
266	Phypoly_transcript_00370	DDB_G0279357	864..1427	-2	347	22..191		|DNA coding sequence|gene: DDB_G0279357 on chromosome: 3 position 1983573 to 1984613, translation	173	2.8e-10	0.319	0	0	0	0	0	0	NA	NA	NA	nsr
267	Phypoly_transcript_00371	DDB_G0274455	4827..7442	-3	2358	15..891		|DNA coding sequence|gene: myoI on chromosome: 2 position 4534415 to 4541848, translation	1672	2.9e-180	0.426	0	0	0	0	0	0	NA	NA	NA	nsr
268	Phypoly_transcript_00372	DDB_G0287273	3141..3956	3	336	55..332		|DNA coding sequence|gene: wdr5 on chromosome: 5 position 72820 to 74155, translation	212	8.6e-15	0.211	-2.03233	1.21815e-05	149.185	0.464606	4.37431	0.000274665	nacht and wd repeat domain-containing protein 1	A6H603	NWD1_MOUSE	0-10h
269	Phypoly_transcript_00373	DDB_G0287291	178..849	1	1739	24..250		|DNA coding sequence|gene: abpD on chromosome: 5 position 222824 to 228533, translation	386	9.7e-31	0.38	0	0	0	0	0	0	NA	NA	NA	nsr
270	Phypoly_transcript_00374	DDB_G0282407	3433..4467	1	754	217..555		|DNA coding sequence|gene: DDB_G0282407 on chromosome: 3 position 5710802 to 5713235, translation	120	0.00073	0.203	0	0	0	0	0	0	NA	NA	NA	nsr
271	Phypoly_transcript_00375	DDB_G0286931	3830..4810	2	5223	4833..5160		|DNA coding sequence|gene: DDB_G0286931 on chromosome: 4 position 5091515 to 5107567, translation	855	4.3e-167	0.485	0	0	0	0	0	0	NA	NA	NA	nsr
272	Phypoly_transcript_00376	DDB_G0280209	2025..2576	3	1590	381..566		|DNA coding sequence|gene: DDB_G0280209 on chromosome: 3 position 3109725 to 3114793, translation	282	6.9e-35	0.328	0	0	0	0	0	0	NA	NA	NA	nsr
273	Phypoly_transcript_00378	DDB_G0278825	4309..5046	-2	906	88..337		|DNA coding sequence|gene: DDB_G0278825 on chromosome: 3 position 1248051 to 1250768, translation	141	4.6e-06	0.264	0	0	0	0	0	0	NA	NA	NA	nsr
274	Phypoly_transcript_00379	DDB_G0267924	2153..5173	-3	1110	102..1110		|DNA coding sequence|gene: DDB_G0267924 on chromosome: 1 position 1128799 to 1132710, translation	1889	9.9e-196	0.41	0	0	0	0	0	0	NA	NA	NA	nsr
275	Phypoly_transcript_00380	DDB_G0289613	4317..5585	3	1372	1..422		|DNA coding sequence|gene: gefAA on chromosome: 5 position 3026939 to 3031174, translation	621	4.1e-95	0.327	0	0	0	0	0	0	NA	NA	NA	nsr
276	Phypoly_transcript_00381	DDB_G0270418	72..3143	3	1522	1..1011		|DNA coding sequence|gene: top2 on chromosome: 1 position 4831688 to 4836353, translation	2548	0	0.499	-0.968514	0.00245626	983.61	0.319781	3.02868	0.0597149	probable dna topoisomerase 2	Q55BP5	TOP2_DICDI	0-6h
277	Phypoly_transcript_00383											2.8839	2.35915e-07	15.0842	0.55797	-5.16855	9.95905e-06	upf0577 protein kiaa1324-like homolog	Q3UZV7	K132L_MOUSE	0-10h
278	Phypoly_transcript_00384	DDB_G0282627	71..1027	2	1967	1..322		|DNA coding sequence|gene: vps15 on chromosome: 3 position 6019111 to 6025130, translation	839	3.2e-233	0.518	2.30423	0.000277969	389.92	0.6339	-3.63501	0.0033898	probable serine threonine-protein kinase vps15	Q54S77	VPS15_DICDI	0-10h
279	Phypoly_transcript_00385	DDB_G0295727	1794..3107	3	2086	171..608		|DNA coding sequence|gene: DDB_G0295727 on chromosome: 3 position 416548 to 422805, translation	440	1.4e-37	0.303	1.63363	0.00726085	513.97	0.608509	-2.68464	0.0405406	NA	NA	NA	0-10h
280	Phypoly_transcript_00386											-3.51674	5.51479e-05	82.1787	0.872064	4.03266	0.000930657	glutamate synthase 1 chloroplastic	Q9LV03	GLUT1_ARATH	0-10h
281	Phypoly_transcript_00387	DDB_G0269166	3866..4699	2	1198	878..1159		|DNA coding sequence|gene: pakA on chromosome: 1 position 3436536 to 3441900, translation	643	1.5e-68	0.443	2.60835	1.06663e-05	783.125	0.592376	-4.4032	0.000246009	serine threonine-protein kinase paka	Q55D99	PAKA_DICDI	0-10h
282	Phypoly_transcript_00388	DDB_G0271572	260..1141	2	1196	242..539		|DNA coding sequence|gene: exosc10 on chromosome: 2 position 601251 to 605014, translation	425	2.2e-36	0.34	0	0	0	0	0	0	NA	NA	NA	nsr
283	Phypoly_transcript_00389											0	0	0	0	0	0	NA	NA	NA	nsr
284	Phypoly_transcript_00390	DDB_G0272112	738..2447	3	2246	187..762		|DNA coding sequence|gene: myoJ on chromosome: 2 position 1452059 to 1459004, translation	1079	5.6e-170	0.441	0	0	0	0	0	0	NA	NA	NA	nsr
285	Phypoly_transcript_18824	DDB_G0287315	1210..2271	1	1559	327..666		|DNA coding sequence|gene: DDB_G0287315 on chromosome: 5 position 120470 to 125232, translation	435	1.6e-36	0.33	0	0	0	0	0	0	NA	NA	NA	nsr
286	Phypoly_transcript_00393	DDB_G0294012	5722..6972	1	520	44..459		|DNA coding sequence|gene: atp1 on chromosome: M position 15103 to 16662, translation	1117	2.8e-112	0.545	0	0	0	0	0	0	NA	NA	NA	nsr
287	Phypoly_transcript_00395	DDB_G0272760	2686..3807	-2	868	394..766		|DNA coding sequence|gene: mcm6 on chromosome: 2 position 2111171 to 2113956, translation	1147	6.5e-174	0.611	0	0	0	0	0	0	NA	NA	NA	nsr
288	Phypoly_transcript_00396											0	0	0	0	0	0	NA	NA	NA	nsr
289	Phypoly_transcript_00397	DDB_G0293032	942..3284	3	1566	463..1225		|DNA coding sequence|gene: DDB_G0293032 on chromosome: 6 position 2351624 to 2356321, translation	229	3.5e-15	0.203	-2.40416	0.00388238	202.675	0.832592	2.88756	0.0252177	nacht and wd repeat domain-containing protein 1	Q149M9	NWD1_HUMAN	0-10h
290	Phypoly_transcript_00399	DDB_G0274121	918..2711	3	1616	233..814		|DNA coding sequence|gene: abcA4 on chromosome: 2 position 3872948 to 3877884, translation	551	1.2e-49	0.259	3.90994	9.29198e-10	117.971	0.638762	-6.12112	7.57419e-08	abc transporter a family member 2	Q84K47	AB2A_ARATH	0-10h
291	Phypoly_transcript_00400											1.73621	0.0027461	518.365	0.579739	-2.99482	0.0195485	dna ligase	P44121	DNLI_HAEIN	0-10h
292	Phypoly_transcript_00402	DDB_G0285761	725..1342	2	520	275..477		|DNA coding sequence|gene: DDB_G0285761 on chromosome: 4 position 3436262 to 3437972, translation	121	0.00034	0.259	1.48524	0.0229749	570.019	0.653182	-2.27385	0.0927983	upf0577 protein kiaa1324-like homolog	Q3UZV7	K132L_MOUSE	0-10h
293	Phypoly_transcript_00404	DDB_G0275009	4325..4870	2	1484	383..560		|DNA coding sequence|gene: gcA on chromosome: 2 position 5230828 to 5235376, translation	268	2.1e-19	0.324	2.23342	5.89855e-06	117.636	0.49303	-4.52999	0.000151311	adenylate cyclase	P9WQ35	CYA1_MYCTU	0-10h
294	Phypoly_transcript_00405	DDB_G0293286	3323..5725	-1	997	39..844		|DNA coding sequence|gene: psiR on chromosome: 6 position 2670579 to 2675350, translation	478	4.6e-42	0.268	0	0	0	0	0	0	NA	NA	NA	nsr
295	Phypoly_transcript_00406											0	0	0	0	0	0	NA	NA	NA	nsr
296	Phypoly_transcript_00407	DDB_G0268632	4172..4813	-3	862	24..239		|DNA coding sequence|gene: abpA on chromosome: 1 position 2137156 to 2139957, translation	376	2.2e-31	0.379	0	0	0	0	0	0	NA	NA	NA	nsr
297	Phypoly_transcript_00408	DDB_G0285101	65..4315	2	1923	8..1404		|DNA coding sequence|gene: kif4 on chromosome: 4 position 2856191 to 2862064, translation	633	2.6e-58	0.21	0	0	0	0	0	0	NA	NA	NA	nsr
298	Phypoly_transcript_00409	DDB_G0278197	4313..5296	2	1814	281..598		|DNA coding sequence|gene: DDB_G0278197 on chromosome: 3 position 448708 to 454535, translation	343	4.2e-27	0.34	0.945075	0.0210308	1111	0.409579	-2.30743	0.087206	NA	NA	NA	0-10h
299	Phypoly_transcript_00410	DDB_G0277185	13..1074	1	2285	596..952		|DNA coding sequence|gene: DDB_G0277185 on chromosome: 2 position 7699060 to 7706086, translation	595	8.6e-85	0.332	0	0	0	0	0	0	NA	NA	NA	nsr
300	Phypoly_transcript_00411	DDB_G0292988	696..2276	3	1678	499..1030		|DNA coding sequence|gene: DDB_G0292988 on chromosome: 6 position 2312391 to 2317424, translation	154	3e-10	0.207	0	0	0	0	0	0	NA	NA	NA	nsr
301	Phypoly_transcript_00412	DDB_G0274875	4005..4856	3	1865	1566..1862		|DNA coding sequence|gene: rnf160 on chromosome: 2 position 4311743 to 4317597, translation	530	9.1e-83	0.385	0	0	0	0	0	0	NA	NA	NA	nsr
302	Phypoly_transcript_00413	DDB_G0269380	303..3743	3	1314	86..1236		|DNA coding sequence|gene: DDB_G0269380 on chromosome: 1 position 2645714 to 2650717, translation	2482	1.4e-258	0.455	-1.42147	0.00220608	620.193	0.464383	3.06099	0.0425114	phospholipid-transporting atpase 3	Q9XIE6	ALA3_ARATH	6-10h
303	Phypoly_transcript_00415	DDB_G0287407	2609..4255	2	1664	745..1316		|DNA coding sequence|gene: DDB_G0287407 on chromosome: 5 position 263392 to 268500, translation	861	2.5e-147	0.349	0	0	0	0	0	0	NA	NA	NA	nsr
304	Phypoly_transcript_00416	DDB_G0275861	4160..4453	2	2517	274..374		|DNA coding sequence|gene: DDB_G0275861 on chromosome: 2 position 5745037 to 5753130, translation	138	3e-05	0.337	-3.4572	8.12588e-06	547.876	0.774837	4.46184	0.000198384	sacsin	Q9NZJ4	SACS_HUMAN	0-10h
305	Phypoly_transcript_00419	DDB_G0279605	4232..4747	-3	196	4..175		|DNA coding sequence|gene: racB on chromosome: 3 position 2370154 to 2371319, translation	457	1.4e-42	0.512	1.74297	0.0014517	254.774	0.547387	-3.18417	0.0120231	cell division control protein 42 homolog	Q01112	CDC42_SCHPO	0-10h
306	Phypoly_transcript_00420	DDB_G0280263	3235..3951	1	275	48..271		|DNA coding sequence|gene: DDB_G0280263 on chromosome: 3 position 3180987 to 3182048, translation	289	1.1e-24	0.309	1.24309	0.0025556	111.02	0.412073	-3.01668	0.0185151	beta-glucanase	P45798	GUB_RHOMR	0-10h
307	Phypoly_transcript_00421	DDB_G0278757	2174..4378	2	1344	542..1268		|DNA coding sequence|gene: DDB_G0278757 on chromosome: 3 position 1123519 to 1127550, translation	1119	5.2e-152	0.358	2.04205	0.00149615	242.843	0.643078	-3.17543	0.012309	dis3-like exonuclease 2	Q8CI75	DI3L2_MOUSE	0-10h
308	Phypoly_transcript_00423	DDB_G0271834	5222..5461	2	815	631..712		|DNA coding sequence|gene: DDB_G0271834 on chromosome: 2 position 901139 to 903697, translation	138	9.8e-06	0.446	0	0	0	0	0	0	NA	NA	NA	nsr
309	Phypoly_transcript_00424	DDB_G0267438	121..4944	1	1622	6..1608		|DNA coding sequence|gene: abcA2 on chromosome: 1 position 758875 to 763979, translation	2216	2.2e-230	0.343	0	0	0	0	0	0	NA	NA	NA	nsr
310	Phypoly_transcript_00425											0	0	0	0	0	0	NA	NA	NA	nsr
311	Phypoly_transcript_00426	DDB_G0283769	3369..4805	3	730	230..704		|DNA coding sequence|gene: hbs1 on chromosome: 4 position 1138835 to 1141696, translation	1024	6e-104	0.441	0	0	0	0	0	0	NA	NA	NA	nsr
312	Phypoly_transcript_00427	DDB_G0287711	123..1049	-2	441	112..436		|DNA coding sequence|gene: DDB_G0287711 on chromosome: 5 position 588099 to 589683, translation	731	6.8e-72	0.448	0	0	0	0	0	0	NA	NA	NA	nsr
313	Phypoly_transcript_00428	DDB_G0287863	176..3427	2	1930	232..1338		|DNA coding sequence|gene: DDB_G0287863 on chromosome: 5 position 733543 to 739332, translation	137	3.6e-05	0.207	3.62168	5.73423e-14	800.868	0.48199	-7.51401	1.24644e-11	twitchin	Q23551	UNC22_CAEEL	0-10h
314	Phypoly_transcript_00430	DDB_G0280143	48..2003	-3	662	11..647		|DNA coding sequence|gene: DDB_G0280143 on chromosome: 3 position 3004846 to 3007140, translation	646	8.1e-63	0.293	0	0	0	0	0	0	NA	NA	NA	nsr
315	Phypoly_transcript_00431	DDB_G0287165	3565..4497	1	656	294..604		|DNA coding sequence|gene: DDB_G0287165 on chromosome: 4 position 5420537 to 5422504, translation	504	4.6e-57	0.385	0	0	0	0	0	0	NA	NA	NA	nsr
316	Phypoly_transcript_00434	DDB_G0274605	386..1660	2	1722	1271..1698		|DNA coding sequence|gene: gefR on chromosome: 2 position 4075525 to 4080816, translation	436	2.2e-37	0.294	1.40763	0.0193297	944.232	0.601781	-2.33911	0.0822058	ras guanine nucleotide exchange factor p	Q54TK8	GEFP_DICDI	0-10h
317	Phypoly_transcript_00435	DDB_G0268850	115..1266	1	2662	14..423		|DNA coding sequence|gene: DDB_G0268850 on chromosome: 1 position 2235139 to 2243566, translation	206	1.7e-12	0.241	-1.64458	0.0137825	1227.88	0.667746	2.46288	0.0644831	sacsin	Q9JLC8	SACS_MOUSE	0-10h
318	Phypoly_transcript_00436	DDB_G0289409	4249..4530	1	3931	2991..3078		|DNA coding sequence|gene: DDB_G0289409 on chromosome: 5 position 2755696 to 2767924, translation	162	6.9e-06	0.442	0	0	0	0	0	0	NA	NA	NA	nsr
319	Phypoly_transcript_00438	DDB_G0291249	6070..8193	1	2404	1200..1906		|DNA coding sequence|gene: rrpB on chromosome: 6 position 442657 to 449964, translation	586	9.6e-53	0.279	0	0	0	0	0	0	NA	NA	NA	nsr
320	Phypoly_transcript_00439	DDB_G0269934	875..2443	2	2045	711..1215		|DNA coding sequence|gene: DDB_G0269934 on chromosome: 1 position 3897216 to 3903350, translation	659	1e-107	0.332	0	0	0	0	0	0	NA	NA	NA	nsr
321	Phypoly_transcript_00440	DDB_G0269206	231..4397	3	1450	19..1402		|DNA coding sequence|gene: abcG21 on chromosome: 1 position 4486597 to 4491085, translation	2656	1.9e-286	0.403	0	0	0	0	0	0	NA	NA	NA	nsr
322	Phypoly_transcript_00442	DDB_G0274103	3850..4683	1	1682	1368..1644		|DNA coding sequence|gene: ggtA on chromosome: 2 position 4091903 to 4097175, translation	1016	5.9e-182	0.665	1.71942	0.00901423	932.511	0.6584	-2.61151	0.0473749	udp-glucose:glycoprotein glucosyltransferase	Q0WL80	UGGG_ARATH	0-10h
323	Phypoly_transcript_00443	DDB_G0275263	2813..4744	2	654	10..654		|DNA coding sequence|gene: asnS1 on chromosome: 2 position 5075841 to 5078052, translation	1658	3e-171	0.524	0	0	0	0	0	0	NA	NA	NA	nsr
324	Phypoly_transcript_00445	DDB_G0278301	3459..4715	3	1149	732..1139		|DNA coding sequence|gene: DDB_G0278301 on chromosome: 3 position 647938 to 651814, translation	378	1.3e-54	0.281	0	0	0	0	0	0	NA	NA	NA	nsr
325	Phypoly_transcript_00446											1.44217	0.00406826	1272.26	0.502006	-2.87282	0.0261508	NA	NA	NA	0-10h
326	Phypoly_transcript_00449											3.17889	6.81885e-07	621.997	0.640073	-4.96645	2.45955e-05	pentafunctional arom polypeptide	B0D6H2	ARO1_LACBS	0-10h
327	Phypoly_transcript_00450	DDB_G0281277	525..1136	3	2732	451..662		|DNA coding sequence|gene: med12 on chromosome: 3 position 4322929 to 4331907, translation	283	2.3e-22	0.323	0	0	0	0	0	0	NA	NA	NA	nsr
328	Phypoly_transcript_00451	DDB_G0290503	1167..3125	3	1493	815..1451		|DNA coding sequence|gene: DDB_G0290503 on chromosome: 5 position 4159418 to 4164037, translation	163	3.5e-08	0.196	0	0	0	0	0	0	NA	NA	NA	nsr
329	Phypoly_transcript_00452	DDB_G0269214	2920..3651	1	794	137..380		|DNA coding sequence|gene: abcG1 on chromosome: 1 position 2895800 to 2898550, translation	422	1.5e-36	0.366	-0.79831	0.024223	1081.74	0.354242	2.25357	0.0965491	white-brown complex homolog protein 30	Q9SJK6	WBC30_ARATH	0-10h
330	Phypoly_transcript_00453											0	0	0	0	0	0	NA	NA	NA	nsr
331	Phypoly_transcript_00455	DDB_G0293750	1684..3900	1	916	158..913		|DNA coding sequence|gene: dyrk2 on chromosome: 6 position 3272270 to 3275238, translation	1220	7.6e-125	0.393	-1.38863	0.00388026	554.706	0.480873	2.88774	0.0802924	probable serine threonine-protein kinase dyrk2	Q54BC9	DYRK2_DICDI	0-6h
332	Phypoly_transcript_00456	DDB_G0269250	1666..3549	1	3185	1079..1701		|DNA coding sequence|gene: pats1 on chromosome: 1 position 2657392 to 2667176, translation	453	8.6e-39	0.276	0	0	0	0	0	0	NA	NA	NA	nsr
333	Phypoly_transcript_00458	DDB_G0277211	796..2733	1	1379	327..974		|DNA coding sequence|gene: DDB_G0277211 on chromosome: 2 position 7627913 to 7632171, translation	1514	4.8e-215	0.49	0	0	0	0	0	0	NA	NA	NA	nsr
334	Phypoly_transcript_00459											1.16762	0.0243626	195.439	0.518627	-2.25136	0.0969652	NA	NA	NA	0-10h
335	Phypoly_transcript_00461	DDB_G0289667	3636..4943	3	669	228..664		|DNA coding sequence|gene: gefD on chromosome: 5 position 3140427 to 3142433, translation	671	1.8e-65	0.34	0	0	0	0	0	0	NA	NA	NA	nsr
336	Phypoly_transcript_00462	DDB_G0281279	4..639	1	679	131..356		|DNA coding sequence|gene: DDB_G0281279 on chromosome: 3 position 4333375 to 4335700, translation	167	5e-09	0.318	0	0	0	0	0	0	NA	NA	NA	nsr
337	Phypoly_transcript_00463	DDB_G0274273	358..762	-3	321	104..234		|DNA coding sequence|gene: DDB_G0274273 on chromosome: 2 position 4010059 to 4011285, translation	185	8.8e-12	0.341	0	0	0	0	0	0	NA	NA	NA	nsr
338	Phypoly_transcript_00464	DDB_G0278575	4231..4923	1	513	282..506		|DNA coding sequence|gene: DDB_G0278575 on chromosome: 3 position 1095238 to 1096776, translation	403	3.6e-61	0.375	0	0	0	0	0	0	NA	NA	NA	nsr
339	Phypoly_transcript_00465	DDB_G0280973	683..4405	2	1324	33..1284		|DNA coding sequence|gene: abcC12 on chromosome: 3 position 4340141 to 4344573, translation	2048	8e-224	0.372	0	0	0	0	0	0	NA	NA	NA	nsr
340	Phypoly_transcript_00467	DDB_G0295485	3109..3816	1	1692	652..893		|DNA coding sequence|gene: DDB_G0295485 on chromosome: 4 position 3666930 to 3672240, translation	208	6.5e-13	0.274	0	0	0	0	0	0	NA	NA	NA	nsr
341	Phypoly_transcript_00468	DDB_G0268328	649..1068	-1	3780	3456..3595		|DNA coding sequence|gene: DDB_G0268328 on chromosome: 1 position 683499 to 695010, translation	413	2.6e-110	0.579	0	0	0	0	0	0	NA	NA	NA	nsr
342	Phypoly_transcript_00469											-1.70346	0.000703001	545.878	0.502731	3.38841	0.00694592	sulfite reductase subunit beta	Q1K9C2	MET5_SCHPO	0-10h
343	Phypoly_transcript_00470	DDB_G0285637	2631..4535	3	762	39..690		|DNA coding sequence|gene: glb2 on chromosome: 4 position 3510010 to 3512490, translation	639	3.9e-62	0.285	0	0	0	0	0	0	NA	NA	NA	nsr
344	Phypoly_transcript_00471	DDB_G0274177	4153..4767	1	1919	962..1164		|DNA coding sequence|gene: DDB_G0274177 on chromosome: 2 position 4833721 to 4839855, translation	177	1.9e-09	0.274	0	0	0	0	0	0	NA	NA	NA	nsr
345	Phypoly_transcript_00473	DDB_G0287983	3037..4527	1	634	56..573		|DNA coding sequence|gene: redC on chromosome: 5 position 927535 to 929520, translation	278	3.8e-21	0.229	6.16578	2.19043e-26	95.6267	0.580104	-10.6287	5.42788e-23	nadph--cytochrome p450 reductase	P37039	NCPR_CAVPO	0-10h
346	Phypoly_transcript_00474	DDB_G0289943	179..1654	2	1551	6..493		|DNA coding sequence|gene: DDB_G0289943 on chromosome: 5 position 3479964 to 3484889, translation	970	3e-128	0.428	0	0	0	0	0	0	NA	NA	NA	nsr
347	Phypoly_transcript_00475	DDB_G0287851	1658..4387	2	963	22..928		|DNA coding sequence|gene: DDB_G0287851 on chromosome: 5 position 822730 to 825733, translation	674	3.3e-64	0.228	0	0	0	0	0	0	NA	NA	NA	nsr
348	Phypoly_transcript_00476	DDB_G0288425	1931..3148	2	1277	850..1239		|DNA coding sequence|gene: gemin5 on chromosome: 5 position 1517710 to 1521638, translation	429	1e-64	0.292	0	0	0	0	0	0	NA	NA	NA	nsr
349	Phypoly_transcript_00478	DDB_G0290771	2961..4538	-3	1749	1..530		|DNA coding sequence|gene: DDB_G0290771 on chromosome: 5 position 4578736 to 4584404, translation	687	2.5e-94	0.323	0	0	0	0	0	0	NA	NA	NA	nsr
350	Phypoly_transcript_00479	DDB_G0274177	3117..3821	3	1919	929..1162		|DNA coding sequence|gene: DDB_G0274177 on chromosome: 2 position 4833721 to 4839855, translation	232	2e-15	0.302	0	0	0	0	0	0	NA	NA	NA	nsr
351	Phypoly_transcript_00480	DDB_G0271924	188..1048	2	436	97..383		|DNA coding sequence|gene: aspA on chromosome: 2 position 1048524 to 1049907, translation	914	8e-111	0.631	0	0	0	0	0	0	NA	NA	NA	nsr
352	Phypoly_transcript_00481	DDB_G0281499	107..559	-1	1785	1630..1778		|DNA coding sequence|gene: vinB on chromosome: 3 position 4621318 to 4626772, translation	170	1.3e-18	0.272	-1.65244	0.00780789	413.059	0.621155	2.66027	0.0426918	NA	NA	NA	0-10h
353	Phypoly_transcript_00482	DDB_G0270024	447..2090	3	878	18..570		|DNA coding sequence|gene: mgp2 on chromosome: 1 position 4042887 to 4045665, translation	474	5.2e-42	0.259	0	0	0	0	0	0	NA	NA	NA	nsr
354	Phypoly_transcript_00483	DDB_G0287691	331..4428	-2	1413	46..1408		|DNA coding sequence|gene: abcC3 on chromosome: 5 position 792495 to 797051, translation	1899	8.6e-197	0.339	2.80736	0.000324329	933.495	0.780896	-3.59505	0.0038398	abc transporter c family member 10	Q8ST87	ABCCA_DICDI	0-10h
355	Phypoly_transcript_00485	DDB_G0284331	3267..4118	3	794	445..727		|DNA coding sequence|gene: regA on chromosome: 4 position 1956975 to 1959735, translation	440	1.7e-38	0.339	2.18821	0.000345559	57.7718	0.611487	-3.57851	0.0139242	dual 3 -cyclic-amp and -gmp phosphodiesterase 11a	Q1KKS3	PDE11_TAKRU	6-10h
356	Phypoly_transcript_00486	DDB_G0293438	141..4004	3	1398	102..1398		|DNA coding sequence|gene: abcB2 on chromosome: 6 position 2891271 to 2895850, translation	3158	0	0.506	0	0	0	0	0	0	NA	NA	NA	nsr
357	Phypoly_transcript_00487	DDB_G0287363	1086..4478	3	1928	791..1921		|DNA coding sequence|gene: sibA on chromosome: 5 position 192610 to 198990, translation	616	1.5e-56	0.238	1.76458	0.00308102	105.804	0.596237	-2.95954	0.0213919	integrin beta-like protein a	Q54KF7	SIBA_DICDI	0-10h
358	Phypoly_transcript_00488	DDB_G0292358	1013..2623	-2	2130	1152..1690		|DNA coding sequence|gene: ino80 on chromosome: 6 position 1406177 to 1412714, translation	1235	1.3e-219	0.487	0	0	0	0	0	0	NA	NA	NA	nsr
359	Phypoly_transcript_00489	DDB_G0267436	3792..4433	3	1143	232..457		|DNA coding sequence|gene: abcF4 on chromosome: 1 position 1263019 to 1266447, translation	254	4.1e-18	0.336	0	0	0	0	0	0	NA	NA	NA	nsr
360	Phypoly_transcript_00490	DDB_G0278965	4028..4633	2	1681	1464..1673		|DNA coding sequence|gene: DG2033 on chromosome: 3 position 1480041 to 1485179, translation	492	5e-68	0.514	0	0	0	0	0	0	NA	NA	NA	nsr
361	Phypoly_transcript_00491	DDB_G0277883	3586..4056	-3	2063	1336..1492		|DNA coding sequence|gene: dhkJ on chromosome: 3 position 102264 to 108452, translation	347	6.1e-37	0.446	-3.90601	1.11985e-10	147.555	0.6056	6.44982	1.16597e-08	hybrid signal transduction histidine kinase j	Q54YZ9	DHKJ_DICDI	0-10h
362	Phypoly_transcript_00492	DDB_G0281619	114..629	3	505	86..254		|DNA coding sequence|gene: DDB_G0281619 on chromosome: 3 position 4714928 to 4716442, translation	274	6.7e-22	0.331	1.52365	0.00486442	86.9571	0.541092	-2.81588	0.0299331	guanylate-binding protein 4	Q96PP9	GBP4_HUMAN	0-10h
363	Phypoly_transcript_00493	DDB_G0277913	3401..4582	2	813	412..813		|DNA coding sequence|gene: gefJ on chromosome: 3 position 202964 to 205644, translation	614	1.9e-59	0.376	0	0	0	0	0	0	NA	NA	NA	nsr
364	Phypoly_transcript_00494	DDB_G0282191	2263..4491	1	1510	744..1480		|DNA coding sequence|gene: polA1 on chromosome: 3 position 5500018 to 5504728, translation	1192	1.8e-128	0.369	1.97583	0.0027682	574.655	0.66029	-2.99237	0.0479443	dna polymerase alpha catalytic subunit	Q9DE46	DPOLA_XENLA	6-10h
365	Phypoly_transcript_00495	DDB_G0267872	1858..2307	1	681	392..546		|DNA coding sequence|gene: DDB_G0267872 on chromosome: 1 position 1012281 to 1014423, translation	165	1.3e-16	0.308	0	0	0	0	0	0	NA	NA	NA	nsr
366	Phypoly_transcript_00496	DDB_G0282725	2117..3280	2	1776	1105..1503		|DNA coding sequence|gene: vilD on chromosome: 3 position 6207123 to 6212648, translation	664	1.9e-62	0.359	2.00085	5.42473e-07	697.391	0.39932	-5.01065	2.00934e-05	villidin	Q8WQ85	VILD_DICDI	0-10h
367	Phypoly_transcript_00497	DDB_G0283349	94..1128	-3	357	12..357		|DNA coding sequence|gene: gpaA on chromosome: 4 position 547836 to 549106, translation	555	4e-53	0.368	0	0	0	0	0	0	NA	NA	NA	nsr
368	Phypoly_transcript_00498	DDB_G0277731	3490..4446	1	1377	1025..1366		|DNA coding sequence|gene: DDB_G0277731 on chromosome: 2 position 8396089 to 8400726, translation	196	9e-12	0.244	0	0	0	0	0	0	NA	NA	NA	nsr
369	Phypoly_transcript_00499	DDB_G0289867	632..1582	-1	1228	787..1096		|DNA coding sequence|gene: pex1 on chromosome: 5 position 3340420 to 3344303, translation	862	1.6e-117	0.508	0	0	0	0	0	0	NA	NA	NA	nsr
370	Phypoly_transcript_00500	DDB_G0271670	399..899	-1	375	28..194		|DNA coding sequence|gene: lsr1 on chromosome: 2 position 820254 to 821485, translation	166	1.8e-09	0.315	2.55403	1.90576e-07	1046.91	0.490377	-5.2083	8.31421e-06	NA	NA	NA	0-10h
371	Phypoly_transcript_00501	DDB_G0285055	2490..3758	3	1932	1465..1878		|DNA coding sequence|gene: DDB_G0285055 on chromosome: 4 position 2631798 to 2637863, translation	217	6.8e-15	0.221	0	0	0	0	0	0	NA	NA	NA	nsr
372	Phypoly_transcript_00502	DDB_G0288251	454..1758	-1	1727	894..1325		|DNA coding sequence|gene: roco4 on chromosome: 5 position 1284583 to 1289862, translation	516	6.2e-46	0.322	2.27346	6.52333e-12	236.489	0.331036	-6.86773	9.50872e-10	probable serine threonine-protein kinase pats1	Q55E58	PATS1_DICDI	0-10h
373	Phypoly_transcript_00503											0	0	0	0	0	0	NA	NA	NA	nsr
374	Phypoly_transcript_00504											1.48683	0.00769411	180.501	0.557867	-2.66521	0.0422468	dna ligase	P44121	DNLI_HAEIN	0-10h
375	Phypoly_transcript_00505	DDB_G0269150	2776..3693	-2	3620	705..992		|DNA coding sequence|gene: lvsA on chromosome: 1 position 3119127 to 3130279, translation	308	1.2e-73	0.28	0	0	0	0	0	0	NA	NA	NA	nsr
376	Phypoly_transcript_00507	DDB_G0287399	1760..2692	2	487	17..325		|DNA coding sequence|gene: DDB_G0287399 on chromosome: 5 position 255717 to 257558, translation	249	2.8e-18	0.307	0	0	0	0	0	0	NA	NA	NA	nsr
377	Phypoly_transcript_00509	DDB_G0287157	70..1266	-3	1525	524..939		|DNA coding sequence|gene: DDB_G0287157 on chromosome: 4 position 5407710 to 5412538, translation	327	5.6e-52	0.259	0	0	0	0	0	0	NA	NA	NA	nsr
378	Phypoly_transcript_00510	DDB_G0291303	6..764	3	1155	163..421		|DNA coding sequence|gene: frmA on chromosome: 6 position 93960 to 97507, translation	659	6.3e-169	0.527	0	0	0	0	0	0	NA	NA	NA	nsr
379	Phypoly_transcript_00511	DDB_G0288073	96..2627	-2	2038	729..1600		|DNA coding sequence|gene: DDB_G0288073 on chromosome: 5 position 1051212 to 1057648, translation	657	6.3e-61	0.235	0	0	0	0	0	0	NA	NA	NA	nsr
380	Phypoly_transcript_00512	DDB_G0284867	2911..4518	1	1594	1050..1587		|DNA coding sequence|gene: abcC8 on chromosome: 4 position 2579815 to 2584663, translation	1193	2.1e-232	0.459	0	0	0	0	0	0	NA	NA	NA	nsr
381	Phypoly_transcript_00513	DDB_G0283263	764..1591	2	864	369..641		|DNA coding sequence|gene: migA on chromosome: 4 position 453096 to 455785, translation	243	4.2e-17	0.31	0	0	0	0	0	0	NA	NA	NA	nsr
382	Phypoly_transcript_00514	DDB_G0292262	3284..3973	-2	1738	1372..1608		|DNA coding sequence|gene: myoM on chromosome: 6 position 1463619 to 1469554, translation	294	3.8e-22	0.287	0	0	0	0	0	0	NA	NA	NA	nsr
383	Phypoly_transcript_00515	DDB_G0273733	1943..2500	-3	660	328..515		|DNA coding sequence|gene: DDB_G0273733 on chromosome: 2 position 3336611 to 3338682, translation	293	9.5e-23	0.372	0	0	0	0	0	0	NA	NA	NA	nsr
384	Phypoly_transcript_00517	DDB_G0283605	3010..4320	-2	1459	107..561		|DNA coding sequence|gene: yakA on chromosome: 4 position 868454 to 873263, translation	1191	1.3e-140	0.523	0	0	0	0	0	0	NA	NA	NA	nsr
385	Phypoly_transcript_00518	DDB_G0269206	549..4580	3	1450	97..1450		|DNA coding sequence|gene: abcG21 on chromosome: 1 position 4486597 to 4491085, translation	3203	0	0.474	-2.7892	7.35277e-05	70.7262	0.703531	3.96457	0.00116135	abc transporter g family member 21	Q8T673	ABCGL_DICDI	0-10h
386	Phypoly_transcript_00520											0	0	0	0	0	0	NA	NA	NA	nsr
387	Phypoly_transcript_00521	DDB_G0271670	1291..2220	1	375	59..368		|DNA coding sequence|gene: lsr1 on chromosome: 2 position 820254 to 821485, translation	443	3.5e-41	0.439	1.39451	6.96886e-05	259.598	0.350614	-3.97735	0.00111843	ankyrin repeat and protein kinase domain-containing protein 1	Q8BZ25	ANKK1_MOUSE	0-10h
388	Phypoly_transcript_00523	DDB_G0295485	1816..3186	1	1692	319..788		|DNA coding sequence|gene: DDB_G0295485 on chromosome: 4 position 3666930 to 3672240, translation	287	2.1e-21	0.259	2.28327	0.000510654	377.928	0.657037	-3.4751	0.00546373	fibrillin-1	Q61554	FBN1_MOUSE	0-10h
389	Phypoly_transcript_00524	DDB_G0282471	533..2269	-3	1347	71..642		|DNA coding sequence|gene: DDB_G0282471 on chromosome: 3 position 5811380 to 5815420, translation	229	2.5e-15	0.249	0	0	0	0	0	0	NA	NA	NA	nsr
390	Phypoly_transcript_00525	DDB_G0269192	3640..4485	1	406	125..405		|DNA coding sequence|gene: tifA on chromosome: 1 position 3537960 to 3539386, translation	927	4.3e-93	0.617	0	0	0	0	0	0	NA	NA	NA	nsr
391	Phypoly_transcript_00526	DDB_G0282783	1949..2704	2	3018	2462..2711		|DNA coding sequence|gene: DDB_G0282783 on chromosome: 3 position 5921147 to 5930200, translation	257	9.7e-20	0.297	0	0	0	0	0	0	NA	NA	NA	nsr
392	Phypoly_transcript_00527	DDB_G0291356	3625..4392	1	817	422..679		|DNA coding sequence|gene: grlE on chromosome: 6 position 173621 to 176169, translation	334	6.6e-27	0.286	0	0	0	0	0	0	NA	NA	NA	nsr
393	Phypoly_transcript_00528	DDB_G0274879	102..2279	-1	1768	870..1599		|DNA coding sequence|gene: DDB_G0274879 on chromosome: 2 position 4324545 to 4330064, translation	2354	0	0.617	0	0	0	0	0	0	NA	NA	NA	nsr
394	Phypoly_transcript_00529	DDB_G0274211	403..1392	1	1729	460..786		|DNA coding sequence|gene: DDB_G0274211 on chromosome: 2 position 4768104 to 4773452, translation	463	1.7e-54	0.337	1.13467	0.00223828	197.287	0.371214	-3.05665	0.0168227	probable ras gtpase-activating-like protein ngap	Q54Y08	NGAP_DICDI	0-10h
395	Phypoly_transcript_00531	DDB_G0272502	360..638	3	1127	53..150		|DNA coding sequence|gene: DDB_G0272502 on chromosome: 2 position 1817675 to 1821055, translation	127	0.00018	0.429	0	0	0	0	0	0	NA	NA	NA	nsr
396	Phypoly_transcript_00532											0	0	0	0	0	0	NA	NA	NA	nsr
397	Phypoly_transcript_00533	DDB_G0275711	3039..4466	3	675	114..593		|DNA coding sequence|gene: nhe1 on chromosome: 2 position 6042281 to 6044641, translation	1015	4.1e-103	0.437	0	0	0	0	0	0	NA	NA	NA	nsr
398	Phypoly_transcript_00534	DDB_G0293450	223..4434	1	1449	42..1449		|DNA coding sequence|gene: abcG9 on chromosome: 6 position 2911255 to 2915823, translation	3245	0	0.469	0	0	0	0	0	0	NA	NA	NA	nsr
399	Phypoly_transcript_00535	DDB_G0283661	380..1888	2	713	186..691		|DNA coding sequence|gene: ddx3 on chromosome: 4 position 939305 to 941576, translation	805	1.1e-82	0.406	3.34733	1.16121e-05	1950.99	0.763403	-4.38475	0.000263748	atp-dependent rna helicase ded1	Q6BU54	DED1_DEBHA	0-10h
400	Phypoly_transcript_00536	DDB_G0279737	1816..4431	1	1285	369..1242		|DNA coding sequence|gene: top2mt on chromosome: 3 position 2512313 to 2516167, translation	1880	6.6e-259	0.439	0	0	0	0	0	0	NA	NA	NA	nsr
401	Phypoly_transcript_00538	DDB_G0274577	183..1646	3	1283	403..888		|DNA coding sequence|gene: DG1124 on chromosome: 2 position 3892978 to 3896936, translation	400	2.3e-34	0.293	0	0	0	0	0	0	NA	NA	NA	nsr
402	Phypoly_transcript_00539											0	0	0	0	0	0	NA	NA	NA	nsr
403	Phypoly_transcript_00540											0	0	0	0	0	0	NA	NA	NA	nsr
404	Phypoly_transcript_00541	DDB_G0269212	370..4512	1	1443	57..1443		|DNA coding sequence|gene: abcG11 on chromosome: 1 position 3029557 to 3034180, translation	3346	0	0.478	0	0	0	0	0	0	NA	NA	NA	nsr
405	Phypoly_transcript_00542											0	0	0	0	0	0	NA	NA	NA	nsr
406	Phypoly_transcript_00543	DDB_G0277877	267..1079	-3	347	30..311		|DNA coding sequence|gene: uglA on chromosome: 3 position 330250 to 331290, translation	399	6.6e-43	0.351	3.42318	2.2383e-12	1744.29	0.487719	-7.01877	3.57839e-10	uracil-dna glycosylase	C6DC11	UNG_PECCP	0-10h
407	Phypoly_transcript_00544	DDB_G0284195	957..1964	-3	855	64..408		|DNA coding sequence|gene: DDB_G0284195 on chromosome: 4 position 1676837 to 1679614, translation	451	1.3e-39	0.351	0	0	0	0	0	0	NA	NA	NA	nsr
408	Phypoly_transcript_00545	DDB_G0295485	1856..2971	2	1692	243..625		|DNA coding sequence|gene: DDB_G0295485 on chromosome: 4 position 3666930 to 3672240, translation	233	1.2e-15	0.244	2.10898	0.00189588	328.641	0.678985	-3.10608	0.0385926	ultraviolet-b receptor uvr8	Q9FN03	UVR8_ARATH	6-10h
409	Phypoly_transcript_00546	DDB_G0272048	139..870	-2	392	139..387		|DNA coding sequence|gene: DDB_G0272048 on chromosome: 2 position 1193466 to 1194641, translation	472	3e-44	0.399	0	0	0	0	0	0	NA	NA	NA	nsr
410	Phypoly_transcript_00548	DDB_G0270056	4351..4647	1	1433	657..744		|DNA coding sequence|gene: DDB_G0270056 on chromosome: 1 position 4130694 to 4135261, translation	145	3.1e-06	0.404	0	0	0	0	0	0	NA	NA	NA	nsr
411	Phypoly_transcript_00550											-1.92793	0.00192389	170.834	0.621566	3.10174	0.0149355	NA	NA	NA	0-10h
412	Phypoly_transcript_00552	DDB_G0287691	97..1938	-2	1413	670..1298		|DNA coding sequence|gene: abcC3 on chromosome: 5 position 792495 to 797051, translation	1105	6.5e-198	0.396	0	0	0	0	0	0	NA	NA	NA	nsr
413	Phypoly_transcript_00553	DDB_G0268088	2221..3531	1	2180	1366..1806		|DNA coding sequence|gene: lvsG on chromosome: 1 position 1432947 to 1439629, translation	692	7.9e-110	0.36	0	0	0	0	0	0	NA	NA	NA	nsr
414	Phypoly_transcript_00554	DDB_G0268216	2052..4190	-3	1759	192..900		|DNA coding sequence|gene: fncD2 on chromosome: 1 position 1702484 to 1708162, translation	516	1.7e-49	0.25	1.55845	0.00989543	73.4419	0.604176	-2.57946	0.0961459	fanconi anemia group d2 protein	Q9BXW9	FACD2_HUMAN	6-10h
415	Phypoly_transcript_00555	DDB_G0285205	838..3495	1	1605	451..1350		|DNA coding sequence|gene: snf2a on chromosome: 4 position 2921996 to 2926921, translation	1551	2.9e-167	0.397	0	0	0	0	0	0	NA	NA	NA	nsr
416	Phypoly_transcript_00556	DDB_G0289719	2521..3132	1	1420	465..656		|DNA coding sequence|gene: DDB_G0289719 on chromosome: 5 position 3159163 to 3163422, translation	140	8.9e-06	0.24	0	0	0	0	0	0	NA	NA	NA	nsr
417	Phypoly_transcript_00557	DDB_G0280261	3098..4414	2	581	134..579		|DNA coding sequence|gene: DDB_G0280261 on chromosome: 3 position 3178567 to 3180486, translation	1418	8.1e-146	0.596	1.62445	0.00150918	655.694	0.511976	-3.17291	0.0123874	f-box-like wd repeat-containing protein tbl1x	Q9QXE7	TBL1X_MOUSE	0-10h
418	Phypoly_transcript_00558	DDB_G0280797	2114..4393	-2	1428	23..801		|DNA coding sequence|gene: DDB_G0280797 on chromosome: 3 position 3760317 to 3764888, translation	549	1.1e-49	0.236	0	0	0	0	0	0	NA	NA	NA	nsr
419	Phypoly_transcript_00560											0	0	0	0	0	0	NA	NA	NA	nsr
420	Phypoly_transcript_00561	DDB_G0291249	2063..4051	2	2404	1200..1865		|DNA coding sequence|gene: rrpB on chromosome: 6 position 442657 to 449964, translation	559	1.9e-50	0.273	0	0	0	0	0	0	NA	NA	NA	nsr
421	Phypoly_transcript_00562											0	0	0	0	0	0	NA	NA	NA	nsr
422	Phypoly_transcript_00564	DDB_G0280973	1054..4422	1	1324	146..1283		|DNA coding sequence|gene: abcC12 on chromosome: 3 position 4340141 to 4344573, translation	1776	9.3e-184	0.359	0	0	0	0	0	0	NA	NA	NA	nsr
423	Phypoly_transcript_00566	DDB_G0287103	147..1286	3	1327	62..449		|DNA coding sequence|gene: DDB_G0287103 on chromosome: 4 position 5268402 to 5272596, translation	315	3.2e-38	0.255	-2.68668	0.000122297	302.768	0.699389	3.84148	0.00792856	protein timeless homolog	Q9UNS1	TIM_HUMAN	0-6h
424	Phypoly_transcript_00567	DDB_G0293450	253..4455	1	1449	42..1449		|DNA coding sequence|gene: abcG9 on chromosome: 6 position 2911255 to 2915823, translation	3375	0	0.481	0	0	0	0	0	0	NA	NA	NA	nsr
425	Phypoly_transcript_00568	DDB_G0280973	1124..4477	2	1324	151..1283		|DNA coding sequence|gene: abcC12 on chromosome: 3 position 4340141 to 4344573, translation	1766	1.1e-182	0.356	3.18077	2.70497e-08	184.545	0.572129	-5.55953	1.53899e-05	multidrug resistance-associated protein 1	Q8HXQ5	MRP1_BOVIN	6-10h
426	Phypoly_transcript_00570	DDB_G0274177	1699..3072	1	1919	636..1088		|DNA coding sequence|gene: DDB_G0274177 on chromosome: 2 position 4833721 to 4839855, translation	200	5.2e-12	0.24	0	0	0	0	0	0	NA	NA	NA	nsr
427	Phypoly_transcript_00571	DDB_G0277749	2541..3458	3	1680	1068..1386		|DNA coding sequence|gene: DDB_G0277749 on chromosome: 2 position 8434187 to 8439320, translation	381	1.3e-57	0.296	0	0	0	0	0	0	NA	NA	NA	nsr
428	Phypoly_transcript_00572											0	0	0	0	0	0	NA	NA	NA	nsr
429	Phypoly_transcript_00573	DDB_G0281167	82..2340	-3	4300	3534..4295		|DNA coding sequence|gene: dnapkcs on chromosome: 3 position 4132807 to 4145996, translation	1851	0	0.495	0	0	0	0	0	0	NA	NA	NA	nsr
430	Phypoly_transcript_00574											0	0	0	0	0	0	NA	NA	NA	nsr
431	Phypoly_transcript_00576	DDB_G0287691	1488..4148	3	1413	455..1358		|DNA coding sequence|gene: abcC3 on chromosome: 5 position 792495 to 797051, translation	2126	0	0.498	3.52755	1.11332e-07	179.34	0.664674	-5.30718	4.87247e-05	abc transporter c family member 3	Q54JR2	ABCC3_DICDI	6-10h
432	Phypoly_transcript_00577											0	0	0	0	0	0	NA	NA	NA	nsr
433	Phypoly_transcript_00578	DDB_G0286621	1546..2511	-1	1079	760..1068		|DNA coding sequence|gene: fncJ on chromosome: 4 position 4729555 to 4732791, translation	465	7.5e-72	0.348	0	0	0	0	0	0	NA	NA	NA	nsr
434	Phypoly_transcript_00579	DDB_G0284039	2674..3033	1	337	139..260		|DNA coding sequence|gene: pprA on chromosome: 4 position 1595576 to 1596770, translation	141	8e-07	0.32	3.50952	7.21544e-24	275	0.348382	-10.0738	1.19199e-20	leucine-rich repeat-containing protein 9	Q8CDN9	LRRC9_MOUSE	0-10h
435	Phypoly_transcript_00580	DDB_G0295485	2795..4108	2	1692	675..1127		|DNA coding sequence|gene: DDB_G0295485 on chromosome: 4 position 3666930 to 3672240, translation	715	1.7e-67	0.344	2.2332	0.000596417	496.427	0.650465	-3.43324	0.0232891	neurogenic locus notch protein	P07207	NOTCH_DROME	0-6h
436	Phypoly_transcript_00581	DDB_G0278665	2855..4228	2	1091	96..548		|DNA coding sequence|gene: DDB_G0278665 on chromosome: 3 position 753135 to 757040, translation	486	2.2e-44	0.312	0.9528	0.0200562	321.633	0.409754	-2.32529	0.0844794	probable serine threonine-protein kinase gdt2	Q55CZ1	GDT2_DICDI	0-10h
437	Phypoly_transcript_00582	DDB_G0288001	1137..3311	3	1272	126..859		|DNA coding sequence|gene: DDB_G0288001 on chromosome: 5 position 953191 to 957006, translation	544	3.1e-49	0.252	0	0	0	0	0	0	NA	NA	NA	nsr
438	Phypoly_transcript_00583	DDB_G0276355	18..3644	3	4731	3219..4439		|DNA coding sequence|gene: dhcA on chromosome: 2 position 6681538 to 6695830, translation	1114	1.3e-111	0.258	0	0	0	0	0	0	NA	NA	NA	nsr
439	Phypoly_transcript_00584	DDB_G0278313	2746..3768	1	584	118..473		|DNA coding sequence|gene: DDB_G0278313 on chromosome: 3 position 673736 to 675487, translation	184	4.8e-11	0.274	0	0	0	0	0	0	NA	NA	NA	nsr
440	Phypoly_transcript_00585	DDB_G0284259	299..1234	2	908	259..561		|DNA coding sequence|gene: DDB_G0284259 on chromosome: 4 position 1787150 to 1790086, translation	413	1.2e-40	0.317	-1.52046	0.000126607	995.827	0.396681	3.83297	0.00181664	glycogen operon protein homolog	P9WQ25	GLGX_MYCTU	0-10h
441	Phypoly_transcript_00586	DDB_G0284065	3345..4439	3	367	2..364		|DNA coding sequence|gene: rapgap9 on chromosome: 4 position 1493285 to 1494732, translation	525	7.1e-50	0.356	0	0	0	0	0	0	NA	NA	NA	nsr
442	Phypoly_transcript_00587	DDB_G0287805	2991..4040	3	1596	1159..1518		|DNA coding sequence|gene: DDB_G0287805 on chromosome: 5 position 739515 to 744435, translation	242	1.2e-16	0.242	4.70317	1.15837e-12	199.186	0.661464	-7.11025	2.02144e-10	titin	A2ASS6	TITIN_MOUSE	0-10h
443	Phypoly_transcript_00588	DDB_G0276371	2752..4173	1	2357	1826..2309		|DNA coding sequence|gene: gefL on chromosome: 2 position 6706766 to 6713836, translation	513	2e-45	0.303	0	0	0	0	0	0	NA	NA	NA	nsr
444	Phypoly_transcript_00589	DDB_G0279933	406..1854	1	599	43..536		|DNA coding sequence|gene: DDB_G0279933 on chromosome: 3 position 2703861 to 2705657, translation	365	7.2e-31	0.273	0	0	0	0	0	0	NA	NA	NA	nsr
445	Phypoly_transcript_00590	DDB_G0275497	10..426	-1	658	504..635		|DNA coding sequence|gene: DDB_G0275497 on chromosome: 2 position 6007182 to 6009155, translation	121	0.00037	0.266	-1.35342	0.018585	1273.59	0.575006	2.35375	0.0799265	intraflagellar transport protein 122 homolog	A8WGF4	IF122_XENTR	0-10h
446	Phypoly_transcript_00591	DDB_G0270434	3130..4293	1	1663	1106..1518		|DNA coding sequence|gene: med23 on chromosome: 1 position 4866950 to 4872568, translation	210	3.5e-13	0.202	0	0	0	0	0	0	NA	NA	NA	nsr
447	Phypoly_transcript_00592	DDB_G0280055	205..4281	1	1385	7..1371		|DNA coding sequence|gene: abcC2 on chromosome: 3 position 3230743 to 3235078, translation	1995	5.8e-207	0.35	1.14099	0.0137761	1044.17	0.463245	-2.46305	0.0644704	abc transporter c family member 6	Q8T6H3	ABCC6_DICDI	0-10h
448	Phypoly_transcript_00593											2.50032	0.00270467	669.776	0.833591	-2.99945	0.0193339	myoferlin	B3DLH6	MYOF_XENTR	0-10h
449	Phypoly_transcript_00595	DDB_G0281585	3134..4276	2	1629	1250..1621		|DNA coding sequence|gene: cpsf1 on chromosome: 3 position 4665204 to 4670752, translation	457	3e-119	0.303	0	0	0	0	0	0	NA	NA	NA	nsr
450	Phypoly_transcript_00597	DDB_G0268012	505..864	1	383	10..120		|DNA coding sequence|gene: DDB_G0268012 on chromosome: 1 position 1302705 to 1303853, translation	165	1.4e-09	0.375	0	0	0	0	0	0	NA	NA	NA	nsr
451	Phypoly_transcript_00598	DDB_G0283919	1047..1799	-2	1081	797..1039		|DNA coding sequence|gene: DDB_G0283919 on chromosome: 4 position 1275553 to 1278795, translation	249	3.5e-17	0.313	-0.973122	0.0110381	342.428	0.382894	2.54149	0.0547521	probable protein phosphatase 2c 55	Q652Z7	P2C55_ORYSJ	0-10h
452	Phypoly_transcript_00599											0	0	0	0	0	0	NA	NA	NA	nsr
453	Phypoly_transcript_00600	DDB_G0269250	962..2680	2	3185	1566..2157		|DNA coding sequence|gene: pats1 on chromosome: 1 position 2657392 to 2667176, translation	454	6e-39	0.262	0	0	0	0	0	0	NA	NA	NA	nsr
454	Phypoly_transcript_00601	DDB_G0277199	87..3113	3	1451	2..998		|DNA coding sequence|gene: rpc1 on chromosome: 2 position 7733653 to 7738100, translation	2930	0	0.566	0	0	0	0	0	0	NA	NA	NA	nsr
455	Phypoly_transcript_00602	DDB_G0284867	1699..3516	-1	1594	230..834		|DNA coding sequence|gene: abcC8 on chromosome: 4 position 2579815 to 2584663, translation	578	3.6e-102	0.284	0	0	0	0	0	0	NA	NA	NA	nsr
456	Phypoly_transcript_00603	DDB_G0272532	2160..3101	3	1494	914..1221		|DNA coding sequence|gene: DDB_G0272532 on chromosome: 2 position 1827873 to 1832559, translation	254	5.9e-18	0.263	0	0	0	0	0	0	NA	NA	NA	nsr
457	Phypoly_transcript_00604	DDB_G0284125	156..812	3	377	59..277		|DNA coding sequence|gene: DDB_G0284125 on chromosome: 4 position 1617796 to 1618926, translation	134	6e-06	0.249	0	0	0	0	0	0	NA	NA	NA	nsr
458	Phypoly_transcript_00605	DDB_G0290653	2612..4024	-2	1718	60..536		|DNA coding sequence|gene: DDB_G0290653 on chromosome: 5 position 4220163 to 4225515, translation	1092	2e-110	0.471	-2.15018	0.0016872	120.179	0.684684	3.14039	0.0465581	phosphatidylinositide phosphatase sac1-a	A1L244	SAC1A_DANRE	0-6h
459	Phypoly_transcript_00606	DDB_G0283681	85..1233	1	1340	5..379		|DNA coding sequence|gene: DDB_G0283681 on chromosome: 4 position 973798 to 978136, translation	515	2.5e-47	0.327	-1.57982	0.0002208	723.702	0.427679	3.69395	0.0119502	cohesin subunit sa-2	O35638	STAG2_MOUSE	0-6h
460	Phypoly_transcript_00607	DDB_G0291444	2715..3470	3	448	66..330		|DNA coding sequence|gene: DDB_G0291444 on chromosome: 6 position 320738 to 322210, translation	218	5.4e-15	0.251	2.54576	3.85311e-05	263.25	0.618485	-4.11612	0.00323576	condensin complex subunit 3	Q9BPX3	CND3_HUMAN	6-10h
461	Phypoly_transcript_00608	DDB_G0280955	1161..2015	-2	734	438..728		|DNA coding sequence|gene: DDB_G0280955 on chromosome: 3 position 3904017 to 3906218, translation	366	1.5e-30	0.288	0	0	0	0	0	0	NA	NA	NA	nsr
462	Phypoly_transcript_00609	DDB_G0291185	4129..4713	1	620	210..396		|DNA coding sequence|gene: H3v1 on chromosome: 5 position 5034573 to 5036432, translation	226	1.8e-15	0.33	0	0	0	0	0	0	NA	NA	NA	nsr
463	Phypoly_transcript_00610	DDB_G0289659	137..715	2	2418	273..454		|DNA coding sequence|gene: rrpA on chromosome: 5 position 3196021 to 3203356, translation	188	3.8e-18	0.301	-2.12426	0.0060798	925.457	0.774305	2.74345	0.0737155	dicer-like protein 1	Q2U6C4	DCL1_ASPOR	6-10h
464	Phypoly_transcript_00611	DDB_G0276527	2211..3008	3	1888	1090..1354		|DNA coding sequence|gene: DDB_G0276527 on chromosome: 2 position 6772155 to 6777982, translation	568	1.4e-161	0.427	0	0	0	0	0	0	NA	NA	NA	nsr
465	Phypoly_transcript_00612	DDB_G0271670	3489..4259	-3	375	63..319		|DNA coding sequence|gene: lsr1 on chromosome: 2 position 820254 to 821485, translation	175	1.8e-10	0.288	0	0	0	0	0	0	NA	NA	NA	nsr
466	Phypoly_transcript_00613	DDB_G0292392	1926..4112	3	1380	581..1313		|DNA coding sequence|gene: Dd5P3 on chromosome: 6 position 1583730 to 1588013, translation	794	5.6e-185	0.307	0	0	0	0	0	0	NA	NA	NA	nsr
467	Phypoly_transcript_00614	DDB_G0292676	125..664	2	1307	4..184		|DNA coding sequence|gene: bub1 on chromosome: 6 position 1933350 to 1937563, translation	394	3.9e-34	0.396	0	0	0	0	0	0	NA	NA	NA	nsr
468	Phypoly_transcript_00615	DDB_G0280973	946..4323	1	1324	148..1283		|DNA coding sequence|gene: abcC12 on chromosome: 3 position 4340141 to 4344573, translation	1821	1.6e-188	0.353	-1.70898	0.0122132	34.3868	0.681978	2.50592	0.0590984	multidrug resistance-associated protein 1	Q864R9	MRP1_MACFA	0-10h
469	Phypoly_transcript_00616	DDB_G0274557	194..286	2	234	109..139		|DNA coding sequence|gene: DDB_G0274557 on chromosome: 2 position 4163363 to 4164152, translation	140	3.1e-07	0.581	1.52617	0.0218342	306.742	0.665507	-2.29324	0.089445	NA	NA	NA	0-10h
470	Phypoly_transcript_00617	DDB_G0284867	634..2550	1	1594	208..848		|DNA coding sequence|gene: abcC8 on chromosome: 4 position 2579815 to 2584663, translation	1017	5.6e-207	0.367	0	0	0	0	0	0	NA	NA	NA	nsr
471	Phypoly_transcript_00619	DDB_G0269912	2790..4433	3	668	59..619		|DNA coding sequence|gene: redB on chromosome: 1 position 3848909 to 3851073, translation	610	4.8e-59	0.323	-2.7289	0.000332805	963.871	0.760495	3.58833	0.00390664	nitric oxide inducible	Q90703	NOS2_CHICK	0-10h
472	Phypoly_transcript_00620	DDB_G0271610	2043..3377	3	1694	1159..1594		|DNA coding sequence|gene: DDB_G0271610 on chromosome: 2 position 488534 to 493615, translation	699	8.1e-66	0.358	0	0	0	0	0	0	NA	NA	NA	nsr
473	Phypoly_transcript_00621	DDB_G0293032	947..2185	-3	1566	796..1220		|DNA coding sequence|gene: DDB_G0293032 on chromosome: 6 position 2351624 to 2356321, translation	223	1.6e-14	0.216	0	0	0	0	0	0	NA	NA	NA	nsr
474	Phypoly_transcript_00622											1.3969	0.00244397	91.9548	0.460993	-3.03019	0.0178911	NA	NA	NA	0-10h
475	Phypoly_transcript_00623	DDB_G0293388	288..2255	3	768	82..720		|DNA coding sequence|gene: DDB_G0293388 on chromosome: 6 position 2798298 to 2800696, translation	1265	1.3e-129	0.441	0	0	0	0	0	0	NA	NA	NA	nsr
476	Phypoly_transcript_00624	DDB_G0277927	2654..3295	2	1218	776..1000		|DNA coding sequence|gene: mybH on chromosome: 3 position 16340 to 20087, translation	401	1.3e-73	0.355	2.17786	0.000475804	450.767	0.623312	-3.49402	0.016999	myb-like protein h	Q54Z40	MYBH_DICDI	6-10h
477	Phypoly_transcript_00625	DDB_G0276363	2446..3975	1	3447	2894..3398		|DNA coding sequence|gene: myoG on chromosome: 2 position 6748878 to 6759543, translation	256	9.4e-18	0.223	0	0	0	0	0	0	NA	NA	NA	nsr
478	Phypoly_transcript_00627	DDB_G0291179	3142..4275	-3	385	7..385		|DNA coding sequence|gene: metK on chromosome: 5 position 5102281 to 5103838, translation	1451	2.6e-149	0.763	0	0	0	0	0	0	NA	NA	NA	nsr
479	Phypoly_transcript_00629	DDB_G0281045	331..858	1	1935	226..413		|DNA coding sequence|gene: DDB_G0281045 on chromosome: 3 position 3967277 to 3973178, translation	189	7.4e-11	0.33	0	0	0	0	0	0	NA	NA	NA	nsr
480	Phypoly_transcript_00630	DDB_G0283821	231..974	3	942	13..265		|DNA coding sequence|gene: DDB_G0283821 on chromosome: 4 position 1155677 to 1158750, translation	588	1.4e-54	0.455	0	0	0	0	0	0	NA	NA	NA	nsr
481	Phypoly_transcript_00631	DDB_G0268660	2985..3353	3	2315	1507..1625		|DNA coding sequence|gene: DDB_G0268660 on chromosome: 1 position 1873355 to 1880413, translation	165	3e-08	0.363	0	0	0	0	0	0	NA	NA	NA	nsr
482	Phypoly_transcript_00632	DDB_G0292242	3668..4285	2	2311	1783..1998		|DNA coding sequence|gene: taf1 on chromosome: 6 position 1360709 to 1367727, translation	226	2.6e-13	0.284	0	0	0	0	0	0	NA	NA	NA	nsr
483	Phypoly_transcript_00633	DDB_G0280311	1795..2274	1	1085	365..511		|DNA coding sequence|gene: DDB_G0280311 on chromosome: 3 position 3241213 to 3244547, translation	202	8.6e-26	0.364	0	0	0	0	0	0	NA	NA	NA	nsr
484	Phypoly_transcript_00635	DDB_G0282407	37..729	1	754	235..461		|DNA coding sequence|gene: DDB_G0282407 on chromosome: 3 position 5710802 to 5713235, translation	234	2.8e-16	0.308	2.31856	2.80335e-05	119.039	0.553504	-4.18888	0.000534362	rabphilin-1	P41885	RBF1_CAEEL	0-10h
485	Phypoly_transcript_00636	DDB_G0272686	3803..4390	2	456	8..217		|DNA coding sequence|gene: DDB_G0272686 on chromosome: 2 position 1983840 to 1985207, translation	137	3.9e-06	0.251	1.13072	0.00343497	597.056	0.386457	-2.92587	0.0743678	uncharacterized protein c17orf105 homolog	Q9DAN9	CQ105_MOUSE	0-6h
486	Phypoly_transcript_00637	DDB_G0286973	937..1203	1	571	339..439		|DNA coding sequence|gene: DDB_G0286973 on chromosome: 4 position 5142082 to 5143794, translation	157	3.8e-08	0.386	2.30914	0.00069138	169.071	0.680564	-3.39297	0.00686394	tenascin-x	P22105	TENX_HUMAN	0-10h
487	Phypoly_transcript_00638	DDB_G0280777	2378..3592	2	1824	1305..1706		|DNA coding sequence|gene: DDB_G0280777 on chromosome: 3 position 3729649 to 3735545, translation	383	1.4e-31	0.348	0	0	0	0	0	0	NA	NA	NA	nsr
488	Phypoly_transcript_00639	DDB_G0288361	9..2876	3	1266	8..951		|DNA coding sequence|gene: kif13 on chromosome: 5 position 1422250 to 1426430, translation	923	8.2e-92	0.284	0	0	0	0	0	0	NA	NA	NA	nsr
489	Phypoly_transcript_00640	DDB_G0287325	143..1174	2	1197	1..317		|DNA coding sequence|gene: DDB_G0287325 on chromosome: 5 position 137312 to 141128, translation	607	3.5e-56	0.413	1.4992	0.00125764	1453.43	0.4648	-3.22547	0.0302705	epidermal growth factor receptor substrate 15 homolog	Q54KI4	EPS15_DICDI	6-10h
490	Phypoly_transcript_00641	DDB_G0267514	1949..2716	2	917	659..916		|DNA coding sequence|gene: DDB_G0267514 on chromosome: 1 position 259066 to 261816, translation	455	5.3e-40	0.362	2.23092	0.000798022	95.7522	0.665254	-3.35348	0.00764398	serine threonine-protein kinase receptor r831	Q7T6Y2	YR831_MIMIV	0-10h
491	Phypoly_transcript_00643	DDB_G0293376	1895..3625	2	3934	3148..3719		|DNA coding sequence|gene: cpras2 on chromosome: 6 position 2805934 to 2817834, translation	522	5.4e-96	0.271	0	0	0	0	0	0	NA	NA	NA	nsr
492	Phypoly_transcript_00645	DDB_G0269718	3153..3650	3	1324	1125..1282		|DNA coding sequence|gene: DDB_G0269718 on chromosome: 1 position 3402124 to 3406095, translation	192	2.1e-11	0.335	0	0	0	0	0	0	NA	NA	NA	nsr
493	Phypoly_transcript_00646	DDB_G0279477	1314..2321	3	1421	278..609		|DNA coding sequence|gene: DDB_G0279477 on chromosome: 3 position 2114897 to 2119637, translation	671	7.6e-137	0.391	-1.29893	0.00484017	488.322	0.461025	2.81748	0.0646999	protein ric1 homolog	Q09417	RIC1_CAEEL	6-10h
494	Phypoly_transcript_00647											3.51931	3.39775e-08	390.368	0.637603	-5.5196	1.85454e-06	linoleate 9 13-lipoxygenase	Q8RNT4	LOX_PSEAI	0-10h
495	Phypoly_transcript_00649	DDB_G0271670	3290..3985	-1	375	141..372		|DNA coding sequence|gene: lsr1 on chromosome: 2 position 820254 to 821485, translation	351	2.3e-31	0.466	0	0	0	0	0	0	NA	NA	NA	nsr
496	Phypoly_transcript_00650	DDB_G0272206	145..1722	1	1780	889..1430		|DNA coding sequence|gene: DDB_G0272206 on chromosome: 2 position 1658418 to 1663847, translation	498	1.6e-42	0.292	-2.32955	0.000539443	288.942	0.67321	3.46037	0.0217791	nephrocystin-3	P0CI65	NPHP3_DANRE	0-6h
497	Phypoly_transcript_00651	DDB_G0287269	155..1402	-3	436	12..434		|DNA coding sequence|gene: ccbl on chromosome: 5 position 47854 to 49326, translation	1037	1.9e-105	0.491	-1.61113	0.00609639	380.918	0.587455	2.74255	0.0354039	kynurenine--oxoglutarate transaminase	Q54KM6	KAT_DICDI	0-10h
498	Phypoly_transcript_00653	DDB_G0268628	1114..1875	-2	303	1..256		|DNA coding sequence|gene: pykA on chromosome: 1 position 2219371 to 2220365, translation	658	1.9e-64	0.516	-0.898507	0.000223325	321.729	0.243428	3.69106	0.00286438	pyridoxal kinase	Q55EK9	PDXK_DICDI	0-10h
499	Phypoly_transcript_00654	DDB_G0289473	214..3354	1	1078	19..1075		|DNA coding sequence|gene: DDB_G0289473 on chromosome: 5 position 2830601 to 2833935, translation	2385	2.7e-248	0.492	-2.05449	0.00152225	156.359	0.64802	3.17041	0.012474	calcium-transporting atpase pat1	P54678	ATC1_DICDI	0-10h
500	Phypoly_transcript_00655	DDB_G0292206	1162..2697	1	1011	39..570		|DNA coding sequence|gene: manA on chromosome: 6 position 1355092 to 1358264, translation	571	1.5e-52	0.292	0	0	0	0	0	0	NA	NA	NA	nsr
501	Phypoly_transcript_00656	DDB_G0276229	186..2297	-2	758	61..758		|DNA coding sequence|gene: clcC on chromosome: 2 position 6228081 to 6230874, translation	1298	4.2e-133	0.402	0	0	0	0	0	0	NA	NA	NA	nsr
502	Phypoly_transcript_00659	DDB_G0292252	421..1446	1	1257	323..671		|DNA coding sequence|gene: DDB_G0292252 on chromosome: 6 position 1302637 to 1306509, translation	321	9.1e-25	0.276	1.01997	0.012677	191.647	0.409182	-2.49272	0.0606012	protein ddb_g0292252	Q54DK0	Y9625_DICDI	0-10h
503	Phypoly_transcript_00660	DDB_G0272206	129..2201	3	1780	669..1375		|DNA coding sequence|gene: DDB_G0272206 on chromosome: 2 position 1658418 to 1663847, translation	767	1.5e-72	0.3	-2.31087	0.00129612	19.1397	0.718366	3.21684	0.0390127	clustered mitochondria protein homolog	B0W2S0	CLU_CULQU	0-6h
504	Phypoly_transcript_00661	DDB_G0269912	2828..4129	2	668	225..666		|DNA coding sequence|gene: redB on chromosome: 1 position 3848909 to 3851073, translation	439	6.8e-39	0.293	-1.8529	0.00858506	182.972	0.705022	2.62815	0.0457402	sulfite reductase flavoprotein component	P39692	MET10_YEAST	0-10h
505	Phypoly_transcript_00662	DDB_G0293438	233..3142	2	1398	102..1056		|DNA coding sequence|gene: abcB2 on chromosome: 6 position 2891271 to 2895850, translation	1448	2.9e-217	0.356	0	0	0	0	0	0	NA	NA	NA	nsr
506	Phypoly_transcript_00664	DDB_G0274995	268..1011	1	1105	248..502		|DNA coding sequence|gene: DDB_G0274995 on chromosome: 2 position 4844842 to 4848156, translation	341	8.4e-35	0.333	2.08565	0.00229306	260.641	0.683957	-3.04939	0.0170715	crossover junction endonuclease mus81	Q640B4	MUS81_XENTR	0-10h
507	Phypoly_transcript_00665	DDB_G0286613	1188..3959	-2	2564	674..1625		|DNA coding sequence|gene: DDB_G0286613 on chromosome: 4 position 4708744 to 4716594, translation	1666	1.1e-209	0.386	-1.83422	0.00465795	41.5537	0.648183	2.82978	0.0289501	poly polymerase 4	Q9UKK3	PARP4_HUMAN	0-10h
508	Phypoly_transcript_00666	DDB_G0279537	57..2501	3	1144	1..830		|DNA coding sequence|gene: ap3d1 on chromosome: 3 position 2224744 to 2228335, translation	1957	7.6e-206	0.482	0	0	0	0	0	0	NA	NA	NA	nsr
509	Phypoly_transcript_00668											0	0	0	0	0	0	NA	NA	NA	nsr
510	Phypoly_transcript_00669											2.02078	0.00605653	149.704	0.736246	-2.7447	0.0735903	neutral ceramidase	Q9NR71	ASAH2_HUMAN	6-10h
511	Phypoly_transcript_00671	DDB_G0281899	1755..2537	3	750	490..746		|DNA coding sequence|gene: drkC on chromosome: 3 position 5088116 to 5090879, translation	480	4e-43	0.402	0	0	0	0	0	0	NA	NA	NA	nsr
512	Phypoly_transcript_00672	DDB_G0280895	3673..4065	1	1502	1332..1460		|DNA coding sequence|gene: DDB_G0280895 on chromosome: 3 position 3841507 to 3846104, translation	207	6.1e-13	0.353	0	0	0	0	0	0	NA	NA	NA	nsr
513	Phypoly_transcript_00673	DDB_G0291047	45..4064	3	1359	18..1355		|DNA coding sequence|gene: xdh on chromosome: 5 position 4822800 to 4827065, translation	3448	0	0.509	0	0	0	0	0	0	NA	NA	NA	nsr
514	Phypoly_transcript_00675	DDB_G0267396	211..2286	-1	793	109..790		|DNA coding sequence|gene: kif2 on chromosome: 1 position 351991 to 354465, translation	1054	3e-107	0.376	0	0	0	0	0	0	NA	NA	NA	nsr
515	Phypoly_transcript_00677	DDB_G0278701	444..2219	3	1792	263..872		|DNA coding sequence|gene: ncapD3 on chromosome: 3 position 1012938 to 1018512, translation	532	9.5e-124	0.26	0	0	0	0	0	0	NA	NA	NA	nsr
516	Phypoly_transcript_00678	DDB_G0267516	2572..3645	1	1452	867..1228		|DNA coding sequence|gene: dhx57 on chromosome: 1 position 263217 to 267660, translation	645	7.8e-104	0.385	0	0	0	0	0	0	NA	NA	NA	nsr
517	Phypoly_transcript_00680	DDB_G0287461	334..4212	1	1394	101..1394		|DNA coding sequence|gene: abcG3 on chromosome: 5 position 284599 to 288928, translation	1682	8.5e-174	0.326	0	0	0	0	0	0	NA	NA	NA	nsr
518	Phypoly_transcript_00681	DDB_G0276223	844..1623	1	682	317..563		|DNA coding sequence|gene: DDB_G0276223 on chromosome: 2 position 6263547 to 6265732, translation	127	8.6e-05	0.256	2.66538	2.20883e-05	654.536	0.628232	-4.24266	0.000440345	myosin heavy chain kinase c	Q8MY12	MHCKC_DICDI	0-10h
519	Phypoly_transcript_00682											0	0	0	0	0	0	NA	NA	NA	nsr
520	Phypoly_transcript_00683											0	0	0	0	0	0	NA	NA	NA	nsr
521	Phypoly_transcript_00684	DDB_G0291996	2347..3333	1	987	13..341		|DNA coding sequence|gene: gxcU on chromosome: 6 position 972420 to 975716, translation	404	2.1e-34	0.282	0	0	0	0	0	0	NA	NA	NA	nsr
522	Phypoly_transcript_00685	DDB_G0292130	218..2176	2	1260	523..1190		|DNA coding sequence|gene: blm on chromosome: 6 position 1240457 to 1244236, translation	736	2.5e-70	0.304	1.90487	2.22436e-05	414.375	0.449146	-4.24109	0.000442729	atp-dependent dna helicase	P71359	RECQ_HAEIN	0-10h
523	Phypoly_transcript_00686	DDB_G0269100	182..2287	2	858	17..706		|DNA coding sequence|gene: abpC on chromosome: 1 position 4554019 to 4556699, translation	597	5.4e-56	0.303	-2.74211	8.73531e-07	1268.19	0.557547	4.91818	3.02052e-05	gelation factor	P13466	GELA_DICDI	0-10h
524	Phypoly_transcript_00687	DDB_G0270220	2999..4141	2	840	457..835		|DNA coding sequence|gene: DDB_G0270220 on chromosome: 1 position 4432689 to 4435367, translation	494	6.5e-67	0.305	0	0	0	0	0	0	NA	NA	NA	nsr
525	Phypoly_transcript_00688	DDB_G0280435	560..1657	2	1540	452..826		|DNA coding sequence|gene: dynA on chromosome: 3 position 3347902 to 3352629, translation	342	2.5e-27	0.26	0	0	0	0	0	0	NA	NA	NA	nsr
526	Phypoly_transcript_00689	DDB_G0270918	331..1290	1	1343	60..379		|DNA coding sequence|gene: DDB_G0270918 on chromosome: 1 position 3332298 to 3336672, translation	299	6.6e-23	0.259	0	0	0	0	0	0	NA	NA	NA	nsr
527	Phypoly_transcript_00690	DDB_G0295683	2039..3466	2	1590	414..903		|DNA coding sequence|gene: DDB_G0295683 on chromosome: 6 position 1769740 to 1774509, translation	201	2.8e-12	0.216	0	0	0	0	0	0	NA	NA	NA	nsr
528	Phypoly_transcript_00691	DDB_G0287171	3556..3918	1	1873	1696..1812		|DNA coding sequence|gene: DDB_G0287171 on chromosome: 4 position 5429343 to 5435050, translation	178	4.9e-18	0.339	1.66744	0.000380968	337.243	0.469313	-3.55293	0.0175355	dna repair protein rad5	P36607	RAD5_SCHPO	0-6h
529	Phypoly_transcript_00692	DDB_G0268556	1854..2978	3	501	111..498		|DNA coding sequence|gene: psiE on chromosome: 1 position 1271527 to 1273446, translation	433	4.1e-40	0.292	-2.28115	2.3146e-06	204.121	0.482904	4.72382	6.86896e-05	protein psir	Q54C31	PSIR_DICDI	0-10h
530	Phypoly_transcript_00693	DDB_G0270398	841..2775	1	1510	339..970		|DNA coding sequence|gene: raptor on chromosome: 1 position 4758927 to 4763559, translation	1920	0	0.58	0	0	0	0	0	0	NA	NA	NA	nsr
531	Phypoly_transcript_00694	DDB_G0280157	3056..3961	2	1342	1003..1319		|DNA coding sequence|gene: DDB_G0280157 on chromosome: 3 position 3027046 to 3031543, translation	278	1.2e-20	0.296	0	0	0	0	0	0	NA	NA	NA	nsr
532	Phypoly_transcript_00695	DDB_G0269364	233..766	2	3148	1995..2183		|DNA coding sequence|gene: stlA on chromosome: 1 position 2612482 to 2622117, translation	142	1.2e-05	0.254	0	0	0	0	0	0	NA	NA	NA	nsr
533	Phypoly_transcript_00697	DDB_G0286611	2909..3481	2	1222	990..1188		|DNA coding sequence|gene: DDB_G0286611 on chromosome: 4 position 4704484 to 4708242, translation	192	1.8e-11	0.266	-2.44804	4.77039e-06	1317.07	0.535132	4.57464	0.000127245	protein mei2-like 5	Q8VWF5	AML5_ARATH	0-10h
534	Phypoly_transcript_00698	DDB_G0290491	4628..4963	2	127	14..123		|DNA coding sequence|gene: DDB_G0290491 on chromosome: 5 position 4146073 to 4146775, translation	297	1.7e-25	0.536	0	0	0	0	0	0	NA	NA	NA	nsr
535	Phypoly_transcript_00699	DDB_G0292806	1810..3792	1	1321	561..1235		|DNA coding sequence|gene: cluA on chromosome: 6 position 2247666 to 2251885, translation	693	4.9e-151	0.286	0	0	0	0	0	0	NA	NA	NA	nsr
536	Phypoly_transcript_00700	DDB_G0287875	3230..4168	2	1212	914..1206		|DNA coding sequence|gene: DDB_G0287875 on chromosome: 5 position 630862 to 634614, translation	259	2.6e-29	0.29	0	0	0	0	0	0	NA	NA	NA	nsr
537	Phypoly_transcript_00702	DDB_G0275853	2184..3605	3	820	126..624		|DNA coding sequence|gene: DDB_G0275853 on chromosome: 2 position 5691217 to 5694086, translation	794	3.6e-79	0.357	1.2156	0.0221249	534.949	0.531245	-2.28822	0.0903454	transmembrane protein 260 homolog	Q8MXQ3	TM260_DICDI	0-10h
538	Phypoly_transcript_00703	DDB_G0292206	620..2104	2	1011	42..560		|DNA coding sequence|gene: manA on chromosome: 6 position 1355092 to 1358264, translation	468	2.3e-40	0.272	0	0	0	0	0	0	NA	NA	NA	nsr
539	Phypoly_transcript_00704	DDB_G0269912	1750..3546	1	668	61..664		|DNA coding sequence|gene: redB on chromosome: 1 position 3848909 to 3851073, translation	447	7.1e-40	0.26	0	0	0	0	0	0	NA	NA	NA	nsr
540	Phypoly_transcript_00705											0	0	0	0	0	0	NA	NA	NA	nsr
541	Phypoly_transcript_28311	DDB_G0295485	2881..3939	1	1692	730..1089		|DNA coding sequence|gene: DDB_G0295485 on chromosome: 4 position 3666930 to 3672240, translation	347	8.3e-28	0.307	-3.08314	5.53713e-05	430.532	0.764722	4.03172	0.000933402	NA	NA	NA	0-10h
542	Phypoly_transcript_00710											0	0	0	0	0	0	NA	NA	NA	nsr
543	Phypoly_transcript_00711	DDB_G0284583	2213..4162	2	679	34..673		|DNA coding sequence|gene: glyS on chromosome: 4 position 2181616 to 2183756, translation	1702	6.5e-176	0.536	0	0	0	0	0	0	NA	NA	NA	nsr
544	Phypoly_transcript_00712											0	0	0	0	0	0	NA	NA	NA	nsr
545	Phypoly_transcript_00713	DDB_G0283995	3187..4038	1	986	687..967		|DNA coding sequence|gene: DDB_G0283995 on chromosome: 4 position 1293218 to 1296843, translation	184	1e-10	0.248	0	0	0	0	0	0	NA	NA	NA	nsr
546	Phypoly_transcript_00715	DDB_G0277375	1280..2440	2	1069	236..606		|DNA coding sequence|gene: DDB_G0277375 on chromosome: 2 position 7905630 to 7909062, translation	573	2.8e-80	0.329	0	0	0	0	0	0	NA	NA	NA	nsr
547	Phypoly_transcript_00716	DDB_G0274493	3344..4057	2	1193	134..372		|DNA coding sequence|gene: lig1 on chromosome: 2 position 4400712 to 4404415, translation	287	1.5e-25	0.37	-2.80063	0.000236921	520.776	0.761868	3.676	0.00298774	phosphoenolpyruvate synthase	Q55905	PPSA_SYNY3	0-10h
548	Phypoly_transcript_00718											0	0	0	0	0	0	NA	NA	NA	nsr
549	Phypoly_transcript_00719											-2.44662	0.0011511	1424.58	0.752638	3.25073	0.0100679	leucine-rich repeat serine threonine-protein kinase 2	Q5S006	LRRK2_MOUSE	0-10h
550	Phypoly_transcript_00720											0	0	0	0	0	0	NA	NA	NA	nsr
551	Phypoly_transcript_00722	DDB_G0272082	3557..3967	2	1839	1669..1805		|DNA coding sequence|gene: DDB_G0272082 on chromosome: 2 position 1245702 to 1251311, translation	261	8.4e-43	0.343	-1.82377	0.00203568	291.551	0.591179	3.08498	0.0156271	swi snf-related matrix-associated actin-dependent regulator of chromatin subfamily a member 3-like 2	Q9FNI6	SM3L2_ARATH	0-10h
552	Phypoly_transcript_00723	DDB_G0270826	269..1969	2	616	48..604		|DNA coding sequence|gene: abcG22 on chromosome: 1 position 3432396 to 3434782, translation	602	3.1e-58	0.301	0	0	0	0	0	0	NA	NA	NA	nsr
553	Phypoly_transcript_00724	DDB_G0275889	1117..2511	-3	1470	517..977		|DNA coding sequence|gene: DDB_G0275889 on chromosome: 2 position 5924463 to 5928957, translation	452	1.1e-82	0.321	0	0	0	0	0	0	NA	NA	NA	nsr
554	Phypoly_transcript_00728	DDB_G0289611	734..1537	2	1678	321..593		|DNA coding sequence|gene: usp40 on chromosome: 5 position 3021100 to 3026224, translation	369	1.3e-45	0.333	0	0	0	0	0	0	NA	NA	NA	nsr
555	Phypoly_transcript_00729	DDB_G0279733	1475..2599	2	1633	392..760		|DNA coding sequence|gene: gxcDD on chromosome: 3 position 2433796 to 2439149, translation	636	5.1e-111	0.395	3.44105	4.97378e-07	69.4575	0.684471	-5.02732	1.8646e-05	guanine exchange factor for rac 30	Q1ZXH8	GXCDD_DICDI	0-10h
556	Phypoly_transcript_00730	DDB_G0278461	780..2309	3	949	336..837		|DNA coding sequence|gene: DDB_G0278461 on chromosome: 3 position 910604 to 913450, translation	222	7.9e-15	0.199	0	0	0	0	0	0	NA	NA	NA	nsr
557	Phypoly_transcript_00731											0	0	0	0	0	0	NA	NA	NA	nsr
558	Phypoly_transcript_00732	DDB_G0276449	621..1313	-2	402	138..364		|DNA coding sequence|gene: DDB_G0276449 on chromosome: 2 position 6977542 to 6978818, translation	442	3.8e-41	0.418	0	0	0	0	0	0	NA	NA	NA	nsr
559	Phypoly_transcript_00733	DDB_G0278623	3583..4011	1	335	124..270		|DNA coding sequence|gene: DDB_G0278623 on chromosome: 3 position 430729 to 431733, translation	116	0.00044	0.285	0	0	0	0	0	0	NA	NA	NA	nsr
560	Phypoly_transcript_00734	DDB_G0279165	775..2748	1	672	31..669		|DNA coding sequence|gene: DDB_G0279165 on chromosome: 3 position 1706026 to 1708044, translation	356	1.2e-29	0.268	0	0	0	0	0	0	NA	NA	NA	nsr
561	Phypoly_transcript_00735	DDB_G0287691	2325..4151	3	1413	690..1313		|DNA coding sequence|gene: abcC3 on chromosome: 5 position 792495 to 797051, translation	1277	3.1e-261	0.453	0	0	0	0	0	0	NA	NA	NA	nsr
562	Phypoly_transcript_00737	DDB_G0278261	2776..4062	1	631	193..623		|DNA coding sequence|gene: DDB_G0278261 on chromosome: 3 position 577308 to 579437, translation	466	1.1e-43	0.284	0	0	0	0	0	0	NA	NA	NA	nsr
563	Phypoly_transcript_00738	DDB_G0279995	207..665	-1	841	672..829		|DNA coding sequence|gene: DDB_G0279995 on chromosome: 3 position 2833406 to 2836050, translation	138	7.3e-06	0.323	-2.46394	0.00101421	188.479	0.749702	3.28656	0.00915954	tetratricopeptide repeat protein 28	Q96AY4	TTC28_HUMAN	0-10h
564	Phypoly_transcript_00739	DDB_G0284633	591..1625	3	728	382..726		|DNA coding sequence|gene: DDB_G0284633 on chromosome: 4 position 2264683 to 2266959, translation	157	5.2e-08	0.217	0	0	0	0	0	0	NA	NA	NA	nsr
565	Phypoly_transcript_00740	DDB_G0269572	483..1067	3	1513	218..402		|DNA coding sequence|gene: DDB_G0269572 on chromosome: 1 position 3034894 to 3039544, translation	147	8.2e-06	0.255	0	0	0	0	0	0	NA	NA	NA	nsr
566	Phypoly_transcript_00743	DDB_G0274797	3273..4034	3	1488	1195..1454		|DNA coding sequence|gene: aqr on chromosome: 2 position 3881369 to 3886140, translation	706	3.2e-194	0.538	0	0	0	0	0	0	NA	NA	NA	nsr
567	Phypoly_transcript_00745	DDB_G0291802	491..1633	-2	448	64..445		|DNA coding sequence|gene: qtrt1 on chromosome: 6 position 770747 to 772090, translation	1256	1.2e-128	0.62	0	0	0	0	0	0	NA	NA	NA	nsr
568	Phypoly_transcript_00747	DDB_G0281185	7..345	-3	450	215..328		|DNA coding sequence|gene: DDB_G0281185 on chromosome: 3 position 4176225 to 4177722, translation	152	1.8e-08	0.391	0	0	0	0	0	0	NA	NA	NA	nsr
569	Phypoly_transcript_00748	DDB_G0291047	1104..4034	3	1359	351..1355		|DNA coding sequence|gene: xdh on chromosome: 5 position 4822800 to 4827065, translation	1295	3.6e-173	0.313	0	0	0	0	0	0	NA	NA	NA	nsr
570	Phypoly_transcript_00751	DDB_G0282407	800..2224	2	754	223..674		|DNA coding sequence|gene: DDB_G0282407 on chromosome: 3 position 5710802 to 5713235, translation	497	4.5e-45	0.387	-1.52495	0.00501748	893.623	0.543476	2.80591	0.0306334	poly -specific endoribonuclease-b	B1WBB4	ENDUB_XENLA	0-10h
571	Phypoly_transcript_00752											0	0	0	0	0	0	NA	NA	NA	nsr
572	Phypoly_transcript_00754	DDB_G0293226	2521..3894	1	524	69..521		|DNA coding sequence|gene: rvb1 on chromosome: 6 position 2678243 to 2679944, translation	1556	1.9e-160	0.683	0	0	0	0	0	0	NA	NA	NA	nsr
573	Phypoly_transcript_00755	DDB_G0286355	482..3883	2	2117	859..1991		|DNA coding sequence|gene: mhcA on chromosome: 4 position 4451077 to 4457427, translation	383	1.3e-31	0.205	0	0	0	0	0	0	NA	NA	NA	nsr
574	Phypoly_transcript_00757	DDB_G0280195	2379..3050	3	1705	1062..1295		|DNA coding sequence|gene: hdaC on chromosome: 3 position 3087742 to 3093065, translation	598	1.5e-108	0.504	2.14951	0.00173625	294.613	0.686307	-3.13199	0.0364517	type-2 histone deacetylase 2	Q54VQ7	HDA22_DICDI	6-10h
575	Phypoly_transcript_00758	DDB_G0281931	1023..2600	3	1212	176..699		|DNA coding sequence|gene: DDB_G0281931 on chromosome: 3 position 5156500 to 5160486, translation	382	7e-32	0.264	0	0	0	0	0	0	NA	NA	NA	nsr
576	Phypoly_transcript_00759											0	0	0	0	0	0	NA	NA	NA	nsr
577	Phypoly_transcript_00760	DDB_G0283857	172..2247	1	1176	4..712		|DNA coding sequence|gene: lig3 on chromosome: 4 position 1062604 to 1066349, translation	1207	4.5e-134	0.375	0	0	0	0	0	0	NA	NA	NA	nsr
578	Phypoly_transcript_00762	DDB_G0284567	3110..4018	2	641	348..641		|DNA coding sequence|gene: gnt14 on chromosome: 4 position 2159197 to 2161333, translation	610	4e-59	0.38	1.2825	0.00311638	583.991	0.433861	-2.95602	0.0698836	glycosyltransferase-like protein gnt14	Q54PG8	GNT14_DICDI	0-6h
579	Phypoly_transcript_00763											0	0	0	0	0	0	NA	NA	NA	nsr
580	Phypoly_transcript_00764	DDB_G0288873	713..1978	2	1333	281..703		|DNA coding sequence|gene: pich on chromosome: 5 position 2065550 to 2070113, translation	583	9.6e-114	0.312	0	0	0	0	0	0	NA	NA	NA	nsr
581	Phypoly_transcript_00766	DDB_G0269364	26..1150	2	3148	2216..2619		|DNA coding sequence|gene: stlA on chromosome: 1 position 2612482 to 2622117, translation	307	2.9e-23	0.275	0	0	0	0	0	0	NA	NA	NA	nsr
582	Phypoly_transcript_00767	DDB_G0291510	2112..2813	3	1032	177..409		|DNA coding sequence|gene: DDB_G0291510 on chromosome: 6 position 452902 to 456759, translation	358	2.1e-29	0.355	0	0	0	0	0	0	NA	NA	NA	nsr
583	Phypoly_transcript_00769	DDB_G0282817	1284..2345	3	1059	181..538		|DNA coding sequence|gene: patB on chromosome: 3 position 6309404 to 6312689, translation	510	3.8e-84	0.347	0	0	0	0	0	0	NA	NA	NA	nsr
584	Phypoly_transcript_00770	DDB_G0268132	1166..2860	2	899	335..871		|DNA coding sequence|gene: DDB_G0268132 on chromosome: 1 position 1516724 to 1519586, translation	672	5.4e-66	0.3	1.1113	0.0192451	854.732	0.474765	-2.34075	0.0819405	histone-lysine n- h3 lysine-36 and h4 lysine-20 specific	Q96L73	NSD1_HUMAN	0-10h
585	Phypoly_transcript_00772	DDB_G0272206	1636..3510	1	1780	888..1508		|DNA coding sequence|gene: DDB_G0272206 on chromosome: 2 position 1658418 to 1663847, translation	855	4e-83	0.338	0	0	0	0	0	0	NA	NA	NA	nsr
586	Phypoly_transcript_00773	DDB_G0282289	1093..1821	1	1547	197..446		|DNA coding sequence|gene: dhkD on chromosome: 3 position 5632424 to 5637271, translation	352	1.9e-28	0.348	0	0	0	0	0	0	NA	NA	NA	nsr
587	Phypoly_transcript_00774	DDB_G0292786	90..3653	3	1352	1..1173		|DNA coding sequence|gene: rad50 on chromosome: 6 position 2029933 to 2034102, translation	1063	3.3e-108	0.274	1.69298	0.00844331	741.079	0.642786	-2.63381	0.0451635	dna repair protein rad50	Q9SL02	RAD50_ARATH	0-10h
588	Phypoly_transcript_00775	DDB_G0267436	399..3746	3	1143	7..1136		|DNA coding sequence|gene: abcF4 on chromosome: 1 position 1263019 to 1266447, translation	2037	2e-211	0.419	0	0	0	0	0	0	NA	NA	NA	nsr
589	Phypoly_transcript_00776											0	0	0	0	0	0	NA	NA	NA	nsr
590	Phypoly_transcript_00777	DDB_G0291297	159..1364	3	1421	41..448		|DNA coding sequence|gene: med14 on chromosome: 6 position 72961 to 78028, translation	567	3.2e-50	0.355	0	0	0	0	0	0	NA	NA	NA	nsr
591	Phypoly_transcript_00778	DDB_G0281441	1321..3060	1	1656	759..1342		|DNA coding sequence|gene: ercc6 on chromosome: 3 position 4502255 to 4507222, translation	1600	8e-195	0.532	0	0	0	0	0	0	NA	NA	NA	nsr
592	Phypoly_transcript_00780	DDB_G0289665	2142..2852	3	1299	959..1196		|DNA coding sequence|gene: gefQ on chromosome: 5 position 3085619 to 3089627, translation	284	3.1e-21	0.287	0	0	0	0	0	0	NA	NA	NA	nsr
593	Phypoly_transcript_00781	DDB_G0277755	178..933	1	921	265..521		|DNA coding sequence|gene: dclre1 on chromosome: 2 position 8451915 to 8454935, translation	245	2.4e-17	0.279	0	0	0	0	0	0	NA	NA	NA	nsr
594	Phypoly_transcript_00782											0	0	0	0	0	0	NA	NA	NA	nsr
595	Phypoly_transcript_00783	DDB_G0267656	280..1530	1	447	23..441		|DNA coding sequence|gene: l2hgdh on chromosome: 1 position 518710 to 520050, translation	739	4.3e-73	0.387	0	0	0	0	0	0	NA	NA	NA	nsr
596	Phypoly_transcript_00784	DDB_G0269250	270..1847	3	3185	1520..2059		|DNA coding sequence|gene: pats1 on chromosome: 1 position 2657392 to 2667176, translation	639	1.2e-91	0.307	0	0	0	0	0	0	NA	NA	NA	nsr
597	Phypoly_transcript_00785											-2.44066	1.67116e-08	156.169	0.432511	5.643	7.19205e-06	bifunctional serine threonine-protein kinase nedd4-like e3 ubiquitin-protein ligase	Q8SSY6	SPKUL_DICDI	0-6h
598	Phypoly_transcript_00786	DDB_G0284867	2471..4000	2	1594	1060..1567		|DNA coding sequence|gene: abcC8 on chromosome: 4 position 2579815 to 2584663, translation	933	2.2e-198	0.4	1.80998	0.00250644	314.625	0.598823	-3.02256	0.018232	abc transporter c family member 12	Q54U44	ABCCC_DICDI	0-10h
599	Phypoly_transcript_00787	DDB_G0272771	2264..3787	2	1343	763..1268		|DNA coding sequence|gene: wdr7 on chromosome: 2 position 2154360 to 2158488, translation	895	1.8e-123	0.393	0	0	0	0	0	0	NA	NA	NA	nsr
600	Phypoly_transcript_00788	DDB_G0280043	112..474	1	209	13..131		|DNA coding sequence|gene: rab8A on chromosome: 3 position 3266503 to 3267523, translation	300	5.5e-26	0.484	2.31289	3.76895e-06	475.937	0.500222	-4.62373	0.000102971	gtp-binding protein yptv2	P36861	YPTV2_VOLCA	0-10h
601	Phypoly_transcript_00789	DDB_G0292948	89..2581	2	1222	54..882		|DNA coding sequence|gene: isw on chromosome: 6 position 2254360 to 2258387, translation	2012	1e-254	0.507	0	0	0	0	0	0	NA	NA	NA	nsr
602	Phypoly_transcript_00790											-1.98163	0.003965	403.485	0.687842	2.88093	0.02562	dna ligase	P44121	DNLI_HAEIN	0-10h
603	Phypoly_transcript_00791	DDB_G0271670	308..1138	-3	375	75..351		|DNA coding sequence|gene: lsr1 on chromosome: 2 position 820254 to 821485, translation	118	0.0003	0.235	0	0	0	0	0	0	NA	NA	NA	nsr
604	Phypoly_transcript_00793	DDB_G0287855	235..3867	1	1337	35..1248		|DNA coding sequence|gene: pirA on chromosome: 5 position 727908 to 732112, translation	3027	0	0.492	0	0	0	0	0	0	NA	NA	NA	nsr
605	Phypoly_transcript_00795	DDB_G0272434	1054..2505	-1	1348	198..707		|DNA coding sequence|gene: DDB_G0272434 on chromosome: 2 position 1564450 to 1569426, translation	867	1.6e-85	0.382	0	0	0	0	0	0	NA	NA	NA	nsr
606	Phypoly_transcript_00798	DDB_G0294533	195..1643	3	2801	1132..1603		|DNA coding sequence|gene: roco5 on chromosome: 5 position 1439427 to 1448036, translation	688	2e-132	0.348	0	0	0	0	0	0	NA	NA	NA	nsr
607	Phypoly_transcript_00800	DDB_G0287961	2511..3842	3	1865	1134..1586		|DNA coding sequence|gene: DDB_G0287961 on chromosome: 5 position 894476 to 900405, translation	360	1.3e-80	0.257	1.5968	0.00791172	434.626	0.601248	-2.65581	0.0852129	f-box wd repeat-containing protein 7	Q969H0	FBXW7_HUMAN	6-10h
608	Phypoly_transcript_00801	DDB_G0275733	2566..3984	1	2074	81..542		|DNA coding sequence|gene: med26 on chromosome: 2 position 5914994 to 5922255, translation	618	6.7e-57	0.366	0	0	0	0	0	0	NA	NA	NA	nsr
609	Phypoly_transcript_00802	DDB_G0278417	509..1438	2	1276	139..455		|DNA coding sequence|gene: xacB on chromosome: 3 position 859128 to 863604, translation	161	4e-08	0.24	2.01774	0.0017666	51.4822	0.645286	-3.1269	0.0139905	codanin-1	Q8IWY9	CDAN1_HUMAN	0-10h
610	Phypoly_transcript_00803	DDB_G0295719	3..755	3	617	65..327		|DNA coding sequence|gene: DDB_G0295719 on chromosome: 4 position 2369310 to 2371160, translation	250	3.5e-18	0.33	0	0	0	0	0	0	NA	NA	NA	nsr
611	Phypoly_transcript_00804	DDB_G0276617	481..2652	1	1183	4..734		|DNA coding sequence|gene: myoC on chromosome: 2 position 7046886 to 7050545, translation	2483	0	0.657	-2.18511	0.00230941	214.647	0.717074	3.04726	0.0436045	myosin ic heavy chain	P42522	MYOC_DICDI	6-10h
612	Phypoly_transcript_00805											0	0	0	0	0	0	NA	NA	NA	nsr
613	Phypoly_transcript_00806	DDB_G0276005	1742..2869	2	1985	18..363		|DNA coding sequence|gene: DDB_G0276005 on chromosome: 2 position 6165936 to 6171999, translation	203	2e-12	0.262	2.81513	4.05537e-05	283.585	0.685898	-4.1043	0.00332848	hit-like protein cpn_0488 cp_0266 cpj0488 0508	Q9Z863	YHIT_CHLPN	6-10h
614	Phypoly_transcript_00807	DDB_G0284459	2755..3936	1	1225	784..1173		|DNA coding sequence|gene: DDB_G0284459 on chromosome: 4 position 1986677 to 1990587, translation	400	7.6e-34	0.3	0	0	0	0	0	0	NA	NA	NA	nsr
615	Phypoly_transcript_00808	DDB_G0275689	1129..3978	1	1329	368..1325		|DNA coding sequence|gene: abcG2 on chromosome: 2 position 5760590 to 5764773, translation	1558	1.2e-160	0.365	0	0	0	0	0	0	NA	NA	NA	nsr
616	Phypoly_transcript_00809	DDB_G0280897	2255..4027	2	604	1..604		|DNA coding sequence|gene: pgmB on chromosome: 3 position 3847722 to 3849533, translation	1587	9.9e-164	0.531	0	0	0	0	0	0	NA	NA	NA	nsr
617	Phypoly_transcript_00810	DDB_G0283157	1925..2821	2	515	188..482		|DNA coding sequence|gene: ppp5C on chromosome: 4 position 299093 to 300864, translation	480	3.4e-45	0.337	0	0	0	0	0	0	NA	NA	NA	nsr
618	Phypoly_transcript_00811	DDB_G0274211	3337..3936	1	1729	1052..1252		|DNA coding sequence|gene: DDB_G0274211 on chromosome: 2 position 4768104 to 4773452, translation	179	6.7e-10	0.272	0	0	0	0	0	0	NA	NA	NA	nsr
619	Phypoly_transcript_00812	DDB_G0276371	529..1776	1	2357	1933..2352		|DNA coding sequence|gene: gefL on chromosome: 2 position 6706766 to 6713836, translation	445	3e-38	0.28	0	0	0	0	0	0	NA	NA	NA	nsr
620	Phypoly_transcript_00813	DDB_G0274593	1534..2319	1	738	35..297		|DNA coding sequence|gene: dst1 on chromosome: 2 position 3862026 to 3864431, translation	391	2.2e-33	0.323	1.69141	0.0037813	1035.42	0.58408	-2.89585	0.0247427	serine threonine-protein kinase 4	A4K2T0	STK4_MACMU	0-10h
621	Phypoly_transcript_00814											1.49524	0.00837834	897.757	0.567147	-2.63643	0.0449968	dna ligase	P44121	DNLI_HAEIN	0-10h
622	Phypoly_transcript_00815	DDB_G0288145	32..2974	2	1356	1..998		|DNA coding sequence|gene: purL on chromosome: 5 position 1141268 to 1145420, translation	2796	7.6e-292	0.57	0	0	0	0	0	0	NA	NA	NA	nsr
623	Phypoly_transcript_00816	DDB_G0282115	2078..3175	2	1641	963..1345		|DNA coding sequence|gene: DDB_G0282115 on chromosome: 3 position 5399711 to 5404710, translation	468	2.2e-82	0.339	0	0	0	0	0	0	NA	NA	NA	nsr
624	Phypoly_transcript_00818	DDB_G0269132	1385..4030	2	1054	28..891		|DNA coding sequence|gene: ecmB on chromosome: 1 position 4826715 to 4830122, translation	1669	2e-172	0.371	0	0	0	0	0	0	NA	NA	NA	nsr
625	Phypoly_transcript_00819	DDB_G0346833	381..554	3	616	168..223		|DNA coding sequence|gene: DDB_G0346833 on chromosome: 1 position 4898040 to 4899887, translation	133	1.5e-05	0.448	0	0	0	0	0	0	NA	NA	NA	nsr
626	Phypoly_transcript_00820	DDB_G0274915	153..1946	3	1840	1107..1704		|DNA coding sequence|gene: DDB_G0274915 on chromosome: 2 position 4442899 to 4448685, translation	169	7.6e-09	0.226	0	0	0	0	0	0	NA	NA	NA	nsr
627	Phypoly_transcript_00821	DDB_G0293298	345..2333	-2	659	3..656		|DNA coding sequence|gene: mhsp70 on chromosome: 6 position 2761673 to 2763912, translation	1826	4.7e-189	0.562	0	0	0	0	0	0	NA	NA	NA	nsr
628	Phypoly_transcript_00822	DDB_G0275415	396..1058	3	2992	1388..1619		|DNA coding sequence|gene: DDB_G0275415 on chromosome: 2 position 5440439 to 5449952, translation	248	1.8e-15	0.284	0	0	0	0	0	0	NA	NA	NA	nsr
629	Phypoly_transcript_00823											0	0	0	0	0	0	NA	NA	NA	nsr
630	Phypoly_transcript_00824											0	0	0	0	0	0	NA	NA	NA	nsr
631	Phypoly_transcript_00827	DDB_G0271670	3148..4092	-1	375	59..370		|DNA coding sequence|gene: lsr1 on chromosome: 2 position 820254 to 821485, translation	212	1.2e-14	0.314	1.40758	0.0017264	335.882	0.44918	-3.13366	0.0137734	NA	NA	NA	0-10h
632	Phypoly_transcript_00828	DDB_G0283369	1443..2237	3	2084	744..1008		|DNA coding sequence|gene: DDB_G0283369 on chromosome: 4 position 587429 to 594000, translation	717	9.6e-140	0.528	0	0	0	0	0	0	NA	NA	NA	nsr
633	Phypoly_transcript_00829	DDB_G0293234	1055..2779	2	938	3..593		|DNA coding sequence|gene: DDB_G0293234 on chromosome: 6 position 2661843 to 2664745, translation	588	1.6e-54	0.289	0	0	0	0	0	0	NA	NA	NA	nsr
634	Phypoly_transcript_00831											0	0	0	0	0	0	NA	NA	NA	nsr
635	Phypoly_transcript_00832	DDB_G0269380	2144..3025	2	1314	744..1026		|DNA coding sequence|gene: DDB_G0269380 on chromosome: 1 position 2645714 to 2650717, translation	108	6.7e-05	0.22	1.84942	0.00105037	280.979	0.564421	-3.27667	0.00937877	probable phospholipid-transporting atpase vb	O94823	AT10B_HUMAN	0-10h
636	Phypoly_transcript_00833	DDB_G0291752	85..3210	1	1374	3..1045		|DNA coding sequence|gene: smc1 on chromosome: 6 position 688164 to 692478, translation	1301	2e-133	0.295	0	0	0	0	0	0	NA	NA	NA	nsr
637	Phypoly_transcript_00837	DDB_G0292028	1446..3119	3	933	141..693		|DNA coding sequence|gene: DDB_G0292028 on chromosome: 6 position 1046109 to 1048990, translation	354	5.4e-29	0.242	0	0	0	0	0	0	NA	NA	NA	nsr
638	Phypoly_transcript_00838	DDB_G0274607	2804..3523	2	930	669..909		|DNA coding sequence|gene: gefM on chromosome: 2 position 4024908 to 4028022, translation	323	3.2e-29	0.329	0	0	0	0	0	0	NA	NA	NA	nsr
639	Phypoly_transcript_00839	DDB_G0292840	2918..3859	2	379	38..361		|DNA coding sequence|gene: cysK on chromosome: 6 position 2136817 to 2137953, translation	626	7e-61	0.414	0	0	0	0	0	0	NA	NA	NA	nsr
640	Phypoly_transcript_00840											0	0	0	0	0	0	NA	NA	NA	nsr
641	Phypoly_transcript_00841	DDB_G0292262	205..933	1	1738	1390..1641		|DNA coding sequence|gene: myoM on chromosome: 6 position 1463619 to 1469554, translation	381	1.5e-31	0.329	-1.58229	6.73109e-09	199.845	0.272927	5.7975	4.40096e-07	myosin-m heavy chain	Q9TW28	MYOM_DICDI	0-10h
642	Phypoly_transcript_00842	DDB_G0284953	36..3740	3	1266	11..1257		|DNA coding sequence|gene: oplah on chromosome: 4 position 2680203 to 2684167, translation	3555	0	0.567	0	0	0	0	0	0	NA	NA	NA	nsr
643	Phypoly_transcript_00844											2.16975	2.50188e-08	160.671	0.389323	-5.57314	1.43511e-06	vacuolar protein 8	Q6CX49	VAC8_KLULA	0-10h
644	Phypoly_transcript_00845	DDB_G0293984	53..1354	2	1404	841..1286		|DNA coding sequence|gene: ncapD2 on chromosome: 6 position 3563765 to 3568484, translation	778	5.5e-77	0.412	3.43818	2.33771e-05	48.1004	0.812822	-4.22992	0.0022227	condensin complex subunit 1	Q9YHY6	CND1_XENLA	6-10h
645	Phypoly_transcript_00846											-2.86803	0.000404949	695.468	0.810901	3.53684	0.00457994	otoferlin	Q9ESF1	OTOF_MOUSE	0-10h
646	Phypoly_transcript_00848	DDB_G0276193	220..1065	1	521	162..428		|DNA coding sequence|gene: DDB_G0276193 on chromosome: 2 position 6387804 to 6389572, translation	144	7.5e-07	0.266	0	0	0	0	0	0	NA	NA	NA	nsr
647	Phypoly_transcript_00849	DDB_G0269526	2104..3162	1	454	73..415		|DNA coding sequence|gene: argD on chromosome: 1 position 2946561 to 2947922, translation	263	4.4e-20	0.294	0	0	0	0	0	0	NA	NA	NA	nsr
648	Phypoly_transcript_00850	DDB_G0282427	2924..3178	-1	796	578..662		|DNA coding sequence|gene: DDB_G0282427 on chromosome: 3 position 5755702 to 5758268, translation	214	4.3e-14	0.418	0	0	0	0	0	0	NA	NA	NA	nsr
649	Phypoly_transcript_00852	DDB_G0282817	533..3025	2	1059	161..998		|DNA coding sequence|gene: patB on chromosome: 3 position 6309404 to 6312689, translation	1844	5.8e-191	0.458	0	0	0	0	0	0	NA	NA	NA	nsr
650	Phypoly_transcript_00853	DDB_G0289237	3009..3578	3	1337	727..914		|DNA coding sequence|gene: tirA on chromosome: 5 position 2526970 to 2531181, translation	277	1.8e-20	0.332	0	0	0	0	0	0	NA	NA	NA	nsr
651	Phypoly_transcript_00854	DDB_G0272558	2186..2950	2	1080	372..624		|DNA coding sequence|gene: DDB_G0272558 on chromosome: 2 position 1851656 to 1855069, translation	207	2.9e-13	0.264	0	0	0	0	0	0	NA	NA	NA	nsr
652	Phypoly_transcript_00855	DDB_G0276577	713..1225	2	1029	680..856		|DNA coding sequence|gene: fray2 on chromosome: 2 position 6994954 to 6998137, translation	222	9e-15	0.358	0	0	0	0	0	0	NA	NA	NA	nsr
653	Phypoly_transcript_00856	DDB_G0272771	2444..3859	2	1343	803..1266		|DNA coding sequence|gene: wdr7 on chromosome: 2 position 2154360 to 2158488, translation	732	1.3e-107	0.361	-2.11271	4.52397e-10	304.783	0.338859	6.23479	4.00361e-08	wd repeat-containing protein 7	Q9Y4E6	WDR7_HUMAN	0-10h
654	Phypoly_transcript_00857	DDB_G0283081	2250..3833	3	1858	1330..1858		|DNA coding sequence|gene: pikB on chromosome: 4 position 247398 to 252971, translation	1637	6.4e-212	0.595	-3.25349	2.09228e-10	67.1512	0.512004	6.35441	1.56742e-07	phosphatidylinositol 3-kinase 2	P54674	PI3K2_DICDI	0-6h
655	Phypoly_transcript_00858											-2.24684	2.1039e-05	258.866	0.528223	4.25357	0.000422484	transient receptor potential cation channel subfamily m member 2	Q91YD4	TRPM2_MOUSE	0-10h
656	Phypoly_transcript_00859	DDB_G0277399	546..3815	3	1149	44..1142		|DNA coding sequence|gene: piaA on chromosome: 2 position 8027686 to 8031387, translation	2664	7.4e-278	0.49	0	0	0	0	0	0	NA	NA	NA	nsr
657	Phypoly_transcript_00860	DDB_G0295719	345..1958	3	617	20..555		|DNA coding sequence|gene: DDB_G0295719 on chromosome: 4 position 2369310 to 2371160, translation	255	9e-19	0.202	2.33312	9.74788e-05	124.853	0.59873	-3.89678	0.0014684	lysine-specific demethylase 3b	Q7LBC6	KDM3B_HUMAN	0-10h
658	Phypoly_transcript_00861	DDB_G0274167	90..3752	3	1239	1..1230		|DNA coding sequence|gene: cand1 on chromosome: 2 position 4865578 to 4869561, translation	2999	0	0.503	0	0	0	0	0	0	NA	NA	NA	nsr
659	Phypoly_transcript_00862	DDB_G0284699	51..3779	3	1261	10..1254		|DNA coding sequence|gene: mtr on chromosome: 4 position 2362420 to 2366575, translation	3806	0	0.608	0	0	0	0	0	0	NA	NA	NA	nsr
660	Phypoly_transcript_00863	DDB_G0291163	231..956	3	1576	217..445		|DNA coding sequence|gene: nup155 on chromosome: 5 position 5077769 to 5082571, translation	252	3.6e-16	0.282	1.83671	0.0146985	698.358	0.752836	-2.43972	0.0674123	nuclear pore complex protein nup155	Q99P88	NU155_MOUSE	0-10h
661	Phypoly_transcript_00864	DDB_G0293868	128..1297	2	546	116..513		|DNA coding sequence|gene: DDB_G0293868 on chromosome: 6 position 3402442 to 3404079, translation	116	0.00081	0.214	0	0	0	0	0	0	NA	NA	NA	nsr
662	Phypoly_transcript_00865											-2.48847	7.3942e-07	35.554	0.502649	4.95071	2.64018e-05	transient receptor potential cation channel subfamily m member 6	Q9BX84	TRPM6_HUMAN	0-10h
663	Phypoly_transcript_00868	DDB_G0274915	368..2350	2	1840	1080..1737		|DNA coding sequence|gene: DDB_G0274915 on chromosome: 2 position 4442899 to 4448685, translation	258	2.1e-18	0.237	0	0	0	0	0	0	NA	NA	NA	nsr
664	Phypoly_transcript_00869	DDB_G0272492	2839..3552	1	1407	1053..1308		|DNA coding sequence|gene: DDB_G0272492 on chromosome: 2 position 1771698 to 1776676, translation	162	3.3e-08	0.256	4.38461	3.24997e-10	226.008	0.697481	-6.28636	3.00501e-08	tenascin-x	P22105	TENX_HUMAN	0-10h
665	Phypoly_transcript_00870	DDB_G0286889	1940..2980	-2	666	7..358		|DNA coding sequence|gene: fut10 on chromosome: 4 position 5027996 to 5030071, translation	630	2.6e-62	0.375	0	0	0	0	0	0	NA	NA	NA	nsr
666	Phypoly_transcript_00871	DDB_G0285213	980..2443	2	728	77..556		|DNA coding sequence|gene: dhx15 on chromosome: 4 position 2984261 to 2986444, translation	689	1.1e-67	0.358	0	0	0	0	0	0	NA	NA	NA	nsr
667	Phypoly_transcript_00872	DDB_G0286533	445..1863	-2	790	130..594		|DNA coding sequence|gene: DDB_G0286533 on chromosome: 4 position 4607142 to 4609511, translation	613	1.8e-59	0.325	0	0	0	0	0	0	NA	NA	NA	nsr
668	Phypoly_transcript_00873	DDB_G0280065	655..2070	1	1403	919..1395		|DNA coding sequence|gene: DDB_G0280065 on chromosome: 3 position 2880772 to 2885193, translation	529	1.2e-47	0.372	0	0	0	0	0	0	NA	NA	NA	nsr
669	Phypoly_transcript_00874	DDB_G0276833	3477..3959	3	1027	34..197		|DNA coding sequence|gene: gacS on chromosome: 2 position 7423496 to 7426656, translation	169	4e-09	0.267	0	0	0	0	0	0	NA	NA	NA	nsr
670	Phypoly_transcript_00875	DDB_G0282903	904..1260	-1	686	262..396		|DNA coding sequence|gene: DDB_G0282903 on chromosome: 3 position 6342424 to 6344481, translation	188	1.1e-17	0.378	0	0	0	0	0	0	NA	NA	NA	nsr
671	Phypoly_transcript_00876	DDB_G0282959	130..1425	1	1537	22..451		|DNA coding sequence|gene: DDB_G0282959 on chromosome: 4 position 52235 to 56945, translation	1083	2.4e-242	0.501	2.12873	0.000730423	604.652	0.630195	-3.3779	0.00714845	phospholipid-transporting atpase 2	P98205	ALA2_ARATH	0-10h
672	Phypoly_transcript_00877	DDB_G0292682	923..2386	2	1294	292..795		|DNA coding sequence|gene: DDB_G0292682 on chromosome: 6 position 1942435 to 1946716, translation	816	4e-112	0.383	0	0	0	0	0	0	NA	NA	NA	nsr
673	Phypoly_transcript_00878	DDB_G0284895	68..607	2	761	513..699		|DNA coding sequence|gene: DDB_G0284895 on chromosome: 4 position 2608632 to 2610914, translation	328	1.8e-26	0.374	0	0	0	0	0	0	NA	NA	NA	nsr
674	Phypoly_transcript_00880	DDB_G0279325	3527..4324	2	1437	1105..1398		|DNA coding sequence|gene: DDB_G0279325 on chromosome: 3 position 1936679 to 1941278, translation	192	2.6e-11	0.28	1.58435	0.014961	156.037	0.651107	-2.43332	0.0683126	tenascin-x	P22105	TENX_HUMAN	0-10h
675	Phypoly_transcript_00881	DDB_G0269694	157..2322	1	1537	149..873		|DNA coding sequence|gene: pan2 on chromosome: 1 position 3339032 to 3343830, translation	1068	1.2e-183	0.345	0	0	0	0	0	0	NA	NA	NA	nsr
676	Phypoly_transcript_00882	DDB_G0274915	722..2926	2	1840	1043..1790		|DNA coding sequence|gene: DDB_G0274915 on chromosome: 2 position 4442899 to 4448685, translation	251	1.2e-17	0.223	1.03233	0.00965921	1074.08	0.398921	-2.5878	0.0948336	gtp-binding protein rho4	Q874R1	RHO4_SCHPO	6-10h
677	Phypoly_transcript_00883	DDB_G0287461	199..4011	1	1394	119..1394		|DNA coding sequence|gene: abcG3 on chromosome: 5 position 284599 to 288928, translation	1679	1.8e-173	0.321	-2.4711	0.000774246	113.649	0.735043	3.36184	0.00745949	abc transporter g family member 2	Q9NGP5	ABCG2_DICDI	0-10h
678	Phypoly_transcript_00884	DDB_G0289043	2006..3541	2	1819	1145..1673		|DNA coding sequence|gene: DDB_G0289043 on chromosome: 5 position 2291494 to 2297048, translation	934	7.8e-106	0.359	0	0	0	0	0	0	NA	NA	NA	nsr
679	Phypoly_transcript_00886	DDB_G0278731	168..1490	3	2234	59..497		|DNA coding sequence|gene: pgtD on chromosome: 3 position 1197002 to 1203965, translation	639	8.2e-118	0.356	0	0	0	0	0	0	NA	NA	NA	nsr
680	Phypoly_transcript_00887	DDB_G0268914	1753..2289	1	4541	227..401		|DNA coding sequence|gene: DDB_G0268914 on chromosome: 1 position 2371552 to 2385174, translation	248	7.7e-17	0.381	1.83546	0.0144706	723.469	0.750586	-2.44536	0.0667872	syntaxin-binding protein 5	Q9WU70	STXB5_RAT	0-10h
681	Phypoly_transcript_00888	DDB_G0271670	2305..3252	-1	375	56..371		|DNA coding sequence|gene: lsr1 on chromosome: 2 position 820254 to 821485, translation	208	3e-14	0.278	0	0	0	0	0	0	NA	NA	NA	nsr
682	Phypoly_transcript_00890	DDB_G0277949	2784..3446	3	1641	1317..1535		|DNA coding sequence|gene: pldC on chromosome: 3 position 49404 to 54446, translation	507	3.6e-74	0.462	0	0	0	0	0	0	NA	NA	NA	nsr
683	Phypoly_transcript_00891	DDB_G0287407	596..1459	2	1664	355..646		|DNA coding sequence|gene: DDB_G0287407 on chromosome: 5 position 263392 to 268500, translation	286	2.1e-21	0.262	2.13437	1.22411e-05	863.363	0.488051	-4.37325	0.000275747	tpr repeat-containing protein ddb_g0287407	Q54KD0	Y7407_DICDI	0-10h
684	Phypoly_transcript_00892	DDB_G0292390	3138..3959	-3	669	1..266		|DNA coding sequence|gene: atg1 on chromosome: 6 position 1694801 to 1697129, translation	310	1.2e-24	0.331	0	0	0	0	0	0	NA	NA	NA	nsr
685	Phypoly_transcript_00894	DDB_G0292820	2171..3811	2	701	153..699		|DNA coding sequence|gene: adprt2 on chromosome: 6 position 2124835 to 2127096, translation	841	1.1e-84	0.384	0	0	0	0	0	0	NA	NA	NA	nsr
686	Phypoly_transcript_00895	DDB_G0271880	455..1348	-1	520	3..291		|DNA coding sequence|gene: DDB_G0271880 on chromosome: 2 position 930648 to 932648, translation	758	1.9e-97	0.503	0	0	0	0	0	0	NA	NA	NA	nsr
687	Phypoly_transcript_00896	DDB_G0289583	173..1063	2	1269	1..301		|DNA coding sequence|gene: DDB_G0289583 on chromosome: 5 position 2992157 to 2996185, translation	624	6.5e-180	0.459	0	0	0	0	0	0	NA	NA	NA	nsr
688	Phypoly_transcript_00897	DDB_G0284849	2031..3692	3	1187	559..1118		|DNA coding sequence|gene: DDB_G0284849 on chromosome: 4 position 2557758 to 2561551, translation	960	1.3e-175	0.393	1.17265	0.025341	213.558	0.524403	-2.23616	0.099722	probable cation-transporting atpase 13a3	Q9H7F0	AT133_HUMAN	0-10h
689	Phypoly_transcript_00898											0	0	0	0	0	0	NA	NA	NA	nsr
690	Phypoly_transcript_00899											-1.23168	0.0104234	490.279	0.480851	2.56146	0.0989803	centrosomal protein of 76 kda	Q28DH9	CEP76_XENTR	6-10h
691	Phypoly_transcript_00900	DDB_G0283279	375..1457	-2	359	5..356		|DNA coding sequence|gene: cdk11 on chromosome: 4 position 446640 to 447716, translation	1028	1.7e-104	0.558	0	0	0	0	0	0	NA	NA	NA	nsr
692	Phypoly_transcript_00901	DDB_G0290623	2624..3532	2	812	430..730		|DNA coding sequence|gene: DDB_G0290623 on chromosome: 5 position 4387215 to 4389650, translation	429	2.1e-37	0.345	0	0	0	0	0	0	NA	NA	NA	nsr
693	Phypoly_transcript_00902											0	0	0	0	0	0	NA	NA	NA	nsr
694	Phypoly_transcript_00903	DDB_G0281603	1711..2169	1	642	189..342		|DNA coding sequence|gene: DDB_G0281603 on chromosome: 3 position 4698687 to 4700710, translation	450	7.4e-74	0.519	0	0	0	0	0	0	NA	NA	NA	nsr
695	Phypoly_transcript_00904											0	0	0	0	0	0	NA	NA	NA	nsr
696	Phypoly_transcript_00905	DDB_G0289719	3196..3762	1	1420	674..864		|DNA coding sequence|gene: DDB_G0289719 on chromosome: 5 position 3159163 to 3163422, translation	347	4.6e-28	0.402	0	0	0	0	0	0	NA	NA	NA	nsr
697	Phypoly_transcript_00906	DDB_G0278063	1391..3511	2	957	213..943		|DNA coding sequence|gene: DDB_G0278063 on chromosome: 3 position 211823 to 214784, translation	1527	2.2e-157	0.447	0	0	0	0	0	0	NA	NA	NA	nsr
698	Phypoly_transcript_00907	DDB_G0278727	2023..3834	1	1572	963..1570		|DNA coding sequence|gene: pikA on chromosome: 3 position 1154369 to 1159209, translation	1617	7.5e-184	0.529	0	0	0	0	0	0	NA	NA	NA	nsr
699	Phypoly_transcript_00908	DDB_G0281255	333..3038	-1	1014	108..1010		|DNA coding sequence|gene: sec24 on chromosome: 3 position 4298212 to 4301618, translation	869	1.2e-87	0.29	0	0	0	0	0	0	NA	NA	NA	nsr
700	Phypoly_transcript_00909	DDB_G0275155	2107..3276	1	475	69..463		|DNA coding sequence|gene: DDB_G0275155 on chromosome: 2 position 5260668 to 5262157, translation	240	1.9e-17	0.291	-4.47259	1.12658e-15	184.318	0.558222	8.01222	3.17234e-13	atp-dependent dna helicase hus2 rqh1	Q09811	HUS2_SCHPO	0-10h
701	Phypoly_transcript_00910	DDB_G0290521	2152..2676	1	431	124..299		|DNA coding sequence|gene: DDB_G0290521 on chromosome: 5 position 4200324 to 4201616, translation	120	0.00023	0.246	2.21245	4.54767e-05	52.5268	0.542569	-4.07773	0.000795842	ph domain-containing protein ddb_g0274775	Q86IV4	Y4775_DICDI	0-10h
702	Phypoly_transcript_00911	DDB_G0269380	1673..3541	2	1314	597..1236		|DNA coding sequence|gene: DDB_G0269380 on chromosome: 1 position 2645714 to 2650717, translation	1336	4.6e-241	0.441	-1.31704	0.00611567	472.22	0.480406	2.74151	0.0739535	phospholipid-transporting atpase 8	Q9LK90	ALA8_ARATH	6-10h
703	Phypoly_transcript_00912	DDB_G0282615	2446..3501	-1	485	119..480		|DNA coding sequence|gene: midA on chromosome: 3 position 6003476 to 6005010, translation	630	2.6e-61	0.395	1.45962	0.00272361	242.513	0.486974	-2.99732	0.0476066	nadh dehydrogenase complex assembly factor 7	Q54S83	NDUF7_DICDI	6-10h
704	Phypoly_transcript_00913	DDB_G0282725	642..2447	3	1776	1091..1689		|DNA coding sequence|gene: vilD on chromosome: 3 position 6207123 to 6212648, translation	673	3.8e-63	0.292	0	0	0	0	0	0	NA	NA	NA	nsr
705	Phypoly_transcript_00914	DDB_G0282725	1696..3699	1	1776	1103..1776		|DNA coding sequence|gene: vilD on chromosome: 3 position 6207123 to 6212648, translation	892	3e-92	0.329	-2.00058	0.00032061	107.23	0.556017	3.59805	0.00380676	villidin	Q8WQ85	VILD_DICDI	0-10h
706	Phypoly_transcript_00915	DDB_G0283287	686..1084	2	495	293..437		|DNA coding sequence|gene: fut7 on chromosome: 4 position 463265 to 464749, translation	226	8e-16	0.37	0	0	0	0	0	0	NA	NA	NA	nsr
707	Phypoly_transcript_00917	DDB_G0278815	848..3958	2	1046	19..1046		|DNA coding sequence|gene: eIF5b on chromosome: 3 position 1232003 to 1235140, translation	1541	7.4e-159	0.366	0	0	0	0	0	0	NA	NA	NA	nsr
708	Phypoly_transcript_00918	DDB_G0289863	1969..2868	1	1391	590..898		|DNA coding sequence|gene: DDB_G0289863 on chromosome: 5 position 3327630 to 3332493, translation	153	3.1e-07	0.271	0	0	0	0	0	0	NA	NA	NA	nsr
709	Phypoly_transcript_00919	DDB_G0270766	2441..3733	2	998	556..997		|DNA coding sequence|gene: DDB_G0270766 on chromosome: 1 position 4499254 to 4502247, translation	454	4.7e-58	0.304	2.36643	1.23744e-06	250.207	0.487969	-4.84955	4.03816e-05	uncharacterized protein r665	Q5UNS8	YR665_MIMIV	0-10h
710	Phypoly_transcript_00920	DDB_G0294048	2574..3854	-2	541	8..439		|DNA coding sequence|gene: nad4 on chromosome: M position 36 to 1658, translation	534	5.8e-51	0.323	0	0	0	0	0	0	NA	NA	NA	nsr
711	Phypoly_transcript_00921	DDB_G0286403	1304..3739	2	1416	567..1387		|DNA coding sequence|gene: smc4 on chromosome: 4 position 4414331 to 4418910, translation	1460	2.7e-232	0.396	2.6364	0.00234896	809.198	0.866623	-3.04215	0.0440342	structural maintenance of chromosomes protein 4	Q54LV0	SMC4_DICDI	6-10h
712	Phypoly_transcript_00923	DDB_G0292810	1865..2269	2	822	679..812		|DNA coding sequence|gene: gluA on chromosome: 6 position 2240229 to 2242819, translation	150	3.4e-07	0.301	-3.887	1.93419e-06	146.573	0.816566	4.76018	5.93184e-05	probable beta-glucosidase l	Q0CEF3	BGLL_ASPTN	0-10h
713	Phypoly_transcript_00924	DDB_G0267450	2845..3717	1	478	185..474		|DNA coding sequence|gene: pakC on chromosome: 1 position 229145 to 230944, translation	609	4.5e-59	0.425	0	0	0	0	0	0	NA	NA	NA	nsr
714	Phypoly_transcript_00925	DDB_G0276363	148..399	-2	3447	1138..1221		|DNA coding sequence|gene: myoG on chromosome: 2 position 6748878 to 6759543, translation	131	0.00026	0.333	0	0	0	0	0	0	NA	NA	NA	nsr
715	Phypoly_transcript_00926	DDB_G0285967	693..1556	3	999	19..310		|DNA coding sequence|gene: DDB_G0285967 on chromosome: 4 position 3881074 to 3884386, translation	476	3.6e-42	0.374	0	0	0	0	0	0	NA	NA	NA	nsr
716	Phypoly_transcript_00927											0	0	0	0	0	0	NA	NA	NA	nsr
717	Phypoly_transcript_00929	DDB_G0287667	2304..3083	3	736	404..673		|DNA coding sequence|gene: DDB_G0287667 on chromosome: 5 position 506343 to 508648, translation	177	3.4e-10	0.279	0	0	0	0	0	0	NA	NA	NA	nsr
718	Phypoly_transcript_00930	DDB_G0282297	3458..4528	2	1127	625..981		|DNA coding sequence|gene: forB on chromosome: 3 position 5641699 to 5645174, translation	353	5.4e-46	0.292	0	0	0	0	0	0	NA	NA	NA	nsr
719	Phypoly_transcript_00932	DDB_G0281521	1329..1754	3	1801	773..917		|DNA coding sequence|gene: DDB_G0281521 on chromosome: 3 position 4480305 to 4485819, translation	165	5.9e-11	0.327	0	0	0	0	0	0	NA	NA	NA	nsr
720	Phypoly_transcript_00933	DDB_G0289233	348..2285	-2	781	7..651		|DNA coding sequence|gene: DDB_G0289233 on chromosome: 5 position 2521042 to 2523874, translation	1659	2.3e-171	0.522	0	0	0	0	0	0	NA	NA	NA	nsr
721	Phypoly_transcript_00934	DDB_G0271670	3080..3793	2	375	62..299		|DNA coding sequence|gene: lsr1 on chromosome: 2 position 820254 to 821485, translation	186	9.5e-12	0.223	-1.77799	0.000531111	60.4112	0.513196	3.46455	0.0217465	retinoblastoma-associated protein	Q90600	RB_CHICK	0-6h
722	Phypoly_transcript_00936	DDB_G0269132	1323..3530	3	1054	107..817		|DNA coding sequence|gene: ecmB on chromosome: 1 position 4826715 to 4830122, translation	1752	3.3e-181	0.429	0	0	0	0	0	0	NA	NA	NA	nsr
723	Phypoly_transcript_00937	DDB_G0276371	2309..3562	2	2357	1939..2352		|DNA coding sequence|gene: gefL on chromosome: 2 position 6706766 to 6713836, translation	614	1.8e-56	0.341	0	0	0	0	0	0	NA	NA	NA	nsr
724	Phypoly_transcript_00938	DDB_G0277883	647..1423	2	2063	1325..1576		|DNA coding sequence|gene: dhkJ on chromosome: 3 position 102264 to 108452, translation	392	1.2e-32	0.374	0	0	0	0	0	0	NA	NA	NA	nsr
725	Phypoly_transcript_00939	DDB_G0292948	1435..2175	1	1222	528..775		|DNA coding sequence|gene: isw on chromosome: 6 position 2254360 to 2258387, translation	537	1e-98	0.46	0	0	0	0	0	0	NA	NA	NA	nsr
726	Phypoly_transcript_00940	DDB_G0284849	1609..3360	1	1187	561..1147		|DNA coding sequence|gene: DDB_G0284849 on chromosome: 4 position 2557758 to 2561551, translation	890	2.8e-163	0.368	1.79582	2.57136e-05	673.123	0.426718	-4.20844	0.000495863	probable cation-transporting atpase 13a4	Q5ZKB7	AT134_CHICK	0-10h
727	Phypoly_transcript_00942	DDB_G0276941	3112..3633	-1	601	429..595		|DNA coding sequence|gene: cotA on chromosome: 2 position 7449284 to 7451310, translation	192	6.1e-12	0.351	2.74905	1.07221e-11	368.096	0.404483	-6.79646	1.46792e-09	NA	NA	NA	0-10h
728	Phypoly_transcript_00943	DDB_G0280221	2556..4010	3	2177	1687..2174		|DNA coding sequence|gene: DDB_G0280221 on chromosome: 3 position 3129179 to 3135878, translation	894	6.1e-165	0.388	0	0	0	0	0	0	NA	NA	NA	nsr
729	Phypoly_transcript_00944											0	0	0	0	0	0	NA	NA	NA	nsr
730	Phypoly_transcript_00946	DDB_G0284565	472..1023	1	1596	1108..1288		|DNA coding sequence|gene: DDB_G0284565 on chromosome: 4 position 2142583 to 2147590, translation	269	1.7e-22	0.351	2.32585	0.000734553	17.8161	0.688867	-3.37635	0.0218808	probable phosphatidylinositol phosphate kinase ddb_g0267588	Q55GN6	Y7588_DICDI	6-10h
731	Phypoly_transcript_00947											0	0	0	0	0	0	NA	NA	NA	nsr
732	Phypoly_transcript_00948	DDB_G0288475	188..2575	2	1120	270..1072		|DNA coding sequence|gene: DDB_G0288475 on chromosome: 5 position 1575886 to 1579329, translation	553	1.8e-50	0.268	4.89661	4.51115e-12	241.725	0.707586	-6.92017	6.81623e-10	cell migration-inducing and hyaluronan-binding protein	Q8BI06	CEMIP_MOUSE	0-10h
733	Phypoly_transcript_00950	DDB_G0275679	623..3688	-3	1174	66..1079		|DNA coding sequence|gene: gxcJJ on chromosome: 2 position 5709701 to 5714246, translation	842	8.7e-85	0.269	0	0	0	0	0	0	NA	NA	NA	nsr
734	Phypoly_transcript_00951											0	0	0	0	0	0	NA	NA	NA	nsr
735	Phypoly_transcript_00954	DDB_G0290937	495..3425	3	3134	81..1058		|DNA coding sequence|gene: pks38 on chromosome: 5 position 4772842 to 4782775, translation	654	1.4e-60	0.245	0	0	0	0	0	0	NA	NA	NA	nsr
736	Phypoly_transcript_00955	DDB_G0269242	1230..2294	3	668	296..657		|DNA coding sequence|gene: fcsA on chromosome: 1 position 2990411 to 2993319, translation	323	1.4e-39	0.298	0	0	0	0	0	0	NA	NA	NA	nsr
737	Phypoly_transcript_00957	DDB_G0289755	1079..3364	2	1170	365..1134		|DNA coding sequence|gene: DDB_G0289755 on chromosome: 5 position 3219108 to 3222875, translation	1234	6.7e-170	0.353	0	0	0	0	0	0	NA	NA	NA	nsr
738	Phypoly_transcript_00958	DDB_G0277871	1795..3312	1	1063	79..592		|DNA coding sequence|gene: rsc12 on chromosome: 3 position 845743 to 848931, translation	135	1.9e-05	0.219	0	0	0	0	0	0	NA	NA	NA	nsr
739	Phypoly_transcript_00959	DDB_G0272558	1370..1933	2	1080	402..591		|DNA coding sequence|gene: DDB_G0272558 on chromosome: 2 position 1851656 to 1855069, translation	386	1.5e-32	0.435	0	0	0	0	0	0	NA	NA	NA	nsr
740	Phypoly_transcript_00960	DDB_G0268186	1294..3168	-2	1505	421..1073		|DNA coding sequence|gene: DDB_G0268186 on chromosome: 1 position 1622398 to 1626997, translation	1300	2.6e-133	0.422	0	0	0	0	0	0	NA	NA	NA	nsr
741	Phypoly_transcript_00962	DDB_G0272366	2835..3848	3	1130	752..1105		|DNA coding sequence|gene: DDB_G0272366 on chromosome: 2 position 1322780 to 1326485, translation	218	2.6e-14	0.247	0	0	0	0	0	0	NA	NA	NA	nsr
742	Phypoly_transcript_00963	DDB_G0286035	490..2409	1	1276	122..754		|DNA coding sequence|gene: mcm9 on chromosome: 4 position 3976133 to 3980036, translation	1144	8.7e-117	0.402	0	0	0	0	0	0	NA	NA	NA	nsr
743	Phypoly_transcript_00964											0	0	0	0	0	0	NA	NA	NA	nsr
744	Phypoly_transcript_00966	DDB_G0293978	1358..2269	2	1156	608..907		|DNA coding sequence|gene: gxcJ on chromosome: 6 position 3500795 to 3504488, translation	225	4.4e-15	0.243	0	0	0	0	0	0	NA	NA	NA	nsr
745	Phypoly_transcript_00967	DDB_G0274801	2032..2787	1	854	475..728		|DNA coding sequence|gene: DDB_G0274801 on chromosome: 2 position 3911402 to 3914055, translation	284	1.2e-21	0.346	0	0	0	0	0	0	NA	NA	NA	nsr
746	Phypoly_transcript_00968	DDB_G0269526	91..1260	-2	454	48..441		|DNA coding sequence|gene: argD on chromosome: 1 position 2946561 to 2947922, translation	912	3.4e-92	0.48	0	0	0	0	0	0	NA	NA	NA	nsr
747	Phypoly_transcript_00970	DDB_G0278147	1715..2842	-2	1090	347..717		|DNA coding sequence|gene: gxcW on chromosome: 3 position 354814 to 358184, translation	242	6.6e-17	0.232	0	0	0	0	0	0	NA	NA	NA	nsr
748	Phypoly_transcript_00971	DDB_G0286803	251..1837	-3	1088	490..1019		|DNA coding sequence|gene: vps41 on chromosome: 4 position 4738365 to 4741726, translation	1307	5.2e-207	0.493	0	0	0	0	0	0	NA	NA	NA	nsr
749	Phypoly_transcript_00972											0	0	0	0	0	0	NA	NA	NA	nsr
750	Phypoly_transcript_00973	DDB_G0269380	294..3563	3	1314	155..1234		|DNA coding sequence|gene: DDB_G0269380 on chromosome: 1 position 2645714 to 2650717, translation	2249	7e-234	0.415	1.92701	0.000395922	556.559	0.543925	-3.54279	0.0151736	probable phospholipid-transporting atpase ia	Q9Y2Q0	AT8A1_HUMAN	6-10h
751	Phypoly_transcript_00976	DDB_G0287951	50..649	2	1448	735..935		|DNA coding sequence|gene: DDB_G0287951 on chromosome: 5 position 876413 to 880841, translation	124	0.00038	0.231	1.33385	0.0246169	413.341	0.59352	-2.24736	0.0976012	atpase family aaa domain-containing protein 5	Q4QY64	ATAD5_MOUSE	0-10h
752	Phypoly_transcript_00977	DDB_G0281231	1135..2670	1	1507	522..1046		|DNA coding sequence|gene: DDB_G0281231 on chromosome: 3 position 4247788 to 4252597, translation	473	6.3e-40	0.305	0	0	0	0	0	0	NA	NA	NA	nsr
753	Phypoly_transcript_00979	DDB_G0275733	1403..2410	2	2074	158..484		|DNA coding sequence|gene: med26 on chromosome: 2 position 5914994 to 5922255, translation	323	4.9e-24	0.335	0	0	0	0	0	0	NA	NA	NA	nsr
754	Phypoly_transcript_00980	DDB_G0285843	575..3580	2	1388	282..1286		|DNA coding sequence|gene: helD on chromosome: 4 position 3861549 to 3865824, translation	2838	2.7e-296	0.564	0	0	0	0	0	0	NA	NA	NA	nsr
755	Phypoly_transcript_00981	DDB_G0282407	855..1571	3	754	256..491		|DNA coding sequence|gene: DDB_G0282407 on chromosome: 3 position 5710802 to 5713235, translation	134	1.5e-05	0.321	1.90446	0.00141429	537.9	0.596688	-3.19172	0.0321542	salivary glue protein sgs-4	Q00725	SGS4_DROME	6-10h
756	Phypoly_transcript_00982	DDB_G0276043	1489..2490	1	1701	773..1121		|DNA coding sequence|gene: ifkC on chromosome: 2 position 6510818 to 6516003, translation	646	8.2e-116	0.41	0	0	0	0	0	0	NA	NA	NA	nsr
757	Phypoly_transcript_00983	DDB_G0291444	3098..3688	2	448	54..247		|DNA coding sequence|gene: DDB_G0291444 on chromosome: 6 position 320738 to 322210, translation	228	2.8e-16	0.3	0	0	0	0	0	0	NA	NA	NA	nsr
758	Phypoly_transcript_00984	DDB_G0269722	36..923	3	288	1..288		|DNA coding sequence|gene: DDB_G0269722 on chromosome: 1 position 3414230 to 3415170, translation	719	5e-71	0.489	0	0	0	0	0	0	NA	NA	NA	nsr
759	Phypoly_transcript_00985											0	0	0	0	0	0	NA	NA	NA	nsr
760	Phypoly_transcript_00986	DDB_G0289987	656..2002	-1	1037	578..1033		|DNA coding sequence|gene: DDB_G0289987 on chromosome: 5 position 3515224 to 3518414, translation	1325	7.5e-158	0.583	-2.68546	5.26846e-12	1801.8	0.389302	6.89815	7.86461e-10	pumilio homolog 12	Q9LVC3	PUM12_ARATH	0-10h
761	Phypoly_transcript_00987	DDB_G0277841	302..3295	2	1107	113..1103		|DNA coding sequence|gene: ctr9 on chromosome: 3 position 746082 to 749671, translation	958	4.4e-97	0.29	0	0	0	0	0	0	NA	NA	NA	nsr
762	Phypoly_transcript_00988	DDB_G0278937	1247..2710	2	905	386..875		|DNA coding sequence|gene: DDB_G0278937 on chromosome: 3 position 1214678 to 1217558, translation	805	7.3e-81	0.394	0	0	0	0	0	0	NA	NA	NA	nsr
763	Phypoly_transcript_00989	DDB_G0291229	1574..2560	2	2365	1487..1807		|DNA coding sequence|gene: abpF on chromosome: 6 position 145941 to 153138, translation	344	3.7e-53	0.281	0	0	0	0	0	0	NA	NA	NA	nsr
764	Phypoly_transcript_00990	DDB_G0282569	2032..3690	1	1257	688..1254		|DNA coding sequence|gene: sf3b3 on chromosome: 3 position 5947254 to 5951124, translation	1334	8.3e-253	0.472	0	0	0	0	0	0	NA	NA	NA	nsr
765	Phypoly_transcript_00991	DDB_G0288993	107..3322	-2	1186	117..1182		|DNA coding sequence|gene: smc6 on chromosome: 5 position 2211609 to 2215371, translation	1410	2.2e-147	0.32	0	0	0	0	0	0	NA	NA	NA	nsr
766	Phypoly_transcript_00992	DDB_G0281503	1996..3285	1	1120	216..635		|DNA coding sequence|gene: DDB_G0281503 on chromosome: 3 position 4637514 to 4640951, translation	135	1.8e-05	0.227	0	0	0	0	0	0	NA	NA	NA	nsr
767	Phypoly_transcript_00993	DDB_G0290433	1674..3965	3	1623	512..1261		|DNA coding sequence|gene: DDB_G0290433 on chromosome: 5 position 4118281 to 4123371, translation	665	2.2e-64	0.276	-1.43966	0.00181263	138.973	0.461528	3.11933	0.0492135	fk506-binding protein 5	Q54G21	FKBP5_DICDI	0-6h
768	Phypoly_transcript_00994	DDB_G0274915	1624..2481	1	1840	1155..1433		|DNA coding sequence|gene: DDB_G0274915 on chromosome: 2 position 4442899 to 4448685, translation	146	1.2e-08	0.264	2.50921	0.000190021	60.8426	0.672362	-3.73193	0.00963141	NA	NA	NA	6-10h
769	Phypoly_transcript_00995	DDB_G0281351	2870..3298	-2	603	138..281		|DNA coding sequence|gene: DDB_G0281351 on chromosome: 3 position 4385822 to 4387835, translation	322	2.5e-48	0.431	1.76457	0.0010258	321.681	0.537428	-3.28335	0.00922327	trafficking protein particle complex subunit 12	Q8K2L8	TPC12_MOUSE	0-10h
770	Phypoly_transcript_00996	DDB_G0292564	1167..2810	-2	3178	2404..2954		|DNA coding sequence|gene: iplA on chromosome: 6 position 1805115 to 1814945, translation	450	3.8e-59	0.256	0	0	0	0	0	0	NA	NA	NA	nsr
771	Phypoly_transcript_00998											0	0	0	0	0	0	NA	NA	NA	nsr
772	Phypoly_transcript_00999	DDB_G0292206	723..3518	-2	1011	39..986		|DNA coding sequence|gene: manA on chromosome: 6 position 1355092 to 1358264, translation	862	3e-86	0.278	1.24378	0.00141686	1343.94	0.389754	-3.19119	0.0118056	alpha-mannosidase 2	P27046	MA2A1_MOUSE	0-10h
773	Phypoly_transcript_01000											2.45612	0.000170146	510.187	0.653284	-3.75966	0.00908965	vacuolar transporter chaperone 4	P78810	VTC4_SCHPO	6-10h
774	Phypoly_transcript_01001	DDB_G0275107	2434..3645	1	452	45..448		|DNA coding sequence|gene: DDB_G0275107 on chromosome: 2 position 5025157 to 5027462, translation	1232	4.1e-126	0.567	0	0	0	0	0	0	NA	NA	NA	nsr
775	Phypoly_transcript_01002											0	0	0	0	0	0	NA	NA	NA	nsr
776	Phypoly_transcript_01003	DDB_G0279461	2551..3666	1	1007	644..1007		|DNA coding sequence|gene: DDB_G0279461 on chromosome: 3 position 2082919 to 2086134, translation	419	4.3e-36	0.332	0	0	0	0	0	0	NA	NA	NA	nsr
777	Phypoly_transcript_01004											0	0	0	0	0	0	NA	NA	NA	nsr
778	Phypoly_transcript_01007	DDB_G0267982	81..3749	3	1222	1..1216		|DNA coding sequence|gene: copA on chromosome: 1 position 1232234 to 1235989, translation	3297	0	0.521	0	0	0	0	0	0	NA	NA	NA	nsr
779	Phypoly_transcript_01008	DDB_G0268778	1438..2499	-2	1199	619..973		|DNA coding sequence|gene: rbbB on chromosome: 1 position 2082803 to 2086499, translation	891	2e-129	0.511	0	0	0	0	0	0	NA	NA	NA	nsr
780	Phypoly_transcript_24379											0	0	0	0	0	0	NA	NA	NA	nsr
781	Phypoly_transcript_01010											0	0	0	0	0	0	NA	NA	NA	nsr
782	Phypoly_transcript_01011											3.18058	8.92455e-07	75.8693	0.647251	-4.91398	0.000233454	calpain-type cysteine protease dek1	Q8RVL1	DEK1_MAIZE	6-10h
783	Phypoly_transcript_03556	DDB_G0287807	206..1171	-2	495	133..469		|DNA coding sequence|gene: DDB_G0287807 on chromosome: 5 position 744839 to 746432, translation	204	4.2e-13	0.28	0	0	0	0	0	0	NA	NA	NA	nsr
784	Phypoly_transcript_01013	DDB_G0271606	168..989	3	1213	437..701		|DNA coding sequence|gene: DDB_G0271606 on chromosome: 2 position 474534 to 478172, translation	464	1.4e-42	0.46	0	0	0	0	0	0	NA	NA	NA	nsr
785	Phypoly_transcript_01014	DDB_G0295755	749..2068	-3	522	81..519		|DNA coding sequence|gene: glnA2 on chromosome: 5 position 2591112 to 2592677, translation	1213	4.3e-124	0.541	0	0	0	0	0	0	NA	NA	NA	nsr
786	Phypoly_transcript_01015	DDB_G0290179	167..2224	2	721	29..719		|DNA coding sequence|gene: ube3a on chromosome: 5 position 3742663 to 3745923, translation	1041	7.2e-106	0.352	2.05163	1.16825e-05	1325.4	0.468042	-4.38343	0.000265104	ubiquitin-protein ligase e3a	Q05086	UBE3A_HUMAN	0-10h
787	Phypoly_transcript_01017	DDB_G0272112	1276..1812	1	2246	816..998		|DNA coding sequence|gene: myoJ on chromosome: 2 position 1452059 to 1459004, translation	166	2.3e-08	0.31	-2.94367	0.000956219	134.099	0.891185	3.3031	0.00875004	abnormal spindle-like microcephaly-associated protein homolog	P62294	ASPM_PONPY	0-10h
788	Phypoly_transcript_01019	DDB_G0277065	2338..3426	1	782	350..725		|DNA coding sequence|gene: DDB_G0277065 on chromosome: 2 position 7427326 to 7429758, translation	511	3.4e-46	0.33	0	0	0	0	0	0	NA	NA	NA	nsr
789	Phypoly_transcript_01020	DDB_G0276677	1562..2071	-1	1039	444..618		|DNA coding sequence|gene: DDB_G0276677 on chromosome: 2 position 7107804 to 7110920, translation	196	2.7e-11	0.32	0	0	0	0	0	0	NA	NA	NA	nsr
790	Phypoly_transcript_01021											1.86434	0.00579114	154.326	0.675638	-2.75938	0.0718228	norsolorinic acid reductase a	Q00258	NORA_ASPPA	6-10h
791	Phypoly_transcript_01022											0	0	0	0	0	0	NA	NA	NA	nsr
792	Phypoly_transcript_01024											0	0	0	0	0	0	NA	NA	NA	nsr
793	Phypoly_transcript_01025	DDB_G0284379	49..3471	1	1136	8..1133		|DNA coding sequence|gene: xpo5 on chromosome: 4 position 1912156 to 1915705, translation	1249	6.5e-128	0.28	4.53946	4.95947e-11	3329.13	0.690712	-6.57215	5.76974e-09	exportin-5	Q54PQ8	XPO5_DICDI	0-10h
794	Phypoly_transcript_01026	DDB_G0267454	2571..3440	3	310	6..300		|DNA coding sequence|gene: ancA on chromosome: 1 position 424007 to 425518, translation	598	5.8e-58	0.453	0	0	0	0	0	0	NA	NA	NA	nsr
795	Phypoly_transcript_01029	DDB_G0280131	1520..3046	-1	1193	273..791		|DNA coding sequence|gene: DDB_G0280131 on chromosome: 3 position 2985578 to 2989509, translation	290	1.4e-21	0.254	1.65429	3.37732e-07	920.445	0.324302	-5.10107	1.34334e-05	probable inactive serine threonine-protein kinase ddb_g0280131	Q54VU5	Y0038_DICDI	0-10h
796	Phypoly_transcript_01030	DDB_G0272082	3184..3669	1	1839	1669..1831		|DNA coding sequence|gene: DDB_G0272082 on chromosome: 2 position 1245702 to 1251311, translation	358	4e-29	0.429	0	0	0	0	0	0	NA	NA	NA	nsr
797	Phypoly_transcript_01031	DDB_G0274965	1481..2839	2	1401	705..1163		|DNA coding sequence|gene: DDB_G0274965 on chromosome: 2 position 4676573 to 4680775, translation	1025	3.3e-108	0.47	0	0	0	0	0	0	NA	NA	NA	nsr
798	Phypoly_transcript_01032	DDB_G0293562	1558..2580	1	528	52..403		|DNA coding sequence|gene: DDB_G0293562 on chromosome: 6 position 3048907 to 3050490, translation	184	2.7e-11	0.212	0	0	0	0	0	0	NA	NA	NA	nsr
799	Phypoly_transcript_01033	DDB_G0291063	1503..2231	3	2111	601..836		|DNA coding sequence|gene: thoc2 on chromosome: 5 position 4908746 to 4915295, translation	576	2.3e-141	0.49	0	0	0	0	0	0	NA	NA	NA	nsr
800	Phypoly_transcript_01034											2.50142	1.65051e-06	190.444	0.52199	-4.79209	0.000276794	n-acetyllactosaminide alpha- -galactosyltransferase	Q3L7M0	GGTA1_RAT	0-6h
801	Phypoly_transcript_01035	DDB_G0274259	1610..2386	2	1169	412..681		|DNA coding sequence|gene: DDB_G0274259 on chromosome: 2 position 4126091 to 4129676, translation	246	2.5e-17	0.284	-1.44862	0.00286275	202.457	0.48577	2.9821	0.020222	upf0477 protein gk0864	Q5L1N1	Y864_GEOKA	0-10h
802	Phypoly_transcript_01036	DDB_G0274975	540..2837	3	1466	419..1207		|DNA coding sequence|gene: DDB_G0274975 on chromosome: 2 position 4730779 to 4736010, translation	1362	5e-214	0.386	0	0	0	0	0	0	NA	NA	NA	nsr
803	Phypoly_transcript_01037	DDB_G0274879	2194..3747	1	1768	798..1326		|DNA coding sequence|gene: DDB_G0274879 on chromosome: 2 position 4324545 to 4330064, translation	718	7.1e-108	0.342	0	0	0	0	0	0	NA	NA	NA	nsr
804	Phypoly_transcript_01038											0	0	0	0	0	0	NA	NA	NA	nsr
805	Phypoly_transcript_01039	DDB_G0271670	1920..2870	-1	375	58..371		|DNA coding sequence|gene: lsr1 on chromosome: 2 position 820254 to 821485, translation	533	6.8e-51	0.539	0	0	0	0	0	0	NA	NA	NA	nsr
806	Phypoly_transcript_01040											0	0	0	0	0	0	NA	NA	NA	nsr
807	Phypoly_transcript_01041											0	0	0	0	0	0	NA	NA	NA	nsr
808	Phypoly_transcript_01042	DDB_G0287665	2703..3326	3	1218	893..1096		|DNA coding sequence|gene: DDB_G0287665 on chromosome: 5 position 501928 to 505784, translation	167	7.4e-09	0.282	0	0	0	0	0	0	NA	NA	NA	nsr
809	Phypoly_transcript_01044	DDB_G0288923	45..2957	3	1332	52..1025		|DNA coding sequence|gene: upf1 on chromosome: 5 position 2130048 to 2134208, translation	2263	2.3e-235	0.475	0	0	0	0	0	0	NA	NA	NA	nsr
810	Phypoly_transcript_01045											0	0	0	0	0	0	NA	NA	NA	nsr
811	Phypoly_transcript_01048	DDB_G0279169	2400..3632	3	852	438..838		|DNA coding sequence|gene: vps39 on chromosome: 3 position 1722504 to 1725233, translation	793	9.8e-128	0.426	0	0	0	0	0	0	NA	NA	NA	nsr
812	Phypoly_transcript_01049	DDB_G0277071	1019..2719	2	2455	1475..2035		|DNA coding sequence|gene: dupA on chromosome: 2 position 7439874 to 7447610, translation	1409	4.4e-186	0.489	0	0	0	0	0	0	NA	NA	NA	nsr
813	Phypoly_transcript_01050											0	0	0	0	0	0	NA	NA	NA	nsr
814	Phypoly_transcript_01051	DDB_G0269546	517..2943	1	1547	536..1352		|DNA coding sequence|gene: DDB_G0269546 on chromosome: 1 position 2969017 to 2974040, translation	844	1.7e-125	0.297	1.93837	0.0035576	373.225	0.664977	-2.91494	0.023622	c2 domain-containing protein 5	Q28BX9	C2CD5_XENTR	0-10h
815	Phypoly_transcript_01052											0	0	0	0	0	0	NA	NA	NA	nsr
816	Phypoly_transcript_01054											-2.31654	0.00154064	183.456	0.731481	3.16692	0.0125935	protein tira	Q54HT1	TIRA_DICDI	0-10h
817	Phypoly_transcript_01055	DDB_G0274915	2301..3701	3	1840	1170..1638		|DNA coding sequence|gene: DDB_G0274915 on chromosome: 2 position 4442899 to 4448685, translation	198	5.9e-12	0.246	2.5546	0.000680038	45.641	0.751906	-3.3975	0.0211704	NA	NA	NA	6-10h
818	Phypoly_transcript_01056	DDB_G0271732	2569..3477	1	1025	481..774		|DNA coding sequence|gene: DDB_G0271732 on chromosome: 2 position 872358 to 875432, translation	227	1e-23	0.266	0	0	0	0	0	0	NA	NA	NA	nsr
819	Phypoly_transcript_01057	DDB_G0279251	2393..3025	2	1564	8..226		|DNA coding sequence|gene: DDB_G0279251 on chromosome: 3 position 1833200 to 1837979, translation	236	4.2e-16	0.29	0	0	0	0	0	0	NA	NA	NA	nsr
820	Phypoly_transcript_01058	DDB_G0279107	1308..3686	3	1239	426..1218		|DNA coding sequence|gene: DDB_G0279107 on chromosome: 3 position 1638888 to 1642604, translation	1234	1.3e-136	0.355	0	0	0	0	0	0	NA	NA	NA	nsr
821	Phypoly_transcript_01059	DDB_G0281313	300..626	-3	538	393..502		|DNA coding sequence|gene: DDB_G0281313 on chromosome: 3 position 4150932 to 4152746, translation	121	0.00024	0.306	0	0	0	0	0	0	NA	NA	NA	nsr
822	Phypoly_transcript_01060											0	0	0	0	0	0	NA	NA	NA	nsr
823	Phypoly_transcript_01062											0	0	0	0	0	0	NA	NA	NA	nsr
824	Phypoly_transcript_01063	DDB_G0272666	595..1386	1	1310	372..625		|DNA coding sequence|gene: DDB_G0272666 on chromosome: 2 position 1858373 to 1862398, translation	156	1.3e-07	0.226	0	0	0	0	0	0	NA	NA	NA	nsr
825	Phypoly_transcript_01065	DDB_G0279693	38..2488	2	1026	2..831		|DNA coding sequence|gene: DDB_G0279693 on chromosome: 3 position 2453262 to 2456643, translation	657	3.9e-62	0.239	1.21599	0.00566584	148.765	0.439539	-2.76652	0.0711855	importin-11	Q9UI26	IPO11_HUMAN	6-10h
826	Phypoly_transcript_01066	DDB_G0290973	311..2281	2	1778	121..785		|DNA coding sequence|gene: DDB_G0290973 on chromosome: 5 position 4816558 to 4822244, translation	366	7.2e-34	0.246	0	0	0	0	0	0	NA	NA	NA	nsr
827	Phypoly_transcript_01067	DDB_G0278869	2823..3470	3	1042	720..938		|DNA coding sequence|gene: DDB_G0278869 on chromosome: 3 position 1313132 to 1316635, translation	436	2.4e-45	0.416	1.10674	0.00879154	296.829	0.422411	-2.62006	0.090615	protein fam135a	Q5RA75	F135A_PONAB	6-10h
828	Phypoly_transcript_01068	DDB_G0279493	555..1085	-2	673	150..329		|DNA coding sequence|gene: DDB_G0279493 on chromosome: 3 position 2150258 to 2152592, translation	239	6.6e-17	0.374	0	0	0	0	0	0	NA	NA	NA	nsr
829	Phypoly_transcript_01069											1.09179	0.00679001	580.173	0.403325	-2.70697	0.0384323	nodal modulator 1	Q15155	NOMO1_HUMAN	0-10h
830	Phypoly_transcript_01070	DDB_G0271670	2914..3801	1	375	64..359		|DNA coding sequence|gene: lsr1 on chromosome: 2 position 820254 to 821485, translation	173	2.6e-10	0.216	0	0	0	0	0	0	NA	NA	NA	nsr
831	Phypoly_transcript_01071											0	0	0	0	0	0	NA	NA	NA	nsr
832	Phypoly_transcript_01072	DDB_G0288731	1058..2674	2	1228	672..1220		|DNA coding sequence|gene: DDB_G0288731 on chromosome: 5 position 1888714 to 1892397, translation	819	2.2e-79	0.364	0	0	0	0	0	0	NA	NA	NA	nsr
833	Phypoly_transcript_01073	DDB_G0293414	1627..2370	1	1617	259..504		|DNA coding sequence|gene: DDB_G0293414 on chromosome: 6 position 2847823 to 2852673, translation	125	0.00033	0.246	0	0	0	0	0	0	NA	NA	NA	nsr
834	Phypoly_transcript_01074	DDB_G0275505	1955..3556	2	1131	571..1131		|DNA coding sequence|gene: DDB_G0275505 on chromosome: 2 position 6018482 to 6022287, translation	273	7.4e-42	0.226	0	0	0	0	0	0	NA	NA	NA	nsr
835	Phypoly_transcript_01075											0	0	0	0	0	0	NA	NA	NA	nsr
836	Phypoly_transcript_01077	DDB_G0274801	1492..2853	1	854	322..755		|DNA coding sequence|gene: DDB_G0274801 on chromosome: 2 position 3911402 to 3914055, translation	271	3.1e-20	0.253	1.23253	0.000285435	2292.81	0.339711	-3.62817	0.00346335	cyclic gmp-binding protein c	Q8MVR1	GBPC_DICDI	0-10h
837	Phypoly_transcript_01078	DDB_G0281573	69..1313	-1	1503	1092..1498		|DNA coding sequence|gene: gefP on chromosome: 3 position 4826796 to 4831443, translation	465	9.8e-41	0.308	0	0	0	0	0	0	NA	NA	NA	nsr
838	Phypoly_transcript_01080	DDB_G0269364	2452..3504	1	3148	2787..3146		|DNA coding sequence|gene: stlA on chromosome: 1 position 2612482 to 2622117, translation	526	7.9e-47	0.337	3.48647	1.10981e-11	398.036	0.513358	-6.79149	1.5028e-09	long-chain-fatty-acid--amp ligase 29	B2HIL4	FAA29_MYCMM	0-10h
839	Phypoly_transcript_01081	DDB_G0267730	227..1798	2	1143	1..520		|DNA coding sequence|gene: dst2 on chromosome: 1 position 719427 to 722987, translation	1158	4e-133	0.485	0	0	0	0	0	0	NA	NA	NA	nsr
840	Phypoly_transcript_01082											0	0	0	0	0	0	NA	NA	NA	nsr
841	Phypoly_transcript_01083	DDB_G0293006	2415..3560	3	1128	692..1068		|DNA coding sequence|gene: gefF on chromosome: 6 position 2493284 to 2497275, translation	522	1.8e-92	0.34	-2.12083	0.00434147	1792.04	0.74357	2.85222	0.0275327	ras guanine nucleotide exchange factor f	Q54C94	GEFF_DICDI	0-10h
842	Phypoly_transcript_01084	DDB_G0282471	2130..3566	3	1347	91..577		|DNA coding sequence|gene: DDB_G0282471 on chromosome: 3 position 5811380 to 5815420, translation	296	1.2e-22	0.238	0	0	0	0	0	0	NA	NA	NA	nsr
843	Phypoly_transcript_01085	DDB_G0288001	168..2105	3	1272	56..712		|DNA coding sequence|gene: DDB_G0288001 on chromosome: 5 position 953191 to 957006, translation	474	6.8e-42	0.249	2.56723	2.82476e-08	43.3887	0.4624	-5.55196	1.59085e-06	carboxylic acid reductase	B2HN69	CAR_MYCMM	0-10h
844	Phypoly_transcript_31282	DDB_G0293032	2722..4527	-1	1566	376..980		|DNA coding sequence|gene: DDB_G0293032 on chromosome: 6 position 2351624 to 2356321, translation	351	3.4e-28	0.216	0	0	0	0	0	0	NA	NA	NA	nsr
845	Phypoly_transcript_01089	DDB_G0290485	2626..3330	1	819	525..759		|DNA coding sequence|gene: dlrA on chromosome: 5 position 4410371 to 4413091, translation	193	7.3e-12	0.242	0	0	0	0	0	0	NA	NA	NA	nsr
846	Phypoly_transcript_01090	DDB_G0283893	5..2152	2	5876	4948..5675		|DNA coding sequence|gene: DDB_G0283893 on chromosome: 4 position 1204398 to 1222939, translation	1683	7.2e-172	0.477	0	0	0	0	0	0	NA	NA	NA	nsr
847	Phypoly_transcript_01091	DDB_G0280369	4398..5798	3	1481	271..736		|DNA coding sequence|gene: DDB_G0280369 on chromosome: 3 position 2942956 to 2947600, translation	1168	1.1e-154	0.48	-1.40286	0.000195269	514.841	0.376602	3.72506	0.010941	mitogen-activated protein kinase-binding protein 1	Q6DFF9	MABP1_XENLA	0-6h
848	Phypoly_transcript_01092	DDB_G0289791	1163..2074	2	643	323..628		|DNA coding sequence|gene: drkA on chromosome: 5 position 3144874 to 3146982, translation	421	4.6e-37	0.326	0	0	0	0	0	0	NA	NA	NA	nsr
849	Phypoly_transcript_01093											0	0	0	0	0	0	NA	NA	NA	nsr
850	Phypoly_transcript_01095											0	0	0	0	0	0	NA	NA	NA	nsr
851	Phypoly_transcript_01096	DDB_G0291978	314..1993	-3	1351	754..1315		|DNA coding sequence|gene: xacA on chromosome: 6 position 988440 to 992753, translation	1244	5.4e-177	0.445	2.07978	0.000194003	682.51	0.558077	-3.7267	0.00968227	guanine exchange factor for rac 30	Q1ZXH8	GXCDD_DICDI	6-10h
852	Phypoly_transcript_01097	DDB_G0285967	307..849	1	999	1..177		|DNA coding sequence|gene: DDB_G0285967 on chromosome: 4 position 3881074 to 3884386, translation	411	2.8e-35	0.492	-2.12167	0.00107394	416.666	0.648748	3.2704	0.0274307	phosphatidylinositol -trisphosphate 3-phosphatase and dual-specificity protein phosphatase pten	P60484	PTEN_HUMAN	6-10h
853	Phypoly_transcript_01098	DDB_G0275009	2855..3394	2	1484	387..560		|DNA coding sequence|gene: gcA on chromosome: 2 position 5230828 to 5235376, translation	227	3.5e-15	0.283	2.06069	0.00109656	115.083	0.63124	-3.2645	0.0096833	adenylate cyclase	P9WQ35	CYA1_MYCTU	0-10h
854	Phypoly_transcript_01099	DDB_G0288001	699..2156	3	1272	196..711		|DNA coding sequence|gene: DDB_G0288001 on chromosome: 5 position 953191 to 957006, translation	451	2.8e-61	0.279	0	0	0	0	0	0	NA	NA	NA	nsr
855	Phypoly_transcript_01100	DDB_G0278827	1013..1732	2	1817	817..1070		|DNA coding sequence|gene: DDB_G0278827 on chromosome: 3 position 1252983 to 1258539, translation	384	1.7e-51	0.346	0	0	0	0	0	0	NA	NA	NA	nsr
856	Phypoly_transcript_01101	DDB_G0289611	277..960	1	1678	694..927		|DNA coding sequence|gene: usp40 on chromosome: 5 position 3021100 to 3026224, translation	208	8.1e-15	0.244	0	0	0	0	0	0	NA	NA	NA	nsr
857	Phypoly_transcript_01102	DDB_G0272206	1049..2452	2	1780	789..1245		|DNA coding sequence|gene: DDB_G0272206 on chromosome: 2 position 1658418 to 1663847, translation	369	3.1e-30	0.274	0	0	0	0	0	0	NA	NA	NA	nsr
858	Phypoly_transcript_01103	DDB_G0281557	2614..3444	1	1289	812..1097		|DNA coding sequence|gene: drkD on chromosome: 3 position 4777368 to 4781526, translation	479	2.3e-42	0.359	0	0	0	0	0	0	NA	NA	NA	nsr
859	Phypoly_transcript_01105	DDB_G0292206	607..1842	1	1011	42..468		|DNA coding sequence|gene: manA on chromosome: 6 position 1355092 to 1358264, translation	541	7.4e-66	0.321	0	0	0	0	0	0	NA	NA	NA	nsr
860	Phypoly_transcript_01106	DDB_G0277033	60..941	3	1224	25..318		|DNA coding sequence|gene: swi3 on chromosome: 2 position 7295274 to 7299183, translation	624	4.6e-128	0.389	0	0	0	0	0	0	NA	NA	NA	nsr
861	Phypoly_transcript_01107											0	0	0	0	0	0	NA	NA	NA	nsr
862	Phypoly_transcript_01108											0	0	0	0	0	0	NA	NA	NA	nsr
863	Phypoly_transcript_01110	DDB_G0282783	1946..2881	2	3018	2450..2753		|DNA coding sequence|gene: DDB_G0282783 on chromosome: 3 position 5921147 to 5930200, translation	299	1.9e-22	0.294	0	0	0	0	0	0	NA	NA	NA	nsr
864	Phypoly_transcript_01111	DDB_G0288257	159..3638	3	1171	16..1168		|DNA coding sequence|gene: rpb2 on chromosome: 5 position 1296275 to 1300079, translation	4098	0	0.677	0	0	0	0	0	0	NA	NA	NA	nsr
865	Phypoly_transcript_01112											0	0	0	0	0	0	NA	NA	NA	nsr
866	Phypoly_transcript_01115	DDB_G0288001	535..2175	1	1272	136..703		|DNA coding sequence|gene: DDB_G0288001 on chromosome: 5 position 953191 to 957006, translation	572	6.5e-73	0.3	3.08543	2.99516e-10	190.208	0.489826	-6.29903	2.79022e-08	carboxylic acid reductase	Q6RKB1	CAR_NOCIO	0-10h
867	Phypoly_transcript_01116	DDB_G0287459	2066..3505	2	987	39..524		|DNA coding sequence|gene: secG on chromosome: 5 position 318028 to 320988, translation	607	9.8e-57	0.319	0	0	0	0	0	0	NA	NA	NA	nsr
868	Phypoly_transcript_01117	DDB_G0272470	1283..1423	-2	1003	686..730		|DNA coding sequence|gene: DDB_G0272470 on chromosome: 2 position 1732877 to 1736050, translation	113	0.00087	0.489	0	0	0	0	0	0	NA	NA	NA	nsr
869	Phypoly_transcript_01118											0	0	0	0	0	0	NA	NA	NA	nsr
870	Phypoly_transcript_01119	DDB_G0289117	185..3511	2	1112	1..1109		|DNA coding sequence|gene: myoB on chromosome: 5 position 2410248 to 2413925, translation	3268	0	0.587	0	0	0	0	0	0	NA	NA	NA	nsr
871	Phypoly_transcript_01120	DDB_G0280311	148..588	-1	1085	890..1036		|DNA coding sequence|gene: DDB_G0280311 on chromosome: 3 position 3241213 to 3244547, translation	181	2e-10	0.286	0	0	0	0	0	0	NA	NA	NA	nsr
872	Phypoly_transcript_01122	DDB_G0267978	1867..3603	1	1106	523..1096		|DNA coding sequence|gene: krsB on chromosome: 1 position 1220851 to 1224573, translation	879	1.4e-178	0.367	0	0	0	0	0	0	NA	NA	NA	nsr
873	Phypoly_transcript_02993	DDB_G0287805	5153..6139	2	1596	1231..1574		|DNA coding sequence|gene: DDB_G0287805 on chromosome: 5 position 739515 to 744435, translation	259	2.7e-16	0.275	2.18187	0.00113889	142.569	0.670568	-3.25376	0.0285135	cyclomaltodextrin glucanotransferase	P04830	CDGT1_PAEMA	6-10h
874	Phypoly_transcript_01124	DDB_G0271572	66..2888	3	1196	3..933		|DNA coding sequence|gene: exosc10 on chromosome: 2 position 601251 to 605014, translation	1144	4.4e-119	0.319	0	0	0	0	0	0	NA	NA	NA	nsr
875	Phypoly_transcript_01125	DDB_G0272434	141..320	-1	1348	705..764		|DNA coding sequence|gene: DDB_G0272434 on chromosome: 2 position 1564450 to 1569426, translation	131	6.2e-05	0.419	0	0	0	0	0	0	NA	NA	NA	nsr
876	Phypoly_transcript_01126	DDB_G0286969	1354..2868	1	2080	1253..1746		|DNA coding sequence|gene: DDB_G0286969 on chromosome: 4 position 5063512 to 5069942, translation	368	4.5e-30	0.279	0	0	0	0	0	0	NA	NA	NA	nsr
877	Phypoly_transcript_01127	DDB_G0288449	1649..3367	2	1609	969..1535		|DNA coding sequence|gene: rpc2 on chromosome: 5 position 1494028 to 1499084, translation	1882	0	0.627	0	0	0	0	0	0	NA	NA	NA	nsr
878	Phypoly_transcript_01128											0	0	0	0	0	0	NA	NA	NA	nsr
879	Phypoly_transcript_01130	DDB_G0278327	1705..2631	1	559	42..359		|DNA coding sequence|gene: DDB_G0278327 on chromosome: 3 position 707798 to 709539, translation	142	1.4e-06	0.218	0	0	0	0	0	0	NA	NA	NA	nsr
880	Phypoly_transcript_01132	DDB_G0277749	2684..3433	2	1680	1402..1652		|DNA coding sequence|gene: DDB_G0277749 on chromosome: 2 position 8434187 to 8439320, translation	356	4e-39	0.357	0	0	0	0	0	0	NA	NA	NA	nsr
881	Phypoly_transcript_01133	DDB_G0269380	1607..3544	2	1314	638..1298		|DNA coding sequence|gene: DDB_G0269380 on chromosome: 1 position 2645714 to 2650717, translation	1291	1.4e-237	0.407	0	0	0	0	0	0	NA	NA	NA	nsr
882	Phypoly_transcript_01134	DDB_G0284499	48..3575	3	1185	1..1179		|DNA coding sequence|gene: smc2 on chromosome: 4 position 2051268 to 2054927, translation	2886	2.2e-301	0.496	2.99777	0.000348034	372.671	0.838151	-3.57664	0.0139242	structural maintenance of chromosomes protein 2	Q54PK4	SMC2_DICDI	6-10h
883	Phypoly_transcript_01135	DDB_G0269086	1977..3782	3	938	228..825		|DNA coding sequence|gene: DDB_G0269086 on chromosome: 1 position 2113025 to 2116145, translation	270	5.6e-20	0.242	1.35386	0.000373266	220.909	0.380479	-3.5583	0.0145958	squidulin	P14533	CABO_DORPE	6-10h
884	Phypoly_transcript_01136	DDB_G0272765	1252..2199	-2	1710	20..337		|DNA coding sequence|gene: DDB_G0272765 on chromosome: 2 position 2137821 to 2143410, translation	190	3.7e-11	0.264	0	0	0	0	0	0	NA	NA	NA	nsr
885	Phypoly_transcript_01137	DDB_G0268352	2398..3444	1	1118	745..1100		|DNA coding sequence|gene: DDB_G0268352 on chromosome: 1 position 885149 to 889039, translation	168	5.3e-09	0.24	0	0	0	0	0	0	NA	NA	NA	nsr
886	Phypoly_transcript_01140	DDB_G0281739	2702..3277	2	722	521..713		|DNA coding sequence|gene: gacY on chromosome: 3 position 4898948 to 4901276, translation	226	1.6e-15	0.273	0	0	0	0	0	0	NA	NA	NA	nsr
887	Phypoly_transcript_01141											0	0	0	0	0	0	NA	NA	NA	nsr
888	Phypoly_transcript_01142											0	0	0	0	0	0	NA	NA	NA	nsr
889	Phypoly_transcript_01143	DDB_G0287891	67..1650	1	1206	7..549		|DNA coding sequence|gene: bms1l on chromosome: 5 position 751626 to 755503, translation	1052	5.8e-197	0.422	0	0	0	0	0	0	NA	NA	NA	nsr
890	Phypoly_transcript_01144											0	0	0	0	0	0	NA	NA	NA	nsr
891	Phypoly_transcript_01145	DDB_G0267464	1340..3628	2	1370	594..1368		|DNA coding sequence|gene: polA on chromosome: 1 position 1469084 to 1473264, translation	1933	2.5e-220	0.503	0	0	0	0	0	0	NA	NA	NA	nsr
892	Phypoly_transcript_01146	DDB_G0276943	165..1136	-3	474	149..469		|DNA coding sequence|gene: crtp1 on chromosome: 2 position 7516807 to 7518631, translation	343	3.3e-48	0.303	2.52428	1.99275e-12	1055.55	0.358818	-7.03499	3.29202e-10	kif1-binding protein homolog	Q5ZIL9	KBP_CHICK	0-10h
893	Phypoly_transcript_01149	DDB_G0282993	2515..3561	-3	408	1..342		|DNA coding sequence|gene: sodC on chromosome: 4 position 110200 to 111541, translation	312	2.7e-27	0.302	1.73385	0.00144977	134.25	0.544457	-3.18456	0.0327319	extracellular superoxide dismutase 3	Q54RQ1	SODC3_DICDI	6-10h
894	Phypoly_transcript_01152											0	0	0	0	0	0	NA	NA	NA	nsr
895	Phypoly_transcript_01154	DDB_G0269250	623..2995	2	3185	1717..2514		|DNA coding sequence|gene: pats1 on chromosome: 1 position 2657392 to 2667176, translation	840	2e-108	0.303	2.47793	0.000490691	47.7085	0.710868	-3.48579	0.0172599	probable serine threonine-protein kinase roco7	Q55GE6	ROCO7_DICDI	6-10h
896	Phypoly_transcript_01155	DDB_G0269710	278..778	-1	1443	1007..1165		|DNA coding sequence|gene: DDB_G0269710 on chromosome: 1 position 3383680 to 3388102, translation	190	3e-11	0.311	0	0	0	0	0	0	NA	NA	NA	nsr
897	Phypoly_transcript_01156	DDB_G0274803	3034..3549	-1	1465	1..175		|DNA coding sequence|gene: DDB_G0274803 on chromosome: 2 position 3928531 to 3933047, translation	411	3e-118	0.451	0	0	0	0	0	0	NA	NA	NA	nsr
898	Phypoly_transcript_01157	DDB_G0280081	83..1114	2	1096	18..348		|DNA coding sequence|gene: exoc2 on chromosome: 3 position 2902757 to 2906284, translation	429	2.2e-46	0.309	1.37299	0.00234536	244.138	0.451254	-3.04261	0.0173642	exocyst complex component 2	Q54VX5	EXOC2_DICDI	0-10h
899	Phypoly_transcript_01158	DDB_G0280995	1869..3392	3	984	484..978		|DNA coding sequence|gene: mps1 on chromosome: 3 position 3923506 to 3926616, translation	725	1.2e-74	0.355	1.55903	0.0241381	199.459	0.691389	-2.25492	0.0963036	probable serine threonine-protein kinase mps1	Q54UL8	MPS1_DICDI	0-10h
900	Phypoly_transcript_01159	DDB_G0277883	940..1887	1	2063	1329..1635		|DNA coding sequence|gene: dhkJ on chromosome: 3 position 102264 to 108452, translation	390	1.2e-50	0.34	0	0	0	0	0	0	NA	NA	NA	nsr
901	Phypoly_transcript_01160											0	0	0	0	0	0	NA	NA	NA	nsr
902	Phypoly_transcript_01161	DDB_G0288001	440..2026	2	1272	166..703		|DNA coding sequence|gene: DDB_G0288001 on chromosome: 5 position 953191 to 957006, translation	518	1.1e-46	0.269	0	0	0	0	0	0	NA	NA	NA	nsr
903	Phypoly_transcript_01163	DDB_G0283265	1208..2026	2	1268	477..751		|DNA coding sequence|gene: mkkA on chromosome: 4 position 530684 to 534789, translation	762	8.4e-102	0.54	0	0	0	0	0	0	NA	NA	NA	nsr
904	Phypoly_transcript_01165											0	0	0	0	0	0	NA	NA	NA	nsr
905	Phypoly_transcript_01166	DDB_G0268506	2945..3403	2	1121	377..532		|DNA coding sequence|gene: DDB_G0268506 on chromosome: 1 position 663020 to 666459, translation	364	3.8e-30	0.462	0.586692	0.0077651	314.933	0.220386	-2.66212	0.0425612	cell cycle checkpoint protein rad17	Q9XT62	RAD17_CHLAE	0-10h
906	Phypoly_transcript_01167	DDB_G0275443	630..2117	3	1152	224..727		|DNA coding sequence|gene: helB1 on chromosome: 2 position 5780689 to 5784247, translation	880	8.1e-176	0.412	1.54554	0.020686	665.862	0.668003	-2.31367	0.0861945	probable atp-dependent rna helicase ddx46	Q7L014	DDX46_HUMAN	0-10h
907	Phypoly_transcript_01168	DDB_G0275069	71..2305	2	2604	14..778		|DNA coding sequence|gene: pks16 on chromosome: 2 position 5110511 to 5118465, translation	1015	3.1e-98	0.335	0	0	0	0	0	0	NA	NA	NA	nsr
908	Phypoly_transcript_01169	DDB_G0286219	791..2728	2	2006	1365..2001		|DNA coding sequence|gene: DDB_G0286219 on chromosome: 4 position 4198019 to 4204183, translation	415	2.9e-35	0.257	0	0	0	0	0	0	NA	NA	NA	nsr
909	Phypoly_transcript_01170	DDB_G0277909	1111..1782	1	468	38..277		|DNA coding sequence|gene: cbpP on chromosome: 3 position 179912 to 182605, translation	229	2.7e-16	0.34	1.31645	0.00053922	156.261	0.380425	-3.46048	0.00568349	NA	NA	NA	0-10h
910	Phypoly_transcript_01171	DDB_G0267514	2212..3435	1	917	510..915		|DNA coding sequence|gene: DDB_G0267514 on chromosome: 1 position 259066 to 261816, translation	502	1.5e-48	0.314	0	0	0	0	0	0	NA	NA	NA	nsr
911	Phypoly_transcript_01172	DDB_G0285655	102..1712	3	1134	11..546		|DNA coding sequence|gene: DDB_G0285655 on chromosome: 4 position 3547353 to 3550847, translation	685	3e-97	0.305	0	0	0	0	0	0	NA	NA	NA	nsr
912	Phypoly_transcript_01173	DDB_G0284183	1164..1685	-3	933	708..887		|DNA coding sequence|gene: mrfA on chromosome: 4 position 1846274 to 1849299, translation	280	1.6e-22	0.346	0	0	0	0	0	0	NA	NA	NA	nsr
913	Phypoly_transcript_01175											0	0	0	0	0	0	NA	NA	NA	nsr
914	Phypoly_transcript_01176											-2.20393	0.00765401	91.0305	0.826381	2.66696	0.0421631	NA	NA	NA	0-10h
915	Phypoly_transcript_01177	DDB_G0270170	785..1639	2	1579	604..878		|DNA coding sequence|gene: DDB_G0270170 on chromosome: 1 position 4360881 to 4366105, translation	299	2e-42	0.292	0	0	0	0	0	0	NA	NA	NA	nsr
916	Phypoly_transcript_01178	DDB_G0275129	1004..1738	2	1327	488..735		|DNA coding sequence|gene: ncapGb on chromosome: 2 position 5012674 to 5016758, translation	210	2e-13	0.289	-1.22634	0.000447553	289.034	0.349353	3.51033	0.0194263	condensin complex subunit 3	Q9BPX3	CND3_HUMAN	0-6h
917	Phypoly_transcript_01179	DDB_G0274493	1570..2265	1	1193	166..383		|DNA coding sequence|gene: lig1 on chromosome: 2 position 4400712 to 4404415, translation	376	2.8e-31	0.399	0	0	0	0	0	0	NA	NA	NA	nsr
918	Phypoly_transcript_01180											0	0	0	0	0	0	NA	NA	NA	nsr
919	Phypoly_transcript_01181											0	0	0	0	0	0	NA	NA	NA	nsr
920	Phypoly_transcript_01182	DDB_G0290079	408..3470	3	1339	189..1215		|DNA coding sequence|gene: pgtB on chromosome: 5 position 3623616 to 3627711, translation	2158	3.1e-224	0.44	0	0	0	0	0	0	NA	NA	NA	nsr
921	Phypoly_transcript_01183											0	0	0	0	0	0	NA	NA	NA	nsr
922	Phypoly_transcript_01184	DDB_G0269212	2..3598	2	1443	235..1443		|DNA coding sequence|gene: abcG11 on chromosome: 1 position 3029557 to 3034180, translation	2954	0	0.492	2.71479	1.42581e-07	41.1945	0.515935	-5.26189	6.45917e-06	abc transporter g family member 14	Q55DR1	ABCGE_DICDI	0-10h
923	Phypoly_transcript_01185	DDB_G0269934	1323..2105	3	2045	1758..2013		|DNA coding sequence|gene: DDB_G0269934 on chromosome: 1 position 3897216 to 3903350, translation	240	2.2e-16	0.289	-2.12292	3.80795e-05	1163.29	0.515418	4.11883	0.000683776	probable ras gtpase-activating-like protein ngap	Q54Y08	NGAP_DICDI	0-10h
924	Phypoly_transcript_01187	DDB_G0281553	173..1366	-2	466	13..422		|DNA coding sequence|gene: helC on chromosome: 3 position 4949807 to 4951339, translation	268	1.2e-20	0.245	0	0	0	0	0	0	NA	NA	NA	nsr
925	Phypoly_transcript_01188	DDB_G0288819	478..1830	1	1438	192..645		|DNA coding sequence|gene: ncapG2 on chromosome: 5 position 2028467 to 2033022, translation	773	4.6e-75	0.376	2.47514	0.00665625	129.564	0.912135	-2.71357	0.0768949	condensin-2 complex subunit g2	Q6DFV1	CNDG2_MOUSE	6-10h
926	Phypoly_transcript_01189	DDB_G0290721	121..1506	-2	495	31..492		|DNA coding sequence|gene: DDB_G0290721 on chromosome: 5 position 4489219 to 4490816, translation	1531	8.5e-158	0.628	0	0	0	0	0	0	NA	NA	NA	nsr
927	Phypoly_transcript_01190											0	0	0	0	0	0	NA	NA	NA	nsr
928	Phypoly_transcript_01191	DDB_G0276883	1985..3343	2	624	61..516		|DNA coding sequence|gene: canA on chromosome: 2 position 7189408 to 7191733, translation	1543	4.6e-159	0.635	0	0	0	0	0	0	NA	NA	NA	nsr
929	Phypoly_transcript_01193	DDB_G0289481	1206..3533	3	780	1..772		|DNA coding sequence|gene: glnS on chromosome: 5 position 2857147 to 2859666, translation	1556	1.9e-160	0.427	0	0	0	0	0	0	NA	NA	NA	nsr
930	Phypoly_transcript_01194	DDB_G0280869	384..1394	3	759	208..539		|DNA coding sequence|gene: DDB_G0280869 on chromosome: 3 position 3814959 to 3817323, translation	171	1.4e-09	0.233	-2.85029	4.45491e-05	438.647	0.698168	4.08252	0.000782926	piwi-like protein 2	A2CEI6	PIWL2_DANRE	0-10h
931	Phypoly_transcript_01195	DDB_G0279099	1654..1995	-2	2243	1921..2032		|DNA coding sequence|gene: DDB_G0279099 on chromosome: 3 position 1626037 to 1632840, translation	211	2.6e-17	0.36	0	0	0	0	0	0	NA	NA	NA	nsr
932	Phypoly_transcript_01196	DDB_G0267962	208..1002	1	2248	5..263		|DNA coding sequence|gene: tsuA on chromosome: 1 position 1191800 to 1198906, translation	214	6.3e-17	0.268	0	0	0	0	0	0	NA	NA	NA	nsr
933	Phypoly_transcript_01199	DDB_G0281081	1803..2870	3	648	136..492		|DNA coding sequence|gene: DDB_G0281081 on chromosome: 3 position 4027472 to 4029494, translation	840	1.4e-84	0.469	0	0	0	0	0	0	NA	NA	NA	nsr
934	Phypoly_transcript_01200	DDB_G0275155	1989..2336	3	475	68..179		|DNA coding sequence|gene: DDB_G0275155 on chromosome: 2 position 5260668 to 5262157, translation	151	1e-07	0.359	0	0	0	0	0	0	NA	NA	NA	nsr
935	Phypoly_transcript_01201	DDB_G0271058	922..3333	1	1529	2..803		|DNA coding sequence|gene: vilC on chromosome: 1 position 4570908 to 4575494, translation	788	6.2e-78	0.295	-2.17105	0.00258022	96.3852	0.720376	3.01377	0.0186299	xin actin-binding repeat-containing protein 2	Q4U4S6	XIRP2_MOUSE	0-10h
936	Phypoly_transcript_01203	DDB_G0281931	678..1667	3	1212	206..535		|DNA coding sequence|gene: DDB_G0281931 on chromosome: 3 position 5156500 to 5160486, translation	175	1.1e-09	0.24	1.48937	0.00204734	310.873	0.483049	-3.08328	0.0156938	leucine-rich repeat-containing protein ddb_g0281931	Q54T82	Y1931_DICDI	0-10h
937	Phypoly_transcript_01204	DDB_G0290485	2454..3230	3	819	504..772		|DNA coding sequence|gene: dlrA on chromosome: 5 position 4410371 to 4413091, translation	153	1.4e-07	0.25	0	0	0	0	0	0	NA	NA	NA	nsr
938	Phypoly_transcript_01206											0	0	0	0	0	0	NA	NA	NA	nsr
939	Phypoly_transcript_01207	DDB_G0275957	263..3295	-1	1052	29..1050		|DNA coding sequence|gene: sf3b1 on chromosome: 2 position 6197621 to 6200891, translation	3530	0	0.694	0	0	0	0	0	0	NA	NA	NA	nsr
940	Phypoly_transcript_01208	DDB_G0288569	55..3495	-2	1165	2..1164		|DNA coding sequence|gene: DDB_G0288569 on chromosome: 5 position 1693802 to 1697605, translation	3153	0	0.542	-1.65316	0.00909663	235.649	0.633782	2.6084	0.0476914	wash complex subunit strumpellin homolog	Q54IR8	STRUM_DICDI	0-10h
941	Phypoly_transcript_01209	DDB_G0277953	159..1037	3	1108	702..1001		|DNA coding sequence|gene: ints6 on chromosome: 3 position 56545 to 59868, translation	150	6.5e-08	0.233	0	0	0	0	0	0	NA	NA	NA	nsr
942	Phypoly_transcript_01211	DDB_G0278445	2876..3262	2	857	636..764		|DNA coding sequence|gene: mpl3 on chromosome: 3 position 890638 to 893525, translation	206	2.7e-13	0.374	0	0	0	0	0	0	NA	NA	NA	nsr
943	Phypoly_transcript_01212	DDB_G0272078	56..3064	2	1031	12..987		|DNA coding sequence|gene: eif3A on chromosome: 2 position 1223494 to 1226750, translation	762	2.6e-76	0.274	0	0	0	0	0	0	NA	NA	NA	nsr
944	Phypoly_transcript_01214	DDB_G0270056	2556..3482	3	1433	501..802		|DNA coding sequence|gene: DDB_G0270056 on chromosome: 1 position 4130694 to 4135261, translation	173	2e-09	0.262	2.28717	0.000138105	31.655	0.600064	-3.81154	0.0019511	myosin heavy chain kinase c	Q8MY12	MHCKC_DICDI	0-10h
945	Phypoly_transcript_01216	DDB_G0276019	267..1283	3	1509	1173..1507		|DNA coding sequence|gene: gefY on chromosome: 2 position 6203910 to 6208439, translation	455	1.2e-39	0.331	0	0	0	0	0	0	NA	NA	NA	nsr
946	Phypoly_transcript_01218	DDB_G0269948	1133..2788	2	932	378..925		|DNA coding sequence|gene: tnpo on chromosome: 1 position 3916816 to 3919967, translation	1446	3.7e-217	0.501	0	0	0	0	0	0	NA	NA	NA	nsr
947	Phypoly_transcript_01220											-2.69416	1.09147e-06	82.9011	0.552718	4.87439	3.66485e-05	anthranilate synthase component 1	P00899	TRPE_YEAST	0-10h
948	Phypoly_transcript_01221											0	0	0	0	0	0	NA	NA	NA	nsr
949	Phypoly_transcript_01223	DDB_G0290723	2016..3506	3	715	232..713		|DNA coding sequence|gene: mkcB on chromosome: 5 position 4499748 to 4501978, translation	929	5.3e-94	0.432	1.65098	0.000302507	1194.39	0.456938	-3.61314	0.00362833	probable serine threonine-protein kinase mkcb	Q9NGW9	MKCB_DICDI	0-10h
950	Phypoly_transcript_01224	DDB_G0282215	164..1459	-3	535	71..521		|DNA coding sequence|gene: DDB_G0282215 on chromosome: 3 position 5528630 to 5530592, translation	681	3.8e-67	0.365	0	0	0	0	0	0	NA	NA	NA	nsr
951	Phypoly_transcript_01225											-3.22879	2.41931e-10	105.059	0.509913	6.33205	2.32367e-08	transient receptor potential cation channel subfamily m member 2	Q91YD4	TRPM2_MOUSE	0-10h
952	Phypoly_transcript_01230	DDB_G0277449	525..1271	3	457	134..371		|DNA coding sequence|gene: DDB_G0277449 on chromosome: 2 position 8121319 to 8122789, translation	241	1.2e-17	0.312	0	0	0	0	0	0	NA	NA	NA	nsr
953	Phypoly_transcript_01232	DDB_G0278293	517..3510	-1	1068	1..1007		|DNA coding sequence|gene: ileS on chromosome: 3 position 632971 to 636359, translation	3328	0	0.629	0	0	0	0	0	0	NA	NA	NA	nsr
954	Phypoly_transcript_01233	DDB_G0295485	1593..2465	3	1692	657..944		|DNA coding sequence|gene: DDB_G0295485 on chromosome: 4 position 3666930 to 3672240, translation	255	3.9e-18	0.295	3.80415	3.06912e-08	179.909	0.686987	-5.53745	1.70522e-06	fibrillin-2	Q61555	FBN2_MOUSE	0-10h
955	Phypoly_transcript_01234	DDB_G0276941	2193..2483	-2	601	435..530		|DNA coding sequence|gene: cotA on chromosome: 2 position 7449284 to 7451310, translation	123	0.00015	0.402	0	0	0	0	0	0	NA	NA	NA	nsr
956	Phypoly_transcript_01235	DDB_G0280971	7195..9444	1	2492	1723..2467		|DNA coding sequence|gene: lvsC on chromosome: 3 position 4286715 to 4294937, translation	2101	0	0.553	0	0	0	0	0	0	NA	NA	NA	nsr
957	Phypoly_transcript_01238	DDB_G0285451	630..3389	3	1059	125..1053		|DNA coding sequence|gene: leuS on chromosome: 4 position 3240792 to 3244287, translation	2355	1e-276	0.492	0	0	0	0	0	0	NA	NA	NA	nsr
958	Phypoly_transcript_01239	DDB_G0283355	85..3444	-3	1136	14..1136		|DNA coding sequence|gene: swip on chromosome: 4 position 559359 to 563272, translation	2625	1e-273	0.463	0	0	0	0	0	0	NA	NA	NA	nsr
959	Phypoly_transcript_01240	DDB_G0284835	72..2762	3	910	7..904		|DNA coding sequence|gene: aass on chromosome: 4 position 2456087 to 2459084, translation	2468	4.4e-257	0.536	0	0	0	0	0	0	NA	NA	NA	nsr
960	Phypoly_transcript_01243	DDB_G0289653	2282..3472	2	518	92..502		|DNA coding sequence|gene: noxA on chromosome: 5 position 3117432 to 3119277, translation	270	1.1e-20	0.233	-1.96237	0.00218275	230.735	0.640426	3.06417	0.0165044	respiratory burst oxidase homolog protein b	Q9SBI0	RBOHB_ARATH	0-10h
961	Phypoly_transcript_01244											0	0	0	0	0	0	NA	NA	NA	nsr
962	Phypoly_transcript_01246	DDB_G0292264	1833..3452	3	1090	542..1084		|DNA coding sequence|gene: nosA on chromosome: 6 position 1472850 to 1476705, translation	932	2.4e-148	0.368	0	0	0	0	0	0	NA	NA	NA	nsr
963	Phypoly_transcript_01248											0	0	0	0	0	0	NA	NA	NA	nsr
964	Phypoly_transcript_01249	DDB_G0275331	153..1064	3	1049	2..302		|DNA coding sequence|gene: DDB_G0275331 on chromosome: 2 position 5365929 to 5369465, translation	622	9.3e-120	0.423	0	0	0	0	0	0	NA	NA	NA	nsr
965	Phypoly_transcript_01250	DDB_G0284171	116..1741	2	1918	731..1267		|DNA coding sequence|gene: chdA on chromosome: 4 position 1645755 to 1651739, translation	870	7.5e-91	0.399	0	0	0	0	0	0	NA	NA	NA	nsr
966	Phypoly_transcript_01251											0	0	0	0	0	0	NA	NA	NA	nsr
967	Phypoly_transcript_01253	DDB_G0277861	473..2710	2	1116	14..757		|DNA coding sequence|gene: patA on chromosome: 3 position 364618 to 368104, translation	1893	3.7e-239	0.524	2.62955	0.000135273	1112.3	0.688966	-3.81665	0.00191657	calcium-transporting atpase pat1	P54678	ATC1_DICDI	0-10h
968	Phypoly_transcript_01255	DDB_G0273223	1884..2027	3	710	447..496		|DNA coding sequence|gene: aslO-1 on chromosome: 2 position 2733819 to 2736050, translation	136	8.3e-06	0.64	0	0	0	0	0	0	NA	NA	NA	nsr
969	Phypoly_transcript_01256	DDB_G0284019	1883..3433	-3	734	104..612		|DNA coding sequence|gene: DDB_G0284019 on chromosome: 4 position 1444241 to 1446775, translation	852	6.5e-99	0.356	0	0	0	0	0	0	NA	NA	NA	nsr
970	Phypoly_transcript_01257	DDB_G0276383	2588..3319	2	2027	1691..1940		|DNA coding sequence|gene: DDB_G0276383 on chromosome: 2 position 6735925 to 6742325, translation	342	2.2e-27	0.308	0	0	0	0	0	0	NA	NA	NA	nsr
971	Phypoly_transcript_01258	DDB_G0282623	2759..3196	2	943	68..212		|DNA coding sequence|gene: wdr3 on chromosome: 3 position 6010118 to 6012946, translation	142	2.5e-06	0.3	0	0	0	0	0	0	NA	NA	NA	nsr
972	Phypoly_transcript_01259	DDB_G0275633	265..3582	1	1129	3..1129		|DNA coding sequence|gene: DDB_G0275633 on chromosome: 2 position 5972320 to 5975825, translation	2639	3.3e-275	0.491	0	0	0	0	0	0	NA	NA	NA	nsr
973	Phypoly_transcript_01260	DDB_G0291862	2314..3492	1	399	1..394		|DNA coding sequence|gene: rpl3 on chromosome: 6 position 954736 to 956486, translation	1235	2e-126	0.609	0	0	0	0	0	0	NA	NA	NA	nsr
974	Phypoly_transcript_01261	DDB_G0293586	2451..4286	-2	2015	1355..1980		|DNA coding sequence|gene: DDB_G0293586 on chromosome: 6 position 3081583 to 3087627, translation	209	5.4e-13	0.2	0	0	0	0	0	0	NA	NA	NA	nsr
975	Phypoly_transcript_01262											0	0	0	0	0	0	NA	NA	NA	nsr
976	Phypoly_transcript_01264	DDB_G0287165	3866..4993	2	656	270..653		|DNA coding sequence|gene: DDB_G0287165 on chromosome: 4 position 5420537 to 5422504, translation	919	8.5e-95	0.514	1.73878	2.03187e-07	1671.48	0.334613	-5.1964	8.74127e-06	protein argonaute-2	Q9QZ81	AGO2_RAT	0-10h
977	Phypoly_transcript_01266	DDB_G0293386	2155..2772	1	691	324..514		|DNA coding sequence|gene: DDB_G0293386 on chromosome: 6 position 2792033 to 2794197, translation	336	1.4e-27	0.333	0	0	0	0	0	0	NA	NA	NA	nsr
978	Phypoly_transcript_01268	DDB_G0288001	528..2498	3	1272	133..819		|DNA coding sequence|gene: DDB_G0288001 on chromosome: 5 position 953191 to 957006, translation	557	6.8e-51	0.271	0	0	0	0	0	0	NA	NA	NA	nsr
979	Phypoly_transcript_01269	DDB_G0291660	2664..2978	3	668	418..521		|DNA coding sequence|gene: smp3 on chromosome: 6 position 189530 to 191957, translation	121	9.1e-08	0.305	0	0	0	0	0	0	NA	NA	NA	nsr
980	Phypoly_transcript_01270	DDB_G0267686	731..1555	2	2231	1940..2210		|DNA coding sequence|gene: DDB_G0267686 on chromosome: 1 position 564277 to 571070, translation	271	1.3e-19	0.275	0	0	0	0	0	0	NA	NA	NA	nsr
981	Phypoly_transcript_01271	DDB_G0275155	530..1594	2	475	18..351		|DNA coding sequence|gene: DDB_G0275155 on chromosome: 2 position 5260668 to 5262157, translation	152	7.7e-08	0.244	0	0	0	0	0	0	NA	NA	NA	nsr
982	Phypoly_transcript_01273	DDB_G0281231	198..848	-2	1507	806..1023		|DNA coding sequence|gene: DDB_G0281231 on chromosome: 3 position 4247788 to 4252597, translation	163	2.6e-08	0.266	-3.27759	0.000536456	57.7721	0.946771	3.46186	0.0217791	fibrocystin-l	Q86WI1	PKHL1_HUMAN	0-6h
983	Phypoly_transcript_01274	DDB_G0276137	130..2286	1	1750	1..726		|DNA coding sequence|gene: xrn1 on chromosome: 2 position 6232603 to 6238286, translation	1135	9.2e-139	0.37	0	0	0	0	0	0	NA	NA	NA	nsr
984	Phypoly_transcript_01275	DDB_G0285705	225..875	3	1089	5..223		|DNA coding sequence|gene: DDB_G0285705 on chromosome: 4 position 3615364 to 3619240, translation	363	4.9e-74	0.36	0	0	0	0	0	0	NA	NA	NA	nsr
985	Phypoly_transcript_01276	DDB_G0279313	108..2507	3	1033	36..837		|DNA coding sequence|gene: pigN on chromosome: 3 position 1921668 to 1925073, translation	1330	1.2e-174	0.388	1.23631	0.00230997	63.9968	0.405721	-3.04718	0.0171638	gpi ethanolamine phosphate transferase 1	Q4W9R7	MCD4_ASPFU	0-10h
986	Phypoly_transcript_01277	DDB_G0270870	1723..3384	1	1196	644..1196		|DNA coding sequence|gene: atp9b on chromosome: 1 position 2777615 to 2781943, translation	1769	0	0.623	0	0	0	0	0	0	NA	NA	NA	nsr
987	Phypoly_transcript_01279	DDB_G0269100	1185..3182	3	858	10..662		|DNA coding sequence|gene: abpC on chromosome: 1 position 4554019 to 4556699, translation	1090	1.2e-116	0.372	-1.10454	0.00187158	596.828	0.35517	3.10989	0.0146118	gelation factor	P13466	GELA_DICDI	0-10h
988	Phypoly_transcript_01280											3.23894	4.4874e-14	186.411	0.429224	-7.54603	9.84052e-12	probable e3 ubiquitin-protein ligase herc4	Q5PQN1	HERC4_RAT	0-10h
989	Phypoly_transcript_01281	DDB_G0292788	1309..3495	1	1202	493..1195		|DNA coding sequence|gene: pex6 on chromosome: 6 position 2034271 to 2037983, translation	1076	1.4e-109	0.347	0	0	0	0	0	0	NA	NA	NA	nsr
990	Phypoly_transcript_01282	DDB_G0271670	1033..1953	1	375	68..374		|DNA coding sequence|gene: lsr1 on chromosome: 2 position 820254 to 821485, translation	206	4.8e-14	0.221	0	0	0	0	0	0	NA	NA	NA	nsr
991	Phypoly_transcript_01283	DDB_G0274799	56..1906	2	775	16..621		|DNA coding sequence|gene: cpsf3 on chromosome: 2 position 3904161 to 3906570, translation	1865	3.4e-193	0.592	0	0	0	0	0	0	NA	NA	NA	nsr
992	Phypoly_transcript_01284											0	0	0	0	0	0	NA	NA	NA	nsr
993	Phypoly_transcript_01285	DDB_G0272558	1940..2791	2	1080	344..625		|DNA coding sequence|gene: DDB_G0272558 on chromosome: 2 position 1851656 to 1855069, translation	412	2.6e-35	0.343	0	0	0	0	0	0	NA	NA	NA	nsr
994	Phypoly_transcript_01286	DDB_G0275887	200..1798	2	544	4..540		|DNA coding sequence|gene: masA on chromosome: 2 position 5903117 to 5904832, translation	1306	5.9e-134	0.499	0	0	0	0	0	0	NA	NA	NA	nsr
995	Phypoly_transcript_01287	DDB_G0286013	1305..2501	3	1182	474..887		|DNA coding sequence|gene: repE on chromosome: 4 position 3955941 to 3959710, translation	842	3.5e-263	0.433	0	0	0	0	0	0	NA	NA	NA	nsr
996	Phypoly_transcript_01288	DDB_G0284845	1923..3371	3	1216	710..1204		|DNA coding sequence|gene: gxcC on chromosome: 4 position 2552011 to 2555903, translation	808	1.3e-80	0.382	3.08668	1.21062e-06	759.512	0.635919	-4.85389	3.96815e-05	guanine exchange factor for rac 30	Q1ZXH8	GXCDD_DICDI	0-10h
997	Phypoly_transcript_01289											0	0	0	0	0	0	NA	NA	NA	nsr
998	Phypoly_transcript_01290	DDB_G0268994	979..1434	1	1080	37..186		|DNA coding sequence|gene: manC on chromosome: 1 position 2093909 to 2097333, translation	345	3.5e-28	0.434	2.37911	0.00216091	194.469	0.775667	-3.06718	0.0163853	epididymis-specific alpha-mannosidase	Q5RDJ3	MA2B2_PONAB	0-10h
999	Phypoly_transcript_01291	DDB_G0280961	967..1725	-1	2151	1362..1612		|DNA coding sequence|gene: dhkA on chromosome: 3 position 4220018 to 4226569, translation	427	2e-36	0.377	2.30557	0.00436357	57.8595	0.8088	-2.85061	0.061592	two-component system protein a	Q9P896	TCSA_EMENI	6-10h
1000	Phypoly_transcript_01292	DDB_G0277861	42..2366	3	1116	1..762		|DNA coding sequence|gene: patA on chromosome: 3 position 364618 to 368104, translation	1963	1.3e-245	0.529	0	0	0	0	0	0	NA	NA	NA	nsr
1001	Phypoly_transcript_01293	DDB_G0272558	3..782	3	1080	390..640		|DNA coding sequence|gene: DDB_G0272558 on chromosome: 2 position 1851656 to 1855069, translation	325	5.1e-26	0.338	1.17345	0.0235928	126.474	0.518376	-2.2637	0.0946922	structure-specific endonuclease subunit slx4	Q6P1D7	SLX4_MOUSE	0-10h
1002	Phypoly_transcript_01294	DDB_G0276465	1581..3221	3	1168	619..1165		|DNA coding sequence|gene: sepA on chromosome: 2 position 6942806 to 6946733, translation	1277	9.4e-230	0.499	0	0	0	0	0	0	NA	NA	NA	nsr
1003	Phypoly_transcript_01295	DDB_G0282783	1769..2782	2	3018	2382..2710		|DNA coding sequence|gene: DDB_G0282783 on chromosome: 3 position 5921147 to 5930200, translation	434	3.1e-52	0.328	0	0	0	0	0	0	NA	NA	NA	nsr
1004	Phypoly_transcript_01297	DDB_G0269198	2160..3089	3	1993	1296..1601		|DNA coding sequence|gene: wimA on chromosome: 1 position 4776808 to 4782904, translation	423	9.5e-50	0.338	0	0	0	0	0	0	NA	NA	NA	nsr
1005	Phypoly_transcript_01298	DDB_G0293124	575..1834	2	1126	262..686		|DNA coding sequence|gene: kxcB on chromosome: 6 position 2557594 to 2561244, translation	605	8.4e-117	0.362	4.879	4.08903e-13	422.265	0.672726	-7.25258	7.79153e-11	kinase and exchange factor for rac b	Q54C71	KXCB_DICDI	0-10h
1006	Phypoly_transcript_01299											1.03243	0.00653065	70.5097	0.379588	-2.71988	0.0373137	dna ligase	P44121	DNLI_HAEIN	0-10h
1007	Phypoly_transcript_01300	DDB_G0295485	1326..3389	3	1692	234..907		|DNA coding sequence|gene: DDB_G0295485 on chromosome: 4 position 3666930 to 3672240, translation	710	2.1e-67	0.312	0	0	0	0	0	0	NA	NA	NA	nsr
1008	Phypoly_transcript_01301											-2.02667	0.00747711	121.415	0.757687	2.67481	0.0414595	dna ligase	P44121	DNLI_HAEIN	0-10h
1009	Phypoly_transcript_01303	DDB_G0274915	1359..3224	3	1840	1089..1706		|DNA coding sequence|gene: DDB_G0274915 on chromosome: 2 position 4442899 to 4448685, translation	265	3.6e-19	0.25	0	0	0	0	0	0	NA	NA	NA	nsr
1010	Phypoly_transcript_01304	DDB_G0281687	313..774	1	952	167..309		|DNA coding sequence|gene: DDB_G0281687 on chromosome: 3 position 4813506 to 4816440, translation	352	1.4e-29	0.513	0	0	0	0	0	0	NA	NA	NA	nsr
1011	Phypoly_transcript_01305	DDB_G0271670	2887..3489	-2	375	172..372		|DNA coding sequence|gene: lsr1 on chromosome: 2 position 820254 to 821485, translation	373	6.9e-34	0.557	0	0	0	0	0	0	NA	NA	NA	nsr
1012	Phypoly_transcript_01306	DDB_G0287965	105..1670	3	521	6..514		|DNA coding sequence|gene: nae1 on chromosome: 5 position 887341 to 889297, translation	1253	2.5e-128	0.499	0	0	0	0	0	0	NA	NA	NA	nsr
1013	Phypoly_transcript_01307	DDB_G0283247	212..1018	-2	508	237..495		|DNA coding sequence|gene: pyk on chromosome: 4 position 344914 to 346711, translation	436	5.8e-65	0.395	-0.862969	0.0183792	1752.29	0.365992	2.35789	0.0792753	pyruvate kinase 1	Q55863	KPYK1_SYNY3	0-10h
1014	Phypoly_transcript_01308											0	0	0	0	0	0	NA	NA	NA	nsr
1015	Phypoly_transcript_01310	DDB_G0268614	336..3374	3	1261	183..1212		|DNA coding sequence|gene: msh6 on chromosome: 1 position 238722 to 242663, translation	969	3e-98	0.278	0	0	0	0	0	0	NA	NA	NA	nsr
1016	Phypoly_transcript_01311	DDB_G0267376	819..1646	3	2124	1537..1818		|DNA coding sequence|gene: acrA on chromosome: 1 position 1738891 to 1745341, translation	242	1.3e-16	0.247	1.68827	0.00645149	319.845	0.619798	-2.72391	0.0758776	adenylate cyclase	P43524	CYAA_ANACY	6-10h
1017	Phypoly_transcript_01312	DDB_G0267630	2580..3062	3	472	141..299		|DNA coding sequence|gene: kil1 on chromosome: 1 position 443514 to 444929, translation	357	6e-50	0.438	0	0	0	0	0	0	NA	NA	NA	nsr
1018	Phypoly_transcript_01313	DDB_G0284017	1074..2543	-2	879	143..630		|DNA coding sequence|gene: ddx10 on chromosome: 4 position 1436851 to 1439670, translation	1053	3.8e-107	0.441	0	0	0	0	0	0	NA	NA	NA	nsr
1019	Phypoly_transcript_01315	DDB_G0289397	705..1238	3	400	14..195		|DNA coding sequence|gene: DDB_G0289397 on chromosome: 5 position 2739034 to 2740700, translation	140	1.4e-06	0.289	-1.95352	0.000661529	149.837	0.573712	3.40505	0.00663279	NA	NA	NA	0-10h
1020	Phypoly_transcript_01316	DDB_G0289141	2239..2802	1	1804	847..1026		|DNA coding sequence|gene: DDB_G0289141 on chromosome: 5 position 2395095 to 2400678, translation	354	8.3e-31	0.42	0	0	0	0	0	0	NA	NA	NA	nsr
1021	Phypoly_transcript_01317	DDB_G0291356	2413..3282	1	817	435..724		|DNA coding sequence|gene: grlE on chromosome: 6 position 173621 to 176169, translation	352	4.4e-29	0.289	-1.84841	0.00170846	291.372	0.589282	3.13673	0.0136811	metabotropic glutamate receptor-like protein e	Q54ET0	GRLE_DICDI	0-10h
1022	Phypoly_transcript_01318	DDB_G0270416	1067..2092	2	882	136..483		|DNA coding sequence|gene: DDB_G0270416 on chromosome: 1 position 4823455 to 4826412, translation	220	1.8e-26	0.253	0	0	0	0	0	0	NA	NA	NA	nsr
1023	Phypoly_transcript_01319	DDB_G0280959	1229..2962	2	1158	549..1126		|DNA coding sequence|gene: DG1113 on chromosome: 3 position 4213401 to 4217074, translation	449	2.6e-39	0.268	0	0	0	0	0	0	NA	NA	NA	nsr
1024	Phypoly_transcript_01321	DDB_G0275009	2322..3002	3	1484	1110..1338		|DNA coding sequence|gene: gcA on chromosome: 2 position 5230828 to 5235376, translation	508	7.1e-93	0.459	2.48666	0.000147949	70.1011	0.655336	-3.79449	0.00817239	guanylyl membrane	Q553Y7	GCA_DICDI	6-10h
1025	Phypoly_transcript_01322	DDB_G0290687	2537..3448	2	781	476..778		|DNA coding sequence|gene: mhkC on chromosome: 5 position 4426907 to 4429500, translation	627	2.4e-99	0.38	-2.63371	6.75322e-08	880.298	0.48794	5.39762	3.34689e-06	myosin heavy chain kinase c	Q8MY12	MHCKC_DICDI	0-10h
1026	Phypoly_transcript_01323	DDB_G0271670	318..977	3	375	62..281		|DNA coding sequence|gene: lsr1 on chromosome: 2 position 820254 to 821485, translation	263	7e-21	0.332	1.1177	0.0010846	231.309	0.342055	-3.26761	0.00960551	NA	NA	NA	0-10h
1027	Phypoly_transcript_01324	DDB_G0276443	252..1736	3	1307	157..636		|DNA coding sequence|gene: usp7 on chromosome: 2 position 6959828 to 6964465, translation	1227	4.2e-157	0.502	0	0	0	0	0	0	NA	NA	NA	nsr
1028	Phypoly_transcript_01325											0	0	0	0	0	0	NA	NA	NA	nsr
1029	Phypoly_transcript_01328	DDB_G0278181	158..964	-2	934	655..924		|DNA coding sequence|gene: DDB_G0278181 on chromosome: 3 position 405756 to 408648, translation	518	4.7e-55	0.391	0	0	0	0	0	0	NA	NA	NA	nsr
1030	Phypoly_transcript_01329	DDB_G0289831	2752..3378	-2	219	1..217		|DNA coding sequence|gene: DDB_G0289831 on chromosome: 5 position 3320745 to 3321401, translation	318	5.2e-28	0.327	0	0	0	0	0	0	NA	NA	NA	nsr
1031	Phypoly_transcript_01331	DDB_G0279673	2866..3270	1	647	356..490		|DNA coding sequence|gene: DDB_G0279673 on chromosome: 3 position 2416668 to 2418608, translation	234	1.7e-16	0.353	2.16381	0.00014526	4948.58	0.569567	-3.79904	0.00202677	homeobox protein 13	Q54I65	HBX13_DICDI	0-10h
1032	Phypoly_transcript_01332	DDB_G0286613	196..1287	1	2564	779..1157		|DNA coding sequence|gene: DDB_G0286613 on chromosome: 4 position 4708744 to 4716594, translation	408	4.7e-37	0.288	0	0	0	0	0	0	NA	NA	NA	nsr
1033	Phypoly_transcript_01333	DDB_G0270766	2124..3428	3	998	559..997		|DNA coding sequence|gene: DDB_G0270766 on chromosome: 1 position 4499254 to 4502247, translation	507	8.5e-46	0.335	0	0	0	0	0	0	NA	NA	NA	nsr
1034	Phypoly_transcript_01334	DDB_G0269790	980..3379	2	868	54..865		|DNA coding sequence|gene: gaa on chromosome: 1 position 3563596 to 3566431, translation	1320	1.9e-135	0.366	0	0	0	0	0	0	NA	NA	NA	nsr
1035	Phypoly_transcript_01335											0	0	0	0	0	0	NA	NA	NA	nsr
1036	Phypoly_transcript_01336	DDB_G0272949	90..866	3	1210	4..257		|DNA coding sequence|gene: DDB_G0272949 on chromosome: 2 position 1889671 to 1893522, translation	381	5.1e-82	0.347	0	0	0	0	0	0	NA	NA	NA	nsr
1037	Phypoly_transcript_01337	DDB_G0287505	116..2131	2	2615	2..670		|DNA coding sequence|gene: talB on chromosome: 5 position 376738 to 384911, translation	752	3.2e-101	0.294	-1.65438	0.00773879	97.152	0.621186	2.66326	0.0424365	talin-b	Q54K81	TALB_DICDI	0-10h
1038	Phypoly_transcript_01338	DDB_G0275169	128..1630	2	1291	16..518		|DNA coding sequence|gene: DDB_G0275169 on chromosome: 2 position 5084018 to 5088290, translation	1039	2.9e-145	0.425	0	0	0	0	0	0	NA	NA	NA	nsr
1039	Phypoly_transcript_01341											-1.46852	0.0118884	489.525	0.583802	2.51544	0.0578089	NA	NA	NA	0-10h
1040	Phypoly_transcript_01342	DDB_G0283953	219..1151	-2	2382	1668..1987		|DNA coding sequence|gene: mybU on chromosome: 4 position 1355165 to 1362603, translation	225	5.2e-14	0.284	-2.31138	0.00179217	58.138	0.740194	3.12267	0.0489207	NA	NA	NA	0-6h
1041	Phypoly_transcript_01343											0	0	0	0	0	0	NA	NA	NA	nsr
1042	Phypoly_transcript_01344	DDB_G0272082	1009..1548	1	1839	885..1075		|DNA coding sequence|gene: DDB_G0272082 on chromosome: 2 position 1245702 to 1251311, translation	125	0.00038	0.226	0	0	0	0	0	0	NA	NA	NA	nsr
1043	Phypoly_transcript_01346	DDB_G0277245	1875..3407	3	1174	650..1163		|DNA coding sequence|gene: DDB_G0277245 on chromosome: 2 position 7799232 to 7802965, translation	1529	7e-298	0.582	0	0	0	0	0	0	NA	NA	NA	nsr
1044	Phypoly_transcript_01348	DDB_G0282407	1138..2055	1	754	205..496		|DNA coding sequence|gene: DDB_G0282407 on chromosome: 3 position 5710802 to 5713235, translation	152	1.7e-07	0.28	0	0	0	0	0	0	NA	NA	NA	nsr
1045	Phypoly_transcript_01349											0	0	0	0	0	0	NA	NA	NA	nsr
1046	Phypoly_transcript_01352	DDB_G0277887	749..1849	-2	1214	774..1142		|DNA coding sequence|gene: dhkK on chromosome: 3 position 942210 to 945957, translation	353	1.1e-28	0.297	0	0	0	0	0	0	NA	NA	NA	nsr
1047	Phypoly_transcript_01353											0	0	0	0	0	0	NA	NA	NA	nsr
1048	Phypoly_transcript_01354	DDB_G0293560	418..3423	1	1131	115..1125		|DNA coding sequence|gene: rpa2 on chromosome: 6 position 3044865 to 3048492, translation	2447	7.3e-255	0.485	0	0	0	0	0	0	NA	NA	NA	nsr
1049	Phypoly_transcript_01355	DDB_G0292724	2006..3376	-3	2045	46..490		|DNA coding sequence|gene: taf2 on chromosome: 6 position 1853349 to 1859570, translation	1003	4.7e-189	0.43	0	0	0	0	0	0	NA	NA	NA	nsr
1050	Phypoly_transcript_01357	DDB_G0290503	351..3185	3	1493	518..1480		|DNA coding sequence|gene: DDB_G0290503 on chromosome: 5 position 4159418 to 4164037, translation	220	2e-14	0.185	1.88415	0.00310734	29.783	0.637202	-2.95692	0.0506942	centrosomal protein of 135 kda	Q66GS9	CP135_HUMAN	6-10h
1051	Phypoly_transcript_01360	DDB_G0282783	851..1870	2	3018	2390..2725		|DNA coding sequence|gene: DDB_G0282783 on chromosome: 3 position 5921147 to 5930200, translation	732	6.4e-118	0.421	-2.58948	0.000145537	178.156	0.6817	3.79856	0.00202896	ubiquitin-conjugating enzyme e2 2	Q6CUD9	UBC2_KLULA	0-10h
1052	Phypoly_transcript_01362	DDB_G0280967	754..1659	1	1194	75..372		|DNA coding sequence|gene: kif3 on chromosome: 3 position 4109358 to 4113107, translation	595	3.7e-55	0.437	0	0	0	0	0	0	NA	NA	NA	nsr
1053	Phypoly_transcript_01365											0	0	0	0	0	0	NA	NA	NA	nsr
1054	Phypoly_transcript_01366	DDB_G0292830	598..1944	1	787	115..560		|DNA coding sequence|gene: nhe3 on chromosome: 6 position 2111344 to 2113864, translation	330	9.7e-27	0.228	2.04883	0.000661648	75.4933	0.601713	-3.405	0.0208099	cation h(+) antiporter 18	Q9FFR9	CHX18_ARATH	6-10h
1055	Phypoly_transcript_01367	DDB_G0289199	144..2003	3	633	11..620		|DNA coding sequence|gene: DDB_G0289199 on chromosome: 5 position 2458510 to 2460913, translation	900	6.2e-91	0.353	0	0	0	0	0	0	NA	NA	NA	nsr
1056	Phypoly_transcript_01369	DDB_G0275009	2842..3300	1	1484	395..538		|DNA coding sequence|gene: gcA on chromosome: 2 position 5230828 to 5235376, translation	162	3e-08	0.248	0	0	0	0	0	0	NA	NA	NA	nsr
1057	Phypoly_transcript_01371											2.17893	0.0013806	88.0812	0.681198	-3.19868	0.031681	nhl repeat-containing protein 2	Q8BZW8	NHLC2_MOUSE	6-10h
1058	Phypoly_transcript_01372	DDB_G0290873	964..1566	1	874	424..623		|DNA coding sequence|gene: gacJJ on chromosome: 5 position 4700102 to 4702973, translation	322	8.6e-26	0.382	1.92463	4.8492e-05	206.158	0.473722	-4.06278	0.000839715	rho gtpase-activating protein gacjj	Q54FG5	GACJJ_DICDI	0-10h
1059	Phypoly_transcript_01374	DDB_G0276169	2786..3337	2	331	127..313		|DNA coding sequence|gene: DDB_G0276169 on chromosome: 2 position 6497773 to 6499261, translation	202	6.8e-14	0.326	2.84753	0.000159846	841.062	0.754263	-3.77525	0.00218597	cell division control protein 48	P25694	CDC48_YEAST	0-10h
1060	Phypoly_transcript_01375	DDB_G0270336	50..3052	2	1104	8..1028		|DNA coding sequence|gene: ipo4 on chromosome: 1 position 4662405 to 4666147, translation	1069	7.7e-109	0.28	0	0	0	0	0	0	NA	NA	NA	nsr
1061	Phypoly_transcript_01376	DDB_G0289659	120..2291	-2	2418	1198..1893		|DNA coding sequence|gene: rrpA on chromosome: 5 position 3196021 to 3203356, translation	454	2.6e-39	0.253	1.92017	0.0145666	225.179	0.785995	-2.44298	0.0670401	rna-dependent rna polymerase 1	Q9LQV2	RDR1_ARATH	0-10h
1062	Phypoly_transcript_01378	DDB_G0269090	287..814	-2	730	448..635		|DNA coding sequence|gene: DDB_G0269090 on chromosome: 1 position 2162449 to 2164638, translation	165	5.7e-09	0.33	1.13643	0.0154035	293.248	0.469065	-2.42275	0.0698402	f-box and fnip repeat-containing protein l60	Q5UPD4	YL060_MIMIV	0-10h
1063	Phypoly_transcript_01380	DDB_G0280637	2475..2675	3	315	68..127		|DNA coding sequence|gene: DDB_G0280637 on chromosome: 3 position 3590686 to 3591824, translation	133	3.9e-06	0.418	0	0	0	0	0	0	NA	NA	NA	nsr
1064	Phypoly_transcript_01381	DDB_G0288285	1131..1691	3	1621	981..1160		|DNA coding sequence|gene: mybX on chromosome: 5 position 1347341 to 1352203, translation	177	8e-10	0.305	0	0	0	0	0	0	NA	NA	NA	nsr
1065	Phypoly_transcript_01382											0	0	0	0	0	0	NA	NA	NA	nsr
1066	Phypoly_transcript_01383	DDB_G0287909	113..1270	2	1195	27..422		|DNA coding sequence|gene: DDB_G0287909 on chromosome: 5 position 833953 to 837758, translation	775	4.8e-77	0.39	0	0	0	0	0	0	NA	NA	NA	nsr
1067	Phypoly_transcript_01384	DDB_G0290629	2511..3137	3	971	732..938		|DNA coding sequence|gene: DDB_G0290629 on chromosome: 5 position 4394537 to 4397916, translation	358	6.7e-31	0.363	0.901199	0.00479799	572.345	0.319541	-2.82029	0.0296089	probable ubiquitin-conjugating enzyme e2 23	Q9ZVX1	UBC23_ARATH	0-10h
1068	Phypoly_transcript_01385	DDB_G0290521	5357..5539	2	431	112..172		|DNA coding sequence|gene: DDB_G0290521 on chromosome: 5 position 4200324 to 4201616, translation	188	1.4e-11	0.541	-0.769561	0.0248786	2720.81	0.343051	2.24328	0.0984162	NA	NA	NA	0-10h
1069	Phypoly_transcript_01386	DDB_G0279831	2384..3103	2	929	186..419		|DNA coding sequence|gene: DDB_G0279831 on chromosome: 3 position 2602496 to 2605546, translation	223	3.5e-19	0.292	0	0	0	0	0	0	NA	NA	NA	nsr
1070	Phypoly_transcript_01387	DDB_G0271844	484..1008	1	1604	1242..1420		|DNA coding sequence|gene: DDB_G0271844 on chromosome: 2 position 914753 to 919787, translation	229	2.3e-15	0.341	0	0	0	0	0	0	NA	NA	NA	nsr
1071	Phypoly_transcript_01389	DDB_G0272680	2465..2896	2	1149	913..1064		|DNA coding sequence|gene: DDB_G0272680 on chromosome: 2 position 2003225 to 2006926, translation	262	5.6e-28	0.401	0	0	0	0	0	0	NA	NA	NA	nsr
1072	Phypoly_transcript_01391	DDB_G0284923	1834..2421	-3	503	303..501		|DNA coding sequence|gene: cyp554A1 on chromosome: 4 position 2649920 to 2651674, translation	191	4.6e-12	0.305	0	0	0	0	0	0	NA	NA	NA	nsr
1073	Phypoly_transcript_01392	DDB_G0279345	2272..3303	-3	680	7..356		|DNA coding sequence|gene: amfr on chromosome: 3 position 1961529 to 1964457, translation	925	4.9e-105	0.501	-1.53661	0.000605086	1300.06	0.448081	3.42932	0.0198137	e3 ubiquitin-protein ligase amfr	Q9R049	AMFR_MOUSE	6-10h
1074	Phypoly_transcript_01394	DDB_G0267966	375..3389	-1	1010	3..1007		|DNA coding sequence|gene: pyd1 on chromosome: 1 position 1202711 to 1205883, translation	3645	0	0.688	0	0	0	0	0	0	NA	NA	NA	nsr
1075	Phypoly_transcript_01397	DDB_G0282475	1341..2444	-3	933	485..851		|DNA coding sequence|gene: gxcF on chromosome: 3 position 5819048 to 5821924, translation	242	6.2e-16	0.237	-0.948128	0.000327014	399.491	0.263889	3.5929	0.00385877	myosin-m heavy chain	Q9TW28	MYOM_DICDI	0-10h
1076	Phypoly_transcript_01398											0	0	0	0	0	0	NA	NA	NA	nsr
1077	Phypoly_transcript_01399	DDB_G0283369	486..1283	3	2084	1234..1503		|DNA coding sequence|gene: DDB_G0283369 on chromosome: 4 position 587429 to 594000, translation	189	5.6e-11	0.267	0	0	0	0	0	0	NA	NA	NA	nsr
1078	Phypoly_transcript_01400	DDB_G0282817	545..1606	2	1059	181..538		|DNA coding sequence|gene: patB on chromosome: 3 position 6309404 to 6312689, translation	504	3.5e-82	0.349	1.54628	0.00111024	60.8222	0.474175	-3.26099	0.00977502	probable proton atpase 1b	P12522	ATXB_LEIDO	0-10h
1079	Phypoly_transcript_01402	DDB_G0286311	1099..1836	1	1474	782..1006		|DNA coding sequence|gene: DDB_G0286311 on chromosome: 4 position 4337464 to 4342099, translation	323	1.7e-25	0.359	0	0	0	0	0	0	NA	NA	NA	nsr
1080	Phypoly_transcript_01404	DDB_G0271670	2641..3051	-1	375	62..198		|DNA coding sequence|gene: lsr1 on chromosome: 2 position 820254 to 821485, translation	145	2.8e-07	0.35	0	0	0	0	0	0	NA	NA	NA	nsr
1081	Phypoly_transcript_01405											0	0	0	0	0	0	NA	NA	NA	nsr
1082	Phypoly_transcript_01406	DDB_G0271670	1318..2181	1	375	53..340		|DNA coding sequence|gene: lsr1 on chromosome: 2 position 820254 to 821485, translation	140	9.1e-07	0.219	1.36488	0.0037453	141.573	0.470835	-2.89885	0.0561664	protein smg7	A9QM73	SMG7_ARATH	6-10h
1083	Phypoly_transcript_01407											0	0	0	0	0	0	NA	NA	NA	nsr
1084	Phypoly_transcript_01408	DDB_G0289701	1253..2791	2	1705	1046..1575		|DNA coding sequence|gene: DDB_G0289701 on chromosome: 5 position 3121180 to 3126609, translation	284	2.6e-21	0.212	2.2182	4.65539e-05	716.193	0.544707	-4.07229	0.00361434	NA	NA	NA	6-10h
1085	Phypoly_transcript_01409	DDB_G0282407	2034..2645	3	754	271..471		|DNA coding sequence|gene: DDB_G0282407 on chromosome: 3 position 5710802 to 5713235, translation	189	1.6e-11	0.322	0	0	0	0	0	0	NA	NA	NA	nsr
1086	Phypoly_transcript_01410											0	0	0	0	0	0	NA	NA	NA	nsr
1087	Phypoly_transcript_01411	DDB_G0267916	2594..3163	2	1088	878..1080		|DNA coding sequence|gene: mtmr15 on chromosome: 1 position 1114621 to 1117968, translation	352	5.4e-47	0.363	0	0	0	0	0	0	NA	NA	NA	nsr
1088	Phypoly_transcript_01413	DDB_G0280961	2012..2833	2	2151	1343..1617		|DNA coding sequence|gene: dhkA on chromosome: 3 position 4220018 to 4226569, translation	401	1.1e-33	0.339	-2.03423	0.00177999	132.948	0.65102	3.12468	0.0487196	hybrid signal transduction histidine kinase a	Q54U87	DHKA_DICDI	0-6h
1089	Phypoly_transcript_01414	DDB_G0285449	2828..3004	2	747	324..385		|DNA coding sequence|gene: DDB_G0285449 on chromosome: 4 position 3237973 to 3240213, translation	185	4.3e-11	0.565	1.9519	0.000371431	266.622	0.548348	-3.55959	0.0145958	swi snf-related matrix-associated actin-dependent regulator of chromatin subfamily a member 3-like 2	Q9FNI6	SM3L2_ARATH	6-10h
1090	Phypoly_transcript_01415	DDB_G0293032	272..1075	2	1566	697..972		|DNA coding sequence|gene: DDB_G0293032 on chromosome: 6 position 2351624 to 2356321, translation	160	5.1e-08	0.239	-4.08258	9.15406e-08	141.778	0.764132	5.34276	4.37067e-06	nacht and wd repeat domain-containing protein 1	Q149M9	NWD1_HUMAN	0-10h
1091	Phypoly_transcript_01417	DDB_G0287951	287..733	2	1448	524..672		|DNA coding sequence|gene: DDB_G0287951 on chromosome: 5 position 876413 to 880841, translation	236	3.4e-16	0.336	-1.04765	0.0203117	1346.32	0.45147	2.32054	0.0852225	NA	NA	NA	0-10h
1092	Phypoly_transcript_01418											-1.9178	0.00630947	80.6601	0.702171	2.73125	0.0748259	NA	NA	NA	6-10h
1093	Phypoly_transcript_01419											0	0	0	0	0	0	NA	NA	NA	nsr
1094	Phypoly_transcript_01421	DDB_G0274827	257..1573	2	920	129..582		|DNA coding sequence|gene: DDB_G0274827 on chromosome: 2 position 4039593 to 4042522, translation	914	4.5e-98	0.418	0	0	0	0	0	0	NA	NA	NA	nsr
1095	Phypoly_transcript_01422											0	0	0	0	0	0	NA	NA	NA	nsr
1096	Phypoly_transcript_01423	DDB_G0275413	2299..2958	1	1269	821..1039		|DNA coding sequence|gene: DDB_G0275413 on chromosome: 2 position 5435452 to 5439452, translation	194	9.1e-12	0.296	0	0	0	0	0	0	NA	NA	NA	nsr
1097	Phypoly_transcript_01424	DDB_G0278827	2635..2880	1	1817	1265..1346		|DNA coding sequence|gene: DDB_G0278827 on chromosome: 3 position 1252983 to 1258539, translation	198	9.3e-18	0.524	-1.85565	0.0096627	136.25	0.717113	2.58767	0.0498629	probable atp-dependent rna helicase ddx60	Q8IY21	DDX60_HUMAN	0-10h
1098	Phypoly_transcript_01427	DDB_G0281503	50..2335	2	1120	233..1008		|DNA coding sequence|gene: DDB_G0281503 on chromosome: 3 position 4637514 to 4640951, translation	739	1.4e-71	0.336	3.58436	1.54966e-09	320.861	0.593524	-6.03911	1.18636e-07	NA	NA	NA	0-10h
1099	Phypoly_transcript_01428	DDB_G0278825	416..1564	2	906	188..569		|DNA coding sequence|gene: DDB_G0278825 on chromosome: 3 position 1248051 to 1250768, translation	163	1.4e-08	0.233	0	0	0	0	0	0	NA	NA	NA	nsr
1100	Phypoly_transcript_01429											1.69019	0.00014465	1340.56	0.444777	-3.80008	0.00201985	protein regulator of cytokinesis 1	Q99K43	PRC1_MOUSE	0-10h
1101	Phypoly_transcript_01430	DDB_G0270410	3286..3405	-2	2105	379..418		|DNA coding sequence|gene: DDB_G0270410 on chromosome: 1 position 4811940 to 4818335, translation	141	7e-08	0.625	0	0	0	0	0	0	NA	NA	NA	nsr
1102	Phypoly_transcript_01431											-1.59414	0.00389567	376.459	0.552275	2.88649	0.0573465	NA	NA	NA	6-10h
1103	Phypoly_transcript_01432	DDB_G0272456	2115..2765	3	1522	904..1121		|DNA coding sequence|gene: DDB_G0272456 on chromosome: 2 position 1639732 to 1644500, translation	323	7.2e-46	0.363	0	0	0	0	0	0	NA	NA	NA	nsr
1104	Phypoly_transcript_01433	DDB_G0273559	203..2899	2	988	78..973		|DNA coding sequence|gene: DDB_G0273559 on chromosome: 2 position 3105660 to 3109224, translation	1792	1.9e-185	0.413	0	0	0	0	0	0	NA	NA	NA	nsr
1105	Phypoly_transcript_01435	DDB_G0291838	58..2253	1	952	1..719		|DNA coding sequence|gene: xpo2 on chromosome: 6 position 815672 to 819063, translation	1103	1.9e-112	0.349	2.29935	8.88131e-05	224.79	0.586675	-3.91928	0.00574207	exportin-2	Q8AY73	XPO2_ORENI	6-10h
1106	Phypoly_transcript_01436	DDB_G0289001	1206..2735	3	1339	814..1301		|DNA coding sequence|gene: pyk3 on chromosome: 5 position 2269413 to 2273543, translation	969	3e-98	0.408	-1.93208	0.00203683	108.646	0.62632	3.08481	0.0402729	dual specificity protein kinase pyk3	Q54I36	PYK3_DICDI	6-10h
1107	Phypoly_transcript_01437	DDB_G0270272	193..3201	1	1018	9..1016		|DNA coding sequence|gene: uae1 on chromosome: 1 position 4544769 to 4548249, translation	1699	1.3e-175	0.389	0	0	0	0	0	0	NA	NA	NA	nsr
1108	Phypoly_transcript_01438											0	0	0	0	0	0	NA	NA	NA	nsr
1109	Phypoly_transcript_01439	DDB_G0291966	499..1149	-3	313	101..306		|DNA coding sequence|gene: DDB_G0291966 on chromosome: 6 position 948054 to 950082, translation	159	4e-09	0.311	2.0601	0.000566302	111.284	0.597606	-3.44726	0.00590617	fnip repeat-containing protein l281	Q5UPW6	YL281_MIMIV	0-10h
1110	Phypoly_transcript_01440											0	0	0	0	0	0	NA	NA	NA	nsr
1111	Phypoly_transcript_01443	DDB_G0284839	554..1600	2	1313	713..1066		|DNA coding sequence|gene: ndrC on chromosome: 4 position 2493584 to 2498100, translation	474	8.7e-42	0.332	1.62602	0.0232768	191.852	0.716667	-2.26886	0.0937274	probable serine threonine-protein kinase ddb_g0278845	Q1ZXI5	Y1558_DICDI	0-10h
1112	Phypoly_transcript_01444											0	0	0	0	0	0	NA	NA	NA	nsr
1113	Phypoly_transcript_01445											0	0	0	0	0	0	NA	NA	NA	nsr
1114	Phypoly_transcript_01446	DDB_G0293900	2720..3184	-1	1231	146..300		|DNA coding sequence|gene: mybA on chromosome: 6 position 3493719 to 3497607, translation	582	1.2e-58	0.665	0	0	0	0	0	0	NA	NA	NA	nsr
1115	Phypoly_transcript_01447	DDB_G0271610	521..2194	2	1694	1104..1644		|DNA coding sequence|gene: DDB_G0271610 on chromosome: 2 position 488534 to 493615, translation	709	2.4e-68	0.318	0	0	0	0	0	0	NA	NA	NA	nsr
1116	Phypoly_transcript_01448											0	0	0	0	0	0	NA	NA	NA	nsr
1117	Phypoly_transcript_01449											0	0	0	0	0	0	NA	NA	NA	nsr
1118	Phypoly_transcript_01450											0	0	0	0	0	0	NA	NA	NA	nsr
1119	Phypoly_transcript_01452											0	0	0	0	0	0	NA	NA	NA	nsr
1120	Phypoly_transcript_01453	DDB_G0291986	189..3041	-3	1008	55..996		|DNA coding sequence|gene: xpo7 on chromosome: 6 position 1213027 to 1216562, translation	1520	1.2e-156	0.352	0	0	0	0	0	0	NA	NA	NA	nsr
1121	Phypoly_transcript_01454											0	0	0	0	0	0	NA	NA	NA	nsr
1122	Phypoly_transcript_01455	DDB_G0277733	185..3337	2	1073	15..1070		|DNA coding sequence|gene: valS1 on chromosome: 2 position 8402743 to 8406060, translation	2706	2.4e-295	0.5	0	0	0	0	0	0	NA	NA	NA	nsr
1123	Phypoly_transcript_01458	DDB_G0269626	1776..2732	3	1562	1011..1348		|DNA coding sequence|gene: forE on chromosome: 1 position 3176439 to 3181124, translation	195	3.3e-12	0.214	0	0	0	0	0	0	NA	NA	NA	nsr
1124	Phypoly_transcript_01459	DDB_G0291650	113..3340	2	1068	4..1061		|DNA coding sequence|gene: DDB_G0291650 on chromosome: 6 position 82693 to 86689, translation	863	5.2e-87	0.249	0	0	0	0	0	0	NA	NA	NA	nsr
1125	Phypoly_transcript_01461											0	0	0	0	0	0	NA	NA	NA	nsr
1126	Phypoly_transcript_01462	DDB_G0276423	419..1522	2	1115	1..366		|DNA coding sequence|gene: hira on chromosome: 2 position 6881531 to 6885323, translation	829	3.3e-102	0.419	0	0	0	0	0	0	NA	NA	NA	nsr
1127	Phypoly_transcript_01463	DDB_G0275733	571..1443	1	2074	940..1251		|DNA coding sequence|gene: med26 on chromosome: 2 position 5914994 to 5922255, translation	242	1.3e-18	0.274	0	0	0	0	0	0	NA	NA	NA	nsr
1128	Phypoly_transcript_01464	DDB_G0270880	2209..3423	1	1721	683..1078		|DNA coding sequence|gene: gflC on chromosome: 1 position 2933712 to 2938961, translation	238	1.5e-16	0.227	0	0	0	0	0	0	NA	NA	NA	nsr
1129	Phypoly_transcript_01465	DDB_G0280777	232..1032	1	1824	1131..1393		|DNA coding sequence|gene: DDB_G0280777 on chromosome: 3 position 3729649 to 3735545, translation	514	5e-46	0.427	0	0	0	0	0	0	NA	NA	NA	nsr
1130	Phypoly_transcript_01466	DDB_G0271670	4377..5246	3	375	53..343		|DNA coding sequence|gene: lsr1 on chromosome: 2 position 820254 to 821485, translation	225	6.1e-16	0.21	1.38437	0.00902299	232.177	0.530168	-2.61118	0.0474008	pentatricopeptide repeat-containing protein at1g06580	Q9SHK2	PPR17_ARATH	0-10h
1131	Phypoly_transcript_01468	DDB_G0267516	629..1861	-3	1452	805..1240		|DNA coding sequence|gene: dhx57 on chromosome: 1 position 263217 to 267660, translation	647	5.8e-65	0.349	0	0	0	0	0	0	NA	NA	NA	nsr
1132	Phypoly_transcript_01469											0	0	0	0	0	0	NA	NA	NA	nsr
1133	Phypoly_transcript_01472	DDB_G0287721	3348..3752	-1	347	43..192		|DNA coding sequence|gene: DDB_G0287721 on chromosome: 5 position 600318 to 601358, translation	158	7.9e-19	0.322	0	0	0	0	0	0	NA	NA	NA	nsr
1134	Phypoly_transcript_01473	DDB_G0284577	118..1428	-3	580	85..528		|DNA coding sequence|gene: DDB_G0284577 on chromosome: 4 position 2176004 to 2178172, translation	418	1.4e-37	0.282	0	0	0	0	0	0	NA	NA	NA	nsr
1135	Phypoly_transcript_01474	DDB_G0281557	1552..2607	1	1289	740..1107		|DNA coding sequence|gene: drkD on chromosome: 3 position 4777368 to 4781526, translation	1060	4.2e-181	0.6	0	0	0	0	0	0	NA	NA	NA	nsr
1136	Phypoly_transcript_01475	DDB_G0282025	1495..1722	1	684	184..252		|DNA coding sequence|gene: DDB_G0282025 on chromosome: 3 position 5253354 to 5255651, translation	119	0.00044	0.447	0	0	0	0	0	0	NA	NA	NA	nsr
1137	Phypoly_transcript_01477	DDB_G0268410	2167..2472	1	1386	1094..1196		|DNA coding sequence|gene: drnB on chromosome: 1 position 1225333 to 1229934, translation	132	4.5e-05	0.311	0	0	0	0	0	0	NA	NA	NA	nsr
1138	Phypoly_transcript_01478	DDB_G0274019	111..2072	-1	662	3..656		|DNA coding sequence|gene: tkt-2 on chromosome: 2 position 3671700 to 3673811, translation	2187	2.6e-227	0.65	2.07531	0.00289045	11360.9	0.69661	-2.97915	0.0203544	transketolase	A6YB01	TKT_PHYPO	0-10h
1139	Phypoly_transcript_01479	DDB_G0287943	96..503	3	648	305..439		|DNA coding sequence|gene: DDB_G0287943 on chromosome: 5 position 852371 to 855943, translation	133	1.4e-05	0.299	-2.73433	4.37684e-08	1006.78	0.499428	5.47493	2.30272e-06	calpain-type cysteine protease dek1	Q8RVL1	DEK1_MAIZE	0-10h
1140	Phypoly_transcript_01480	DDB_G0273481	252..542	3	675	477..572		|DNA coding sequence|gene: DDB_G0273481 on chromosome: 2 position 2951458 to 2953693, translation	142	1.5e-06	0.357	0	0	0	0	0	0	NA	NA	NA	nsr
1141	Phypoly_transcript_01481	DDB_G0280319	279..3230	3	1043	40..1037		|DNA coding sequence|gene: glud2 on chromosome: 3 position 3249762 to 3253025, translation	2939	0	0.584	2.33716	2.73085e-05	1514.77	0.557153	-4.19482	0.000522553	glutamate dehydrogenase 2	Q54VI3	GLUD2_DICDI	0-10h
1142	Phypoly_transcript_01482	DDB_G0277341	2754..2918	3	915	58..109		|DNA coding sequence|gene: DDB_G0277341 on chromosome: 2 position 7779263 to 7782556, translation	149	4.1e-07	0.473	0	0	0	0	0	0	NA	NA	NA	nsr
1143	Phypoly_transcript_01483	DDB_G0277861	1001..2578	2	1116	243..759		|DNA coding sequence|gene: patA on chromosome: 3 position 364618 to 368104, translation	1428	1.7e-245	0.584	0	0	0	0	0	0	NA	NA	NA	nsr
1144	Phypoly_transcript_01484	DDB_G0292130	1093..2028	1	1260	527..840		|DNA coding sequence|gene: blm on chromosome: 6 position 1240457 to 1244236, translation	435	9e-38	0.339	0	0	0	0	0	0	NA	NA	NA	nsr
1145	Phypoly_transcript_01485											-1.53858	0.00522628	54.815	0.550922	2.79275	0.0316334	protein	Q167Z6	TOLB_ROSDO	0-10h
1146	Phypoly_transcript_01486											0	0	0	0	0	0	NA	NA	NA	nsr
1147	Phypoly_transcript_01487	DDB_G0280537	252..587	3	275	31..139		|DNA coding sequence|gene: wacA on chromosome: 3 position 3567052 to 3567876, translation	162	1.3e-09	0.348	0	0	0	0	0	0	NA	NA	NA	nsr
1148	Phypoly_transcript_01488	DDB_G0281163	1029..1952	3	905	50..369		|DNA coding sequence|gene: cog2 on chromosome: 3 position 4125474 to 4128500, translation	334	1.1e-41	0.285	0	0	0	0	0	0	NA	NA	NA	nsr
1149	Phypoly_transcript_01489											0	0	0	0	0	0	NA	NA	NA	nsr
1150	Phypoly_transcript_01490	DDB_G0275731	450..1052	-1	1386	354..554		|DNA coding sequence|gene: iqgD on chromosome: 2 position 5940660 to 5945217, translation	237	2.5e-16	0.367	0	0	0	0	0	0	NA	NA	NA	nsr
1151	Phypoly_transcript_01492	DDB_G0282817	249..2096	3	1059	63..673		|DNA coding sequence|gene: patB on chromosome: 3 position 6309404 to 6312689, translation	1149	1.2e-205	0.43	0	0	0	0	0	0	NA	NA	NA	nsr
1152	Phypoly_transcript_01494	DDB_G0267556	1430..2260	2	1160	531..809		|DNA coding sequence|gene: DDB_G0267556 on chromosome: 1 position 327145 to 330624, translation	691	7.3e-117	0.491	0	0	0	0	0	0	NA	NA	NA	nsr
1153	Phypoly_transcript_01495	DDB_G0278895	1681..2331	1	1314	577..790		|DNA coding sequence|gene: cldA on chromosome: 3 position 1348299 to 1352374, translation	542	2.7e-115	0.543	0	0	0	0	0	0	NA	NA	NA	nsr
1154	Phypoly_transcript_01499	DDB_G0267376	188..1069	-1	2124	1532..1826		|DNA coding sequence|gene: acrA on chromosome: 1 position 1738891 to 1745341, translation	774	4.5e-76	0.544	0	0	0	0	0	0	NA	NA	NA	nsr
1155	Phypoly_transcript_01500	DDB_G0281427	1916..2749	-2	1392	262..541		|DNA coding sequence|gene: DDB_G0281427 on chromosome: 3 position 4470521 to 4474783, translation	653	8.3e-162	0.48	0.946556	0.024583	680.837	0.421086	-2.24789	0.0975226	polyphosphoinositide phosphatase	Q91WF7	FIG4_MOUSE	0-10h
1156	Phypoly_transcript_01502	DDB_G0287577	139..2025	1	1088	7..633		|DNA coding sequence|gene: manG on chromosome: 5 position 413359 to 416933, translation	1738	1.2e-260	0.516	0	0	0	0	0	0	NA	NA	NA	nsr
1157	Phypoly_transcript_01504	DDB_G0277151	2762..3337	2	485	295..485		|DNA coding sequence|gene: DDB_G0277151 on chromosome: 2 position 7889956 to 7891526, translation	394	3.2e-36	0.404	0	0	0	0	0	0	NA	NA	NA	nsr
1158	Phypoly_transcript_01505	DDB_G0276383	2344..3165	1	2027	1691..1980		|DNA coding sequence|gene: DDB_G0276383 on chromosome: 2 position 6735925 to 6742325, translation	340	3.4e-27	0.312	0	0	0	0	0	0	NA	NA	NA	nsr
1159	Phypoly_transcript_01506											0	0	0	0	0	0	NA	NA	NA	nsr
1160	Phypoly_transcript_01508	DDB_G0282299	1830..2846	3	836	389..716		|DNA coding sequence|gene: DDB_G0282299 on chromosome: 3 position 5607244 to 5609831, translation	514	6.2e-47	0.341	0	0	0	0	0	0	NA	NA	NA	nsr
1161	Phypoly_transcript_01510											0	0	0	0	0	0	NA	NA	NA	nsr
1162	Phypoly_transcript_01511											1.92692	0.000525982	199.543	0.555764	-3.46716	0.0180005	NA	NA	NA	6-10h
1163	Phypoly_transcript_01512											0	0	0	0	0	0	NA	NA	NA	nsr
1164	Phypoly_transcript_01513											0	0	0	0	0	0	NA	NA	NA	nsr
1165	Phypoly_transcript_01516	DDB_G0267514	253..1089	1	917	652..915		|DNA coding sequence|gene: DDB_G0267514 on chromosome: 1 position 259066 to 261816, translation	336	2.7e-27	0.31	0	0	0	0	0	0	NA	NA	NA	nsr
1166	Phypoly_transcript_01517											0	0	0	0	0	0	NA	NA	NA	nsr
1167	Phypoly_transcript_01518											2.01029	0.00026193	425.87	0.55072	-3.6503	0.013371	zinc metalloproteinase-disintegrin-like catroriarin	A2CJE4	VM3C_CROAT	0-6h
1168	Phypoly_transcript_01519	DDB_G0281503	903..2828	-2	1120	219..872		|DNA coding sequence|gene: DDB_G0281503 on chromosome: 3 position 4637514 to 4640951, translation	695	1.7e-68	0.347	0	0	0	0	0	0	NA	NA	NA	nsr
1169	Phypoly_transcript_01520	DDB_G0282927	1243..1911	1	1710	833..1060		|DNA coding sequence|gene: dhkL on chromosome: 4 position 127874 to 133086, translation	308	7.7e-24	0.294	6.80064	8.56724e-22	1542.68	0.708927	-9.59286	8.16524e-19	hybrid signal transduction histidine kinase l	Q54RP6	DHKL_DICDI	0-10h
1170	Phypoly_transcript_01522	DDB_G0283909	1556..2326	2	814	451..707		|DNA coding sequence|gene: spc98 on chromosome: 4 position 1376667 to 1379177, translation	616	3.9e-115	0.473	0	0	0	0	0	0	NA	NA	NA	nsr
1171	Phypoly_transcript_01523	DDB_G0288679	168..3086	3	1006	6..977		|DNA coding sequence|gene: myoE on chromosome: 5 position 1829072 to 1832587, translation	2863	6.1e-299	0.58	0	0	0	0	0	0	NA	NA	NA	nsr
1172	Phypoly_transcript_01525											0	0	0	0	0	0	NA	NA	NA	nsr
1173	Phypoly_transcript_01527											1.55394	0.0149058	115.429	0.638258	-2.43466	0.0681237	NA	NA	NA	0-10h
1174	Phypoly_transcript_01528	DDB_G0276369	81..2762	3	991	4..883		|DNA coding sequence|gene: kif5 on chromosome: 2 position 6648064 to 6651339, translation	1006	3.6e-102	0.317	1.61211	0.00194476	273.798	0.52028	-3.09854	0.0150833	kinesin-related protein 5	Q8T135	KIF5_DICDI	0-10h
1175	Phypoly_transcript_01529	DDB_G0283205	351..2765	3	894	10..791		|DNA coding sequence|gene: top1 on chromosome: 4 position 416900 to 419809, translation	1300	4.8e-167	0.381	0	0	0	0	0	0	NA	NA	NA	nsr
1176	Phypoly_transcript_01531	DDB_G0291306	112..3252	-2	1058	2..1049		|DNA coding sequence|gene: xpo1 on chromosome: 6 position 102439 to 105968, translation	2634	1.1e-274	0.513	0	0	0	0	0	0	NA	NA	NA	nsr
1177	Phypoly_transcript_01532	DDB_G0286311	2938..3195	1	1474	315..401		|DNA coding sequence|gene: DDB_G0286311 on chromosome: 4 position 4337464 to 4342099, translation	174	1.4e-09	0.432	0	0	0	0	0	0	NA	NA	NA	nsr
1178	Phypoly_transcript_01533	DDB_G0271670	19..882	1	375	60..347		|DNA coding sequence|gene: lsr1 on chromosome: 2 position 820254 to 821485, translation	194	8.7e-13	0.312	-1.48053	0.0217512	62.8648	0.645202	2.29468	0.0892228	dna (cytosine-5)-methyltransferase 1	Q9AXT8	CMT1_MAIZE	0-10h
1179	Phypoly_transcript_01534	DDB_G0275073	346..1344	1	570	116..460		|DNA coding sequence|gene: pwp1 on chromosome: 2 position 5128411 to 5130120, translation	711	6.7e-71	0.42	0	0	0	0	0	0	NA	NA	NA	nsr
1180	Phypoly_transcript_01535	DDB_G0284845	1829..3259	2	1216	727..1204		|DNA coding sequence|gene: gxcC on chromosome: 4 position 2552011 to 2555903, translation	646	3.1e-61	0.312	-2.9764	1.07669e-06	196.682	0.610284	4.87708	3.62506e-05	guanine exchange factor for rac 30	Q1ZXH8	GXCDD_DICDI	0-10h
1181	Phypoly_transcript_01536	DDB_G0278779	1443..2372	3	772	145..466		|DNA coding sequence|gene: aco2 on chromosome: 3 position 1168705 to 1171255, translation	266	4.7e-23	0.297	0	0	0	0	0	0	NA	NA	NA	nsr
1182	Phypoly_transcript_01539											0	0	0	0	0	0	NA	NA	NA	nsr
1183	Phypoly_transcript_01540											0	0	0	0	0	0	NA	NA	NA	nsr
1184	Phypoly_transcript_01542	DDB_G0276443	220..906	1	1307	302..524		|DNA coding sequence|gene: usp7 on chromosome: 2 position 6959828 to 6964465, translation	348	1.5e-35	0.362	0	0	0	0	0	0	NA	NA	NA	nsr
1185	Phypoly_transcript_01544	DDB_G0290179	1235..3085	2	721	98..719		|DNA coding sequence|gene: ube3a on chromosome: 5 position 3742663 to 3745923, translation	758	7e-76	0.303	0	0	0	0	0	0	NA	NA	NA	nsr
1186	Phypoly_transcript_01546	DDB_G0294631	2513..3262	2	255	1..255		|DNA coding sequence|gene: DDB_G0294631 on chromosome: 4 position 4158602 to 4159795, translation	634	3.3e-62	0.496	0	0	0	0	0	0	NA	NA	NA	nsr
1187	Phypoly_transcript_01547	DDB_G0275679	161..3175	2	1174	143..1138		|DNA coding sequence|gene: gxcJJ on chromosome: 2 position 5709701 to 5714246, translation	900	6.2e-91	0.264	0	0	0	0	0	0	NA	NA	NA	nsr
1188	Phypoly_transcript_01548	DDB_G0292206	590..2167	2	1011	44..567		|DNA coding sequence|gene: manA on chromosome: 6 position 1355092 to 1358264, translation	737	1.2e-72	0.349	-4.58003	1.83152e-09	302.285	0.761804	6.01209	1.37115e-07	lysosomal alpha-mannosidase	P34098	MANA_DICDI	0-10h
1189	Phypoly_transcript_01549											0	0	0	0	0	0	NA	NA	NA	nsr
1190	Phypoly_transcript_01554											0	0	0	0	0	0	NA	NA	NA	nsr
1191	Phypoly_transcript_01555											0	0	0	0	0	0	NA	NA	NA	nsr
1192	Phypoly_transcript_01556	DDB_G0280967	337..3534	-2	1194	1..1043		|DNA coding sequence|gene: kif3 on chromosome: 3 position 4109358 to 4113107, translation	1542	5.8e-159	0.375	3.0336	1.92916e-06	385.203	0.637215	-4.76071	5.92374e-05	kinesin-related protein 3	Q54UC9	KIF3_DICDI	0-10h
1193	Phypoly_transcript_01557	DDB_G0285655	1557..3137	-3	1134	48..593		|DNA coding sequence|gene: DDB_G0285655 on chromosome: 4 position 3547353 to 3550847, translation	825	6.8e-93	0.333	0	0	0	0	0	0	NA	NA	NA	nsr
1194	Phypoly_transcript_01559	DDB_G0282489	1105..2223	1	942	319..714		|DNA coding sequence|gene: mhkD on chromosome: 3 position 5835955 to 5838780, translation	622	5.5e-59	0.357	2.33458	0.00454874	927.349	0.822799	-2.83737	0.0628157	myosin heavy chain kinase d	Q54SF9	MHCKD_DICDI	6-10h
1195	Phypoly_transcript_01560	DDB_G0291063	253..507	-1	2111	1485..1575		|DNA coding sequence|gene: thoc2 on chromosome: 5 position 4908746 to 4915295, translation	197	9.9e-22	0.495	1.97578	0.00515849	219.921	0.706401	-2.79697	0.0670839	e3 ubiquitin-protein ligase uhrf1	F6UA42	UHRF1_XENTR	6-10h
1196	Phypoly_transcript_01561	DDB_G0271610	1135..2319	1	1694	1211..1588		|DNA coding sequence|gene: DDB_G0271610 on chromosome: 2 position 488534 to 493615, translation	677	1.1e-63	0.363	0.93891	0.0175313	184.996	0.395269	-2.37537	0.0766723	myotubularin-related protein 2	A6QLT2	MTMR2_BOVIN	0-10h
1197	Phypoly_transcript_01562	DDB_G0284501	2076..3098	3	1171	710..1058		|DNA coding sequence|gene: gxcQ on chromosome: 4 position 2058245 to 2061757, translation	289	4.1e-30	0.267	0	0	0	0	0	0	NA	NA	NA	nsr
1198	Phypoly_transcript_01563	DDB_G0268548	119..2224	-1	1383	682..1375		|DNA coding sequence|gene: pikF on chromosome: 1 position 1099622 to 1104015, translation	1184	5e-121	0.376	0	0	0	0	0	0	NA	NA	NA	nsr
1199	Phypoly_transcript_01565	DDB_G0267590	1746..2711	-2	462	141..462		|DNA coding sequence|gene: DDB_G0267590 on chromosome: 1 position 381029 to 382632, translation	623	6.8e-61	0.426	0	0	0	0	0	0	NA	NA	NA	nsr
1200	Phypoly_transcript_01566											-4.40359	5.71807e-09	1245.9	0.756007	5.8248	3.80897e-07	NA	NA	NA	0-10h
1201	Phypoly_transcript_01569											-2.85945	9.41432e-05	422.986	0.732214	3.90521	0.00143385	NA	NA	NA	0-10h
1202	Phypoly_transcript_01570	DDB_G0273501	116..3073	2	990	7..988		|DNA coding sequence|gene: ap2a1-2 on chromosome: 2 position 3027162 to 3030844, translation	2492	1.2e-259	0.535	0	0	0	0	0	0	NA	NA	NA	nsr
1203	Phypoly_transcript_01571	DDB_G0268638	788..2626	2	1149	465..1088		|DNA coding sequence|gene: dstB on chromosome: 1 position 1834587 to 1838131, translation	1032	2.3e-135	0.385	0	0	0	0	0	0	NA	NA	NA	nsr
1204	Phypoly_transcript_01572	DDB_G0295485	1044..2183	3	1692	401..758		|DNA coding sequence|gene: DDB_G0295485 on chromosome: 4 position 3666930 to 3672240, translation	308	7.4e-24	0.282	0	0	0	0	0	0	NA	NA	NA	nsr
1205	Phypoly_transcript_01575											0	0	0	0	0	0	NA	NA	NA	nsr
1206	Phypoly_transcript_01576	DDB_G0284969	574..960	1	588	417..539		|DNA coding sequence|gene: DDB_G0284969 on chromosome: 4 position 2719814 to 2721577, translation	123	0.00014	0.271	0	0	0	0	0	0	NA	NA	NA	nsr
1207	Phypoly_transcript_01577											0	0	0	0	0	0	NA	NA	NA	nsr
1208	Phypoly_transcript_01578	DDB_G0273481	298..825	1	675	483..657		|DNA coding sequence|gene: DDB_G0273481 on chromosome: 2 position 2951458 to 2953693, translation	148	3.5e-07	0.232	-1.65809	0.00352891	223.969	0.568331	2.91746	0.0235065	dna ligase	P44121	DNLI_HAEIN	0-10h
1209	Phypoly_transcript_01579	DDB_G0272206	571..2028	1	1780	936..1424		|DNA coding sequence|gene: DDB_G0272206 on chromosome: 2 position 1658418 to 1663847, translation	643	4.1e-60	0.329	-1.60726	0.00235265	180.952	0.528413	3.04168	0.0174026	protein clueless	B4JW99	CLU_DROGR	0-10h
1210	Phypoly_transcript_01580	DDB_G0287459	887..2587	-1	987	22..587		|DNA coding sequence|gene: secG on chromosome: 5 position 318028 to 320988, translation	540	3.1e-49	0.281	0	0	0	0	0	0	NA	NA	NA	nsr
1211	Phypoly_transcript_01581	DDB_G0280205	1717..2388	-2	836	57..284		|DNA coding sequence|gene: DDB_G0280205 on chromosome: 3 position 3106631 to 3109388, translation	224	2.5e-18	0.297	2.22891	0.00266905	46.6337	0.742109	-3.00349	0.0472276	clip-associated protein	Q8RWY6	CLASP_ARATH	6-10h
1212	Phypoly_transcript_01584	DDB_G0274889	1079..1486	2	1166	820..964		|DNA coding sequence|gene: gxcX on chromosome: 2 position 4349111 to 4352710, translation	149	5.1e-07	0.336	-2.70571	0.000175457	560.065	0.721145	3.75196	0.00235782	NA	NA	NA	0-10h
1213	Phypoly_transcript_01585	DDB_G0277883	1268..2281	2	2063	1227..1567		|DNA coding sequence|gene: dhkJ on chromosome: 3 position 102264 to 108452, translation	404	4.2e-48	0.328	0	0	0	0	0	0	NA	NA	NA	nsr
1214	Phypoly_transcript_01586											0	0	0	0	0	0	NA	NA	NA	nsr
1215	Phypoly_transcript_01587	DDB_G0287661	521..2368	-2	1132	406..1016		|DNA coding sequence|gene: spt5 on chromosome: 5 position 473577 to 477073, translation	1035	3.1e-105	0.385	0	0	0	0	0	0	NA	NA	NA	nsr
1216	Phypoly_transcript_01588	DDB_G0282409	601..1362	1	1209	128..376		|DNA coding sequence|gene: DDB_G0282409 on chromosome: 3 position 5714264 to 5717976, translation	221	2.8e-26	0.265	0	0	0	0	0	0	NA	NA	NA	nsr
1217	Phypoly_transcript_01589	DDB_G0277051	1591..1956	1	633	275..396		|DNA coding sequence|gene: DDB_G0277051 on chromosome: 2 position 7358123 to 7360021, translation	280	1.4e-21	0.426	0	0	0	0	0	0	NA	NA	NA	nsr
1218	Phypoly_transcript_01590	DDB_G0288127	358..3276	1	1014	38..1006		|DNA coding sequence|gene: ogdh on chromosome: 5 position 1102242 to 1105954, translation	3093	0	0.607	0	0	0	0	0	0	NA	NA	NA	nsr
1219	Phypoly_transcript_01591	DDB_G0279265	67..708	1	229	11..224		|DNA coding sequence|gene: DDB_G0279265 on chromosome: 3 position 1859879 to 1860764, translation	642	4.1e-63	0.607	0	0	0	0	0	0	NA	NA	NA	nsr
1220	Phypoly_transcript_01595	DDB_G0291438	779..2719	-1	1279	286..935		|DNA coding sequence|gene: nol6 on chromosome: 6 position 304287 to 308310, translation	401	4.2e-34	0.233	0	0	0	0	0	0	NA	NA	NA	nsr
1221	Phypoly_transcript_01596											0	0	0	0	0	0	NA	NA	NA	nsr
1222	Phypoly_transcript_01597	DDB_G0302588	2358..2864	3	3567	2660..2820		|DNA coding sequence|gene: DDB_G0302588 on chromosome: 1 position 1056562 to 1067586, translation	134	7.4e-05	0.257	0	0	0	0	0	0	NA	NA	NA	nsr
1223	Phypoly_transcript_01598	DDB_G0279343	191..1072	2	385	94..380		|DNA coding sequence|gene: aurK on chromosome: 3 position 1959552 to 1961164, translation	343	9.8e-31	0.308	0	0	0	0	0	0	NA	NA	NA	nsr
1224	Phypoly_transcript_01599	DDB_G0269860	4247..7318	2	1066	12..1026		|DNA coding sequence|gene: DDB_G0269860 on chromosome: 1 position 3747132 to 3750705, translation	1362	6.8e-139	0.32	0	0	0	0	0	0	NA	NA	NA	nsr
1225	Phypoly_transcript_01600	DDB_G0293916	177..899	3	1170	20..266		|DNA coding sequence|gene: DDB_G0293916 on chromosome: 6 position 3471747 to 3475867, translation	306	2.3e-45	0.282	0	0	0	0	0	0	NA	NA	NA	nsr
1226	Phypoly_transcript_01601											-2.19458	1.95505e-05	250.438	0.513957	4.26996	0.000400381	NA	NA	NA	0-10h
1227	Phypoly_transcript_01602											0	0	0	0	0	0	NA	NA	NA	nsr
1228	Phypoly_transcript_01603	DDB_G0279659	103..1830	1	922	6..574		|DNA coding sequence|gene: snd1 on chromosome: 3 position 2397433 to 2400394, translation	804	1.9e-137	0.368	0	0	0	0	0	0	NA	NA	NA	nsr
1229	Phypoly_transcript_01604	DDB_G0279091	240..1169	3	1334	252..569		|DNA coding sequence|gene: DDB_G0279091 on chromosome: 3 position 1608785 to 1613036, translation	163	3.3e-08	0.232	0	0	0	0	0	0	NA	NA	NA	nsr
1230	Phypoly_transcript_01605	DDB_G0291303	404..1180	2	1155	160..421		|DNA coding sequence|gene: frmA on chromosome: 6 position 93960 to 97507, translation	684	1.7e-175	0.517	0	0	0	0	0	0	NA	NA	NA	nsr
1231	Phypoly_transcript_01606	DDB_G0270272	1258..3222	1	1018	359..1017		|DNA coding sequence|gene: uae1 on chromosome: 1 position 4544769 to 4548249, translation	2028	3.3e-289	0.599	1.14409	0.00117257	2322.11	0.352518	-3.24547	0.0102095	ubiquitin-like modifier-activating enzyme 1	Q55C16	UBA1_DICDI	0-10h
1232	Phypoly_transcript_01607	DDB_G0278703	1930..2877	1	875	370..680		|DNA coding sequence|gene: gxcII on chromosome: 3 position 1052856 to 1055569, translation	295	6.6e-23	0.249	-1.88106	2.06922e-09	837.318	0.313914	5.99228	1.52605e-07	guanine exchange factor for rac 30	Q1ZXH8	GXCDD_DICDI	0-10h
1233	Phypoly_transcript_01608	DDB_G0274003	65..1438	2	1109	3..470		|DNA coding sequence|gene: ap3b-2 on chromosome: 2 position 3652959 to 3656891, translation	1244	1.2e-148	0.547	0	0	0	0	0	0	NA	NA	NA	nsr
1234	Phypoly_transcript_01609	DDB_G0275169	1817..3217	-2	1291	53..502		|DNA coding sequence|gene: DDB_G0275169 on chromosome: 2 position 5084018 to 5088290, translation	336	8.2e-27	0.246	2.95156	0.000135895	115.881	0.773565	-3.81552	0.00782394	calcium-activated potassium channel subunit alpha-1	Q8AYS8	KCMA1_CHICK	6-10h
1235	Phypoly_transcript_01610	DDB_G0288977	1016..2185	-3	818	129..506		|DNA coding sequence|gene: iqgC on chromosome: 5 position 2198403 to 2201058, translation	448	1.2e-39	0.285	-1.06551	0.0233021	110.299	0.46971	2.26845	0.0938091	ras gtpase-activating-like protein rgaa	Q54K32	RGAA_DICDI	0-10h
1236	Phypoly_transcript_01611	DDB_G0276695	279..998	3	647	135..396		|DNA coding sequence|gene: DDB_G0276695 on chromosome: 2 position 7141543 to 7143483, translation	189	1.1e-11	0.255	0	0	0	0	0	0	NA	NA	NA	nsr
1237	Phypoly_transcript_01614	DDB_G0277915	1282..2445	-1	825	425..815		|DNA coding sequence|gene: gefI on chromosome: 3 position 332007 to 334836, translation	370	4.7e-31	0.273	-1.68841	0.0109324	16.8891	0.663461	2.54485	0.0544421	ras guanine nucleotide exchange factor i	Q8IS15	GEFI_DICDI	0-10h
1238	Phypoly_transcript_01620											0	0	0	0	0	0	NA	NA	NA	nsr
1239	Phypoly_transcript_01621	DDB_G0273543	2613..2870	-1	675	480..567		|DNA coding sequence|gene: DDB_G0273543 on chromosome: 2 position 3078093 to 3080328, translation	131	2.6e-05	0.411	0	0	0	0	0	0	NA	NA	NA	nsr
1240	Phypoly_transcript_01622	DDB_G0282941	165..1967	3	609	6..604		|DNA coding sequence|gene: DDB_G0282941 on chromosome: 4 position 24418 to 26871, translation	1113	1.7e-113	0.408	0	0	0	0	0	0	NA	NA	NA	nsr
1241	Phypoly_transcript_01623	DDB_G0273543	204..431	3	675	483..557		|DNA coding sequence|gene: DDB_G0273543 on chromosome: 2 position 3078093 to 3080328, translation	139	3.9e-06	0.416	0	0	0	0	0	0	NA	NA	NA	nsr
1242	Phypoly_transcript_01624	DDB_G0271670	116..1036	2	375	68..374		|DNA coding sequence|gene: lsr1 on chromosome: 2 position 820254 to 821485, translation	403	3.9e-37	0.384	0	0	0	0	0	0	NA	NA	NA	nsr
1243	Phypoly_transcript_01626	DDB_G0269898	552..2264	3	943	165..743		|DNA coding sequence|gene: DDB_G0269898 on chromosome: 1 position 3820454 to 3823469, translation	711	6.7e-71	0.334	0	0	0	0	0	0	NA	NA	NA	nsr
1244	Phypoly_transcript_01627	DDB_G0285815	197..1537	2	1239	12..474		|DNA coding sequence|gene: gpt1 on chromosome: 4 position 3691117 to 3695040, translation	1352	2.2e-157	0.546	0	0	0	0	0	0	NA	NA	NA	nsr
1245	Phypoly_transcript_01628	DDB_G0281031	788..1708	-1	1270	324..639		|DNA coding sequence|gene: pldA on chromosome: 3 position 3951371 to 3955510, translation	388	4e-44	0.329	0	0	0	0	0	0	NA	NA	NA	nsr
1246	Phypoly_transcript_01629											0	0	0	0	0	0	NA	NA	NA	nsr
1247	Phypoly_transcript_01630	DDB_G0274557	476..640	-3	234	154..208		|DNA coding sequence|gene: DDB_G0274557 on chromosome: 2 position 4163363 to 4164152, translation	236	2.9e-19	0.618	0	0	0	0	0	0	NA	NA	NA	nsr
1248	Phypoly_transcript_01633											0	0	0	0	0	0	NA	NA	NA	nsr
1249	Phypoly_transcript_01634											0	0	0	0	0	0	NA	NA	NA	nsr
1250	Phypoly_transcript_01635	DDB_G0288915	278..1918	-1	1187	549..1089		|DNA coding sequence|gene: DDB_G0288915 on chromosome: 5 position 2114788 to 2118427, translation	186	5.8e-11	0.222	-3.4822	1.55644e-06	1149.66	0.724876	4.80385	4.93203e-05	dna ligase 3	P49916	DNLI3_HUMAN	0-10h
1251	Phypoly_transcript_01636	DDB_G0281687	1502..1876	2	952	168..294		|DNA coding sequence|gene: DDB_G0281687 on chromosome: 3 position 4813506 to 4816440, translation	418	6.2e-66	0.586	0.859174	0.0108043	836.641	0.337068	-2.54897	0.0539887	u2 snrnp-associated surp motif-containing protein	O15042	SR140_HUMAN	0-10h
1252	Phypoly_transcript_01637	DDB_G0284489	1272..2861	3	909	157..688		|DNA coding sequence|gene: pdkB on chromosome: 4 position 2038480 to 2041297, translation	630	2.4e-60	0.306	0	0	0	0	0	0	NA	NA	NA	nsr
1253	Phypoly_transcript_01638	DDB_G0293264	3580..4287	-3	749	459..701		|DNA coding sequence|gene: pex14 on chromosome: 6 position 2607099 to 2609345, translation	167	5.2e-09	0.246	1.14486	7.00205e-05	285.319	0.287926	-3.97622	0.00112087	NA	NA	NA	0-10h
1254	Phypoly_transcript_01639											0	0	0	0	0	0	NA	NA	NA	nsr
1255	Phypoly_transcript_01640	DDB_G0290545	1992..2591	-3	746	406..617		|DNA coding sequence|gene: DDB_G0290545 on chromosome: 5 position 4245577 to 4247814, translation	256	7.5e-19	0.332	-3.0502	9.7248e-09	27.8037	0.531815	5.73546	6.08536e-07	f-box and fnip repeat-containing protein l60	Q5UPD4	YL060_MIMIV	0-10h
1256	Phypoly_transcript_01641	DDB_G0289601	1790..3169	2	817	352..812		|DNA coding sequence|gene: pikE on chromosome: 5 position 3005109 to 3008075, translation	873	4.5e-88	0.413	0	0	0	0	0	0	NA	NA	NA	nsr
1257	Phypoly_transcript_01642	DDB_G0271670	2096..2635	2	375	56..236		|DNA coding sequence|gene: lsr1 on chromosome: 2 position 820254 to 821485, translation	232	5.4e-17	0.326	4.56208	4.4894e-16	315.582	0.561516	-8.12457	1.4833e-13	metabotropic glutamate receptor-like protein e	Q54ET0	GRLE_DICDI	0-10h
1258	Phypoly_transcript_01643	DDB_G0277861	320..2572	2	1116	14..757		|DNA coding sequence|gene: patA on chromosome: 3 position 364618 to 368104, translation	1776	1.4e-226	0.498	-1.69231	0.00440602	203.013	0.59431	2.84753	0.0868622	calcium-transporting atpase pat1	P54678	ATC1_DICDI	0-6h
1259	Phypoly_transcript_01644	DDB_G0274939	1098..2876	-1	689	71..673		|DNA coding sequence|gene: aslB on chromosome: 2 position 4557935 to 4560218, translation	1155	6e-118	0.401	-1.88131	0.00170628	498.79	0.599696	3.1371	0.0136789	acyl- synthetase short-chain family member mitochondrial	Q14DH7	ACSS3_MOUSE	0-10h
1260	Phypoly_transcript_01646	DDB_G0290919	69..3254	-1	1132	5..1086		|DNA coding sequence|gene: smc5 on chromosome: 5 position 4745027 to 4748606, translation	1523	6e-157	0.328	0	0	0	0	0	0	NA	NA	NA	nsr
1261	Phypoly_transcript_01647											0	0	0	0	0	0	NA	NA	NA	nsr
1262	Phypoly_transcript_01648											0	0	0	0	0	0	NA	NA	NA	nsr
1263	Phypoly_transcript_01649											2.02663	0.000776417	612.148	0.602972	-3.36107	0.0277466	pentatricopeptide repeat-containing protein mitochondrial	Q9FIT7	PP442_ARATH	0-6h
1264	Phypoly_transcript_25573											0	0	0	0	0	0	NA	NA	NA	nsr
1265	Phypoly_transcript_01651	DDB_G0272354	2859..3503	-2	1755	1464..1690		|DNA coding sequence|gene: spt6 on chromosome: 2 position 1271354 to 1276784, translation	163	3.7e-08	0.307	0	0	0	0	0	0	NA	NA	NA	nsr
1266	Phypoly_transcript_01652	DDB_G0270962	915..1691	-3	3199	1081..1353		|DNA coding sequence|gene: DDB_G0270962 on chromosome: 1 position 3599415 to 3609732, translation	173	9.3e-09	0.285	0	0	0	0	0	0	NA	NA	NA	nsr
1267	Phypoly_transcript_01653	DDB_G0278755	912..1382	3	784	323..481		|DNA coding sequence|gene: gacR on chromosome: 3 position 1120346 to 1122813, translation	152	1.4e-07	0.261	0	0	0	0	0	0	NA	NA	NA	nsr
1268	Phypoly_transcript_01656	DDB_G0282471	1525..3330	1	1347	181..774		|DNA coding sequence|gene: DDB_G0282471 on chromosome: 3 position 5811380 to 5815420, translation	191	2.1e-11	0.223	0	0	0	0	0	0	NA	NA	NA	nsr
1269	Phypoly_transcript_01658	DDB_G0288923	1777..3084	1	1332	517..966		|DNA coding sequence|gene: upf1 on chromosome: 5 position 2130048 to 2134208, translation	347	3.1e-28	0.274	0	0	0	0	0	0	NA	NA	NA	nsr
1270	Phypoly_transcript_01659	DDB_G0282237	1678..2037	-3	886	1..119		|DNA coding sequence|gene: DDB_G0282237 on chromosome: 3 position 5556336 to 5559347, translation	229	8.8e-31	0.4	0	0	0	0	0	0	NA	NA	NA	nsr
1271	Phypoly_transcript_01661	DDB_G0274207	713..1744	2	1259	143..495		|DNA coding sequence|gene: DDB_G0274207 on chromosome: 2 position 4778748 to 4782720, translation	312	2.6e-38	0.263	0	0	0	0	0	0	NA	NA	NA	nsr
1272	Phypoly_transcript_01662	DDB_G0280087	1876..2496	1	1138	496..695		|DNA coding sequence|gene: gxcS on chromosome: 3 position 2911297 to 2915408, translation	205	4.9e-13	0.312	0	0	0	0	0	0	NA	NA	NA	nsr
1273	Phypoly_transcript_01663	DDB_G0287863	1632..3656	3	1930	281..950		|DNA coding sequence|gene: DDB_G0287863 on chromosome: 5 position 733543 to 739332, translation	241	1.8e-16	0.243	1.69025	0.000459728	49.8791	0.482488	-3.50319	0.00505191	NA	NA	NA	0-10h
1274	Phypoly_transcript_01664	DDB_G0282997	577..2652	1	932	178..862		|DNA coding sequence|gene: rad54 on chromosome: 4 position 118731 to 121607, translation	1247	1.1e-127	0.387	2.78819	3.05899e-08	453.897	0.503463	-5.53803	1.70522e-06	dna repair and recombination protein rad54b	Q6PFE3	RA54B_MOUSE	0-10h
1275	Phypoly_transcript_01665											0	0	0	0	0	0	NA	NA	NA	nsr
1276	Phypoly_transcript_01666											-2.82616	3.13494e-07	687.589	0.552507	5.11515	1.2611e-05	d-inositol 3-phosphate glycosyltransferase	C6WPK3	MSHA_ACTMD	0-10h
1277	Phypoly_transcript_01667											0	0	0	0	0	0	NA	NA	NA	nsr
1278	Phypoly_transcript_01669	DDB_G0277733	145..3177	1	1073	55..1067		|DNA coding sequence|gene: valS1 on chromosome: 2 position 8402743 to 8406060, translation	2341	1.3e-243	0.459	2.45424	0.000462429	131.131	0.700886	-3.50163	0.00507259	probable valine--trna cytoplasmic	Q86KU2	SYVC_DICDI	0-10h
1279	Phypoly_transcript_01670	DDB_G0272758	1212..2342	-1	938	210..581		|DNA coding sequence|gene: chtf18 on chromosome: 2 position 2108163 to 2111066, translation	524	1.1e-86	0.356	2.42	0.000506759	148.534	0.695972	-3.47716	0.0176613	chromosome transmission fidelity protein 18 homolog	Q6NU40	CTF18_XENLA	6-10h
1280	Phypoly_transcript_01671	DDB_G0273543	2345..2674	2	675	209..316		|DNA coding sequence|gene: DDB_G0273543 on chromosome: 2 position 3078093 to 3080328, translation	126	7.6e-05	0.227	0	0	0	0	0	0	NA	NA	NA	nsr
1281	Phypoly_transcript_01672											0	0	0	0	0	0	NA	NA	NA	nsr
1282	Phypoly_transcript_01673	DDB_G0279703	831..2600	3	812	74..666		|DNA coding sequence|gene: prpf4B on chromosome: 3 position 2466144 to 2468855, translation	745	1.7e-74	0.331	0	0	0	0	0	0	NA	NA	NA	nsr
1283	Phypoly_transcript_01674											-2.25706	0.00481079	35.7164	0.800534	2.81944	0.0646999	germacrene a synthase	B2J4A4	GERAS_NOSP7	6-10h
1284	Phypoly_transcript_01675	DDB_G0282237	756..1109	3	886	147..260		|DNA coding sequence|gene: DDB_G0282237 on chromosome: 3 position 5556336 to 5559347, translation	141	5.2e-06	0.353	0	0	0	0	0	0	NA	NA	NA	nsr
1285	Phypoly_transcript_01676											0	0	0	0	0	0	NA	NA	NA	nsr
1286	Phypoly_transcript_01679	DDB_G0289719	1926..3305	3	1420	391..847		|DNA coding sequence|gene: DDB_G0289719 on chromosome: 5 position 3159163 to 3163422, translation	288	7.3e-22	0.244	0	0	0	0	0	0	NA	NA	NA	nsr
1287	Phypoly_transcript_01680	DDB_G0284539	336..791	-1	999	738..897		|DNA coding sequence|gene: DDB_G0284539 on chromosome: 4 position 2152696 to 2155778, translation	241	5.4e-17	0.356	0	0	0	0	0	0	NA	NA	NA	nsr
1288	Phypoly_transcript_01682											0	0	0	0	0	0	NA	NA	NA	nsr
1289	Phypoly_transcript_01683											0	0	0	0	0	0	NA	NA	NA	nsr
1290	Phypoly_transcript_01684	DDB_G0287351	718..2007	-3	1462	805..1246		|DNA coding sequence|gene: dhx37 on chromosome: 5 position 165026 to 169507, translation	918	2.3e-179	0.449	0	0	0	0	0	0	NA	NA	NA	nsr
1291	Phypoly_transcript_01686	DDB_G0278141	2021..2974	2	953	635..952		|DNA coding sequence|gene: vps11 on chromosome: 3 position 343671 to 346615, translation	931	5.6e-249	0.558	0	0	0	0	0	0	NA	NA	NA	nsr
1292	Phypoly_transcript_01687	DDB_G0273675	1030..2400	1	1281	527..995		|DNA coding sequence|gene: DDB_G0273675 on chromosome: 2 position 3262518 to 3266430, translation	909	1.8e-150	0.434	0	0	0	0	0	0	NA	NA	NA	nsr
1293	Phypoly_transcript_01688	DDB_G0279193	2423..3022	2	1728	1507..1717		|DNA coding sequence|gene: rpb1 on chromosome: 3 position 1783778 to 1789076, translation	594	6.1e-55	0.573	0	0	0	0	0	0	NA	NA	NA	nsr
1294	Phypoly_transcript_01689											0	0	0	0	0	0	NA	NA	NA	nsr
1295	Phypoly_transcript_01691	DDB_G0273543	221..736	2	675	375..557		|DNA coding sequence|gene: DDB_G0273543 on chromosome: 2 position 3078093 to 3080328, translation	125	9.2e-05	0.231	2.37249	9.39473e-10	183.801	0.387702	-6.11937	7.63283e-08	dna ligase	P44121	DNLI_HAEIN	0-10h
1296	Phypoly_transcript_01692											2.06497	0.0017829	688.95	0.660959	-3.1242	0.0141015	NA	NA	NA	0-10h
1297	Phypoly_transcript_01693	DDB_G0276155	366..1295	-2	976	663..974		|DNA coding sequence|gene: spnA on chromosome: 2 position 6284187 to 6287507, translation	588	3.8e-92	0.387	-0.922757	0.0116035	714.224	0.365596	2.52398	0.0568699	protein spalten	O15743	SPNA_DICDI	0-10h
1298	Phypoly_transcript_01695	DDB_G0268868	419..2428	2	1058	1..679		|DNA coding sequence|gene: nat10 on chromosome: 1 position 2281503 to 2284779, translation	2116	8.7e-220	0.61	0	0	0	0	0	0	NA	NA	NA	nsr
1299	Phypoly_transcript_01696	DDB_G0288009	2162..3085	2	906	387..669		|DNA coding sequence|gene: DDB_G0288009 on chromosome: 5 position 970396 to 973445, translation	464	2.5e-72	0.351	0	0	0	0	0	0	NA	NA	NA	nsr
1300	Phypoly_transcript_01697	DDB_G0271670	1036..1998	1	375	36..359		|DNA coding sequence|gene: lsr1 on chromosome: 2 position 820254 to 821485, translation	198	3.3e-13	0.228	0	0	0	0	0	0	NA	NA	NA	nsr
1301	Phypoly_transcript_01698	DDB_G0267514	2040..3140	3	917	556..915		|DNA coding sequence|gene: DDB_G0267514 on chromosome: 1 position 259066 to 261816, translation	232	6.1e-22	0.261	-3.39448	0.00044896	323.17	0.967226	3.50949	0.00495566	serine threonine-protein kinase ctr1	Q05609	CTR1_ARATH	0-10h
1302	Phypoly_transcript_01699	DDB_G0285663	87..3191	-2	1152	99..1148		|DNA coding sequence|gene: DDB_G0285663 on chromosome: 4 position 3554545 to 3558120, translation	2046	2.3e-212	0.43	0	0	0	0	0	0	NA	NA	NA	nsr
1303	Phypoly_transcript_01700											-1.42817	3.51389e-05	248.049	0.345192	4.13732	0.000644516	dna ligase	P44121	DNLI_HAEIN	0-10h
1304	Phypoly_transcript_01701	DDB_G0287951	159..1352	3	1448	429..825		|DNA coding sequence|gene: DDB_G0287951 on chromosome: 5 position 876413 to 880841, translation	329	3.1e-26	0.278	-1.4904	0.0186295	333.735	0.633442	2.35286	0.0800608	NA	NA	NA	0-10h
1305	Phypoly_transcript_01702	DDB_G0280959	1476..2906	3	1158	631..1124		|DNA coding sequence|gene: DG1113 on chromosome: 3 position 4213401 to 4217074, translation	521	2e-60	0.294	0	0	0	0	0	0	NA	NA	NA	nsr
1306	Phypoly_transcript_01703	DDB_G0274177	1711..1842	1	1919	663..706		|DNA coding sequence|gene: DDB_G0274177 on chromosome: 2 position 4833721 to 4839855, translation	118	1.9e-07	0.455	1.21412	0.0115782	81.7906	0.480889	-2.52474	0.0568024	tenascin-n	Q80Z71	TENN_MOUSE	0-10h
1307	Phypoly_transcript_01705	DDB_G0281031	1853..3070	2	1270	324..744		|DNA coding sequence|gene: pldA on chromosome: 3 position 3951371 to 3955510, translation	557	6e-51	0.34	0	0	0	0	0	0	NA	NA	NA	nsr
1308	Phypoly_transcript_01706											0	0	0	0	0	0	NA	NA	NA	nsr
1309	Phypoly_transcript_01707	DDB_G0271506	157..2607	1	1067	80..889		|DNA coding sequence|gene: pitrm1 on chromosome: 2 position 455398 to 458761, translation	1512	8.8e-156	0.396	3.34835	2.95592e-06	995.704	0.716398	-4.67386	8.43866e-05	presequence mitochondrial	Q28BR5	PREP_XENTR	0-10h
1310	Phypoly_transcript_01708	DDB_G0289667	2353..3051	1	669	436..662		|DNA coding sequence|gene: gefD on chromosome: 5 position 3140427 to 3142433, translation	466	1.9e-42	0.395	0	0	0	0	0	0	NA	NA	NA	nsr
1311	Phypoly_transcript_01709	DDB_G0289743	2542..3246	-2	334	82..333		|DNA coding sequence|gene: DDB_G0289743 on chromosome: 5 position 3193439 to 3194440, translation	404	2.7e-37	0.345	0	0	0	0	0	0	NA	NA	NA	nsr
1312	Phypoly_transcript_01713	DDB_G0269922	119..1363	2	1191	1..413		|DNA coding sequence|gene: xrn2 on chromosome: 1 position 3871046 to 3874707, translation	974	8e-165	0.483	0	0	0	0	0	0	NA	NA	NA	nsr
1313	Phypoly_transcript_01714	DDB_G0267376	2363..2809	2	2124	1587..1732		|DNA coding sequence|gene: acrA on chromosome: 1 position 1738891 to 1745341, translation	191	3.9e-11	0.325	2.18074	0.00229229	45.2085	0.715117	-3.04949	0.0170715	adenylate cyclase 1	P40137	CYAA_STIAU	0-10h
1314	Phypoly_transcript_01715											0	0	0	0	0	0	NA	NA	NA	nsr
1315	Phypoly_transcript_01716	DDB_G0272939	2715..3170	-1	244	21..169		|DNA coding sequence|gene: DDB_G0272939 on chromosome: 2 position 1876171 to 1877131, translation	180	2.6e-13	0.338	0	0	0	0	0	0	NA	NA	NA	nsr
1316	Phypoly_transcript_01717	DDB_G0292446	1294..3132	1	1303	647..1264		|DNA coding sequence|gene: DDB_G0292446 on chromosome: 6 position 1655640 to 1659548, translation	1491	6.7e-183	0.461	0	0	0	0	0	0	NA	NA	NA	nsr
1317	Phypoly_transcript_01719	DDB_G0279607	224..529	-1	1219	630..733		|DNA coding sequence|gene: forA on chromosome: 3 position 2388583 to 2393474, translation	223	6.1e-15	0.453	-1.96562	0.0216524	383.677	0.855952	2.29641	0.0890535	protein argonaute 9	Q84VQ0	AGO9_ARATH	0-10h
1318	Phypoly_transcript_01720											0	0	0	0	0	0	NA	NA	NA	nsr
1319	Phypoly_transcript_15690	DDB_G0295717	955..1779	-1	822	188..464		|DNA coding sequence|gene: DDB_G0295717 on chromosome: 4 position 2373104 to 2375772, translation	428	2.8e-37	0.329	1.56896	0.000809785	378.888	0.468426	-3.34943	0.00772084	neuronal calcium sensor 1	Q5RC90	NCS1_PONAB	0-10h
1320	Phypoly_transcript_01722	DDB_G0292242	469..1881	1	2311	1695..2164		|DNA coding sequence|gene: taf1 on chromosome: 6 position 1360709 to 1367727, translation	227	4.8e-15	0.225	0	0	0	0	0	0	NA	NA	NA	nsr
1321	Phypoly_transcript_01724	DDB_G0294376	1934..2395	2	307	139..277		|DNA coding sequence|gene: fcpA on chromosome: BF position 29549 to 30575, translation	119	0.00013	0.293	0	0	0	0	0	0	NA	NA	NA	nsr
1322	Phypoly_transcript_01725	DDB_G0269250	1648..2052	1	3185	2885..3020		|DNA coding sequence|gene: pats1 on chromosome: 1 position 2657392 to 2667176, translation	185	2.5e-10	0.283	0	0	0	0	0	0	NA	NA	NA	nsr
1323	Phypoly_transcript_01727	DDB_G0293622	1418..2818	2	992	512..979		|DNA coding sequence|gene: DDB_G0293622 on chromosome: 6 position 3159608 to 3162709, translation	529	9.9e-60	0.292	0	0	0	0	0	0	NA	NA	NA	nsr
1324	Phypoly_transcript_01728	DDB_G0284605	112..2811	1	928	2..903		|DNA coding sequence|gene: DDB_G0284605 on chromosome: 4 position 2214347 to 2217243, translation	2515	4.6e-262	0.579	1.6573	0.00928977	285.453	0.637129	-2.6012	0.0928977	calcium-transporting atpase plasma membrane-type	Q9LY77	ACA12_ARATH	6-10h
1325	Phypoly_transcript_01729	DDB_G0290641	5506..5766	1	5802	5491..5578		|DNA coding sequence|gene: DDB_G0290641 on chromosome: 5 position 4179788 to 4197485, translation	291	3.5e-32	0.614	3.55109	7.52926e-10	131.331	0.576987	-6.15455	6.30321e-08	NA	NA	NA	0-10h
1326	Phypoly_transcript_01730	DDB_G0280921	2179..2793	1	1050	201..400		|DNA coding sequence|gene: DDB_G0280921 on chromosome: 3 position 3881788 to 3885032, translation	154	1.3e-07	0.252	0	0	0	0	0	0	NA	NA	NA	nsr
1327	Phypoly_transcript_01732											0	0	0	0	0	0	NA	NA	NA	nsr
1328	Phypoly_transcript_01733											0	0	0	0	0	0	NA	NA	NA	nsr
1329	Phypoly_transcript_01735	DDB_G0288127	239..3082	2	1014	44..1006		|DNA coding sequence|gene: ogdh on chromosome: 5 position 1102242 to 1105954, translation	2719	1.1e-283	0.548	2.21878	1.61631e-05	655.27	0.514534	-4.31221	0.000344135	2-oxoglutarate mitochondrial	Q54JE4	ODO1_DICDI	0-10h
1330	Phypoly_transcript_01736	DDB_G0290521	1345..1812	1	431	123..275		|DNA coding sequence|gene: DDB_G0290521 on chromosome: 5 position 4200324 to 4201616, translation	169	7.4e-10	0.338	0	0	0	0	0	0	NA	NA	NA	nsr
1331	Phypoly_transcript_01737	DDB_G0286969	1373..2536	-3	2080	1324..1682		|DNA coding sequence|gene: DDB_G0286969 on chromosome: 4 position 5063512 to 5069942, translation	363	2.1e-30	0.318	1.54118	0.0246061	755.226	0.685723	-2.24753	0.097574	eukaryotic translation initiation factor 4g	B9FXV5	IF4G_ORYSJ	0-10h
1332	Phypoly_transcript_01738											0	0	0	0	0	0	NA	NA	NA	nsr
1333	Phypoly_transcript_01739	DDB_G0271054	1549..2418	1	579	36..335		|DNA coding sequence|gene: DDB_G0271054 on chromosome: 1 position 4565256 to 4567067, translation	323	2.3e-29	0.275	0	0	0	0	0	0	NA	NA	NA	nsr
1334	Phypoly_transcript_01741	DDB_G0279407	76..255	1	153	87..145		|DNA coding sequence|gene: calA on chromosome: 3 position 2244074 to 2245039, translation	115	2.2e-06	0.4	-2.28381	8.03555e-05	70.3688	0.579157	3.94334	0.00125155	neurocalcin-delta	B3DLU1	NCALD_XENTR	0-10h
1335	Phypoly_transcript_01742	DDB_G0284831	1646..3124	2	552	69..544		|DNA coding sequence|gene: 4cl1 on chromosome: 4 position 2416042 to 2417784, translation	433	1.8e-40	0.267	0	0	0	0	0	0	NA	NA	NA	nsr
1336	Phypoly_transcript_01743											0	0	0	0	0	0	NA	NA	NA	nsr
1337	Phypoly_transcript_01745	DDB_G0269040	795..2003	3	1831	1146..1542		|DNA coding sequence|gene: DDB_G0269040 on chromosome: 1 position 1817324 to 1824212, translation	228	3.2e-15	0.278	0	0	0	0	0	0	NA	NA	NA	nsr
1338	Phypoly_transcript_01746											0	0	0	0	0	0	NA	NA	NA	nsr
1339	Phypoly_transcript_01747											0	0	0	0	0	0	NA	NA	NA	nsr
1340	Phypoly_transcript_01749	DDB_G0272374	386..2893	-1	1015	9..832		|DNA coding sequence|gene: prpf6 on chromosome: 2 position 1378065 to 1381252, translation	1712	5.6e-177	0.444	0	0	0	0	0	0	NA	NA	NA	nsr
1341	Phypoly_transcript_01750	DDB_G0286551	681..1046	3	458	201..326		|DNA coding sequence|gene: gerE on chromosome: 4 position 4754201 to 4755574, translation	328	5.4e-28	0.516	5.95117	2.30081e-14	417.881	0.779706	-7.63259	6.54524e-11	NA	NA	NA	6-10h
1342	Phypoly_transcript_01754	DDB_G0269934	2146..3099	1	2045	1724..2043		|DNA coding sequence|gene: DDB_G0269934 on chromosome: 1 position 3897216 to 3903350, translation	455	1e-40	0.36	-2.22802	0.000124449	268.4	0.580638	3.83719	0.00179605	probable ras gtpase-activating-like protein ngap	Q54Y08	NGAP_DICDI	0-10h
1343	Phypoly_transcript_01755	DDB_G0290439	354..3065	-2	1116	7..899		|DNA coding sequence|gene: gacW on chromosome: 5 position 4129372 to 4133077, translation	1169	2e-119	0.321	0	0	0	0	0	0	NA	NA	NA	nsr
1344	Phypoly_transcript_01756	DDB_G0290415	59..2194	2	1101	23..741		|DNA coding sequence|gene: DDB_G0290415 on chromosome: 5 position 4053731 to 4057481, translation	956	7.3e-97	0.328	0	0	0	0	0	0	NA	NA	NA	nsr
1345	Phypoly_transcript_01757	DDB_G0282397	409..1725	1	1332	247..705		|DNA coding sequence|gene: mbtps1 on chromosome: 3 position 5699822 to 5703817, translation	1199	1.2e-215	0.526	0	0	0	0	0	0	NA	NA	NA	nsr
1346	Phypoly_transcript_01759											2.36477	0.000112715	32.4202	0.612405	-3.86145	0.00165959	NA	NA	NA	0-10h
1347	Phypoly_transcript_01760	DDB_G0284831	97..1653	1	552	16..544		|DNA coding sequence|gene: 4cl1 on chromosome: 4 position 2416042 to 2417784, translation	493	7.2e-47	0.296	0	0	0	0	0	0	NA	NA	NA	nsr
1348	Phypoly_transcript_01761	DDB_G0285703	1970..3049	2	961	613..956		|DNA coding sequence|gene: hipA on chromosome: 4 position 3610989 to 3614073, translation	774	7.9e-139	0.499	0	0	0	0	0	0	NA	NA	NA	nsr
1349	Phypoly_transcript_01762	DDB_G0274177	89..1801	2	1919	919..1467		|DNA coding sequence|gene: DDB_G0274177 on chromosome: 2 position 4833721 to 4839855, translation	215	8.5e-14	0.252	3.47954	5.12607e-10	80.3915	0.559844	-6.2152	4.45698e-08	proprotein convertase subtilisin kexin type 5	Q9NJ15	PCSK5_BRACL	0-10h
1350	Phypoly_transcript_01763	DDB_G0280777	484..1017	1	1824	1206..1378		|DNA coding sequence|gene: DDB_G0280777 on chromosome: 3 position 3729649 to 3735545, translation	491	1.3e-43	0.528	0	0	0	0	0	0	NA	NA	NA	nsr
1351	Phypoly_transcript_01764											0	0	0	0	0	0	NA	NA	NA	nsr
1352	Phypoly_transcript_01765	DDB_G0271844	2074..2997	1	1604	1094..1410		|DNA coding sequence|gene: DDB_G0271844 on chromosome: 2 position 914753 to 919787, translation	422	8.5e-76	0.335	0	0	0	0	0	0	NA	NA	NA	nsr
1353	Phypoly_transcript_01766	DDB_G0284361	1413..3101	3	1043	394..986		|DNA coding sequence|gene: DDB_G0284361 on chromosome: 4 position 1888546 to 1892124, translation	391	3.1e-55	0.237	-1.7134	0.000426867	220.608	0.486362	3.52289	0.0157709	NA	NA	NA	6-10h
1354	Phypoly_transcript_01767	DDB_G0269100	368..1390	2	858	306..627		|DNA coding sequence|gene: abpC on chromosome: 1 position 4554019 to 4556699, translation	218	4.5e-23	0.265	0	0	0	0	0	0	NA	NA	NA	nsr
1355	Phypoly_transcript_01768	DDB_G0287625	2082..2957	3	979	170..459		|DNA coding sequence|gene: DDB_G0287625 on chromosome: 5 position 489912 to 492994, translation	144	1.4e-06	0.283	2.26063	0.00072514	625.098	0.668848	-3.37989	0.00710533	NA	NA	NA	0-10h
1356	Phypoly_transcript_11979	DDB_G0291125	2276..3430	2	1088	166..564		|DNA coding sequence|gene: gnrA on chromosome: 5 position 5022395 to 5025752, translation	485	2.1e-46	0.304	1.67969	0.0173859	155.108	0.706215	-2.37844	0.0761731	pleckstrin homology domain-containing family a member 6	Q7TQG1	PKHA6_MOUSE	0-10h
1357	Phypoly_transcript_01770											0	0	0	0	0	0	NA	NA	NA	nsr
1358	Phypoly_transcript_01771	DDB_G0277533	681..1142	3	1173	564..717		|DNA coding sequence|gene: DDB_G0277533 on chromosome: 2 position 7976869 to 7980480, translation	406	7.6e-88	0.516	0	0	0	0	0	0	NA	NA	NA	nsr
1359	Phypoly_transcript_01773	DDB_G0283119	1785..3095	-2	1089	1..431		|DNA coding sequence|gene: xpot on chromosome: 4 position 269911 to 273800, translation	836	7.3e-119	0.393	0	0	0	0	0	0	NA	NA	NA	nsr
1360	Phypoly_transcript_01774											0	0	0	0	0	0	NA	NA	NA	nsr
1361	Phypoly_transcript_01776	DDB_G0290983	2747..3262	2	1336	1153..1329		|DNA coding sequence|gene: DDB_G0290983 on chromosome: 5 position 4844885 to 4849083, translation	245	3.1e-17	0.311	-1.46054	0.00355467	148.981	0.50101	2.91519	0.0236089	NA	NA	NA	0-10h
1362	Phypoly_transcript_01777											-3.11728	6.13738e-05	392.978	0.777869	4.00747	0.00101254	NA	NA	NA	0-10h
1363	Phypoly_transcript_01778	DDB_G0286603	665..1234	2	650	7..205		|DNA coding sequence|gene: DDB_G0286603 on chromosome: 4 position 4689118 to 4691291, translation	619	1.7e-60	0.625	2.68991	1.96326e-09	144.977	0.448257	-6.00082	1.45658e-07	cyclopentanone -monooxygenase	Q937L5	CPNB_COMTE	0-10h
1364	Phypoly_transcript_01779											0	0	0	0	0	0	NA	NA	NA	nsr
1365	Phypoly_transcript_01781	DDB_G0281503	676..2355	1	1120	100..628		|DNA coding sequence|gene: DDB_G0281503 on chromosome: 3 position 4637514 to 4640951, translation	360	7.9e-30	0.238	0	0	0	0	0	0	NA	NA	NA	nsr
1366	Phypoly_transcript_01782											0	0	0	0	0	0	NA	NA	NA	nsr
1367	Phypoly_transcript_01783	DDB_G0292108	1153..2256	1	830	174..528		|DNA coding sequence|gene: DDB_G0292108 on chromosome: 6 position 1192584 to 1195073, translation	356	5.5e-47	0.287	0	0	0	0	0	0	NA	NA	NA	nsr
1368	Phypoly_transcript_01784											0	0	0	0	0	0	NA	NA	NA	nsr
1369	Phypoly_transcript_01785	DDB_G0287255	15..2945	-3	995	22..995		|DNA coding sequence|gene: gcvP on chromosome: 5 position 44049 to 47251, translation	3181	0	0.632	0	0	0	0	0	0	NA	NA	NA	nsr
1370	Phypoly_transcript_01786											0	0	0	0	0	0	NA	NA	NA	nsr
1371	Phypoly_transcript_01789											0	0	0	0	0	0	NA	NA	NA	nsr
1372	Phypoly_transcript_01790	DDB_G0279733	1744..2712	1	1633	389..694		|DNA coding sequence|gene: gxcDD on chromosome: 3 position 2433796 to 2439149, translation	439	2e-54	0.343	1.95521	0.00636167	498.241	0.716579	-2.72853	0.0752098	guanine exchange factor for rac 30	Q1ZXH8	GXCDD_DICDI	6-10h
1373	Phypoly_transcript_01791											0	0	0	0	0	0	NA	NA	NA	nsr
1374	Phypoly_transcript_01792	DDB_G0272967	1564..1854	1	741	408..504		|DNA coding sequence|gene: hbx4 on chromosome: 2 position 1949614 to 1951836, translation	225	1.7e-15	0.474	-1.83014	0.000748726	26.9071	0.542894	3.37109	0.00729015	lateral signaling target protein 2 homolog	Q17AN2	LST2_AEDAE	0-10h
1375	Phypoly_transcript_01793	DDB_G0272608	891..2048	3	895	250..649		|DNA coding sequence|gene: stip-1 on chromosome: 2 position 2335396 to 2338175, translation	431	9.2e-38	0.25	0	0	0	0	0	0	NA	NA	NA	nsr
1376	Phypoly_transcript_01794	DDB_G0284259	92..2434	2	908	4..786		|DNA coding sequence|gene: DDB_G0284259 on chromosome: 4 position 1787150 to 1790086, translation	1898	1.5e-233	0.473	-1.25173	0.000994966	584.386	0.38024	3.29195	0.0326708	4-alpha-glucanotransferase dpe2	Q69Q02	DPE2_ORYSJ	0-6h
1377	Phypoly_transcript_01795	DDB_G0281899	2246..3049	2	750	486..742		|DNA coding sequence|gene: drkC on chromosome: 3 position 5088116 to 5090879, translation	204	3.2e-13	0.262	0	0	0	0	0	0	NA	NA	NA	nsr
1378	Phypoly_transcript_01796	DDB_G0276673	322..1131	1	1120	125..402		|DNA coding sequence|gene: DDB_G0276673 on chromosome: 2 position 7102352 to 7106045, translation	736	2.7e-176	0.498	0	0	0	0	0	0	NA	NA	NA	nsr
1379	Phypoly_transcript_01797	DDB_G0276463	1192..3144	1	1058	400..1057		|DNA coding sequence|gene: DG1112 on chromosome: 2 position 6915740 to 6918993, translation	776	8.6e-78	0.307	-2.0018	0.0133718	184.225	0.809229	2.47371	0.0630188	protein carmil	Q95VZ3	CARML_DICDI	0-10h
1380	Phypoly_transcript_01799	DDB_G0274149	2194..2829	1	1226	897..1121		|DNA coding sequence|gene: DDB_G0274149 on chromosome: 2 position 4884886 to 4888644, translation	176	6.7e-10	0.208	-2.50729	6.18202e-05	33.3363	0.625921	4.00575	0.00101855	egf-like domain-containing protein comc	Q55AP8	COMC_DICDI	0-10h
1381	Phypoly_transcript_01800	DDB_G0268074	894..2270	-2	997	402..846		|DNA coding sequence|gene: DDB_G0268074 on chromosome: 1 position 1408319 to 1411401, translation	558	1.4e-51	0.313	0	0	0	0	0	0	NA	NA	NA	nsr
1382	Phypoly_transcript_01801											-1.47885	0.000907443	207.295	0.445739	3.31775	0.00841558	NA	NA	NA	0-10h
1383	Phypoly_transcript_01802											0	0	0	0	0	0	NA	NA	NA	nsr
1384	Phypoly_transcript_01803	DDB_G0284333	440..1507	2	1155	197..553		|DNA coding sequence|gene: lvsF on chromosome: 4 position 1946519 to 1950085, translation	981	5.8e-160	0.543	0	0	0	0	0	0	NA	NA	NA	nsr
1385	Phypoly_transcript_01804	DDB_G0285445	62..970	-2	1179	860..1175		|DNA coding sequence|gene: DDB_G0285445 on chromosome: 4 position 3230059 to 3233762, translation	279	5.4e-21	0.224	0	0	0	0	0	0	NA	NA	NA	nsr
1386	Phypoly_transcript_01806	DDB_G0275085	1250..1627	2	886	450..574		|DNA coding sequence|gene: gacFF on chromosome: 2 position 5154689 to 5157539, translation	196	3.2e-12	0.336	0	0	0	0	0	0	NA	NA	NA	nsr
1387	Phypoly_transcript_01807	DDB_G0282209	1609..3006	1	699	227..692		|DNA coding sequence|gene: DDB_G0282209 on chromosome: 3 position 5522317 to 5524513, translation	598	2.9e-58	0.307	0	0	0	0	0	0	NA	NA	NA	nsr
1388	Phypoly_transcript_01808	DDB_G0283349	77..1105	2	357	3..353		|DNA coding sequence|gene: gpaA on chromosome: 4 position 547836 to 549106, translation	513	4.4e-49	0.35	0	0	0	0	0	0	NA	NA	NA	nsr
1389	Phypoly_transcript_01809	DDB_G0276229	881..3097	2	758	29..758		|DNA coding sequence|gene: clcC on chromosome: 2 position 6228081 to 6230874, translation	1389	9.5e-143	0.406	0	0	0	0	0	0	NA	NA	NA	nsr
1390	Phypoly_transcript_01810											0	0	0	0	0	0	NA	NA	NA	nsr
1391	Phypoly_transcript_01812	DDB_G0271302	1946..2374	2	816	662..801		|DNA coding sequence|gene: DDB_G0271302 on chromosome: 2 position 136477 to 138924, translation	260	3.4e-19	0.354	1.94103	3.78384e-05	116.44	0.471089	-4.1203	0.00067994	NA	NA	NA	0-10h
1392	Phypoly_transcript_01813	DDB_G0285403	1857..2162	3	1036	802..906		|DNA coding sequence|gene: DDB_G0285403 on chromosome: 4 position 3157812 to 3161532, translation	253	1.4e-21	0.481	-1.61077	0.00309378	467.434	0.544499	2.95826	0.0214559	programmed cell death protein 2-like	Q8C5N5	PDD2L_MOUSE	0-10h
1393	Phypoly_transcript_01814	DDB_G0275717	489..1388	-3	727	249..546		|DNA coding sequence|gene: thoc1 on chromosome: 2 position 6009402 to 6012149, translation	308	1.5e-24	0.304	0	0	0	0	0	0	NA	NA	NA	nsr
1394	Phypoly_transcript_01815	DDB_G0280377	2227..3093	1	785	488..778		|DNA coding sequence|gene: DDB_G0280377 on chromosome: 3 position 3071897 to 3074445, translation	584	3.4e-63	0.408	1.55518	0.00685888	141.996	0.575221	-2.70362	0.0783607	probable phosphatidylinositol 4-phosphate 5-kinase mss4	P38994	MSS4_YEAST	6-10h
1395	Phypoly_transcript_01816	DDB_G0271670	1854..2177	-2	375	56..163		|DNA coding sequence|gene: lsr1 on chromosome: 2 position 820254 to 821485, translation	180	3.3e-11	0.398	1.38412	0.00850637	150.345	0.526025	-2.63128	0.0454382	NA	NA	NA	0-10h
1396	Phypoly_transcript_01818	DDB_G0276119	153..764	3	987	127..326		|DNA coding sequence|gene: cnrF on chromosome: 2 position 6259472 to 6262432, translation	223	4.4e-27	0.288	-1.51561	0.000578333	758.336	0.440381	3.44158	0.00600632	recoverin family protein ddb_g0274781	Q86A72	Y4781_DICDI	0-10h
1397	Phypoly_transcript_01819	DDB_G0269590	3649..5076	1	1387	513..990		|DNA coding sequence|gene: DDB_G0269590 on chromosome: 1 position 3078895 to 3083055, translation	645	5.2e-96	0.329	0	0	0	0	0	0	NA	NA	NA	nsr
1398	Phypoly_transcript_01820	DDB_G0267514	773..1570	2	917	657..915		|DNA coding sequence|gene: DDB_G0267514 on chromosome: 1 position 259066 to 261816, translation	495	1.2e-44	0.397	-2.32388	0.000583866	52.2213	0.675743	3.439	0.00603596	serine threonine-protein kinase receptor r831	Q7T6Y2	YR831_MIMIV	0-10h
1399	Phypoly_transcript_01821											0	0	0	0	0	0	NA	NA	NA	nsr
1400	Phypoly_transcript_01822	DDB_G0270272	130..2265	1	1018	18..714		|DNA coding sequence|gene: uae1 on chromosome: 1 position 4544769 to 4548249, translation	687	6e-68	0.279	-1.74515	0.00013259	205.234	0.456654	3.8216	0.00188718	ubiquitin-like modifier-activating enzyme 1	A3KMV5	UBA1_BOVIN	0-10h
1401	Phypoly_transcript_01823											0	0	0	0	0	0	NA	NA	NA	nsr
1402	Phypoly_transcript_17260	DDB_G0281543	1968..2726	3	1340	760..1010		|DNA coding sequence|gene: DDB_G0281543 on chromosome: 3 position 4629488 to 4633507, translation	234	6.7e-16	0.24	0	0	0	0	0	0	NA	NA	NA	nsr
1403	Phypoly_transcript_11647	DDB_G0267514	1494..2285	3	917	657..915		|DNA coding sequence|gene: DDB_G0267514 on chromosome: 1 position 259066 to 261816, translation	558	5.4e-51	0.43	0	0	0	0	0	0	NA	NA	NA	nsr
1404	Phypoly_transcript_01827	DDB_G0281255	154..3093	1	1014	18..1010		|DNA coding sequence|gene: sec24 on chromosome: 3 position 4298212 to 4301618, translation	1368	1.6e-140	0.349	0	0	0	0	0	0	NA	NA	NA	nsr
1405	Phypoly_transcript_01829	DDB_G0281573	1717..2955	1	1503	1092..1499		|DNA coding sequence|gene: gefP on chromosome: 3 position 4826796 to 4831443, translation	507	1.5e-45	0.304	0	0	0	0	0	0	NA	NA	NA	nsr
1406	Phypoly_transcript_01830	DDB_G0286129	2178..2921	3	740	501..733		|DNA coding sequence|gene: DDB_G0286129 on chromosome: 4 position 4060377 to 4062677, translation	160	1.7e-08	0.241	0	0	0	0	0	0	NA	NA	NA	nsr
1407	Phypoly_transcript_01831	DDB_G0286015	1031..1258	2	449	172..244		|DNA coding sequence|gene: gmsA on chromosome: 4 position 3951359 to 3952914, translation	114	0.0008	0.397	0	0	0	0	0	0	NA	NA	NA	nsr
1408	Phypoly_transcript_01832	DDB_G0277075	590..1285	2	1463	812..1047		|DNA coding sequence|gene: detA on chromosome: 2 position 7457975 to 7462453, translation	226	4.4e-17	0.295	0	0	0	0	0	0	NA	NA	NA	nsr
1409	Phypoly_transcript_01836	DDB_G0278825	947..2617	2	906	84..639		|DNA coding sequence|gene: DDB_G0278825 on chromosome: 3 position 1248051 to 1250768, translation	589	5.4e-55	0.352	0	0	0	0	0	0	NA	NA	NA	nsr
1410	Phypoly_transcript_01837	DDB_G0289947	2530..2985	1	1564	1076..1218		|DNA coding sequence|gene: DDB_G0289947 on chromosome: 5 position 3490340 to 3495445, translation	153	2.7e-07	0.295	-1.78434	0.000301009	283.724	0.493671	3.61443	0.00361386	NA	NA	NA	0-10h
1411	Phypoly_transcript_01838	DDB_G0275917	1214..2362	2	1023	432..804		|DNA coding sequence|gene: DDB_G0275917 on chromosome: 2 position 6034546 to 6037716, translation	909	9e-123	0.469	2.0098	2.0025e-08	452.693	0.358138	-5.61179	1.17587e-06	beta-mannosidase	O00462	MANBA_HUMAN	0-10h
1412	Phypoly_transcript_01839	DDB_G0269452	1609..2586	1	997	524..838		|DNA coding sequence|gene: DDB_G0269452 on chromosome: 1 position 2799520 to 2802510, translation	404	1.2e-53	0.333	-1.6323	0.0106643	60.836	0.639237	2.55351	0.0534726	tpr repeat-containing protein ddb_g0287407	Q54KD0	Y7407_DICDI	0-10h
1413	Phypoly_transcript_01840											0	0	0	0	0	0	NA	NA	NA	nsr
1414	Phypoly_transcript_01841	DDB_G0287953	103..2949	1	976	4..930		|DNA coding sequence|gene: psmD1 on chromosome: 5 position 881632 to 884917, translation	2399	8.9e-250	0.525	0	0	0	0	0	0	NA	NA	NA	nsr
1415	Phypoly_transcript_01842	DDB_G0278613	1585..2946	1	966	107..547		|DNA coding sequence|gene: DDB_G0278613 on chromosome: 3 position 358498 to 361472, translation	297	4.5e-23	0.283	-1.47718	0.00233337	454.232	0.485252	3.04415	0.0172968	ultraviolet-b receptor uvr8	Q9FN03	UVR8_ARATH	0-10h
1416	Phypoly_transcript_01844	DDB_G0270156	191..1339	2	901	1..381		|DNA coding sequence|gene: DDB_G0270156 on chromosome: 1 position 4329080 to 4331994, translation	320	1.3e-25	0.234	0	0	0	0	0	0	NA	NA	NA	nsr
1417	Phypoly_transcript_01845	DDB_G0286901	376..1080	1	727	168..416		|DNA coding sequence|gene: DDB_G0286901 on chromosome: 4 position 5050966 to 5053146, translation	444	5e-67	0.41	0	0	0	0	0	0	NA	NA	NA	nsr
1418	Phypoly_transcript_01846	DDB_G0278143	586..1479	1	2136	534..831		|DNA coding sequence|gene: DDB_G0278143 on chromosome: 3 position 347205 to 353709, translation	552	3.5e-50	0.419	-1.95565	0.000433984	283.255	0.555819	3.51851	0.00482032	clustered mitochondria protein homolog	A4R962	CLU_MAGO7	0-10h
1419	Phypoly_transcript_01847											0	0	0	0	0	0	NA	NA	NA	nsr
1420	Phypoly_transcript_01848											0	0	0	0	0	0	NA	NA	NA	nsr
1421	Phypoly_transcript_01849	DDB_G0269688	1400..3037	-1	757	6..545		|DNA coding sequence|gene: sdad1 on chromosome: 1 position 3323737 to 3326298, translation	1053	9e-123	0.424	0	0	0	0	0	0	NA	NA	NA	nsr
1422	Phypoly_transcript_01851	DDB_G0276549	2273..3055	2	856	579..840		|DNA coding sequence|gene: DDB_G0276549 on chromosome: 2 position 6867377 to 6870420, translation	462	1.8e-44	0.382	0	0	0	0	0	0	NA	NA	NA	nsr
1423	Phypoly_transcript_01852	DDB_G0277663	251..1363	2	1069	1..386		|DNA coding sequence|gene: DDB_G0277663 on chromosome: 2 position 8265860 to 8269194, translation	448	9.2e-49	0.305	0	0	0	0	0	0	NA	NA	NA	nsr
1424	Phypoly_transcript_01853	DDB_G0287647	1793..2707	2	422	112..421		|DNA coding sequence|gene: DDB_G0287647 on chromosome: 5 position 552795 to 554153, translation	541	4.2e-52	0.387	0	0	0	0	0	0	NA	NA	NA	nsr
1425	Phypoly_transcript_01854											-2.33829	0.00972533	207.287	0.904404	2.58545	0.0500869	NA	NA	NA	0-10h
1426	Phypoly_transcript_01855	DDB_G0277165	299..1729	2	834	2..473		|DNA coding sequence|gene: DDB_G0277165 on chromosome: 2 position 7893420 to 7896232, translation	1049	7.2e-119	0.457	0	0	0	0	0	0	NA	NA	NA	nsr
1427	Phypoly_transcript_01856	DDB_G0271670	1400..2215	2	375	64..335		|DNA coding sequence|gene: lsr1 on chromosome: 2 position 820254 to 821485, translation	123	6.9e-05	0.213	0	0	0	0	0	0	NA	NA	NA	nsr
1428	Phypoly_transcript_01857	DDB_G0285599	709..1575	1	435	142..416		|DNA coding sequence|gene: mcfB on chromosome: 4 position 3430845 to 3432486, translation	303	6.2e-25	0.282	0	0	0	0	0	0	NA	NA	NA	nsr
1429	Phypoly_transcript_01858	DDB_G0267416	1327..3099	1	951	363..951		|DNA coding sequence|gene: rpmA on chromosome: 1 position 950030 to 952882, translation	1599	5.3e-165	0.509	0	0	0	0	0	0	NA	NA	NA	nsr
1430	Phypoly_transcript_01859	DDB_G0289763	5..1045	2	1221	650..1003		|DNA coding sequence|gene: forF on chromosome: 5 position 3237701 to 3241478, translation	306	5.9e-24	0.267	0	0	0	0	0	0	NA	NA	NA	nsr
1431	Phypoly_transcript_01860											-3.08246	0.00039587	272.08	0.870058	3.54282	0.00449502	NA	NA	NA	0-10h
1432	Phypoly_transcript_01861	DDB_G0269166	578..2893	2	1198	412..1186		|DNA coding sequence|gene: pakA on chromosome: 1 position 3436536 to 3441900, translation	1394	9.7e-156	0.41	0	0	0	0	0	0	NA	NA	NA	nsr
1433	Phypoly_transcript_01862	DDB_G0282729	1205..2221	2	1301	646..992		|DNA coding sequence|gene: DDB_G0282729 on chromosome: 3 position 6215725 to 6219713, translation	301	2.1e-30	0.258	0	0	0	0	0	0	NA	NA	NA	nsr
1434	Phypoly_transcript_01863	DDB_G0271788	1044..1826	3	356	106..355		|DNA coding sequence|gene: wdr57 on chromosome: 2 position 716526 to 717712, translation	191	1.7e-12	0.258	-2.17261	0.000206216	227.432	0.585409	3.71128	0.00269701	u5 small nuclear ribonucleoprotein 40 kda protein	Q55AR8	SNR40_DICDI	0-10h
1435	Phypoly_transcript_01864											0	0	0	0	0	0	NA	NA	NA	nsr
1436	Phypoly_transcript_01865	DDB_G0283715	689..1366	-2	1072	508..730		|DNA coding sequence|gene: DDB_G0283715 on chromosome: 4 position 1012994 to 1016773, translation	208	1.8e-13	0.296	0	0	0	0	0	0	NA	NA	NA	nsr
1437	Phypoly_transcript_01866	DDB_G0285579	960..2228	3	986	217..635		|DNA coding sequence|gene: nup107 on chromosome: 4 position 3398560 to 3401875, translation	467	3.3e-41	0.295	0	0	0	0	0	0	NA	NA	NA	nsr
1438	Phypoly_transcript_01867											0	0	0	0	0	0	NA	NA	NA	nsr
1439	Phypoly_transcript_01868											0	0	0	0	0	0	NA	NA	NA	nsr
1440	Phypoly_transcript_01870											0	0	0	0	0	0	NA	NA	NA	nsr
1441	Phypoly_transcript_01871	DDB_G0286491	1262..2674	2	995	227..702		|DNA coding sequence|gene: clcE on chromosome: 4 position 4560350 to 4563334, translation	1205	5.6e-171	0.525	0	0	0	0	0	0	NA	NA	NA	nsr
1442	Phypoly_transcript_01872	DDB_G0284183	1373..2233	2	933	593..898		|DNA coding sequence|gene: mrfA on chromosome: 4 position 1846274 to 1849299, translation	301	1.4e-23	0.276	0	0	0	0	0	0	NA	NA	NA	nsr
1443	Phypoly_transcript_01874	DDB_G0269710	545..1156	-3	1443	945..1140		|DNA coding sequence|gene: DDB_G0269710 on chromosome: 1 position 3383680 to 3388102, translation	304	6.2e-28	0.364	0	0	0	0	0	0	NA	NA	NA	nsr
1444	Phypoly_transcript_01875	DDB_G0293110	87..701	3	1065	15..239		|DNA coding sequence|gene: ipo13A on chromosome: 6 position 2522191 to 2525810, translation	225	3e-15	0.316	0	0	0	0	0	0	NA	NA	NA	nsr
1445	Phypoly_transcript_01876	DDB_G0282407	2118..3050	3	754	311..613		|DNA coding sequence|gene: DDB_G0282407 on chromosome: 3 position 5710802 to 5713235, translation	239	5.3e-17	0.268	-2.74192	0.000229657	150.534	0.74429	3.68394	0.00291991	clip-associated protein	Q8RWY6	CLASP_ARATH	0-10h
1446	Phypoly_transcript_01877	DDB_G0284735	184..1635	1	913	5..487		|DNA coding sequence|gene: copB on chromosome: 4 position 2394561 to 2397811, translation	1575	4.6e-250	0.62	0	0	0	0	0	0	NA	NA	NA	nsr
1447	Phypoly_transcript_01878	DDB_G0272372	677..2143	2	1146	141..614		|DNA coding sequence|gene: gxcM on chromosome: 2 position 1367731 to 1371168, translation	391	2.7e-33	0.272	0	0	0	0	0	0	NA	NA	NA	nsr
1448	Phypoly_transcript_01879											2.84293	3.47305e-06	145.296	0.612615	-4.64066	9.68079e-05	NA	NA	NA	0-10h
1449	Phypoly_transcript_01880	DDB_G0271126	1418..2941	2	573	52..563		|DNA coding sequence|gene: plbB on chromosome: 2 position 40824 to 42647, translation	1115	1e-113	0.413	0	0	0	0	0	0	NA	NA	NA	nsr
1450	Phypoly_transcript_01881	DDB_G0274801	877..2358	1	854	259..724		|DNA coding sequence|gene: DDB_G0274801 on chromosome: 2 position 3911402 to 3914055, translation	233	2.9e-16	0.226	0	0	0	0	0	0	NA	NA	NA	nsr
1451	Phypoly_transcript_01882	DDB_G0288485	2215..3063	1	1181	897..1178		|DNA coding sequence|gene: pikD on chromosome: 5 position 1616073 to 1619881, translation	570	8.6e-53	0.418	0	0	0	0	0	0	NA	NA	NA	nsr
1452	Phypoly_transcript_01883											0	0	0	0	0	0	NA	NA	NA	nsr
1453	Phypoly_transcript_01884	DDB_G0284075	1874..2311	2	1391	1..145		|DNA coding sequence|gene: elp1 on chromosome: 4 position 1525708 to 1529993, translation	281	5.4e-27	0.39	0	0	0	0	0	0	NA	NA	NA	nsr
1454	Phypoly_transcript_01885	DDB_G0277381	120..2684	3	843	1..827		|DNA coding sequence|gene: cpras1 on chromosome: 2 position 7946446 to 7949072, translation	950	3.2e-96	0.315	-3.55917	1.91555e-07	121.746	0.68349	5.20735	8.34226e-06	circularly permutated ras protein 1	Q75J93	CPAS1_DICDI	0-10h
1455	Phypoly_transcript_01887	DDB_G0283697	543..2207	3	854	78..619		|DNA coding sequence|gene: DDB_G0283697 on chromosome: 4 position 992255 to 995015, translation	168	1.1e-09	0.193	0	0	0	0	0	0	NA	NA	NA	nsr
1456	Phypoly_transcript_01888	DDB_G0289481	745..3021	1	780	15..772		|DNA coding sequence|gene: glnS on chromosome: 5 position 2857147 to 2859666, translation	1901	5.3e-197	0.498	0	0	0	0	0	0	NA	NA	NA	nsr
1457	Phypoly_transcript_01889	DDB_G0267384	2488..3015	1	772	582..769		|DNA coding sequence|gene: culB on chromosome: 1 position 551012 to 554227, translation	138	4.5e-06	0.26	-3.21232	2.68904e-07	648.824	0.624474	5.14403	1.10397e-05	cullin-3	Q54NZ5	CUL3_DICDI	0-10h
1458	Phypoly_transcript_01890	DDB_G0279371	216..2300	3	988	123..840		|DNA coding sequence|gene: utp14 on chromosome: 3 position 2000722 to 2004171, translation	355	2.2e-29	0.213	0	0	0	0	0	0	NA	NA	NA	nsr
1459	Phypoly_transcript_01891	DDB_G0269212	8..3022	-2	1443	30..1046		|DNA coding sequence|gene: abcG11 on chromosome: 1 position 3029557 to 3034180, translation	2486	5.4e-259	0.498	0	0	0	0	0	0	NA	NA	NA	nsr
1460	Phypoly_transcript_01893	DDB_G0276369	135..1310	3	991	5..388		|DNA coding sequence|gene: kif5 on chromosome: 2 position 6648064 to 6651339, translation	890	2.5e-93	0.487	1.90396	0.012035	444.122	0.758213	-2.51112	0.0584302	kinesin-related protein 5	Q8T135	KIF5_DICDI	0-10h
1461	Phypoly_transcript_01894											-1.8556	0.000160615	190.208	0.491672	3.77406	0.00219165	dna ligase	P44121	DNLI_HAEIN	0-10h
1462	Phypoly_transcript_01895											0	0	0	0	0	0	NA	NA	NA	nsr
1463	Phypoly_transcript_01897											0	0	0	0	0	0	NA	NA	NA	nsr
1464	Phypoly_transcript_01898	DDB_G0283357	971..1399	2	1248	183..330		|DNA coding sequence|gene: DDB_G0283357 on chromosome: 4 position 564906 to 568727, translation	254	3e-29	0.409	2.65395	0.00080482	75.1556	0.791956	-3.35113	0.0230681	dna topoisomerase 2-binding protein 1-a	Q800K6	TOB1A_XENLA	6-10h
1465	Phypoly_transcript_01899											0	0	0	0	0	0	NA	NA	NA	nsr
1466	Phypoly_transcript_01900											0	0	0	0	0	0	NA	NA	NA	nsr
1467	Phypoly_transcript_01901	DDB_G0291063	135..665	3	2111	1379..1546		|DNA coding sequence|gene: thoc2 on chromosome: 5 position 4908746 to 4915295, translation	386	3.5e-32	0.444	0	0	0	0	0	0	NA	NA	NA	nsr
1468	Phypoly_transcript_01903											1.15506	0.00807229	778.989	0.436029	-2.64903	0.0437036	atp-dependent rna helicase glh-4	O76743	GLH4_CAEEL	0-10h
1469	Phypoly_transcript_01904	DDB_G0273813	102..1952	3	927	17..627		|DNA coding sequence|gene: DDB_G0273813 on chromosome: 2 position 3437085 to 3440304, translation	896	4.9e-122	0.349	2.05924	0.00145234	865.927	0.646738	-3.18404	0.0120237	luminal-binding protein 1	Q556U6	BIP1_DICDI	0-10h
1470	Phypoly_transcript_01905	DDB_G0279311	1137..2930	-1	801	4..602		|DNA coding sequence|gene: cdc5l on chromosome: 3 position 1918418 to 1921048, translation	575	9.6e-55	0.294	0	0	0	0	0	0	NA	NA	NA	nsr
1471	Phypoly_transcript_01906											-2.1021	0.00219223	335.866	0.686315	3.06287	0.0165519	apoptosis-inducing factor homolog a	Q54NS9	AIFA_DICDI	0-10h
1472	Phypoly_transcript_01907	DDB_G0274195	645..1529	3	728	218..524		|DNA coding sequence|gene: DDB_G0274195 on chromosome: 2 position 4790573 to 4792841, translation	161	1.3e-08	0.211	0	0	0	0	0	0	NA	NA	NA	nsr
1473	Phypoly_transcript_01908	DDB_G0274493	82..2955	1	1193	233..1193		|DNA coding sequence|gene: lig1 on chromosome: 2 position 4400712 to 4404415, translation	1951	2.6e-202	0.445	0	0	0	0	0	0	NA	NA	NA	nsr
1474	Phypoly_transcript_01909											0	0	0	0	0	0	NA	NA	NA	nsr
1475	Phypoly_transcript_01910	DDB_G0277883	1198..2223	1	2063	1299..1623		|DNA coding sequence|gene: dhkJ on chromosome: 3 position 102264 to 108452, translation	389	4e-51	0.332	3.26029	2.02618e-18	184.892	0.372356	-8.75582	1.14111e-15	sensor protein	P48027	GACS_PSESY	0-10h
1476	Phypoly_transcript_01911											0	0	0	0	0	0	NA	NA	NA	nsr
1477	Phypoly_transcript_01914	DDB_G0288237	387..1448	3	1489	81..450		|DNA coding sequence|gene: DDB_G0288237 on chromosome: 5 position 1188181 to 1193059, translation	546	8e-50	0.378	2.31007	9.95112e-05	319.584	0.593578	-3.89178	0.00148906	suppression of tumorigenicity 5 protein	P78524	ST5_HUMAN	0-10h
1478	Phypoly_transcript_01915											-1.21449	0.00968222	389.174	0.469461	2.58698	0.0499013	upf0392 protein rcom_0530710	B9S2H4	Y232_RICCO	0-10h
1479	Phypoly_transcript_01916	DDB_G0291570	2169..3062	-3	1047	1..299		|DNA coding sequence|gene: exo1 on chromosome: 6 position 561048 to 564580, translation	643	6.8e-67	0.44	2.26729	0.000205508	28.7469	0.610775	-3.71215	0.00999334	exonuclease 1	Q60GC1	EXO1_ORYSJ	6-10h
1480	Phypoly_transcript_01917											0	0	0	0	0	0	NA	NA	NA	nsr
1481	Phypoly_transcript_01919	DDB_G0278125	349..1113	1	832	12..265		|DNA coding sequence|gene: DDB_G0278125 on chromosome: 3 position 327348 to 329843, translation	267	1.1e-39	0.313	2.09518	5.75224e-07	358.594	0.41909	-4.99935	2.11171e-05	ultraviolet-b receptor uvr8	Q9FN03	UVR8_ARATH	0-10h
1482	Phypoly_transcript_01920	DDB_G0270994	639..2924	3	862	104..859		|DNA coding sequence|gene: psaA on chromosome: 1 position 3842009 to 3844717, translation	830	1.6e-83	0.308	0	0	0	0	0	0	NA	NA	NA	nsr
1483	Phypoly_transcript_01921	DDB_G0289709	705..1706	3	691	332..662		|DNA coding sequence|gene: drkB on chromosome: 5 position 3147575 to 3149927, translation	476	2.8e-43	0.324	0	0	0	0	0	0	NA	NA	NA	nsr
1484	Phypoly_transcript_01922											0	0	0	0	0	0	NA	NA	NA	nsr
1485	Phypoly_transcript_01923											0	0	0	0	0	0	NA	NA	NA	nsr
1486	Phypoly_transcript_01924	DDB_G0271670	1559..2473	2	375	69..373		|DNA coding sequence|gene: lsr1 on chromosome: 2 position 820254 to 821485, translation	318	4.1e-28	0.344	2.34248	0.00595039	103.758	0.851656	-2.7505	0.0727277	hmg box-containing protein	O42953	YGM4_SCHPO	6-10h
1487	Phypoly_transcript_01926	DDB_G0295485	860..1726	2	1692	533..822		|DNA coding sequence|gene: DDB_G0295485 on chromosome: 4 position 3666930 to 3672240, translation	331	2.1e-26	0.299	-2.01401	0.00793248	1470.22	0.758591	2.65493	0.0431944	adhesive plaque matrix protein 2	Q25464	FP2_MYTGA	0-10h
1488	Phypoly_transcript_01927											0	0	0	0	0	0	NA	NA	NA	nsr
1489	Phypoly_transcript_01928	DDB_G0290521	31..207	1	431	123..181		|DNA coding sequence|gene: DDB_G0290521 on chromosome: 5 position 4200324 to 4201616, translation	128	5e-06	0.59	0	0	0	0	0	0	NA	NA	NA	nsr
1490	Phypoly_transcript_01929											0	0	0	0	0	0	NA	NA	NA	nsr
1491	Phypoly_transcript_01930	DDB_G0293614	176..2830	2	1007	35..944		|DNA coding sequence|gene: DDB_G0293614 on chromosome: 6 position 3144728 to 3147821, translation	1999	2.2e-207	0.476	0	0	0	0	0	0	NA	NA	NA	nsr
1492	Phypoly_transcript_01931											-1.85019	0.000121138	285.064	0.481342	3.84381	0.00717932	NA	NA	NA	6-10h
1493	Phypoly_transcript_01933											0	0	0	0	0	0	NA	NA	NA	nsr
1494	Phypoly_transcript_01934	DDB_G0292404	33..398	3	565	10..132		|DNA coding sequence|gene: sti1 on chromosome: 6 position 1556012 to 1557801, translation	209	6e-14	0.366	0	0	0	0	0	0	NA	NA	NA	nsr
1495	Phypoly_transcript_01935	DDB_G0269160	2206..2547	1	420	2..127		|DNA coding sequence|gene: nxnA on chromosome: 1 position 2864584 to 2866468, translation	150	8.7e-08	0.42	0.951369	0.0205265	126.718	0.410678	-2.31658	0.0857607	copine-8	Q9DC53	CPNE8_MOUSE	0-10h
1496	Phypoly_transcript_01936											1.28635	0.0171928	113.253	0.539904	-2.38256	0.0755143	dna ligase	P44121	DNLI_HAEIN	0-10h
1497	Phypoly_transcript_01938	DDB_G0280413	2036..2503	2	1111	944..1106		|DNA coding sequence|gene: DDB_G0280413 on chromosome: 3 position 3319399 to 3322888, translation	324	9.2e-27	0.387	0	0	0	0	0	0	NA	NA	NA	nsr
1498	Phypoly_transcript_01940	DDB_G0291994	43..2565	1	878	24..870		|DNA coding sequence|gene: abcA1 on chromosome: 6 position 1093282 to 1096098, translation	793	1.4e-79	0.287	0	0	0	0	0	0	NA	NA	NA	nsr
1499	Phypoly_transcript_01941	DDB_G0277823	107..2938	2	947	4..943		|DNA coding sequence|gene: alaS on chromosome: 3 position 919657 to 922497, translation	2492	1.3e-259	0.539	1.41735	0.01049	889.946	0.553817	-2.55924	0.0992971	alanine--trna cytoplasmic	Q54Y20	SYAC_DICDI	6-10h
1500	Phypoly_transcript_01942											0	0	0	0	0	0	NA	NA	NA	nsr
1501	Phypoly_transcript_01943	DDB_G0269554	2326..2982	1	1535	1300..1516		|DNA coding sequence|gene: suvA on chromosome: 1 position 2983180 to 2987875, translation	395	2e-38	0.407	0	0	0	0	0	0	NA	NA	NA	nsr
1502	Phypoly_transcript_01944	DDB_G0286613	150..1847	3	2564	774..1342		|DNA coding sequence|gene: DDB_G0286613 on chromosome: 4 position 4708744 to 4716594, translation	488	2.6e-43	0.289	0	0	0	0	0	0	NA	NA	NA	nsr
1503	Phypoly_transcript_01945	DDB_G0292028	621..2315	3	933	111..657		|DNA coding sequence|gene: DDB_G0292028 on chromosome: 6 position 1046109 to 1048990, translation	402	1.4e-34	0.251	0	0	0	0	0	0	NA	NA	NA	nsr
1504	Phypoly_transcript_01946	DDB_G0288147	2070..2900	3	1348	576..856		|DNA coding sequence|gene: DDB_G0288147 on chromosome: 5 position 1147360 to 1151873, translation	433	3.7e-38	0.346	0	0	0	0	0	0	NA	NA	NA	nsr
1505	Phypoly_transcript_01948	DDB_G0278691	1533..2849	3	465	2..447		|DNA coding sequence|gene: DDB_G0278691 on chromosome: 3 position 937883 to 939277, translation	683	6.2e-68	0.35	0	0	0	0	0	0	NA	NA	NA	nsr
1506	Phypoly_transcript_01949	DDB_G0271916	1546..2097	-1	368	52..237		|DNA coding sequence|gene: rtoA on chromosome: 2 position 1014827 to 1015930, translation	235	1.6e-17	0.407	1.30509	0.0200269	219.705	0.561125	-2.32584	0.0844135	NA	NA	NA	0-10h
1507	Phypoly_transcript_01950											0	0	0	0	0	0	NA	NA	NA	nsr
1508	Phypoly_transcript_01951	DDB_G0275069	4..396	-2	2604	223..345		|DNA coding sequence|gene: pks16 on chromosome: 2 position 5110511 to 5118465, translation	207	1.2e-15	0.366	-2.14566	0.00347852	6.2116	0.734325	2.92195	0.0232778	erythronolide modules 3 and 4	Q03132	ERYA2_SACER	0-10h
1509	Phypoly_transcript_01952											0	0	0	0	0	0	NA	NA	NA	nsr
1510	Phypoly_transcript_01954											0	0	0	0	0	0	NA	NA	NA	nsr
1511	Phypoly_transcript_01955	DDB_G0280377	737..1129	2	785	496..624		|DNA coding sequence|gene: DDB_G0280377 on chromosome: 3 position 3071897 to 3074445, translation	194	3.3e-22	0.321	0	0	0	0	0	0	NA	NA	NA	nsr
1512	Phypoly_transcript_01956	DDB_G0278259	39..2129	3	1036	7..723		|DNA coding sequence|gene: manB on chromosome: 3 position 573780 to 576993, translation	1197	7.2e-164	0.38	1.43517	0.00733075	102.597	0.535224	-2.68143	0.0408255	alpha-mannosidase b	Q54YF7	MANB_DICDI	0-10h
1513	Phypoly_transcript_01957	DDB_G0276227	245..787	2	838	122..308		|DNA coding sequence|gene: DDB_G0276227 on chromosome: 2 position 6222654 to 6225612, translation	271	2.1e-20	0.305	1.26895	0.00546404	480.742	0.456731	-2.77832	0.032705	ras-related protein rhn1	P31583	RHN1_NICPL	0-10h
1514	Phypoly_transcript_01960	DDB_G0276251	173..883	2	1443	194..433		|DNA coding sequence|gene: DDB_G0276251 on chromosome: 2 position 6500338 to 6504666, translation	577	1.2e-139	0.456	0	0	0	0	0	0	NA	NA	NA	nsr
1515	Phypoly_transcript_01961	DDB_G0269438	1631..2716	2	478	22..400		|DNA coding sequence|gene: zpr1 on chromosome: 1 position 2767401 to 2768924, translation	781	2.5e-78	0.434	0	0	0	0	0	0	NA	NA	NA	nsr
1516	Phypoly_transcript_01962	DDB_G0272985	2091..2861	3	985	727..983		|DNA coding sequence|gene: vps54 on chromosome: 2 position 2012543 to 2015571, translation	522	7.9e-77	0.412	2.15701	4.18563e-05	440.042	0.526486	-4.09699	0.000742447	vacuolar protein sorting-associated protein 54	Q9VLC0	VPS54_DROME	0-10h
1517	Phypoly_transcript_01963											0	0	0	0	0	0	NA	NA	NA	nsr
1518	Phypoly_transcript_01964	DDB_G0275679	1467..2420	3	1174	827..1146		|DNA coding sequence|gene: gxcJJ on chromosome: 2 position 5709701 to 5714246, translation	282	2.7e-21	0.276	0	0	0	0	0	0	NA	NA	NA	nsr
1519	Phypoly_transcript_01965											0	0	0	0	0	0	NA	NA	NA	nsr
1520	Phypoly_transcript_01966	DDB_G0271670	743..1666	-3	375	65..372		|DNA coding sequence|gene: lsr1 on chromosome: 2 position 820254 to 821485, translation	244	1.5e-18	0.312	0	0	0	0	0	0	NA	NA	NA	nsr
1521	Phypoly_transcript_01967	DDB_G0270056	430..1497	-2	1433	552..909		|DNA coding sequence|gene: DDB_G0270056 on chromosome: 1 position 4130694 to 4135261, translation	164	1.5e-08	0.196	0	0	0	0	0	0	NA	NA	NA	nsr
1522	Phypoly_transcript_01968	DDB_G0283359	923..2944	2	1019	333..1014		|DNA coding sequence|gene: eftud2 on chromosome: 4 position 569125 to 572263, translation	1825	1.3e-197	0.522	0	0	0	0	0	0	NA	NA	NA	nsr
1523	Phypoly_transcript_01969											1.69006	0.00147917	35.1705	0.531677	-3.17874	0.0122139	von willebrand factor a domain-containing protein 3a	Q3UVV9	VWA3A_MOUSE	0-10h
1524	Phypoly_transcript_01970											0	0	0	0	0	0	NA	NA	NA	nsr
1525	Phypoly_transcript_01971											0	0	0	0	0	0	NA	NA	NA	nsr
1526	Phypoly_transcript_01972	DDB_G0289719	286..2172	1	1420	201..833		|DNA coding sequence|gene: DDB_G0289719 on chromosome: 5 position 3159163 to 3163422, translation	369	1.3e-30	0.242	0	0	0	0	0	0	NA	NA	NA	nsr
1527	Phypoly_transcript_01973	DDB_G0281687	2288..2821	2	952	127..301		|DNA coding sequence|gene: DDB_G0281687 on chromosome: 3 position 4813506 to 4816440, translation	441	8.6e-39	0.524	-2.03861	4.86826e-05	242.258	0.50189	4.06186	0.000842426	formin-like protein 8	O04532	FH8_ARATH	0-10h
1528	Phypoly_transcript_01974	DDB_G0275887	1419..2987	3	544	4..532		|DNA coding sequence|gene: masA on chromosome: 2 position 5903117 to 5904832, translation	671	1.2e-66	0.311	0	0	0	0	0	0	NA	NA	NA	nsr
1529	Phypoly_transcript_01975	DDB_G0281503	405..2111	3	1120	462..1048		|DNA coding sequence|gene: DDB_G0281503 on chromosome: 3 position 4637514 to 4640951, translation	252	4e-18	0.26	2.29343	0.00208017	94.4196	0.744974	-3.07854	0.0409277	NA	NA	NA	6-10h
1530	Phypoly_transcript_01978											0	0	0	0	0	0	NA	NA	NA	nsr
1531	Phypoly_transcript_01979	DDB_G0279561	2090..3142	2	543	182..538		|DNA coding sequence|gene: DDB_G0279561 on chromosome: 3 position 2261454 to 2263171, translation	954	2.6e-108	0.51	0	0	0	0	0	0	NA	NA	NA	nsr
1532	Phypoly_transcript_01980	DDB_G0293900	382..885	1	1231	423..581		|DNA coding sequence|gene: mybA on chromosome: 6 position 3493719 to 3497607, translation	208	2.2e-13	0.343	0	0	0	0	0	0	NA	NA	NA	nsr
1533	Phypoly_transcript_01981											0	0	0	0	0	0	NA	NA	NA	nsr
1534	Phypoly_transcript_01982											0	0	0	0	0	0	NA	NA	NA	nsr
1535	Phypoly_transcript_01983											0	0	0	0	0	0	NA	NA	NA	nsr
1536	Phypoly_transcript_01984	DDB_G0280221	482..1108	2	2177	907..1123		|DNA coding sequence|gene: DDB_G0280221 on chromosome: 3 position 3129179 to 3135878, translation	276	2.3e-25	0.3	0	0	0	0	0	0	NA	NA	NA	nsr
1537	Phypoly_transcript_01985	DDB_G0274915	944..2605	2	1840	1249..1783		|DNA coding sequence|gene: DDB_G0274915 on chromosome: 2 position 4442899 to 4448685, translation	132	0.00063	0.219	0	0	0	0	0	0	NA	NA	NA	nsr
1538	Phypoly_transcript_01986											0	0	0	0	0	0	NA	NA	NA	nsr
1539	Phypoly_transcript_01987	DDB_G0271682	1461..2000	-2	1025	350..524		|DNA coding sequence|gene: DDB_G0271682 on chromosome: 2 position 792553 to 796032, translation	207	1.5e-13	0.308	0	0	0	0	0	0	NA	NA	NA	nsr
1540	Phypoly_transcript_01988	DDB_G0292130	154..1371	1	1260	519..921		|DNA coding sequence|gene: blm on chromosome: 6 position 1240457 to 1244236, translation	769	3.1e-76	0.406	-0.867409	0.00409484	98.9638	0.302153	2.87076	0.0828263	atp-dependent dna helicase q-like 3	Q9FT72	RQL3_ARATH	0-6h
1541	Phypoly_transcript_01989	DDB_G0292206	103..1674	1	1011	38..573		|DNA coding sequence|gene: manA on chromosome: 6 position 1355092 to 1358264, translation	1175	1.1e-189	0.451	0	0	0	0	0	0	NA	NA	NA	nsr
1542	Phypoly_transcript_01990	DDB_G0282407	2028..2528	3	754	304..468		|DNA coding sequence|gene: DDB_G0282407 on chromosome: 3 position 5710802 to 5713235, translation	182	7.2e-11	0.296	0	0	0	0	0	0	NA	NA	NA	nsr
1543	Phypoly_transcript_01991	DDB_G0285983	1387..1839	1	211	56..206		|DNA coding sequence|gene: DDB_G0285983 on chromosome: 4 position 3904475 to 3905183, translation	160	3.5e-11	0.318	0	0	0	0	0	0	NA	NA	NA	nsr
1544	Phypoly_transcript_01992	DDB_G0281687	2..319	-1	952	189..294		|DNA coding sequence|gene: DDB_G0281687 on chromosome: 3 position 4813506 to 4816440, translation	289	3.2e-22	0.587	-1.35823	0.0126635	107.188	0.544796	2.49309	0.060577	morc family cw-type zinc finger protein 3	Q14149	MORC3_HUMAN	0-10h
1545	Phypoly_transcript_01994											0	0	0	0	0	0	NA	NA	NA	nsr
1546	Phypoly_transcript_01996											0	0	0	0	0	0	NA	NA	NA	nsr
1547	Phypoly_transcript_01997	DDB_G0293800	2129..2743	-3	807	6..197		|DNA coding sequence|gene: DDB_G0293800 on chromosome: 6 position 3334534 to 3337072, translation	173	7.4e-10	0.277	0	0	0	0	0	0	NA	NA	NA	nsr
1548	Phypoly_transcript_01998	DDB_G0271670	1885..2781	-1	375	61..359		|DNA coding sequence|gene: lsr1 on chromosome: 2 position 820254 to 821485, translation	114	0.0006	0.207	0	0	0	0	0	0	NA	NA	NA	nsr
1549	Phypoly_transcript_01999	DDB_G0286623	105..2186	3	1009	95..798		|DNA coding sequence|gene: mcm2 on chromosome: 4 position 4745862 to 4748971, translation	1452	4.3e-190	0.449	2.1967	0.00846327	231.919	0.834292	-2.63301	0.0886112	dna replication licensing factor mcm2	P55861	MCM2_XENLA	6-10h
1550	Phypoly_transcript_02000	DDB_G0280921	1039..2307	1	1050	489..915		|DNA coding sequence|gene: DDB_G0280921 on chromosome: 3 position 3881788 to 3885032, translation	639	8.8e-86	0.379	0	0	0	0	0	0	NA	NA	NA	nsr
1551	Phypoly_transcript_02001	DDB_G0271864	2575..3006	1	159	9..156		|DNA coding sequence|gene: mocs2l on chromosome: 2 position 980070 to 980546, translation	356	3.2e-32	0.446	-1.50501	0.000111851	920.122	0.389563	3.86333	0.0016489	molybdopterin synthase catalytic subunit	O96007	MOC2B_HUMAN	0-10h
1552	Phypoly_transcript_02004											0	0	0	0	0	0	NA	NA	NA	nsr
1553	Phypoly_transcript_02005	DDB_G0269388	306..1751	-3	963	425..921		|DNA coding sequence|gene: corB on chromosome: 1 position 2678066 to 2680954, translation	1057	7.9e-202	0.446	-2.97005	0.000480546	28.1988	0.850681	3.49137	0.00520488	coronin-b	Q55E54	COROB_DICDI	0-10h
1554	Phypoly_transcript_02006	DDB_G0276531	1955..2710	2	957	639..899		|DNA coding sequence|gene: DDB_G0276531 on chromosome: 2 position 6795915 to 6798857, translation	417	3.8e-36	0.379	0	0	0	0	0	0	NA	NA	NA	nsr
1555	Phypoly_transcript_02007	DDB_G0289141	2027..2854	-1	1804	782..1050		|DNA coding sequence|gene: DDB_G0289141 on chromosome: 5 position 2395095 to 2400678, translation	454	1.3e-39	0.381	0	0	0	0	0	0	NA	NA	NA	nsr
1556	Phypoly_transcript_02008	DDB_G0281031	968..2281	2	1270	225..662		|DNA coding sequence|gene: pldA on chromosome: 3 position 3951371 to 3955510, translation	421	2.6e-36	0.309	0	0	0	0	0	0	NA	NA	NA	nsr
1557	Phypoly_transcript_02010	DDB_G0292830	170..1786	2	787	5..571		|DNA coding sequence|gene: nhe3 on chromosome: 6 position 2111344 to 2113864, translation	913	1e-91	0.375	0	0	0	0	0	0	NA	NA	NA	nsr
1558	Phypoly_transcript_02011	DDB_G0281825	111..896	-2	2108	308..562		|DNA coding sequence|gene: comB on chromosome: 3 position 5112758 to 5119385, translation	210	2.8e-13	0.24	0	0	0	0	0	0	NA	NA	NA	nsr
1559	Phypoly_transcript_02012	DDB_G0289719	124..2295	1	1420	115..826		|DNA coding sequence|gene: DDB_G0289719 on chromosome: 5 position 3159163 to 3163422, translation	345	4.9e-28	0.21	0	0	0	0	0	0	NA	NA	NA	nsr
1560	Phypoly_transcript_02013	DDB_G0285083	1416..2771	3	1021	491..949		|DNA coding sequence|gene: DDB_G0285083 on chromosome: 4 position 2815942 to 2819113, translation	400	3.1e-34	0.263	0	0	0	0	0	0	NA	NA	NA	nsr
1561	Phypoly_transcript_02014	DDB_G0276019	133..834	-1	1509	1276..1508		|DNA coding sequence|gene: gefY on chromosome: 2 position 6203910 to 6208439, translation	494	1.8e-49	0.453	0	0	0	0	0	0	NA	NA	NA	nsr
1562	Phypoly_transcript_02016	DDB_G0284331	400..2241	1	794	137..735		|DNA coding sequence|gene: regA on chromosome: 4 position 1956975 to 1959735, translation	1740	6.1e-180	0.563	0	0	0	0	0	0	NA	NA	NA	nsr
1563	Phypoly_transcript_02017											0	0	0	0	0	0	NA	NA	NA	nsr
1564	Phypoly_transcript_02018	DDB_G0289067	176..1468	2	1047	5..426		|DNA coding sequence|gene: smkA on chromosome: 5 position 2315722 to 2319653, translation	910	5.5e-92	0.429	0	0	0	0	0	0	NA	NA	NA	nsr
1565	Phypoly_transcript_02019	DDB_G0268102	2510..2905	2	1862	191..325		|DNA coding sequence|gene: DDB_G0268102 on chromosome: 1 position 1455102 to 1460921, translation	244	5e-17	0.37	0	0	0	0	0	0	NA	NA	NA	nsr
1566	Phypoly_transcript_02021	DDB_G0267514	149..1144	2	917	579..912		|DNA coding sequence|gene: DDB_G0267514 on chromosome: 1 position 259066 to 261816, translation	516	4.3e-47	0.34	0	0	0	0	0	0	NA	NA	NA	nsr
1567	Phypoly_transcript_02022	DDB_G0271034	1918..2439	1	1088	753..926		|DNA coding sequence|gene: DDB_G0271034 on chromosome: 1 position 4256212 to 4260120, translation	140	4.2e-06	0.227	0	0	0	0	0	0	NA	NA	NA	nsr
1568	Phypoly_transcript_02024											0	0	0	0	0	0	NA	NA	NA	nsr
1569	Phypoly_transcript_02025	DDB_G0287951	527..1048	2	1448	502..688		|DNA coding sequence|gene: DDB_G0287951 on chromosome: 5 position 876413 to 880841, translation	269	7.7e-20	0.342	0	0	0	0	0	0	NA	NA	NA	nsr
1570	Phypoly_transcript_02026	DDB_G0271828	1553..1753	2	854	264..328		|DNA coding sequence|gene: DDB_G0271828 on chromosome: 2 position 853054 to 855615, translation	140	3e-06	0.493	1.47259	0.0024505	388.012	0.486103	-3.02939	0.0596466	zinc finger ccch domain-containing protein 45	Q0DA50	C3H45_ORYSJ	0-6h
1571	Phypoly_transcript_02027											0	0	0	0	0	0	NA	NA	NA	nsr
1572	Phypoly_transcript_02028											0	0	0	0	0	0	NA	NA	NA	nsr
1573	Phypoly_transcript_02029	DDB_G0283757	31..525	1	203	1..165		|DNA coding sequence|gene: rab1A on chromosome: 4 position 1241175 to 1242406, translation	475	4.5e-45	0.545	0	0	0	0	0	0	NA	NA	NA	nsr
1574	Phypoly_transcript_02030											-3.34369	3.26622e-06	42.0467	0.71856	4.65333	9.21833e-05	NA	NA	NA	0-10h
1575	Phypoly_transcript_02031	DDB_G0277381	1374..2696	3	843	330..754		|DNA coding sequence|gene: cpras1 on chromosome: 2 position 7946446 to 7949072, translation	553	1.7e-52	0.304	0	0	0	0	0	0	NA	NA	NA	nsr
1576	Phypoly_transcript_02032	DDB_G0268632	266..2815	2	862	14..860		|DNA coding sequence|gene: abpA on chromosome: 1 position 2137156 to 2139957, translation	2150	2.2e-223	0.5	0	0	0	0	0	0	NA	NA	NA	nsr
1577	Phypoly_transcript_02033	DDB_G0271900	129..1628	3	1118	25..519		|DNA coding sequence|gene: DDB_G0271900 on chromosome: 2 position 1044061 to 1047414, translation	928	2.4e-133	0.382	0	0	0	0	0	0	NA	NA	NA	nsr
1578	Phypoly_transcript_02035	DDB_G0274577	1436..2494	2	1283	17..363		|DNA coding sequence|gene: DG1124 on chromosome: 2 position 3892978 to 3896936, translation	360	9.7e-30	0.349	0	0	0	0	0	0	NA	NA	NA	nsr
1579	Phypoly_transcript_02037	DDB_G0292972	444..689	3	1168	291..367		|DNA coding sequence|gene: DDB_G0292972 on chromosome: 6 position 2196528 to 2200031, translation	93	0.00072	0.329	0	0	0	0	0	0	NA	NA	NA	nsr
1580	Phypoly_transcript_02038	DDB_G0279091	2902..4836	-3	1334	660..1295		|DNA coding sequence|gene: DDB_G0279091 on chromosome: 3 position 1608785 to 1613036, translation	302	4.4e-23	0.223	0	0	0	0	0	0	NA	NA	NA	nsr
1581	Phypoly_transcript_02039	DDB_G0276805	118..795	1	1042	2..232		|DNA coding sequence|gene: DDB_G0276805 on chromosome: 2 position 7366504 to 7370032, translation	366	1.6e-30	0.335	0	0	0	0	0	0	NA	NA	NA	nsr
1582	Phypoly_transcript_02040											2.35008	9.28865e-07	669.735	0.479008	-4.90614	3.19241e-05	tartrate transporter	Q44470	TUB4_AGRVI	0-10h
1583	Phypoly_transcript_02041											1.92127	0.00439304	1079.6	0.674493	-2.84847	0.0277561	histone-lysine n-methyltransferase 1	C6KTD2	SET1_PLAF7	0-10h
1584	Phypoly_transcript_02042											-2.60922	1.92132e-05	147.52	0.610509	4.27384	0.00204539	tryptophan synthase beta chain	Q604P3	TRPB_METCA	0-6h
1585	Phypoly_transcript_02043	DDB_G0271670	2020..2937	-1	375	66..371		|DNA coding sequence|gene: lsr1 on chromosome: 2 position 820254 to 821485, translation	203	8.4e-14	0.281	0	0	0	0	0	0	NA	NA	NA	nsr
1586	Phypoly_transcript_02044	DDB_G0283265	1390..2217	-1	1268	477..754		|DNA coding sequence|gene: mkkA on chromosome: 4 position 530684 to 534789, translation	805	2.9e-98	0.541	-2.92686	0.000100657	105.843	0.752599	3.889	0.00150257	mitogen-activated protein kinase kinase kinase a	Q54R82	MKKA_DICDI	0-10h
1587	Phypoly_transcript_02045	DDB_G0288251	2341..3042	1	1727	1004..1232		|DNA coding sequence|gene: roco4 on chromosome: 5 position 1284583 to 1289862, translation	375	3.8e-57	0.382	0	0	0	0	0	0	NA	NA	NA	nsr
1588	Phypoly_transcript_02046	DDB_G0291486	815..1351	2	490	309..489		|DNA coding sequence|gene: DDB_G0291486 on chromosome: 6 position 413873 to 415521, translation	285	2.9e-42	0.387	0	0	0	0	0	0	NA	NA	NA	nsr
1589	Phypoly_transcript_02047											0	0	0	0	0	0	NA	NA	NA	nsr
1590	Phypoly_transcript_02048											0	0	0	0	0	0	NA	NA	NA	nsr
1591	Phypoly_transcript_02049	DDB_G0278639	420..1667	3	1001	149..556		|DNA coding sequence|gene: clcD on chromosome: 3 position 535599 to 538688, translation	998	1.6e-194	0.498	0	0	0	0	0	0	NA	NA	NA	nsr
1592	Phypoly_transcript_02050											0	0	0	0	0	0	NA	NA	NA	nsr
1593	Phypoly_transcript_02051	DDB_G0282377	3546..3887	3	2389	2263..2376		|DNA coding sequence|gene: dhkM on chromosome: 3 position 5726442 to 5733682, translation	381	5.3e-53	0.64	0	0	0	0	0	0	NA	NA	NA	nsr
1594	Phypoly_transcript_02053	DDB_G0280159	46..2721	1	909	4..901		|DNA coding sequence|gene: DDB_G0280159 on chromosome: 3 position 3031994 to 3034836, translation	687	2.3e-68	0.254	0	0	0	0	0	0	NA	NA	NA	nsr
1595	Phypoly_transcript_02054											2.39498	7.56627e-06	384.048	0.53494	-4.4771	0.000982272	beta-mannosidase	Q29444	MANBA_BOVIN	6-10h
1596	Phypoly_transcript_02055											0	0	0	0	0	0	NA	NA	NA	nsr
1597	Phypoly_transcript_02056	DDB_G0284015	201..1262	-1	761	347..723		|DNA coding sequence|gene: DDB_G0284015 on chromosome: 4 position 1433731 to 1436234, translation	566	1.1e-57	0.391	0	0	0	0	0	0	NA	NA	NA	nsr
1598	Phypoly_transcript_00228	DDB_G0285243	6043..6993	-3	2070	1576..1891		|DNA coding sequence|gene: DDB_G0285243 on chromosome: 4 position 2998910 to 3005650, translation	456	6.1e-39	0.357	0	0	0	0	0	0	NA	NA	NA	nsr
1599	Phypoly_transcript_02058	DDB_G0274607	1814..2521	2	930	672..913		|DNA coding sequence|gene: gefM on chromosome: 2 position 4024908 to 4028022, translation	407	4e-35	0.339	0	0	0	0	0	0	NA	NA	NA	nsr
1600	Phypoly_transcript_02059	DDB_G0278741	82..2892	1	939	3..934		|DNA coding sequence|gene: adprt1A on chromosome: 3 position 1394183 to 1397588, translation	1769	5.1e-183	0.401	0	0	0	0	0	0	NA	NA	NA	nsr
1601	Phypoly_transcript_02060											0	0	0	0	0	0	NA	NA	NA	nsr
1602	Phypoly_transcript_02061	DDB_G0292068	180..2276	3	1097	11..698		|DNA coding sequence|gene: frpA on chromosome: 6 position 1144263 to 1147638, translation	531	8.6e-49	0.275	0	0	0	0	0	0	NA	NA	NA	nsr
1603	Phypoly_transcript_02063											1.25746	0.00133736	148.009	0.391995	-3.20784	0.0112878	uncharacterized protein at4g19900	P0C8Q4	Y4990_ARATH	0-10h
1604	Phypoly_transcript_02065	DDB_G0269714	124..1215	-2	401	36..399		|DNA coding sequence|gene: tdo on chromosome: 1 position 3391649 to 3393035, translation	986	4.8e-100	0.5	0	0	0	0	0	0	NA	NA	NA	nsr
1605	Phypoly_transcript_02067	DDB_G0283053	45..968	3	323	3..310		|DNA coding sequence|gene: fntA on chromosome: 4 position 15565 to 16751, translation	661	1.3e-65	0.404	-1.65256	0.00686586	1432.54	0.611317	2.70328	0.0387881	protein farnesyltransferase geranylgeranyltransferase type-1 subunit alpha	Q54RT9	FNTA_DICDI	0-10h
1606	Phypoly_transcript_02069	DDB_G0271670	457..1011	-2	375	114..298		|DNA coding sequence|gene: lsr1 on chromosome: 2 position 820254 to 821485, translation	126	2.8e-05	0.297	1.53167	8.67587e-11	162.953	0.236063	-6.48839	9.38813e-09	NA	NA	NA	0-10h
1607	Phypoly_transcript_02070											0	0	0	0	0	0	NA	NA	NA	nsr
1608	Phypoly_transcript_02071	DDB_G0282725	1036..3087	1	1776	1106..1774		|DNA coding sequence|gene: vilD on chromosome: 3 position 6207123 to 6212648, translation	855	6.8e-85	0.319	0	0	0	0	0	0	NA	NA	NA	nsr
1609	Phypoly_transcript_26206											0	0	0	0	0	0	NA	NA	NA	nsr
1610	Phypoly_transcript_02073	DDB_G0274695	1717..2844	1	390	14..387		|DNA coding sequence|gene: DDB_G0274695 on chromosome: 2 position 4207853 to 4209433, translation	765	1.3e-76	0.432	0	0	0	0	0	0	NA	NA	NA	nsr
1611	Phypoly_transcript_02074	DDB_G0288511	296..2470	2	953	75..825		|DNA coding sequence|gene: sadA on chromosome: 5 position 1638800 to 1641837, translation	834	6.2e-84	0.28	-1.12972	0.00639957	31.8937	0.414338	2.72657	0.0367172	substrate-adhesion molecule	Q8I7T3	SADA_DICDI	0-10h
1612	Phypoly_transcript_02075	DDB_G0290333	228..1241	3	599	53..399		|DNA coding sequence|gene: DDB_G0290333 on chromosome: 5 position 3973178 to 3975140, translation	610	6.2e-111	0.375	3.10792	0.000593716	863.392	0.904921	-3.43447	0.0061044	physarolisin	Q8MZS4	PHYSA_PHYPO	0-10h
1613	Phypoly_transcript_02076	DDB_G0285445	247..705	-3	1179	978..1130		|DNA coding sequence|gene: DDB_G0285445 on chromosome: 4 position 3230059 to 3233762, translation	160	2.2e-09	0.245	0	0	0	0	0	0	NA	NA	NA	nsr
1614	Phypoly_transcript_02078	DDB_G0290503	1191..2822	3	1493	596..1141		|DNA coding sequence|gene: DDB_G0290503 on chromosome: 5 position 4159418 to 4164037, translation	159	5.1e-08	0.214	0	0	0	0	0	0	NA	NA	NA	nsr
1615	Phypoly_transcript_02079	DDB_G0271670	1..891	1	375	78..374		|DNA coding sequence|gene: lsr1 on chromosome: 2 position 820254 to 821485, translation	326	6.1e-29	0.296	0	0	0	0	0	0	NA	NA	NA	nsr
1616	Phypoly_transcript_02080	DDB_G0269154	1198..2973	1	944	347..941		|DNA coding sequence|gene: modA on chromosome: 1 position 3274209 to 3277152, translation	1834	9.1e-245	0.569	0	0	0	0	0	0	NA	NA	NA	nsr
1617	Phypoly_transcript_02082	DDB_G0295785	251..577	2	362	206..314		|DNA coding sequence|gene: DDB_G0295785 on chromosome: 4 position 4536016 to 4537272, translation	149	7.2e-08	0.345	-1.76869	0.00641463	254.683	0.64887	2.7258	0.0367695	NA	NA	NA	0-10h
1618	Phypoly_transcript_02083	DDB_G0291320	233..1216	2	816	24..361		|DNA coding sequence|gene: pop1 on chromosome: 6 position 120925 to 123655, translation	670	5.2e-92	0.397	0	0	0	0	0	0	NA	NA	NA	nsr
1619	Phypoly_transcript_02085	DDB_G0270718	1847..2590	2	1391	1063..1321		|DNA coding sequence|gene: DDB_G0270718 on chromosome: 1 position 4098007 to 4102857, translation	145	1.5e-06	0.234	0	0	0	0	0	0	NA	NA	NA	nsr
1620	Phypoly_transcript_02086	DDB_G0278687	3..899	3	1121	46..354		|DNA coding sequence|gene: pigO on chromosome: 3 position 887014 to 890500, translation	472	1.9e-71	0.362	1.84623	0.000660552	93.5537	0.542139	-3.40545	0.00663279	gpi ethanolamine phosphate transferase 3	Q8TEQ8	PIGO_HUMAN	0-10h
1621	Phypoly_transcript_02087	DDB_G0279813	1755..2243	3	782	429..591		|DNA coding sequence|gene: DDB_G0279813 on chromosome: 3 position 2578911 to 2581892, translation	320	1.9e-50	0.402	2.28954	0.000346727	661.119	0.639962	-3.57763	0.00403935	serine threonine-protein phosphatase 2a regulatory subunit b subunit alpha	Q06190	P2R3A_HUMAN	0-10h
1622	Phypoly_transcript_02088	DDB_G0276309	1797..2204	3	723	402..537		|DNA coding sequence|gene: DDB_G0276309 on chromosome: 2 position 6597404 to 6599572, translation	121	0.00027	0.322	0	0	0	0	0	0	NA	NA	NA	nsr
1623	Phypoly_transcript_02089	DDB_G0284141	194..2065	2	986	27..666		|DNA coding sequence|gene: atp7a on chromosome: 4 position 1486936 to 1490134, translation	1367	5.8e-219	0.468	-1.46964	0.017217	32.4683	0.616965	2.38204	0.0755912	probable copper-transporting atpase hma5	Q9SH30	HMA5_ARATH	0-10h
1624	Phypoly_transcript_02090	DDB_G0281383	307..2841	1	854	13..854		|DNA coding sequence|gene: glpV on chromosome: 3 position 4540912 to 4543611, translation	2760	5e-288	0.634	0	0	0	0	0	0	NA	NA	NA	nsr
1625	Phypoly_transcript_02091	DDB_G0272769	1153..2358	1	779	355..772		|DNA coding sequence|gene: DDB_G0272769 on chromosome: 2 position 2145765 to 2148199, translation	483	3.4e-53	0.305	0	0	0	0	0	0	NA	NA	NA	nsr
1626	Phypoly_transcript_02092	DDB_G0288331	2557..2850	1	554	395..493		|DNA coding sequence|gene: expl7 on chromosome: 5 position 1399818 to 1401479, translation	118	0.00041	0.34	1.76932	0.0111027	225.884	0.696733	-2.53945	0.0549699	NA	NA	NA	0-10h
1627	Phypoly_transcript_02093	DDB_G0276299	2090..2878	2	980	725..980		|DNA coding sequence|gene: agnA on chromosome: 2 position 6579134 to 6582276, translation	292	1.4e-22	0.302	-3.19406	3.46454e-05	97.3116	0.771407	4.14056	0.0006383	protein argonaute-2	Q9QZ81	AGO2_RAT	0-10h
1628	Phypoly_transcript_02095	DDB_G0285445	1895..2800	2	1179	859..1175		|DNA coding sequence|gene: DDB_G0285445 on chromosome: 4 position 3230059 to 3233762, translation	208	2.1e-13	0.239	1.50651	0.00645525	181.193	0.553107	-2.72371	0.0758825	f-box wd repeat-containing protein a	Q9Y0T2	FBXA_DICDI	6-10h
1629	Phypoly_transcript_02096											0	0	0	0	0	0	NA	NA	NA	nsr
1630	Phypoly_transcript_02097											0	0	0	0	0	0	NA	NA	NA	nsr
1631	Phypoly_transcript_02098	DDB_G0281815	126..989	-3	310	1..282		|DNA coding sequence|gene: DDB_G0281815 on chromosome: 3 position 4913622 to 4914745, translation	298	5.3e-26	0.302	0	0	0	0	0	0	NA	NA	NA	nsr
1632	Phypoly_transcript_02099	DDB_G0275021	2135..2767	2	452	199..413		|DNA coding sequence|gene: ubpB on chromosome: 2 position 5178139 to 5179801, translation	428	3.5e-58	0.443	0	0	0	0	0	0	NA	NA	NA	nsr
1633	Phypoly_transcript_02100	DDB_G0284867	1907..2563	2	1594	591..810		|DNA coding sequence|gene: abcC8 on chromosome: 4 position 2579815 to 2584663, translation	471	1e-41	0.437	0	0	0	0	0	0	NA	NA	NA	nsr
1634	Phypoly_transcript_02101	DDB_G0286003	104..2149	2	1071	2..693		|DNA coding sequence|gene: DDB_G0286003 on chromosome: 4 position 3925023 to 3929117, translation	1215	2.6e-124	0.391	0	0	0	0	0	0	NA	NA	NA	nsr
1635	Phypoly_transcript_02102	DDB_G0293224	123..1382	3	461	31..454		|DNA coding sequence|gene: ost1 on chromosome: 6 position 2680686 to 2682211, translation	775	3.8e-77	0.399	0	0	0	0	0	0	NA	NA	NA	nsr
1636	Phypoly_transcript_02103	DDB_G0267514	74..922	2	917	652..912		|DNA coding sequence|gene: DDB_G0267514 on chromosome: 1 position 259066 to 261816, translation	342	4.5e-28	0.317	0	0	0	0	0	0	NA	NA	NA	nsr
1637	Phypoly_transcript_02104											0	0	0	0	0	0	NA	NA	NA	nsr
1638	Phypoly_transcript_02105											0	0	0	0	0	0	NA	NA	NA	nsr
1639	Phypoly_transcript_02106	DDB_G0271368	490..1023	1	306	112..288		|DNA coding sequence|gene: DDB_G0271368 on chromosome: 2 position 111944 to 113107, translation	261	2.5e-22	0.346	0	0	0	0	0	0	NA	NA	NA	nsr
1640	Phypoly_transcript_02109	DDB_G0282245	1856..2569	2	1215	626..872		|DNA coding sequence|gene: forD on chromosome: 3 position 5565585 to 5569532, translation	195	5.4e-12	0.241	0	0	0	0	0	0	NA	NA	NA	nsr
1641	Phypoly_transcript_02110	DDB_G0269250	803..1525	2	3185	2286..2511		|DNA coding sequence|gene: pats1 on chromosome: 1 position 2657392 to 2667176, translation	377	4.7e-31	0.35	2.49593	0.000230692	414.646	0.677727	-3.68279	0.00293006	probable serine threonine-protein kinase pats1	Q55E58	PATS1_DICDI	0-10h
1642	Phypoly_transcript_02111	DDB_G0281031	1581..2459	3	1270	437..744		|DNA coding sequence|gene: pldA on chromosome: 3 position 3951371 to 3955510, translation	338	4.2e-32	0.337	0	0	0	0	0	0	NA	NA	NA	nsr
1643	Phypoly_transcript_02112	DDB_G0289119	681..1445	3	692	18..265		|DNA coding sequence|gene: pXi on chromosome: 5 position 2420542 to 2422700, translation	152	1.1e-07	0.237	-1.43557	0.00162673	142.239	0.455581	3.15107	0.045604	ras-related protein rap-1b	Q6TEN1	RAP1B_DANRE	0-6h
1644	Phypoly_transcript_02113											0	0	0	0	0	0	NA	NA	NA	nsr
1645	Phypoly_transcript_02114											0	0	0	0	0	0	NA	NA	NA	nsr
1646	Phypoly_transcript_02115											3.17745	1.92221e-12	258.783	0.451341	-7.04001	3.19681e-10	uncharacterized protein	O31489	YDCI_BACSU	0-10h
1647	Phypoly_transcript_02117	DDB_G0269150	312..2960	-1	3620	2727..3603		|DNA coding sequence|gene: lvsA on chromosome: 1 position 3119127 to 3130279, translation	2067	3.3e-213	0.47	0	0	0	0	0	0	NA	NA	NA	nsr
1648	Phypoly_transcript_02118	DDB_G0268030	488..1060	-1	1222	918..1108		|DNA coding sequence|gene: DDB_G0268030 on chromosome: 1 position 1334449 to 1338114, translation	417	5.4e-36	0.443	0	0	0	0	0	0	NA	NA	NA	nsr
1649	Phypoly_transcript_02119	DDB_G0289719	560..2167	2	1420	339..847		|DNA coding sequence|gene: DDB_G0289719 on chromosome: 5 position 3159163 to 3163422, translation	477	1.6e-42	0.251	1.79232	0.00137772	87.8148	0.560225	-3.19928	0.011565	lim domain-containing protein 2	Q1LZA7	LIMD2_BOVIN	0-10h
1650	Phypoly_transcript_02120	DDB_G0284321	966..1625	-2	893	284..492		|DNA coding sequence|gene: DDB_G0284321 on chromosome: 4 position 1760065 to 1764027, translation	453	6.9e-79	0.428	0	0	0	0	0	0	NA	NA	NA	nsr
1651	Phypoly_transcript_02121											0	0	0	0	0	0	NA	NA	NA	nsr
1652	Phypoly_transcript_02122											1.62848	0.000183324	1206.4	0.435312	-3.74095	0.00244341	transportin-3	Q9Y5L0	TNPO3_HUMAN	0-10h
1653	Phypoly_transcript_02124	DDB_G0290145	1068..1880	3	1126	402..695		|DNA coding sequence|gene: DDB_G0290145 on chromosome: 5 position 3707194 to 3710571, translation	208	1.6e-23	0.287	0	0	0	0	0	0	NA	NA	NA	nsr
1654	Phypoly_transcript_02125	DDB_G0269426	7257..7541	-3	734	500..601		|DNA coding sequence|gene: DDB_G0269426 on chromosome: 1 position 2738058 to 2740498, translation	171	3.4e-09	0.417	0	0	0	0	0	0	NA	NA	NA	nsr
1655	Phypoly_transcript_02126	DDB_G0274915	2406..2909	-1	1840	1562..1742		|DNA coding sequence|gene: DDB_G0274915 on chromosome: 2 position 4442899 to 4448685, translation	132	0.00043	0.315	0	0	0	0	0	0	NA	NA	NA	nsr
1656	Phypoly_transcript_02127	DDB_G0280813	619..2592	1	1230	410..1063		|DNA coding sequence|gene: DDB_G0280813 on chromosome: 3 position 3771010 to 3774818, translation	599	4e-56	0.273	0	0	0	0	0	0	NA	NA	NA	nsr
1657	Phypoly_transcript_02128											0	0	0	0	0	0	NA	NA	NA	nsr
1658	Phypoly_transcript_02129	DDB_G0286069	301..1041	1	910	41..311		|DNA coding sequence|gene: ku70 on chromosome: 4 position 4023180 to 4025992, translation	485	7e-78	0.424	0	0	0	0	0	0	NA	NA	NA	nsr
1659	Phypoly_transcript_02130											0	0	0	0	0	0	NA	NA	NA	nsr
1660	Phypoly_transcript_02132											0	0	0	0	0	0	NA	NA	NA	nsr
1661	Phypoly_transcript_02134											0	0	0	0	0	0	NA	NA	NA	nsr
1662	Phypoly_transcript_02135	DDB_G0279303	1015..2049	-2	575	7..354		|DNA coding sequence|gene: slob2 on chromosome: 3 position 1904584 to 1906514, translation	567	2.3e-55	0.35	0	0	0	0	0	0	NA	NA	NA	nsr
1663	Phypoly_transcript_02136	DDB_G0274801	207..968	3	854	517..765		|DNA coding sequence|gene: DDB_G0274801 on chromosome: 2 position 3911402 to 3914055, translation	184	5.2e-11	0.297	0	0	0	0	0	0	NA	NA	NA	nsr
1664	Phypoly_transcript_02137	DDB_G0278491	749..913	-3	452	80..134		|DNA coding sequence|gene: DDB_G0278491 on chromosome: 3 position 965453 to 966959, translation	133	6.7e-06	0.436	1.24015	0.00444149	1309.33	0.435908	-2.84497	0.0870664	thiamine transporter 2	Q99PL8	S19A3_MOUSE	0-6h
1665	Phypoly_transcript_02139	DDB_G0280777	2278..2775	1	1824	1423..1590		|DNA coding sequence|gene: DDB_G0280777 on chromosome: 3 position 3729649 to 3735545, translation	238	2.1e-16	0.393	0	0	0	0	0	0	NA	NA	NA	nsr
1666	Phypoly_transcript_02140	DDB_G0281185	2432..2674	2	450	256..339		|DNA coding sequence|gene: DDB_G0281185 on chromosome: 3 position 4176225 to 4177722, translation	158	1.3e-08	0.369	0	0	0	0	0	0	NA	NA	NA	nsr
1667	Phypoly_transcript_02141	DDB_G0279665	742..1293	1	1378	357..540		|DNA coding sequence|gene: DDB_G0279665 on chromosome: 3 position 2405211 to 2409344, translation	226	2.8e-15	0.383	0	0	0	0	0	0	NA	NA	NA	nsr
1668	Phypoly_transcript_02142	DDB_G0288453	1451..2464	2	971	636..971		|DNA coding sequence|gene: DDB_G0288453 on chromosome: 5 position 1521809 to 1525011, translation	1178	1.8e-167	0.66	2.40477	0.0013848	490.995	0.752008	-3.1978	0.0116152	e3 ubiquitin-protein ligase cop1	P43254	COP1_ARATH	0-10h
1669	Phypoly_transcript_02143											0	0	0	0	0	0	NA	NA	NA	nsr
1670	Phypoly_transcript_02144	DDB_G0277175	15..1379	3	1075	602..1057		|DNA coding sequence|gene: forG on chromosome: 2 position 7682673 to 7686024, translation	598	4.6e-56	0.33	0	0	0	0	0	0	NA	NA	NA	nsr
1671	Phypoly_transcript_02145	DDB_G0269154	1255..2730	1	944	363..857		|DNA coding sequence|gene: modA on chromosome: 1 position 3274209 to 3277152, translation	680	1.3e-67	0.313	0	0	0	0	0	0	NA	NA	NA	nsr
1672	Phypoly_transcript_02146											0	0	0	0	0	0	NA	NA	NA	nsr
1673	Phypoly_transcript_02148	DDB_G0284325	187..621	-3	701	483..641		|DNA coding sequence|gene: DDB_G0284325 on chromosome: 4 position 1809449 to 1811827, translation	227	8.5e-16	0.302	0	0	0	0	0	0	NA	NA	NA	nsr
1674	Phypoly_transcript_02149											-1.26392	0.0117456	114.973	0.501616	2.5197	0.0572833	dna ligase	P44121	DNLI_HAEIN	0-10h
1675	Phypoly_transcript_02151	DDB_G0271670	1387..2322	-1	375	62..373		|DNA coding sequence|gene: lsr1 on chromosome: 2 position 820254 to 821485, translation	272	2e-22	0.244	0	0	0	0	0	0	NA	NA	NA	nsr
1676	Phypoly_transcript_02152											0	0	0	0	0	0	NA	NA	NA	nsr
1677	Phypoly_transcript_02153											2.26187	0.00335092	26.2185	0.771032	-2.93357	0.0226936	dna ligase	P44121	DNLI_HAEIN	0-10h
1678	Phypoly_transcript_02154	DDB_G0270826	1156..2733	1	616	28..566		|DNA coding sequence|gene: abcG22 on chromosome: 1 position 3432396 to 3434782, translation	613	1.6e-60	0.295	0	0	0	0	0	0	NA	NA	NA	nsr
1679	Phypoly_transcript_02155	DDB_G0271886	6..1028	3	1041	281..628		|DNA coding sequence|gene: DDB_G0271886 on chromosome: 2 position 981925 to 985047, translation	168	2.3e-10	0.251	2.05614	0.000672722	17.1698	0.604664	-3.40046	0.0210589	polycomb group protein asxl1	Q8IXJ9	ASXL1_HUMAN	6-10h
1680	Phypoly_transcript_02156											0	0	0	0	0	0	NA	NA	NA	nsr
1681	Phypoly_transcript_02157	DDB_G0282115	669..1196	3	1641	898..1063		|DNA coding sequence|gene: DDB_G0282115 on chromosome: 3 position 5399711 to 5404710, translation	121	0.00066	0.267	0	0	0	0	0	0	NA	NA	NA	nsr
1682	Phypoly_transcript_02158	DDB_G0289423	405..2021	3	1082	385..934		|DNA coding sequence|gene: DDB_G0289423 on chromosome: 5 position 2794822 to 2798067, translation	802	1.5e-80	0.326	0	0	0	0	0	0	NA	NA	NA	nsr
1683	Phypoly_transcript_02159	DDB_G0268702	1385..2002	2	541	1..198		|DNA coding sequence|gene: copD on chromosome: 1 position 1941102 to 1943114, translation	587	1.5e-112	0.578	1.11576	0.0124434	1395.65	0.446425	-2.49931	0.0599549	coatomer subunit delta	Q66H80	COPD_RAT	0-10h
1684	Phypoly_transcript_02161	DDB_G0291063	619..2283	1	2111	1430..1989		|DNA coding sequence|gene: thoc2 on chromosome: 5 position 4908746 to 4915295, translation	303	7.4e-26	0.215	0	0	0	0	0	0	NA	NA	NA	nsr
1685	Phypoly_transcript_02162	DDB_G0291314	108..2705	3	887	2..865		|DNA coding sequence|gene: DDB_G0291314 on chromosome: 6 position 116087 to 118838, translation	2876	2.5e-300	0.642	0	0	0	0	0	0	NA	NA	NA	nsr
1686	Phypoly_transcript_02163	DDB_G0285373	922..1638	1	856	524..766		|DNA coding sequence|gene: mybL on chromosome: 4 position 3182160 to 3184727, translation	607	1.2e-68	0.467	0	0	0	0	0	0	NA	NA	NA	nsr
1687	Phypoly_transcript_02164											0	0	0	0	0	0	NA	NA	NA	nsr
1688	Phypoly_transcript_02165	DDB_G0272186	827..2524	2	1051	334..900		|DNA coding sequence|gene: DDB_G0272186 on chromosome: 2 position 1509530 to 1512862, translation	795	7e-110	0.349	-1.38252	0.00249521	155.281	0.457194	3.02392	0.0454651	tetratricopeptide repeat protein 13	Q8NBP0	TTC13_HUMAN	6-10h
1689	Phypoly_transcript_02166	DDB_G0293124	2111..2890	2	1126	846..1107		|DNA coding sequence|gene: kxcB on chromosome: 6 position 2557594 to 2561244, translation	337	2.3e-27	0.315	0	0	0	0	0	0	NA	NA	NA	nsr
1690	Phypoly_transcript_02167	DDB_G0302543	1902..2417	3	857	668..842		|DNA coding sequence|gene: DDB_G0302543 on chromosome: 2 position 4133180 to 4135914, translation	354	1.5e-29	0.423	0	0	0	0	0	0	NA	NA	NA	nsr
1691	Phypoly_transcript_02168											0	0	0	0	0	0	NA	NA	NA	nsr
1692	Phypoly_transcript_02169	DDB_G0279527	1415..2377	2	1234	885..1214		|DNA coding sequence|gene: DDB_G0279527 on chromosome: 3 position 2202606 to 2206383, translation	210	1.4e-13	0.256	0	0	0	0	0	0	NA	NA	NA	nsr
1693	Phypoly_transcript_02170	DDB_G0286633	1049..1780	2	1234	459..701		|DNA coding sequence|gene: ints4 on chromosome: 4 position 4760652 to 4764568, translation	570	1e-52	0.48	0	0	0	0	0	0	NA	NA	NA	nsr
1694	Phypoly_transcript_02171	DDB_G0286289	1742..2515	2	612	296..561		|DNA coding sequence|gene: DDB_G0286289 on chromosome: 4 position 4300974 to 4303039, translation	464	2.4e-74	0.346	0	0	0	0	0	0	NA	NA	NA	nsr
1695	Phypoly_transcript_02172	DDB_G0268632	100..1338	1	862	24..434		|DNA coding sequence|gene: abpA on chromosome: 1 position 2137156 to 2139957, translation	487	4.4e-44	0.292	-2.57895	2.87919e-15	194.266	0.326614	7.89603	7.92737e-13	alpha-actinin-3	O88990	ACTN3_MOUSE	0-10h
1696	Phypoly_transcript_02174	DDB_G0291356	2033..2854	2	817	429..703		|DNA coding sequence|gene: grlE on chromosome: 6 position 173621 to 176169, translation	394	7.8e-34	0.344	1.75821	1.90206e-05	54.655	0.411173	-4.27609	0.000390498	metabotropic glutamate receptor-like protein e	Q54ET0	GRLE_DICDI	0-10h
1697	Phypoly_transcript_02175	DDB_G0271670	145..1002	1	375	50..335		|DNA coding sequence|gene: lsr1 on chromosome: 2 position 820254 to 821485, translation	268	5.7e-24	0.287	0	0	0	0	0	0	NA	NA	NA	nsr
1698	Phypoly_transcript_02176	DDB_G0267690	838..1485	1	1321	660..863		|DNA coding sequence|gene: icpA on chromosome: 1 position 581198 to 585318, translation	124	0.00025	0.244	1.49493	0.0109645	126.646	0.587669	-2.54383	0.0545256	zinc finger protein dzip1l	Q8IYY4	DZI1L_HUMAN	0-10h
1699	Phypoly_transcript_02177	DDB_G0288923	1754..2635	2	1332	682..966		|DNA coding sequence|gene: upf1 on chromosome: 5 position 2130048 to 2134208, translation	275	1.5e-20	0.291	0	0	0	0	0	0	NA	NA	NA	nsr
1700	Phypoly_transcript_02178	DDB_G0275227	341..442	2	108	53..86		|DNA coding sequence|gene: DDB_G0275227 on chromosome: 2 position 4935740 to 4936447, translation	102	4.9e-05	0.529	0	0	0	0	0	0	NA	NA	NA	nsr
1701	Phypoly_transcript_02179	DDB_G0276223	1818..2888	3	682	131..490		|DNA coding sequence|gene: DDB_G0276223 on chromosome: 2 position 6263547 to 6265732, translation	133	1.2e-05	0.223	0	0	0	0	0	0	NA	NA	NA	nsr
1702	Phypoly_transcript_02180	DDB_G0293934	1857..2729	3	1714	1210..1508		|DNA coding sequence|gene: DDB_G0293934 on chromosome: 6 position 3520311 to 3525707, translation	354	1.1e-38	0.297	-1.27631	0.00854258	203.008	0.485317	2.62984	0.0455893	uncharacterized membrane protein ddb_g0293934	Q54B29	Y3934_DICDI	0-10h
1703	Phypoly_transcript_02181	DDB_G0274915	722..1915	2	1840	1100..1501		|DNA coding sequence|gene: DDB_G0274915 on chromosome: 2 position 4442899 to 4448685, translation	154	2.4e-07	0.226	0	0	0	0	0	0	NA	NA	NA	nsr
1704	Phypoly_transcript_02182	DDB_G0271626	1378..1752	1	1846	489..614		|DNA coding sequence|gene: dotA on chromosome: 2 position 563064 to 568601, translation	181	2.7e-10	0.419	0	0	0	0	0	0	NA	NA	NA	nsr
1705	Phypoly_transcript_02183											0	0	0	0	0	0	NA	NA	NA	nsr
1706	Phypoly_transcript_02184	DDB_G0272472	174..1994	-1	1509	563..1168		|DNA coding sequence|gene: DDB_G0272472 on chromosome: 2 position 1736613 to 1741232, translation	327	4.7e-26	0.237	0	0	0	0	0	0	NA	NA	NA	nsr
1707	Phypoly_transcript_02186	DDB_G0291063	1398..2495	3	2111	1312..1667		|DNA coding sequence|gene: thoc2 on chromosome: 5 position 4908746 to 4915295, translation	137	1.8e-05	0.216	4.5204	1.43637e-25	594.129	0.432496	-10.4519	2.9661e-22	NA	NA	NA	0-10h
1708	Phypoly_transcript_02188	DDB_G0270110	899..2779	2	731	69..705		|DNA coding sequence|gene: dhx33 on chromosome: 1 position 4244035 to 4246332, translation	1377	1.8e-141	0.467	0	0	0	0	0	0	NA	NA	NA	nsr
1709	Phypoly_transcript_02190	DDB_G0286479	1892..2779	2	1168	867..1165		|DNA coding sequence|gene: DDB_G0286479 on chromosome: 4 position 4506469 to 4510076, translation	690	5.6e-73	0.465	0	0	0	0	0	0	NA	NA	NA	nsr
1710	Phypoly_transcript_02191	DDB_G0276243	1230..2915	3	991	425..991		|DNA coding sequence|gene: DDB_G0276243 on chromosome: 2 position 6418177 to 6421294, translation	496	7.2e-45	0.273	0	0	0	0	0	0	NA	NA	NA	nsr
1711	Phypoly_transcript_02192	DDB_G0282245	1641..2603	3	1215	545..863		|DNA coding sequence|gene: forD on chromosome: 3 position 5565585 to 5569532, translation	726	7.5e-123	0.464	0	0	0	0	0	0	NA	NA	NA	nsr
1712	Phypoly_transcript_02194											0	0	0	0	0	0	NA	NA	NA	nsr
1713	Phypoly_transcript_02196	DDB_G0284187	1494..2426	3	1801	443..741		|DNA coding sequence|gene: Dd5P2 on chromosome: 4 position 1813905 to 1819443, translation	664	1.1e-74	0.452	0.966968	0.0114482	603.994	0.382395	-2.52871	0.0563428	synaptojanin-2	Q9D2G5	SYNJ2_MOUSE	0-10h
1714	Phypoly_transcript_02197	DDB_G0281031	947..2428	2	1270	233..744		|DNA coding sequence|gene: pldA on chromosome: 3 position 3951371 to 3955510, translation	488	1.1e-43	0.304	-2.32622	0.00141129	28.9461	0.728689	3.19233	0.011771	phospholipase d1	Q09706	PLD1_SCHPO	0-10h
1715	Phypoly_transcript_02198											1.15175	0.00980338	3539.43	0.445951	-2.58269	0.0503269	glycogen operon protein homolog	P9WQ25	GLGX_MYCTU	0-10h
1716	Phypoly_transcript_02199	DDB_G0284419	1835..2842	2	965	592..946		|DNA coding sequence|gene: xpf on chromosome: 4 position 1971161 to 1974139, translation	616	2.8e-105	0.375	0	0	0	0	0	0	NA	NA	NA	nsr
1717	Phypoly_transcript_02200	DDB_G0279123	1775..2545	2	1146	726..980		|DNA coding sequence|gene: gxcCC on chromosome: 3 position 1613622 to 1617399, translation	498	1.4e-64	0.414	1.69836	0.000573931	783.278	0.493187	-3.44364	0.0191574	guanine exchange factor for rac 30	Q1ZXH8	GXCDD_DICDI	6-10h
1718	Phypoly_transcript_02202	DDB_G0288915	888..2540	3	1187	591..1137		|DNA coding sequence|gene: DDB_G0288915 on chromosome: 5 position 2114788 to 2118427, translation	158	5.2e-08	0.222	0	0	0	0	0	0	NA	NA	NA	nsr
1719	Phypoly_transcript_02203	DDB_G0276361	355..1281	1	790	427..755		|DNA coding sequence|gene: DDB_G0276361 on chromosome: 2 position 6745195 to 6747564, translation	253	1.5e-18	0.266	0	0	0	0	0	0	NA	NA	NA	nsr
1720	Phypoly_transcript_02204	DDB_G0283147	1115..1369	2	1257	77..169		|DNA coding sequence|gene: DDB_G0283147 on chromosome: 4 position 291263 to 295035, translation	140	4.8e-06	0.417	0	0	0	0	0	0	NA	NA	NA	nsr
1721	Phypoly_transcript_02205	DDB_G0284383	399..2738	3	803	27..802		|DNA coding sequence|gene: DDB_G0284383 on chromosome: 4 position 1920700 to 1923303, translation	719	9.4e-72	0.282	0	0	0	0	0	0	NA	NA	NA	nsr
1722	Phypoly_transcript_02206	DDB_G0271670	925..1836	1	375	65..368		|DNA coding sequence|gene: lsr1 on chromosome: 2 position 820254 to 821485, translation	144	3e-07	0.22	0	0	0	0	0	0	NA	NA	NA	nsr
1723	Phypoly_transcript_02207	DDB_G0287625	1729..2358	1	979	153..361		|DNA coding sequence|gene: DDB_G0287625 on chromosome: 5 position 489912 to 492994, translation	143	1.6e-06	0.292	-1.64913	0.00492668	90.9209	0.586506	2.81179	0.0302189	NA	NA	NA	0-10h
1724	Phypoly_transcript_02208											-1.44165	0.00908944	189.252	0.552636	2.60867	0.0476758	wd repeat-containing protein 60	Q8C761	WDR60_MOUSE	0-10h
1725	Phypoly_transcript_02210	DDB_G0267462	772..2238	1	788	108..603		|DNA coding sequence|gene: Dd5P4 on chromosome: 1 position 1752059 to 1754689, translation	1377	3.1e-185	0.537	0	0	0	0	0	0	NA	NA	NA	nsr
1726	Phypoly_transcript_20756	DDB_G0292168	84..1430	3	488	1..459		|DNA coding sequence|gene: cyp516A1 on chromosome: 6 position 1087783 to 1089433, translation	378	1.8e-34	0.254	-1.25878	0.00396682	600.879	0.436957	2.88079	0.0256251	cytochrome p450 1a2	P04799	CP1A2_RAT	0-10h
1727	Phypoly_transcript_02212											0	0	0	0	0	0	NA	NA	NA	nsr
1728	Phypoly_transcript_02213	DDB_G0288453	1043..1792	2	971	296..538		|DNA coding sequence|gene: DDB_G0288453 on chromosome: 5 position 1521809 to 1525011, translation	429	1.8e-37	0.393	0	0	0	0	0	0	NA	NA	NA	nsr
1729	Phypoly_transcript_02214	DDB_G0292216	2011..2820	1	308	21..290		|DNA coding sequence|gene: bxdc1 on chromosome: 6 position 1328996 to 1330184, translation	493	4.4e-47	0.352	0	0	0	0	0	0	NA	NA	NA	nsr
1730	Phypoly_transcript_02215	DDB_G0275195	2208..2900	3	1214	742..966		|DNA coding sequence|gene: DDB_G0275195 on chromosome: 2 position 5206472 to 5210492, translation	176	1.1e-09	0.282	0	0	0	0	0	0	NA	NA	NA	nsr
1731	Phypoly_transcript_02216	DDB_G0291063	2246..2629	2	2111	1424..1551		|DNA coding sequence|gene: thoc2 on chromosome: 5 position 4908746 to 4915295, translation	328	6e-26	0.508	0	0	0	0	0	0	NA	NA	NA	nsr
1732	Phypoly_transcript_02219											0	0	0	0	0	0	NA	NA	NA	nsr
1733	Phypoly_transcript_02220	DDB_G0272110	1773..2786	3	468	32..368		|DNA coding sequence|gene: gskA on chromosome: 2 position 1334436 to 1336255, translation	965	8.1e-98	0.536	0	0	0	0	0	0	NA	NA	NA	nsr
1734	Phypoly_transcript_02221											0	0	0	0	0	0	NA	NA	NA	nsr
1735	Phypoly_transcript_02222	DDB_G0293770	777..1634	3	1086	259..604		|DNA coding sequence|gene: DDB_G0293770 on chromosome: 6 position 3303029 to 3306840, translation	645	1.3e-112	0.465	1.82618	2.22285e-06	767.276	0.385919	-4.73203	6.63643e-05	ubiquitin carboxyl-terminal hydrolase 4	B2GUZ1	UBP4_RAT	0-10h
1736	Phypoly_transcript_02223	DDB_G0293770	973..1968	1	1086	200..585		|DNA coding sequence|gene: DDB_G0293770 on chromosome: 6 position 3303029 to 3306840, translation	442	3.9e-73	0.34	0.817132	0.00543645	249.904	0.293936	-2.77997	0.032624	ubiquitin carboxyl-terminal hydrolase 4	B2GUZ1	UBP4_RAT	0-10h
1737	Phypoly_transcript_02224											0	0	0	0	0	0	NA	NA	NA	nsr
1738	Phypoly_transcript_02225											0	0	0	0	0	0	NA	NA	NA	nsr
1739	Phypoly_transcript_02226	DDB_G0274813	847..1341	1	939	423..578		|DNA coding sequence|gene: DDB_G0274813 on chromosome: 2 position 3971713 to 3974843, translation	146	7.1e-07	0.26	0	0	0	0	0	0	NA	NA	NA	nsr
1740	Phypoly_transcript_02227											2.45499	2.02563e-07	154.307	0.472389	-5.19697	8.74059e-06	pentatricopeptide repeat-containing protein mitochondrial	Q9SXD1	PPR91_ARATH	0-10h
1741	Phypoly_transcript_02228	DDB_G0272254	1897..2742	1	1332	1046..1328		|DNA coding sequence|gene: DDB_G0272254 on chromosome: 2 position 1396081 to 1400076, translation	848	1.3e-159	0.572	0	0	0	0	0	0	NA	NA	NA	nsr
1742	Phypoly_transcript_02229	DDB_G0283981	72..815	3	1023	2..250		|DNA coding sequence|gene: pms1 on chromosome: 4 position 1418066 to 1421134, translation	672	3.3e-138	0.534	1.55114	0.00952435	247.707	0.598287	-2.59264	0.0940753	mismatch repair endonuclease pms1	Q54QA0	PMS1_DICDI	6-10h
1743	Phypoly_transcript_02230	DDB_G0275733	857..2215	2	2074	798..1248		|DNA coding sequence|gene: med26 on chromosome: 2 position 5914994 to 5922255, translation	180	4.9e-14	0.208	0	0	0	0	0	0	NA	NA	NA	nsr
1744	Phypoly_transcript_02231											0	0	0	0	0	0	NA	NA	NA	nsr
1745	Phypoly_transcript_02232	DDB_G0271042	935..1909	2	1000	599..909		|DNA coding sequence|gene: DDB_G0271042 on chromosome: 1 position 4340831 to 4344152, translation	435	6e-38	0.332	0	0	0	0	0	0	NA	NA	NA	nsr
1746	Phypoly_transcript_02233	DDB_G0270826	1042..2784	1	616	29..616		|DNA coding sequence|gene: abcG22 on chromosome: 1 position 3432396 to 3434782, translation	597	8.2e-59	0.293	-4.32422	1.5201e-13	104.522	0.58551	7.38539	3.08755e-11	abc transporter g family member 24	Q54T02	ABCGO_DICDI	0-10h
1747	Phypoly_transcript_02234	DDB_G0275155	2640..2849	-1	475	85..156		|DNA coding sequence|gene: DDB_G0275155 on chromosome: 2 position 5260668 to 5262157, translation	131	1.1e-05	0.5	0	0	0	0	0	0	NA	NA	NA	nsr
1748	Phypoly_transcript_02235	DDB_G0272112	12..1208	3	2246	1335..1735		|DNA coding sequence|gene: myoJ on chromosome: 2 position 1452059 to 1459004, translation	135	2.9e-05	0.2	0	0	0	0	0	0	NA	NA	NA	nsr
1749	Phypoly_transcript_02236	DDB_G0279593	707..2194	2	758	18..525		|DNA coding sequence|gene: DDB_G0279593 on chromosome: 3 position 2141942 to 2144526, translation	749	6.3e-75	0.356	0	0	0	0	0	0	NA	NA	NA	nsr
1750	Phypoly_transcript_02237	DDB_G0295661	7866..8816	-2	585	113..430		|DNA coding sequence|gene: DDB_G0295661 on chromosome: 5 position 4559095 to 4561055, translation	660	1.1e-75	0.417	-1.67622	0.00119172	1002.97	0.517214	3.24085	0.0103399	rab-like protein 6	Q3YEC7	RABL6_HUMAN	0-10h
1751	Phypoly_transcript_02238	DDB_G0274669	127..810	1	293	47..277		|DNA coding sequence|gene: DDB_G0274669 on chromosome: 2 position 4395991 to 4396991, translation	340	1.8e-30	0.339	0	0	0	0	0	0	NA	NA	NA	nsr
1752	Phypoly_transcript_02239	DDB_G0276939	5..136	2	533	208..253		|DNA coding sequence|gene: pspB on chromosome: 2 position 7418011 to 7419700, translation	179	8.3e-11	0.717	0	0	0	0	0	0	NA	NA	NA	nsr
1753	Phypoly_transcript_02241	DDB_G0281031	1396..2373	1	1270	477..794		|DNA coding sequence|gene: pldA on chromosome: 3 position 3951371 to 3955510, translation	892	3.3e-104	0.541	2.37246	1.48929e-06	438.718	0.492962	-4.81267	4.74353e-05	phospholipase d a	Q54UK0	PLDA_DICDI	0-10h
1754	Phypoly_transcript_02242	DDB_G0288223	54..1490	-1	971	487..965		|DNA coding sequence|gene: anapc3 on chromosome: 5 position 1273822 to 1276819, translation	711	6.6e-71	0.344	0	0	0	0	0	0	NA	NA	NA	nsr
1755	Phypoly_transcript_02243	DDB_G0275017	1001..1318	2	640	15..120		|DNA coding sequence|gene: DDB_G0275017 on chromosome: 2 position 5183368 to 5185287, translation	155	4.3e-08	0.358	3.06654	3.0523e-06	128.577	0.657031	-4.66727	0.000510767	rac family serine threonine-protein kinase homolog	P54644	KRAC_DICDI	6-10h
1756	Phypoly_transcript_02244	DDB_G0289891	2254..2787	1	291	58..242		|DNA coding sequence|gene: DDB_G0289891 on chromosome: 5 position 3367899 to 3368837, translation	341	1.2e-30	0.4	0	0	0	0	0	0	NA	NA	NA	nsr
1757	Phypoly_transcript_02246											-2.01951	0.000150768	711.772	0.532881	3.7898	0.00208367	protein efr3 homolog b	Q5SPP5	EFR3B_DANRE	0-10h
1758	Phypoly_transcript_02247											0	0	0	0	0	0	NA	NA	NA	nsr
1759	Phypoly_transcript_02248											0	0	0	0	0	0	NA	NA	NA	nsr
1760	Phypoly_transcript_02249	DDB_G0281519	1458..2243	3	903	229..497		|DNA coding sequence|gene: lin54 on chromosome: 3 position 4464773 to 4467683, translation	356	1.3e-29	0.303	1.82291	0.0107616	133.557	0.71477	-2.55035	0.0538296	protein tesmin tso1-like cxc 6	Q9SL70	TCX6_ARATH	0-10h
1761	Phypoly_transcript_02250											0	0	0	0	0	0	NA	NA	NA	nsr
1762	Phypoly_transcript_02251	DDB_G0277273	879..2669	3	415	3..588		|DNA coding sequence|gene: phg1B on chromosome: 2 position 7806204 to 7808472, translation	1137	4.8e-116	0.639	0	0	0	0	0	0	NA	NA	NA	nsr
1763	Phypoly_transcript_02252	DDB_G0283247	182..1708	2	508	1..508		|DNA coding sequence|gene: pyk on chromosome: 4 position 344914 to 346711, translation	1599	5.3e-165	0.631	0	0	0	0	0	0	NA	NA	NA	nsr
1764	Phypoly_transcript_02253	DDB_G0289719	1268..2449	2	1420	420..824		|DNA coding sequence|gene: DDB_G0289719 on chromosome: 5 position 3159163 to 3163422, translation	288	5.4e-22	0.235	2.00821	0.000531275	75.2113	0.579659	-3.46447	0.00561886	nibrin	Q9R207	NBN_MOUSE	0-10h
1765	Phypoly_transcript_02254	DDB_G0290545	1512..2450	3	746	274..610		|DNA coding sequence|gene: DDB_G0290545 on chromosome: 5 position 4245577 to 4247814, translation	320	1.5e-25	0.279	1.33836	0.000792967	662.885	0.398887	-3.35524	0.00760144	short-chain dehydrogenase tic chloroplastic	Q6RVV4	TIC32_PEA	0-10h
1766	Phypoly_transcript_02256	DDB_G0288251	1455..2303	-1	1727	957..1235		|DNA coding sequence|gene: roco4 on chromosome: 5 position 1284583 to 1289862, translation	354	1.1e-36	0.333	0	0	0	0	0	0	NA	NA	NA	nsr
1767	Phypoly_transcript_02257											0	0	0	0	0	0	NA	NA	NA	nsr
1768	Phypoly_transcript_02259	DDB_G0282181	1383..2711	3	868	401..835		|DNA coding sequence|gene: nvl on chromosome: 3 position 5443128 to 5445837, translation	1118	6.5e-161	0.53	-1.07012	0.00333139	224.775	0.364558	2.93538	0.0734032	ribosome biogenesis atpase nvl	Q54SY2	NVL_DICDI	0-6h
1769	Phypoly_transcript_02260	DDB_G0289183	994..2844	1	779	109..741		|DNA coding sequence|gene: DDB_G0289183 on chromosome: 5 position 2445521 to 2447857, translation	1540	9.5e-159	0.512	0	0	0	0	0	0	NA	NA	NA	nsr
1770	Phypoly_transcript_02262	DDB_G0283821	718..2088	1	942	373..816		|DNA coding sequence|gene: DDB_G0283821 on chromosome: 4 position 1155677 to 1158750, translation	208	1.6e-13	0.224	-4.6958	4.7829e-09	207.546	0.802076	5.85455	3.22943e-07	NA	NA	NA	0-10h
1771	Phypoly_transcript_02263											0	0	0	0	0	0	NA	NA	NA	nsr
1772	Phypoly_transcript_02265											0	0	0	0	0	0	NA	NA	NA	nsr
1773	Phypoly_transcript_02266											0	0	0	0	0	0	NA	NA	NA	nsr
1774	Phypoly_transcript_02267	DDB_G0269364	1697..2674	-3	3148	2298..2630		|DNA coding sequence|gene: stlA on chromosome: 1 position 2612482 to 2622117, translation	227	1e-14	0.251	0	0	0	0	0	0	NA	NA	NA	nsr
1775	Phypoly_transcript_02268											0	0	0	0	0	0	NA	NA	NA	nsr
1776	Phypoly_transcript_02269	DDB_G0284267	1079..2521	2	609	47..516		|DNA coding sequence|gene: eIF2a on chromosome: 4 position 1799493 to 1801319, translation	915	1.6e-92	0.41	0	0	0	0	0	0	NA	NA	NA	nsr
1777	Phypoly_transcript_02270	DDB_G0270006	126..1421	3	984	54..492		|DNA coding sequence|gene: jcdI on chromosome: 1 position 4018580 to 4021604, translation	860	3e-117	0.397	-1.41395	3.73472e-05	261.617	0.342916	4.12331	0.000674045	f-box protein at1g78280	Q9M9E8	FB92_ARATH	0-10h
1778	Phypoly_transcript_02271	DDB_G0271684	1888..2499	1	799	420..629		|DNA coding sequence|gene: grlA on chromosome: 2 position 779738 to 782211, translation	158	3e-08	0.231	0	0	0	0	0	0	NA	NA	NA	nsr
1779	Phypoly_transcript_02272	DDB_G0292266	202..2208	1	791	15..679		|DNA coding sequence|gene: amdA on chromosome: 6 position 1491265 to 1494036, translation	1989	2.5e-206	0.577	0	0	0	0	0	0	NA	NA	NA	nsr
1780	Phypoly_transcript_02273											0	0	0	0	0	0	NA	NA	NA	nsr
1781	Phypoly_transcript_02275	DDB_G0267656	438..1652	3	447	26..440		|DNA coding sequence|gene: l2hgdh on chromosome: 1 position 518710 to 520050, translation	832	1e-83	0.425	0	0	0	0	0	0	NA	NA	NA	nsr
1782	Phypoly_transcript_02276											1.053	0.0101205	113.143	0.409459	-2.57168	0.0974703	dna ligase	P44121	DNLI_HAEIN	6-10h
1783	Phypoly_transcript_02278											0	0	0	0	0	0	NA	NA	NA	nsr
1784	Phypoly_transcript_02279	DDB_G0287657	185..1606	2	734	15..474		|DNA coding sequence|gene: tpsA on chromosome: 5 position 444388 to 446676, translation	1254	2.9e-169	0.512	3.00456	1.52561e-07	1696.08	0.572357	-5.24944	6.83628e-06	#NAME?	Q54K57	TPSA_DICDI	0-10h
1785	Phypoly_transcript_04512	DDB_G0272935	2303..3658	2	1008	136..590		|DNA coding sequence|gene: mocos on chromosome: 2 position 1865232 to 1868255, translation	767	3.1e-98	0.358	0	0	0	0	0	0	NA	NA	NA	nsr
1786	Phypoly_transcript_02283	DDB_G0267760	1688..2803	2	1034	661..1030		|DNA coding sequence|gene: tbck on chromosome: 1 position 792299 to 795646, translation	753	2.7e-102	0.411	0	0	0	0	0	0	NA	NA	NA	nsr
1787	Phypoly_transcript_02284	DDB_G0276121	105..1901	3	714	104..704		|DNA coding sequence|gene: DDB_G0276121 on chromosome: 2 position 6256669 to 6258810, translation	1602	2.5e-165	0.551	0	0	0	0	0	0	NA	NA	NA	nsr
1788	Phypoly_transcript_02286											0	0	0	0	0	0	NA	NA	NA	nsr
1789	Phypoly_transcript_02287	DDB_G0289033	158..982	2	1590	23..302		|DNA coding sequence|gene: DDB_G0289033 on chromosome: 5 position 2277325 to 2282094, translation	261	5.4e-19	0.264	0	0	0	0	0	0	NA	NA	NA	nsr
1790	Phypoly_transcript_02288	DDB_G0292784	760..1653	1	674	1..314		|DNA coding sequence|gene: cog6 on chromosome: 6 position 2027082 to 2029262, translation	576	3.5e-112	0.401	2.08199	0.0111007	814.658	0.81984	-2.53951	0.0549699	conserved oligomeric golgi complex subunit 6	Q54CT0	COG6_DICDI	0-10h
1791	Phypoly_transcript_02289	DDB_G0275809	908..2599	2	938	333..900		|DNA coding sequence|gene: msh2 on chromosome: 2 position 5513128 to 5516287, translation	1339	1.9e-137	0.492	1.78074	0.00307805	528.742	0.601637	-2.95983	0.0505048	dna mismatch repair protein msh2	Q553L4	MSH2_DICDI	6-10h
1792	Phypoly_transcript_02290											0	0	0	0	0	0	NA	NA	NA	nsr
1793	Phypoly_transcript_02292	DDB_G0283479	125..1657	2	883	19..520		|DNA coding sequence|gene: abcH4 on chromosome: 4 position 768532 to 771657, translation	1238	2.1e-164	0.478	0	0	0	0	0	0	NA	NA	NA	nsr
1794	Phypoly_transcript_02293	DDB_G0274819	2414..2815	2	1003	794..926		|DNA coding sequence|gene: DDB_G0274819 on chromosome: 2 position 3989396 to 3992659, translation	268	5e-20	0.463	2.62651	1.82176e-11	368.846	0.39087	-6.71964	2.33902e-09	chromatin structure-remodeling complex subunit rsc1	P53236	RSC1_YEAST	0-10h
1795	Phypoly_transcript_02295	DDB_G0275403	2015..2509	2	713	399..564		|DNA coding sequence|gene: DDB_G0275403 on chromosome: 2 position 5403180 to 5405487, translation	288	1.5e-29	0.349	0	0	0	0	0	0	NA	NA	NA	nsr
1796	Phypoly_transcript_02296	DDB_G0282581	1543..2547	1	351	13..349		|DNA coding sequence|gene: wdr45l on chromosome: 3 position 5969861 to 5971133, translation	1031	8.2e-105	0.602	0	0	0	0	0	0	NA	NA	NA	nsr
1797	Phypoly_transcript_02297	DDB_G0280435	174..677	3	1540	154..318		|DNA coding sequence|gene: dynA on chromosome: 3 position 3347902 to 3352629, translation	161	3.3e-08	0.314	0	0	0	0	0	0	NA	NA	NA	nsr
1798	Phypoly_transcript_02299											0	0	0	0	0	0	NA	NA	NA	nsr
1799	Phypoly_transcript_02300	DDB_G0293416	1013..2734	2	910	336..907		|DNA coding sequence|gene: abcB1 on chromosome: 6 position 2861187 to 2863916, translation	868	1.5e-87	0.357	0	0	0	0	0	0	NA	NA	NA	nsr
1800	Phypoly_transcript_02301	DDB_G0281895	174..926	3	774	33..267		|DNA coding sequence|gene: mrkC on chromosome: 3 position 5083659 to 5086073, translation	505	5.3e-58	0.417	0	0	0	0	0	0	NA	NA	NA	nsr
1801	Phypoly_transcript_02302	DDB_G0295485	1098..1883	3	1692	462..738		|DNA coding sequence|gene: DDB_G0295485 on chromosome: 4 position 3666930 to 3672240, translation	308	5e-24	0.302	0	0	0	0	0	0	NA	NA	NA	nsr
1802	Phypoly_transcript_02303											0	0	0	0	0	0	NA	NA	NA	nsr
1803	Phypoly_transcript_02304	DDB_G0271606	41..796	2	1213	543..774		|DNA coding sequence|gene: DDB_G0271606 on chromosome: 2 position 474534 to 478172, translation	197	3.3e-12	0.308	0	0	0	0	0	0	NA	NA	NA	nsr
1804	Phypoly_transcript_02305	DDB_G0274889	539..751	2	1166	915..984		|DNA coding sequence|gene: gxcX on chromosome: 2 position 4349111 to 4352710, translation	139	3.5e-06	0.521	0	0	0	0	0	0	NA	NA	NA	nsr
1805	Phypoly_transcript_02306											0	0	0	0	0	0	NA	NA	NA	nsr
1806	Phypoly_transcript_02307	DDB_G0283543	1110..2801	3	682	29..576		|DNA coding sequence|gene: prp40 on chromosome: 4 position 792074 to 794312, translation	275	4.6e-21	0.211	0	0	0	0	0	0	NA	NA	NA	nsr
1807	Phypoly_transcript_02308	DDB_G0291418	1744..2424	1	464	191..431		|DNA coding sequence|gene: DDB_G0291418 on chromosome: 6 position 280209 to 281600, translation	161	5.9e-09	0.267	0	0	0	0	0	0	NA	NA	NA	nsr
1808	Phypoly_transcript_02309	DDB_G0279409	42..677	3	1001	2..213		|DNA coding sequence|gene: cbfA on chromosome: 3 position 2308619 to 2312032, translation	347	1.5e-27	0.319	0	0	0	0	0	0	NA	NA	NA	nsr
1809	Phypoly_transcript_02310	DDB_G0277397	506..1036	-3	714	472..641		|DNA coding sequence|gene: DG1122 on chromosome: 2 position 7998660 to 8001018, translation	196	2e-12	0.317	0	0	0	0	0	0	NA	NA	NA	nsr
1810	Phypoly_transcript_02311	DDB_G0271670	840..1766	-2	375	28..333		|DNA coding sequence|gene: lsr1 on chromosome: 2 position 820254 to 821485, translation	196	4.5e-13	0.288	0	0	0	0	0	0	NA	NA	NA	nsr
1811	Phypoly_transcript_02312	DDB_G0292264	49..2163	1	1090	392..1085		|DNA coding sequence|gene: nosA on chromosome: 6 position 1472850 to 1476705, translation	781	2.6e-78	0.286	0	0	0	0	0	0	NA	NA	NA	nsr
1812	Phypoly_transcript_02313	DDB_G0287723	55..2736	-3	932	29..931		|DNA coding sequence|gene: DDB_G0287723 on chromosome: 5 position 601565 to 604462, translation	2198	1.8e-228	0.501	-2.24151	0.00296602	423.778	0.754401	2.97124	0.0208092	phosphoenolpyruvate carboxylase 1	P29195	CAPP1_SORBI	0-10h
1813	Phypoly_transcript_02314	DDB_G0281957	117..2180	3	896	1..689		|DNA coding sequence|gene: ap1g1 on chromosome: 3 position 5194623 to 5197502, translation	1961	9e-223	0.584	0	0	0	0	0	0	NA	NA	NA	nsr
1814	Phypoly_transcript_02315	DDB_G0270670	114..2654	3	857	12..855		|DNA coding sequence|gene: psaB on chromosome: 1 position 3731263 to 3734083, translation	1628	4.5e-168	0.404	0	0	0	0	0	0	NA	NA	NA	nsr
1815	Phypoly_transcript_02316	DDB_G0278285	235..2757	-3	1006	1..846		|DNA coding sequence|gene: copB2 on chromosome: 3 position 618891 to 622611, translation	2631	2.3e-274	0.584	0	0	0	0	0	0	NA	NA	NA	nsr
1816	Phypoly_transcript_02318											0	0	0	0	0	0	NA	NA	NA	nsr
1817	Phypoly_transcript_02319	DDB_G0273453	607..1548	1	840	191..503		|DNA coding sequence|gene: DDB_G0273453 on chromosome: 2 position 2914216 to 2917110, translation	969	3.4e-118	0.602	0	0	0	0	0	0	NA	NA	NA	nsr
1818	Phypoly_transcript_02320	DDB_G0268860	221..1096	2	944	14..318		|DNA coding sequence|gene: rngB on chromosome: 1 position 2266964 to 2269912, translation	544	3.5e-74	0.395	0	0	0	0	0	0	NA	NA	NA	nsr
1819	Phypoly_transcript_02321											-1.92293	0.0110009	284.838	0.756264	2.54267	0.0546213	NA	NA	NA	0-10h
1820	Phypoly_transcript_02322	DDB_G0279141	63..1931	3	943	1..618		|DNA coding sequence|gene: ap1b1 on chromosome: 3 position 1680228 to 1683328, translation	2400	2.5e-291	0.78	0	0	0	0	0	0	NA	NA	NA	nsr
1821	Phypoly_transcript_02323	DDB_G0277485	253..2010	1	837	246..809		|DNA coding sequence|gene: dyrk1 on chromosome: 2 position 7981156 to 7984040, translation	1178	2.5e-131	0.462	0	0	0	0	0	0	NA	NA	NA	nsr
1822	Phypoly_transcript_02324											0	0	0	0	0	0	NA	NA	NA	nsr
1823	Phypoly_transcript_02326											0	0	0	0	0	0	NA	NA	NA	nsr
1824	Phypoly_transcript_02327	DDB_G0285263	446..1861	2	865	164..629		|DNA coding sequence|gene: spyA on chromosome: 4 position 3029506 to 3032100, translation	767	3.8e-119	0.362	2.91726	1.85734e-06	469.259	0.611796	-4.76836	5.71028e-05	probable udp-n-acetylglucosamine--peptide n-acetylglucosaminyltransferase spindly	Q96301	SPY_ARATH	0-10h
1825	Phypoly_transcript_02328											0	0	0	0	0	0	NA	NA	NA	nsr
1826	Phypoly_transcript_02329	DDB_G0270864	604..2406	1	964	146..739		|DNA coding sequence|gene: DDB_G0270864 on chromosome: 1 position 2744495 to 2747528, translation	304	6.6e-24	0.251	0	0	0	0	0	0	NA	NA	NA	nsr
1827	Phypoly_transcript_02330	DDB_G0284071	67..2382	1	871	9..788		|DNA coding sequence|gene: rnrA on chromosome: 4 position 1503516 to 1506219, translation	2849	1.8e-297	0.703	0	0	0	0	0	0	NA	NA	NA	nsr
1828	Phypoly_transcript_02331											0	0	0	0	0	0	NA	NA	NA	nsr
1829	Phypoly_transcript_02333	DDB_G0288719	880..2769	-1	674	29..674		|DNA coding sequence|gene: scfd1 on chromosome: 5 position 1870694 to 1873130, translation	1298	4.2e-133	0.428	1.55538	0.00011778	1968.48	0.40392	-3.8507	0.00171675	sec1 family domain-containing protein 1 homolog	Q54IJ1	SCFD1_DICDI	0-10h
1830	Phypoly_transcript_02334	DDB_G0276413	1002..1271	-2	717	625..715		|DNA coding sequence|gene: DDB_G0276413 on chromosome: 2 position 6843825 to 6846333, translation	139	3.5e-06	0.352	0	0	0	0	0	0	NA	NA	NA	nsr
1831	Phypoly_transcript_02335	DDB_G0272983	111..1496	3	573	42..497		|DNA coding sequence|gene: DDB_G0272983 on chromosome: 2 position 2010405 to 2012223, translation	300	2e-32	0.224	0	0	0	0	0	0	NA	NA	NA	nsr
1832	Phypoly_transcript_02336	DDB_G0274915	1802..3646	2	1840	1024..1635		|DNA coding sequence|gene: DDB_G0274915 on chromosome: 2 position 4442899 to 4448685, translation	390	1.4e-32	0.261	2.20318	0.00111499	89.0261	0.675869	-3.25978	0.0281521	NA	NA	NA	6-10h
1833	Phypoly_transcript_02337											0	0	0	0	0	0	NA	NA	NA	nsr
1834	Phypoly_transcript_02338	DDB_G0292296	1962..2372	3	968	829..966		|DNA coding sequence|gene: xpc on chromosome: 6 position 1414792 to 1417980, translation	259	1.3e-20	0.396	0	0	0	0	0	0	NA	NA	NA	nsr
1835	Phypoly_transcript_02340											0	0	0	0	0	0	NA	NA	NA	nsr
1836	Phypoly_transcript_02341	DDB_G0286621	891..1415	3	1079	430..597		|DNA coding sequence|gene: fncJ on chromosome: 4 position 4729555 to 4732791, translation	180	6.3e-11	0.279	0	0	0	0	0	0	NA	NA	NA	nsr
1837	Phypoly_transcript_02343	DDB_G0274813	243..1412	-2	939	549..937		|DNA coding sequence|gene: DDB_G0274813 on chromosome: 2 position 3971713 to 3974843, translation	809	8.7e-104	0.426	2.55818	0.000921914	370.934	0.772087	-3.31333	0.0251269	vid27-like protein	Q555V7	VID27_DICDI	6-10h
1838	Phypoly_transcript_02344											0	0	0	0	0	0	NA	NA	NA	nsr
1839	Phypoly_transcript_02345											1.72027	0.00555258	75.8504	0.620344	-2.7731	0.0330435	NA	NA	NA	0-10h
1840	Phypoly_transcript_02346											0	0	0	0	0	0	NA	NA	NA	nsr
1841	Phypoly_transcript_02347	DDB_G0286257	1290..2804	3	848	347..848		|DNA coding sequence|gene: argC on chromosome: 4 position 4256396 to 4258939, translation	928	4.7e-169	0.416	0	0	0	0	0	0	NA	NA	NA	nsr
1842	Phypoly_transcript_02348	DDB_G0267974	228..845	3	955	4..208		|DNA coding sequence|gene: DDB_G0267974 on chromosome: 1 position 1214003 to 1217095, translation	396	6.1e-34	0.424	0	0	0	0	0	0	NA	NA	NA	nsr
1843	Phypoly_transcript_02349											1.92493	0.000754936	51.9644	0.571398	-3.36881	0.00733045	NA	NA	NA	0-10h
1844	Phypoly_transcript_02351	DDB_G0288139	2474..2578	-2	251	178..212		|DNA coding sequence|gene: DDB_G0288139 on chromosome: 5 position 1136855 to 1137735, translation	114	0.00023	0.571	0	0	0	0	0	0	NA	NA	NA	nsr
1845	Phypoly_transcript_02352											0	0	0	0	0	0	NA	NA	NA	nsr
1846	Phypoly_transcript_02353	DDB_G0292784	1820..2713	-2	674	1..314		|DNA coding sequence|gene: cog6 on chromosome: 6 position 2027082 to 2029262, translation	532	7.2e-102	0.376	-1.4066	0.00353279	363.426	0.482189	2.91712	0.0235065	plasmin c	P19203	PLSC_PHYPO	0-10h
1847	Phypoly_transcript_02354	DDB_G0279823	3..1241	3	895	51..475		|DNA coding sequence|gene: DDB_G0279823 on chromosome: 3 position 2588778 to 2591702, translation	761	3.4e-104	0.39	0	0	0	0	0	0	NA	NA	NA	nsr
1848	Phypoly_transcript_02356											0	0	0	0	0	0	NA	NA	NA	nsr
1849	Phypoly_transcript_02357	DDB_G0271850	1242..1694	3	734	374..532		|DNA coding sequence|gene: DDB_G0271850 on chromosome: 2 position 957017 to 959218, translation	334	9.6e-31	0.453	0	0	0	0	0	0	NA	NA	NA	nsr
1850	Phypoly_transcript_02358	DDB_G0280353	208..2850	1	901	22..899		|DNA coding sequence|gene: odhA on chromosome: 3 position 3293945 to 3296736, translation	2028	1.8e-210	0.459	1.51611	0.0010249	482.834	0.461721	-3.2836	0.00921855	probable 2-oxoglutarate dehydrogenase e1 component dhktd1 mitochondrial	Q54VG0	DHTK1_DICDI	0-10h
1851	Phypoly_transcript_02359	DDB_G0284831	117..1298	-3	552	147..544		|DNA coding sequence|gene: 4cl1 on chromosome: 4 position 2416042 to 2417784, translation	778	5.3e-78	0.427	0	0	0	0	0	0	NA	NA	NA	nsr
1852	Phypoly_transcript_02361	DDB_G0270864	328..1941	1	964	244..808		|DNA coding sequence|gene: DDB_G0270864 on chromosome: 1 position 2744495 to 2747528, translation	712	5.1e-71	0.396	2.15359	0.00271109	1445.63	0.718167	-2.99873	0.0193549	NA	NA	NA	0-10h
1853	Phypoly_transcript_02363											0	0	0	0	0	0	NA	NA	NA	nsr
1854	Phypoly_transcript_02364											0	0	0	0	0	0	NA	NA	NA	nsr
1855	Phypoly_transcript_02365	DDB_G0289115	298..942	1	733	515..727		|DNA coding sequence|gene: mhkB on chromosome: 5 position 2375954 to 2378600, translation	229	5.8e-16	0.267	2.05244	0.00207896	86.8275	0.666655	-3.07871	0.0158757	myosin heavy chain kinase b	P90648	MHCKB_DICDI	0-10h
1856	Phypoly_transcript_02366	DDB_G0272462	1934..2794	-2	301	1..295		|DNA coding sequence|gene: qprt on chromosome: 2 position 1703083 to 1703985, translation	729	8.3e-73	0.514	0	0	0	0	0	0	NA	NA	NA	nsr
1857	Phypoly_transcript_02367											0	0	0	0	0	0	NA	NA	NA	nsr
1858	Phypoly_transcript_02369	DDB_G0267436	1927..2670	1	1143	302..560		|DNA coding sequence|gene: abcF4 on chromosome: 1 position 1263019 to 1266447, translation	208	1.4e-13	0.292	2.28671	0.000337343	172.939	0.637893	-3.5848	0.00395241	uncharacterized protein pf11_0213	Q8IIG1	YK213_PLAF7	0-10h
1859	Phypoly_transcript_02370											0	0	0	0	0	0	NA	NA	NA	nsr
1860	Phypoly_transcript_02371	DDB_G0267796	67..1041	1	926	7..330		|DNA coding sequence|gene: DDB_G0267796 on chromosome: 1 position 863148 to 865925, translation	446	1.9e-39	0.306	0	0	0	0	0	0	NA	NA	NA	nsr
1861	Phypoly_transcript_02374											0	0	0	0	0	0	NA	NA	NA	nsr
1862	Phypoly_transcript_02376											0	0	0	0	0	0	NA	NA	NA	nsr
1863	Phypoly_transcript_02377	DDB_G0274229	1765..2658	1	2328	2019..2316		|DNA coding sequence|gene: prpf8 on chromosome: 2 position 4703192 to 4710497, translation	706	9.2e-69	0.482	0	0	0	0	0	0	NA	NA	NA	nsr
1864	Phypoly_transcript_02378											0	0	0	0	0	0	NA	NA	NA	nsr
1865	Phypoly_transcript_02379	DDB_G0277913	2111..3298	2	813	413..813		|DNA coding sequence|gene: gefJ on chromosome: 3 position 202964 to 205644, translation	720	6.2e-73	0.404	2.74143	7.19188e-07	75.4226	0.553141	-4.95611	2.57909e-05	ras guanine nucleotide exchange factor a	Q54PQ4	GEFA_DICDI	0-10h
1866	Phypoly_transcript_02381											0	0	0	0	0	0	NA	NA	NA	nsr
1867	Phypoly_transcript_02384											0	0	0	0	0	0	NA	NA	NA	nsr
1868	Phypoly_transcript_02385											0	0	0	0	0	0	NA	NA	NA	nsr
1869	Phypoly_transcript_02386	DDB_G0287863	370..2688	1	1930	554..1321		|DNA coding sequence|gene: DDB_G0287863 on chromosome: 5 position 733543 to 739332, translation	183	1.9e-10	0.211	4.46541	3.11742e-19	80.6095	0.498123	-8.96448	2.03289e-16	NA	NA	NA	0-10h
1870	Phypoly_transcript_02387	DDB_G0272558	879..1892	3	1080	354..681		|DNA coding sequence|gene: DDB_G0272558 on chromosome: 2 position 1851656 to 1855069, translation	391	2e-33	0.327	0	0	0	0	0	0	NA	NA	NA	nsr
1871	Phypoly_transcript_02388	DDB_G0270670	321..1577	3	857	19..437		|DNA coding sequence|gene: psaB on chromosome: 1 position 3731263 to 3734083, translation	441	6.1e-39	0.29	0	0	0	0	0	0	NA	NA	NA	nsr
1872	Phypoly_transcript_02391	DDB_G0279941	183..2804	-2	881	2..877		|DNA coding sequence|gene: DDB_G0279941 on chromosome: 3 position 2718242 to 2721164, translation	2257	9.9e-235	0.504	0	0	0	0	0	0	NA	NA	NA	nsr
1873	Phypoly_transcript_02392	DDB_G0272472	1516..2661	1	1509	572..963		|DNA coding sequence|gene: DDB_G0272472 on chromosome: 2 position 1736613 to 1741232, translation	163	1.6e-08	0.196	2.0447	5.38168e-05	215.215	0.506314	-4.0384	0.00430258	NA	NA	NA	0-6h
1874	Phypoly_transcript_02393											0	0	0	0	0	0	NA	NA	NA	nsr
1875	Phypoly_transcript_02394	DDB_G0293174	383..619	2	1270	1044..1128		|DNA coding sequence|gene: DDB_G0293174 on chromosome: 6 position 2473465 to 2477486, translation	152	2.4e-07	0.388	-1.72214	0.000590993	226.157	0.501248	3.43571	0.00608497	poly polymerase 8	Q3UD82	PARP8_MOUSE	0-10h
1876	Phypoly_transcript_02395	DDB_G0278893	428..1483	2	399	26..382		|DNA coding sequence|gene: suox on chromosome: 3 position 1346298 to 1347566, translation	498	1.3e-47	0.343	-3.57711	6.99599e-14	634.029	0.477716	7.48795	1.46916e-11	nitrate reductase 2	P11035	NIA2_ARATH	0-10h
1877	Phypoly_transcript_02396	DDB_G0280503	1391..1984	2	528	213..410		|DNA coding sequence|gene: DDB_G0280503 on chromosome: 3 position 3455362 to 3457138, translation	273	3.8e-21	0.32	0	0	0	0	0	0	NA	NA	NA	nsr
1878	Phypoly_transcript_02397	DDB_G0275693	602..1537	-3	701	245..563		|DNA coding sequence|gene: DDB_G0275693 on chromosome: 2 position 5531426 to 5533708, translation	346	1.1e-39	0.333	0	0	0	0	0	0	NA	NA	NA	nsr
1879	Phypoly_transcript_02398	DDB_G0271956	2737..3816	1	876	433..797		|DNA coding sequence|gene: DDB_G0271956 on chromosome: 2 position 1020910 to 1023896, translation	485	7.2e-45	0.298	0	0	0	0	0	0	NA	NA	NA	nsr
1880	Phypoly_transcript_02399	DDB_G0290545	1735..2736	1	746	274..609		|DNA coding sequence|gene: DDB_G0290545 on chromosome: 5 position 4245577 to 4247814, translation	399	1.4e-34	0.324	0	0	0	0	0	0	NA	NA	NA	nsr
1881	Phypoly_transcript_02400	DDB_G0287685	197..2695	2	854	8..854		|DNA coding sequence|gene: cinC on chromosome: 5 position 689907 to 692602, translation	1853	6.5e-192	0.46	3.41449	3.24412e-06	625.139	0.733552	-4.65473	9.16641e-05	elongation factor 2	Q754C8	EF2_ASHGO	0-10h
1882	Phypoly_transcript_02401	DDB_G0289719	754..2007	1	1420	431..847		|DNA coding sequence|gene: DDB_G0289719 on chromosome: 5 position 3159163 to 3163422, translation	240	9.6e-17	0.196	0	0	0	0	0	0	NA	NA	NA	nsr
1883	Phypoly_transcript_02402	DDB_G0281687	142..708	-3	952	122..299		|DNA coding sequence|gene: DDB_G0281687 on chromosome: 3 position 4813506 to 4816440, translation	336	1.9e-27	0.464	0	0	0	0	0	0	NA	NA	NA	nsr
1884	Phypoly_transcript_02403	DDB_G0276817	1472..2146	2	248	18..246		|DNA coding sequence|gene: DDB_G0276817 on chromosome: 2 position 7392401 to 7393264, translation	191	1.5e-14	0.236	-2.16705	5.58929e-05	123.177	0.537796	4.02951	0.00439901	NA	NA	NA	0-6h
1885	Phypoly_transcript_02404	DDB_G0287951	1692..2426	3	1448	407..656		|DNA coding sequence|gene: DDB_G0287951 on chromosome: 5 position 876413 to 880841, translation	387	1.6e-36	0.342	1.42296	0.000168639	533.558	0.378258	-3.76188	0.00228603	NA	NA	NA	0-10h
1886	Phypoly_transcript_02405	DDB_G0270992	1843..2742	-2	1356	1..308		|DNA coding sequence|gene: sec31 on chromosome: 1 position 3837509 to 3841658, translation	808	3e-169	0.494	0	0	0	0	0	0	NA	NA	NA	nsr
1887	Phypoly_transcript_02406	DDB_G0279995	1813..2436	1	841	551..772		|DNA coding sequence|gene: DDB_G0279995 on chromosome: 3 position 2833406 to 2836050, translation	131	2.4e-05	0.247	-2.26614	9.98079e-07	130.484	0.463233	4.89202	0.000178656	NA	NA	NA	0-6h
1888	Phypoly_transcript_02407	DDB_G0290997	77..1294	2	446	7..415		|DNA coding sequence|gene: mppA2 on chromosome: 5 position 4869039 to 4870820, translation	129	1.7e-05	0.218	0	0	0	0	0	0	NA	NA	NA	nsr
1889	Phypoly_transcript_02408	DDB_G0279493	1489..1872	1	673	199..342		|DNA coding sequence|gene: DDB_G0279493 on chromosome: 3 position 2150258 to 2152592, translation	183	4e-11	0.423	2.28626	4.79345e-06	235.93	0.499879	-4.57363	0.000722446	transcription factor iiib 90 kda subunit	Q8CFK2	TF3B_MOUSE	6-10h
1890	Phypoly_transcript_02409											0	0	0	0	0	0	NA	NA	NA	nsr
1891	Phypoly_transcript_02411	DDB_G0293562	490..1920	1	528	65..525		|DNA coding sequence|gene: DDB_G0293562 on chromosome: 6 position 3048907 to 3050490, translation	219	2.9e-15	0.195	0	0	0	0	0	0	NA	NA	NA	nsr
1892	Phypoly_transcript_02412	DDB_G0271948	407..1333	2	718	206..500		|DNA coding sequence|gene: DDB_G0271948 on chromosome: 2 position 1006829 to 1009301, translation	415	2.1e-36	0.338	0	0	0	0	0	0	NA	NA	NA	nsr
1893	Phypoly_transcript_02413											0	0	0	0	0	0	NA	NA	NA	nsr
1894	Phypoly_transcript_02414											0	0	0	0	0	0	NA	NA	NA	nsr
1895	Phypoly_transcript_02415											-1.6491	0.00321496	81.825	0.5597	2.9464	0.0220364	armadillo repeat-containing kinesin-like protein 3	Q9FZ06	ARK3_ARATH	0-10h
1896	Phypoly_transcript_02416											0	0	0	0	0	0	NA	NA	NA	nsr
1897	Phypoly_transcript_02419	DDB_G0295485	1906..2526	1	1692	663..867		|DNA coding sequence|gene: DDB_G0295485 on chromosome: 4 position 3666930 to 3672240, translation	422	2.5e-36	0.398	0	0	0	0	0	0	NA	NA	NA	nsr
1898	Phypoly_transcript_02421											0	0	0	0	0	0	NA	NA	NA	nsr
1899	Phypoly_transcript_02423											0	0	0	0	0	0	NA	NA	NA	nsr
1900	Phypoly_transcript_02425											0	0	0	0	0	0	NA	NA	NA	nsr
1901	Phypoly_transcript_02426	DDB_G0289371	73..2688	1	899	4..894		|DNA coding sequence|gene: copG on chromosome: 5 position 2724036 to 2727148, translation	2181	1.1e-226	0.504	0	0	0	0	0	0	NA	NA	NA	nsr
1902	Phypoly_transcript_02427	DDB_G0291127	64..2598	1	847	1..838		|DNA coding sequence|gene: mvpB on chromosome: 5 position 5070813 to 5073466, translation	2578	9.6e-269	0.623	0	0	0	0	0	0	NA	NA	NA	nsr
1903	Phypoly_transcript_02428	DDB_G0282471	228..1751	3	1347	46..569		|DNA coding sequence|gene: DDB_G0282471 on chromosome: 3 position 5811380 to 5815420, translation	179	4.8e-10	0.21	0	0	0	0	0	0	NA	NA	NA	nsr
1904	Phypoly_transcript_02429											0	0	0	0	0	0	NA	NA	NA	nsr
1905	Phypoly_transcript_02430	DDB_G0286973	168..1133	3	571	189..531		|DNA coding sequence|gene: DDB_G0286973 on chromosome: 4 position 5142082 to 5143794, translation	158	1.8e-08	0.25	1.56545	0.00299997	1211.82	0.52749	-2.96774	0.0683337	NA	NA	NA	0-6h
1906	Phypoly_transcript_02431	DDB_G0269996	409..1056	1	826	233..451		|DNA coding sequence|gene: rnf10 on chromosome: 1 position 3992422 to 3995058, translation	230	4.6e-16	0.279	0	0	0	0	0	0	NA	NA	NA	nsr
1907	Phypoly_transcript_02433	DDB_G0269790	139..2391	1	868	13..789		|DNA coding sequence|gene: gaa on chromosome: 1 position 3563596 to 3566431, translation	1780	3.5e-184	0.459	0	0	0	0	0	0	NA	NA	NA	nsr
1908	Phypoly_transcript_02434	DDB_G0293934	1907..2470	-1	1714	590..784		|DNA coding sequence|gene: DDB_G0293934 on chromosome: 6 position 3520311 to 3525707, translation	242	6.5e-17	0.296	1.28387	0.0122121	92.49	0.512328	-2.50595	0.0590984	uncharacterized membrane protein ddb_g0293934	Q54B29	Y3934_DICDI	0-10h
1909	Phypoly_transcript_02435											1.308	1.70913e-06	100.826	0.273349	-4.78509	5.29404e-05	dna ligase	P44121	DNLI_HAEIN	0-10h
1910	Phypoly_transcript_02436	DDB_G0292854	2342..2725	2	707	36..163		|DNA coding sequence|gene: DDB_G0292854 on chromosome: 6 position 2154718 to 2156838, translation	130	2.6e-05	0.264	0	0	0	0	0	0	NA	NA	NA	nsr
1911	Phypoly_transcript_02437	DDB_G0271670	1410..2291	-1	375	60..353		|DNA coding sequence|gene: lsr1 on chromosome: 2 position 820254 to 821485, translation	168	5.6e-10	0.276	-1.35007	0.0189963	180.279	0.575575	2.3456	0.0811408	NA	NA	NA	0-10h
1912	Phypoly_transcript_02439	DDB_G0293800	1571..2032	2	807	530..682		|DNA coding sequence|gene: DDB_G0293800 on chromosome: 6 position 3334534 to 3337072, translation	226	1.2e-15	0.361	0	0	0	0	0	0	NA	NA	NA	nsr
1913	Phypoly_transcript_02440	DDB_G0272957	1828..2472	1	247	16..238		|DNA coding sequence|gene: DDB_G0272957 on chromosome: 2 position 1907750 to 1908490, translation	274	1.9e-23	0.319	1.8901	2.86732e-08	2250.61	0.340598	-5.54935	1.61116e-06	2-amino-3-ketobutyrate coenzyme a ligase	P0AB79	KBL_SHIFL	0-10h
1914	Phypoly_transcript_02441											-3.63203	1.09943e-10	205.945	0.562878	6.45261	1.15441e-08	NA	NA	NA	0-10h
1915	Phypoly_transcript_02442	DDB_G0271140	2149..2841	1	840	608..836		|DNA coding sequence|gene: abcA7 on chromosome: 2 position 196707 to 199668, translation	360	3.2e-59	0.349	0	0	0	0	0	0	NA	NA	NA	nsr
1916	Phypoly_transcript_02444	DDB_G0280159	228..2438	3	909	28..777		|DNA coding sequence|gene: DDB_G0280159 on chromosome: 3 position 3031994 to 3034836, translation	977	4.3e-99	0.313	0	0	0	0	0	0	NA	NA	NA	nsr
1917	Phypoly_transcript_02445											0	0	0	0	0	0	NA	NA	NA	nsr
1918	Phypoly_transcript_02446											0	0	0	0	0	0	NA	NA	NA	nsr
1919	Phypoly_transcript_02447											0	0	0	0	0	0	NA	NA	NA	nsr
1920	Phypoly_transcript_02448	DDB_G0281083	1260..1649	-2	579	386..509		|DNA coding sequence|gene: DDB_G0281083 on chromosome: 3 position 4029591 to 4031531, translation	134	6.5e-06	0.338	6.20921	5.06005e-20	4825.42	0.67766	-9.16273	3.68788e-17	NA	NA	NA	0-10h
1921	Phypoly_transcript_02449	DDB_G0273543	942..1757	3	675	206..502		|DNA coding sequence|gene: DDB_G0273543 on chromosome: 2 position 3078093 to 3080328, translation	263	5.6e-20	0.273	0	0	0	0	0	0	NA	NA	NA	nsr
1922	Phypoly_transcript_02450	DDB_G0272484	1162..2433	1	515	77..499		|DNA coding sequence|gene: DDB_G0272484 on chromosome: 2 position 1760557 to 1762209, translation	1035	3.1e-105	0.474	0	0	0	0	0	0	NA	NA	NA	nsr
1923	Phypoly_transcript_02451	DDB_G0282407	989..1498	-2	754	230..401		|DNA coding sequence|gene: DDB_G0282407 on chromosome: 3 position 5710802 to 5713235, translation	275	5.3e-21	0.391	0	0	0	0	0	0	NA	NA	NA	nsr
1924	Phypoly_transcript_02452	DDB_G0293520	1390..2781	1	784	304..776		|DNA coding sequence|gene: exoc3 on chromosome: 6 position 2981805 to 2984324, translation	737	1.5e-114	0.335	0	0	0	0	0	0	NA	NA	NA	nsr
1925	Phypoly_transcript_02453	DDB_G0293198	147..1292	3	1239	15..411		|DNA coding sequence|gene: kif10 on chromosome: 6 position 2654607 to 2658323, translation	917	4.1e-95	0.492	0	0	0	0	0	0	NA	NA	NA	nsr
1926	Phypoly_transcript_02454											0	0	0	0	0	0	NA	NA	NA	nsr
1927	Phypoly_transcript_02455	DDB_G0287445	180..884	3	918	150..391		|DNA coding sequence|gene: DDB_G0287445 on chromosome: 5 position 177577 to 180699, translation	205	4e-24	0.231	1.26885	0.00546241	767.793	0.456682	-2.77842	0.032705	vacuolar protein sorting-associated protein 51 homolog	Q54KG3	VPS51_DICDI	0-10h
1928	Phypoly_transcript_02456	DDB_G0271670	1470..2426	-2	375	61..372		|DNA coding sequence|gene: lsr1 on chromosome: 2 position 820254 to 821485, translation	378	1.2e-34	0.379	0	0	0	0	0	0	NA	NA	NA	nsr
1929	Phypoly_transcript_02457	DDB_G0279733	979..1635	1	1633	397..616		|DNA coding sequence|gene: gxcDD on chromosome: 3 position 2433796 to 2439149, translation	186	1.5e-14	0.295	0	0	0	0	0	0	NA	NA	NA	nsr
1930	Phypoly_transcript_02458											1.68727	0.00112647	459.544	0.518065	-3.25687	0.0355462	protein transport protein sec23	Q758M7	SEC23_ASHGO	0-6h
1931	Phypoly_transcript_02459	DDB_G0285957	448..1278	1	920	536..805		|DNA coding sequence|gene: xpr1 on chromosome: 4 position 3794131 to 3797177, translation	367	1.1e-30	0.306	0	0	0	0	0	0	NA	NA	NA	nsr
1932	Phypoly_transcript_02460											0	0	0	0	0	0	NA	NA	NA	nsr
1933	Phypoly_transcript_02461											0	0	0	0	0	0	NA	NA	NA	nsr
1934	Phypoly_transcript_02462	DDB_G0276223	2143..2862	-2	682	316..557		|DNA coding sequence|gene: DDB_G0276223 on chromosome: 2 position 6263547 to 6265732, translation	152	9.9e-08	0.261	0	0	0	0	0	0	NA	NA	NA	nsr
1935	Phypoly_transcript_02463	DDB_G0274127	1336..1662	1	561	297..396		|DNA coding sequence|gene: DB10 on chromosome: 2 position 3999704 to 4001665, translation	130	1.9e-05	0.345	0.911972	0.00286088	253.586	0.305794	-2.9823	0.0202146	wd repeat-containing protein 5b	Q9D7H2	WDR5B_MOUSE	0-10h
1936	Phypoly_transcript_02464	DDB_G0274275	98..1240	-3	3418	1595..1979		|DNA coding sequence|gene: DDB_G0274275 on chromosome: 2 position 4012481 to 4022919, translation	463	2.2e-40	0.352	-1.68314	0.0026647	430.734	0.560303	3.00398	0.0191174	tudor domain-containing protein 3	Q5ZMS6	TDRD3_CHICK	0-10h
1937	Phypoly_transcript_02465	DDB_G0293596	303..1109	3	793	327..590		|DNA coding sequence|gene: DDB_G0293596 on chromosome: 6 position 3106575 to 3109048, translation	119	0.00046	0.251	0	0	0	0	0	0	NA	NA	NA	nsr
1938	Phypoly_transcript_02466	DDB_G0293076	871..2067	1	1048	235..632		|DNA coding sequence|gene: xpo6 on chromosome: 6 position 2441945 to 2446355, translation	503	2.3e-90	0.302	0	0	0	0	0	0	NA	NA	NA	nsr
1939	Phypoly_transcript_02468	DDB_G0274915	1555..2727	1	1840	1338..1739		|DNA coding sequence|gene: DDB_G0274915 on chromosome: 2 position 4442899 to 4448685, translation	308	5.9e-24	0.329	-1.98548	2.47588e-05	192.825	0.470828	4.21699	0.000480065	NA	NA	NA	0-10h
1940	Phypoly_transcript_02469											0	0	0	0	0	0	NA	NA	NA	nsr
1941	Phypoly_transcript_02471	DDB_G0290521	792..1256	3	431	125..275		|DNA coding sequence|gene: DDB_G0290521 on chromosome: 5 position 4200324 to 4201616, translation	142	5.8e-07	0.293	1.55107	4.61333e-08	4769.43	0.283787	-5.4656	2.41688e-06	adenine phosphoribosyltransferase	A5EE90	APT_BRASB	0-10h
1942	Phypoly_transcript_02472	DDB_G0281639	247..2412	1	797	40..771		|DNA coding sequence|gene: DDB_G0281639 on chromosome: 3 position 4746209 to 4748719, translation	604	1.5e-59	0.263	0	0	0	0	0	0	NA	NA	NA	nsr
1943	Phypoly_transcript_02475	DDB_G0282407	1459..2538	1	754	213..574		|DNA coding sequence|gene: DDB_G0282407 on chromosome: 3 position 5710802 to 5713235, translation	221	4.2e-15	0.257	0	0	0	0	0	0	NA	NA	NA	nsr
1944	Phypoly_transcript_02476	DDB_G0290333	2049..2609	3	599	384..585		|DNA coding sequence|gene: DDB_G0290333 on chromosome: 5 position 3973178 to 3975140, translation	351	4.4e-37	0.429	2.07978	0.00154293	100.086	0.656809	-3.16649	0.0125935	physarolisin	Q8MZS4	PHYSA_PHYPO	0-10h
1945	Phypoly_transcript_02477	DDB_G0279493	522..1220	3	673	176..392		|DNA coding sequence|gene: DDB_G0279493 on chromosome: 3 position 2150258 to 2152592, translation	291	7.8e-23	0.378	0	0	0	0	0	0	NA	NA	NA	nsr
1946	Phypoly_transcript_02478	DDB_G0279575	195..2633	3	1776	881..1724		|DNA coding sequence|gene: DDB_G0279575 on chromosome: 3 position 2286922 to 2292826, translation	708	3.4e-69	0.254	0	0	0	0	0	0	NA	NA	NA	nsr
1947	Phypoly_transcript_02479											1.49147	0.00382809	244.576	0.515726	-2.89199	0.0249649	gtpase era	A8LLE0	ERA_DINSH	0-10h
1948	Phypoly_transcript_02480	DDB_G0279159	166..2763	1	895	31..893		|DNA coding sequence|gene: aco1 on chromosome: 3 position 1708174 to 1711261, translation	2879	1.2e-300	0.653	0	0	0	0	0	0	NA	NA	NA	nsr
1949	Phypoly_transcript_02481											0	0	0	0	0	0	NA	NA	NA	nsr
1950	Phypoly_transcript_02482	DDB_G0288017	461..982	-3	459	125..322		|DNA coding sequence|gene: DDB_G0288017 on chromosome: 5 position 978356 to 979732, translation	168	9.3e-10	0.305	0	0	0	0	0	0	NA	NA	NA	nsr
1951	Phypoly_transcript_02483											0	0	0	0	0	0	NA	NA	NA	nsr
1952	Phypoly_transcript_02484	DDB_G0292924	235..513	1	581	459..543		|DNA coding sequence|gene: adcA on chromosome: 6 position 2277184 to 2279014, translation	171	9.9e-10	0.387	0	0	0	0	0	0	NA	NA	NA	nsr
1953	Phypoly_transcript_02486	DDB_G0284459	19..552	1	1225	654..827		|DNA coding sequence|gene: DDB_G0284459 on chromosome: 4 position 1986677 to 1990587, translation	126	0.0002	0.256	-1.17859	0.00122019	150.596	0.364423	3.23412	0.0105353	dynein intermediate chain axonemal	Q8C0M8	DNAI1_MOUSE	0-10h
1954	Phypoly_transcript_02487											0	0	0	0	0	0	NA	NA	NA	nsr
1955	Phypoly_transcript_02488	DDB_G0269814	194..2437	2	773	2..755		|DNA coding sequence|gene: ncbp1 on chromosome: 1 position 3661674 to 3664325, translation	953	1.5e-96	0.316	0	0	0	0	0	0	NA	NA	NA	nsr
1956	Phypoly_transcript_02489											0	0	0	0	0	0	NA	NA	NA	nsr
1957	Phypoly_transcript_02490	DDB_G0275447	183..2252	3	1110	8..700		|DNA coding sequence|gene: myoD on chromosome: 2 position 5600309 to 5603926, translation	1486	5e-153	0.442	0	0	0	0	0	0	NA	NA	NA	nsr
1958	Phypoly_transcript_02491	DDB_G0267828	280..504	1	828	541..615		|DNA coding sequence|gene: DDB_G0267828 on chromosome: 1 position 926752 to 929405, translation	122	0.00022	0.36	1.91017	1.1269e-06	1156.36	0.392387	-4.86808	3.75835e-05	imp-specific 5 -nucleotidase 1	Q6C673	ISN1_YARLI	0-10h
1959	Phypoly_transcript_02494											-2.4526	2.18228e-05	252.047	0.577711	4.24538	0.000435753	NA	NA	NA	0-10h
1960	Phypoly_transcript_02495	DDB_G0277883	992..1750	2	2063	1326..1573		|DNA coding sequence|gene: dhkJ on chromosome: 3 position 102264 to 108452, translation	344	2.5e-43	0.365	0	0	0	0	0	0	NA	NA	NA	nsr
1961	Phypoly_transcript_02497	DDB_G0285859	1620..2714	3	972	584..945		|DNA coding sequence|gene: gxcP on chromosome: 4 position 3730680 to 3733595, translation	417	1.6e-68	0.292	0	0	0	0	0	0	NA	NA	NA	nsr
1962	Phypoly_transcript_02498	DDB_G0280435	1757..2347	2	1540	152..339		|DNA coding sequence|gene: dynA on chromosome: 3 position 3347902 to 3352629, translation	123	0.00038	0.259	-3.69529	1.25004e-05	328.972	0.845862	4.36867	0.000279567	glucan -beta-glucosidase	P49426	EXG1_COCCA	0-10h
1963	Phypoly_transcript_02499	DDB_G0292506	2003..2728	-1	645	190..435		|DNA coding sequence|gene: DDB_G0292506 on chromosome: 6 position 1755318 to 1757612, translation	237	6.1e-17	0.315	0	0	0	0	0	0	NA	NA	NA	nsr
1964	Phypoly_transcript_02500	DDB_G0293546	27..1544	3	690	32..531		|DNA coding sequence|gene: mre11 on chromosome: 6 position 3016431 to 3018565, translation	1265	1.3e-129	0.501	4.07862	4.44069e-11	272.877	0.619044	-6.58857	5.21518e-09	double-strand break repair protein mre11	Q9XGM2	MRE11_ARATH	0-10h
1965	Phypoly_transcript_02501											0	0	0	0	0	0	NA	NA	NA	nsr
1966	Phypoly_transcript_02502	DDB_G0281899	1722..2534	-2	750	486..749		|DNA coding sequence|gene: drkC on chromosome: 3 position 5088116 to 5090879, translation	486	7.9e-44	0.405	0	0	0	0	0	0	NA	NA	NA	nsr
1967	Phypoly_transcript_02503	DDB_G0283357	1068..1580	3	1248	71..248		|DNA coding sequence|gene: DDB_G0283357 on chromosome: 4 position 564906 to 568727, translation	176	5.9e-10	0.278	5.76702	1.93482e-44	1981.61	0.412383	-13.9846	1.59816e-40	methylosome protein 50	Q5E9I7	MEP50_BOVIN	0-10h
1968	Phypoly_transcript_02504	DDB_G0293934	1556..2461	2	1714	1212..1514		|DNA coding sequence|gene: DDB_G0293934 on chromosome: 6 position 3520311 to 3525707, translation	394	1.4e-43	0.334	0	0	0	0	0	0	NA	NA	NA	nsr
1969	Phypoly_transcript_02505											-1.99452	0.00566708	256.715	0.720968	2.76645	0.0335797	dna ligase	P44121	DNLI_HAEIN	0-10h
1970	Phypoly_transcript_02508	DDB_G0291788	1504..2862	-1	2537	2062..2533		|DNA coding sequence|gene: adprt3 on chromosome: 6 position 795337 to 803296, translation	360	2.6e-29	0.245	-2.60315	0.000494601	141.368	0.747246	3.48366	0.00532647	poly polymerase 1	Q9R152	PARP1_CRIGR	0-10h
1971	Phypoly_transcript_02509	DDB_G0277977	257..2689	-2	851	30..832		|DNA coding sequence|gene: xab2 on chromosome: 3 position 88368 to 91113, translation	1949	4.3e-202	0.473	0	0	0	0	0	0	NA	NA	NA	nsr
1972	Phypoly_transcript_02510											0	0	0	0	0	0	NA	NA	NA	nsr
1973	Phypoly_transcript_02511											0	0	0	0	0	0	NA	NA	NA	nsr
1974	Phypoly_transcript_02512	DDB_G0295485	781..1836	1	1692	695..1032		|DNA coding sequence|gene: DDB_G0295485 on chromosome: 4 position 3666930 to 3672240, translation	555	5.4e-51	0.365	0	0	0	0	0	0	NA	NA	NA	nsr
1975	Phypoly_transcript_02513	DDB_G0289979	142..1128	1	905	4..330		|DNA coding sequence|gene: DDB_G0289979 on chromosome: 5 position 3435700 to 3438515, translation	862	1.1e-117	0.517	0	0	0	0	0	0	NA	NA	NA	nsr
1976	Phypoly_transcript_02515	DDB_G0290873	678..2483	3	874	269..862		|DNA coding sequence|gene: gacJJ on chromosome: 5 position 4700102 to 4702973, translation	667	3.1e-66	0.314	0	0	0	0	0	0	NA	NA	NA	nsr
1977	Phypoly_transcript_02516											0	0	0	0	0	0	NA	NA	NA	nsr
1978	Phypoly_transcript_02517	DDB_G0285393	63..1967	3	2498	363..977		|DNA coding sequence|gene: ints1 on chromosome: 4 position 3120198 to 3127799, translation	578	6.1e-69	0.271	0	0	0	0	0	0	NA	NA	NA	nsr
1979	Phypoly_transcript_02518	DDB_G0279219	1112..1975	2	598	128..408		|DNA coding sequence|gene: DDB_G0279219 on chromosome: 3 position 1779089 to 1780968, translation	690	1.1e-68	0.432	1.48966	0.00279789	311.977	0.498361	-2.98911	0.0198374	protein psir	Q54C31	PSIR_DICDI	0-10h
1980	Phypoly_transcript_02519											0	0	0	0	0	0	NA	NA	NA	nsr
1981	Phypoly_transcript_02520	DDB_G0283697	178..1464	1	854	10..434		|DNA coding sequence|gene: DDB_G0283697 on chromosome: 4 position 992255 to 995015, translation	396	3.5e-34	0.278	0	0	0	0	0	0	NA	NA	NA	nsr
1982	Phypoly_transcript_02522	DDB_G0284603	2157..2594	3	471	140..279		|DNA coding sequence|gene: DDB_G0284603 on chromosome: 4 position 2211789 to 2213620, translation	250	8.4e-19	0.354	0	0	0	0	0	0	NA	NA	NA	nsr
1983	Phypoly_transcript_02523											0	0	0	0	0	0	NA	NA	NA	nsr
1984	Phypoly_transcript_02524											0	0	0	0	0	0	NA	NA	NA	nsr
1985	Phypoly_transcript_02525	DDB_G0273481	141..449	3	675	461..560		|DNA coding sequence|gene: DDB_G0273481 on chromosome: 2 position 2951458 to 2953693, translation	118	0.00045	0.295	0	0	0	0	0	0	NA	NA	NA	nsr
1986	Phypoly_transcript_02526	DDB_G0279137	226..1311	1	628	1..363		|DNA coding sequence|gene: DDB_G0279137 on chromosome: 3 position 1675769 to 1677652, translation	1216	8.9e-203	0.642	0	0	0	0	0	0	NA	NA	NA	nsr
1987	Phypoly_transcript_02527	DDB_G0284107	1213..1863	1	1066	570..792		|DNA coding sequence|gene: pgtC on chromosome: 4 position 1589376 to 1592573, translation	427	1e-56	0.386	0	0	0	0	0	0	NA	NA	NA	nsr
1988	Phypoly_transcript_02528	DDB_G0284331	1498..2406	1	794	428..726		|DNA coding sequence|gene: regA on chromosome: 4 position 1956975 to 1959735, translation	525	6.9e-49	0.373	0	0	0	0	0	0	NA	NA	NA	nsr
[truncated: 26,151 more rows]
