# Supplementary material for: Transcriptome reprogramming during developmental switching in Physarum polycephalum involves extensive remodeling of intracellular signaling networks
Source: Sci Rep. 2017 Sep 26;7:12304. doi: 10.1038/s41598-017-12250-5 (PMC5615045; doi:10.1038/s41598-017-12250-5)
Supplement: Supplementary file 4 — Supplementary Table 3 [file 41598_2017_12250_MOESM4_ESM.xlsx]

## Sheet: Sheet1
f1	Log2_FoldChange	pvalue	baseMean	lfcSE	stat	padj	Name	UniProt_ID	UniProt_Acc	Regulation	Abs_Log2_FC
Phypoly_transcript_00003	-1.68938	0.00215487	1267.45	0.550644	3.06801	0.0555244	lipoxygenase homology domain-containing protein 1	C8YR32	LOXH1_MOUSE	0-6h	1.68938
Phypoly_transcript_00008	3.56605	3.13174e-12	1436.86	0.511505	-6.97168	4.82016e-10	laminin subunit alpha	Q00174	LAMA_DROME	0-10h	3.56605
Phypoly_transcript_00009	-0.974114	0.0202913	3285.19	0.419711	2.32092	0.08518	NA	NA	NA	0-10h	0.974114
Phypoly_transcript_00010	-2.53304	0.000908867	263.333	0.763581	3.31732	0.00842248	fatty acid synthase subunit alpha	P78615	FAS2_EMEND	0-10h	2.53304
Phypoly_transcript_00020	-1.31137	0.0163429	391.264	0.546139	2.40117	0.0726762	vacuolar protein sorting-associated protein 13a	Q54LB8	VP13A_DICDI	0-10h	1.31137
Phypoly_transcript_00025	2.19783	0.000113523	389.617	0.56943	-3.85971	0.00167048	serine-protein kinase atm	Q62388	ATM_MOUSE	0-10h	2.19783
Phypoly_transcript_00026	-1.67208	0.0158585	1887.94	0.693189	2.41216	0.0712942	sacsin	Q9NZJ4	SACS_HUMAN	0-10h	1.67208
Phypoly_transcript_00037	1.33525	0.00719393	35.0484	0.496796	-2.68773	0.0402406	polyketide synthase	P40806	PKSJ_BACSU	0-10h	1.33525
Phypoly_transcript_00038	2.65041	2.18201e-06	1382.07	0.559655	-4.73579	6.53812e-05	probable rna-dependent rna polymerase 1	Q0DXS3	RDR1_ORYSJ	0-10h	2.65041
Phypoly_transcript_00041	1.96504	0.00496538	632.653	0.699486	-2.80927	0.0303958	poly(adp-ribose) polymerase pme-5	Q9TXQ1	PME5_CAEEL	0-10h	1.96504
Phypoly_transcript_00042	1.91365	5.24012e-05	1079.02	0.473131	-4.04465	0.000893054	lovastatin nonaketide synthase	Q0C8M3	LNKS_ASPTN	0-10h	1.91365
Phypoly_transcript_00047	1.04493	0.00128307	1481.38	0.32454	-3.21974	0.0109297	tubulin-specific chaperone d	Q8BYA0	TBCD_MOUSE	0-10h	1.04493
Phypoly_transcript_00057	2.96958	1.05902e-07	463.772	0.558582	-5.31629	4.95268e-06	autoinducer 2 sensor kinase phosphatase	Q8D5Z6	LUXQ_VIBVU	0-10h	2.96958
Phypoly_transcript_00060	1.79	0.000511099	603.511	0.515127	-3.47487	0.00546603	nfx1-type zinc finger-containing protein 1	Q8R151	ZNFX1_MOUSE	0-10h	1.79
Phypoly_transcript_00064	1.76593	0.000224298	800.363	0.478579	-3.68995	0.00286757	peroxide stress-activated histidine kinase mak1	Q9P7Q7	MAK1_SCHPO	0-10h	1.76593
Phypoly_transcript_00065	2.0455	0.00608783	601.401	0.745713	-2.74301	0.0737736	centromere protein f	P49454	CENPF_HUMAN	6-10h	2.0455
Phypoly_transcript_00066	-2.38524	5.83767e-06	333.073	0.526289	4.53218	0.000150372	serine threonine-protein kinase pakh	Q556S2	PAKH_DICDI	0-10h	2.38524
Phypoly_transcript_00068	2.21734	0.000117404	1351.73	0.57571	-3.85148	0.00171235	protein modifier of snc1 1	Q9SB63	MOS1_ARATH	0-10h	2.21734
Phypoly_transcript_00077	2.31495	5.00852e-05	287.549	0.570857	-4.05523	0.000862482	tuberin	P49815	TSC2_HUMAN	0-10h	2.31495
Phypoly_transcript_00079	2.64307	0.000432313	108.284	0.750972	-3.51953	0.00480606	polyketide synthase	P40806	PKSJ_BACSU	0-10h	2.64307
Phypoly_transcript_00084	1.68821	6.82524e-05	192.016	0.42393	-3.9823	0.00110173	lovastatin nonaketide synthase	Q0C8M3	LNKS_ASPTN	0-10h	1.68821
Phypoly_transcript_00087	2.35875	0.00240834	565.126	0.777278	-3.03463	0.0445972	-like protein 2	Q8TDJ6	DMXL2_HUMAN	6-10h	2.35875
Phypoly_transcript_00088	3.71583	1.75691e-07	6836.87	0.711385	-5.22338	7.74665e-06	protein pyr1-3	P20054	PYR1_DICDI	0-10h	3.71583
Phypoly_transcript_00093	1.92637	7.01576e-06	447.951	0.42873	-4.49321	0.00017614	hybrid signal transduction histidine kinase g	Q54Q69	DHKG_DICDI	0-10h	1.92637
Phypoly_transcript_00112	1.54226	0.00577891	276.58	0.558774	-2.76007	0.034047	probable cubilin	Q20911	CUBN_CAEEL	0-10h	1.54226
Phypoly_transcript_00113	-2.08037	7.10717e-08	456.855	0.386079	5.38844	3.50131e-06	dedicator of cytokinesis protein 8	Q8C147	DOCK8_MOUSE	0-10h	2.08037
Phypoly_transcript_00120	1.94153	0.010079	174.558	0.754548	-2.57311	0.0513059	egf-like domain-containing protein comc	Q55AP8	COMC_DICDI	0-10h	1.94153
Phypoly_transcript_00123	-1.94841	0.00433242	1069.53	0.682961	2.85289	0.0613166	uncharacterized transmembrane protein ddb_g0290641	Q54FZ8	Y8923_DICDI	6-10h	1.94841
Phypoly_transcript_00127	2.61124	0.000235087	79.2164	0.709966	-3.67798	0.0108964	hybrid signal transduction histidine kinase b	Q54YH4	DHKB_DICDI	6-10h	2.61124
Phypoly_transcript_00130	2.07406	3.16615e-08	1507.56	0.374921	-5.53199	1.75128e-06	multiple c2 and transmembrane domain-containing protein 2	Q5RJH2	MCTP2_MOUSE	0-10h	2.07406
Phypoly_transcript_00131	1.43369	0.00283187	524.854	0.480231	-2.98542	0.0659151	echinoderm microtubule-associated 6	Q6ZMW3	EMAL6_HUMAN	0-6h	1.43369
Phypoly_transcript_00132	4.57653	7.96531e-18	10550	0.532149	-8.60009	3.94761e-15	ras guanine nucleotide exchange factor j	Q8IS14	GEFJ_DICDI	0-10h	4.57653
Phypoly_transcript_00137	2.44073	4.29968e-08	631.645	0.445545	-5.47808	2.27177e-06	transmembrane protein 131	Q92545	TM131_HUMAN	0-10h	2.44073
Phypoly_transcript_00150	0.947423	0.024036	3017.98	0.419854	-2.25655	0.0960169	poly polymerase 4	Q9UKK3	PARP4_HUMAN	0-10h	0.947423
Phypoly_transcript_00151	1.27837	0.00226595	347.683	0.418731	-3.05296	0.0432179	probable inactive serine threonine-protein kinase ddb_g0278909	Q54XI9	Y0124_DICDI	6-10h	1.27837
Phypoly_transcript_00169	1.71225	0.00340887	239.625	0.584738	-2.92824	0.0229792	NA	NA	NA	0-10h	1.71225
Phypoly_transcript_00170	1.31027	0.00299442	303.164	0.441421	-2.96831	0.0498515	splicing factor 3a subunit 1	Q8K4Z5	SF3A1_MOUSE	6-10h	1.31027
Phypoly_transcript_00173	-2.26252	0.00173742	160.801	0.722437	3.13179	0.0138346	actin-binding protein f	Q54ET6	ABPF_DICDI	0-10h	2.26252
Phypoly_transcript_00174	1.91232	0.00175388	320.481	0.611155	-3.12902	0.0139165	NA	NA	NA	0-10h	1.91232
Phypoly_transcript_00175	-1.93444	0.00396842	75.1689	0.671525	2.88066	0.0256288	callose synthase 12	Q9ZT82	CALSC_ARATH	0-10h	1.93444
Phypoly_transcript_00176	0.908721	0.0221306	3108.57	0.397148	-2.28812	0.0903454	pre-mrna-splicing factor atp-dependent rna helicase dhx16	Q54MH3	DHX16_DICDI	0-10h	0.908721
Phypoly_transcript_00178	1.6642	0.0192897	226.343	0.71123	-2.33988	0.0821022	dna ligase	P44121	DNLI_HAEIN	0-10h	1.6642
Phypoly_transcript_00180	1.22674	0.0130309	984.937	0.494072	-2.48292	0.0618118	uncharacterized protein ddb_g0272516	Q86KH4	Y8830_DICDI	0-10h	1.22674
Phypoly_transcript_00181	-1.70632	0.00140315	150.407	0.534227	3.194	0.0117189	interferon-induced very large gtpase 1	Q80SU7	GVIN1_MOUSE	0-10h	1.70632
Phypoly_transcript_00184	-3.74885	4.45841e-10	94.6628	0.601059	6.23707	3.95984e-08	hemolysin bl-binding component	P80172	HBLA_BACCE	0-10h	3.74885
Phypoly_transcript_00188	1.65416	0.00731361	42.3676	0.616715	-2.68222	0.0815498	tata-binding protein-associated factor 172	O14981	BTAF1_HUMAN	6-10h	1.65416
Phypoly_transcript_00189	1.6868	0.000496537	830.244	0.484347	-3.48262	0.00534267	pax-interacting protein 1	A0JNA8	PAXI1_BOVIN	0-10h	1.6868
Phypoly_transcript_00191	2.40974	1.28179e-07	501.598	0.456266	-5.28143	5.8495e-06	homolog subfamily c member 13	O75165	DJC13_HUMAN	0-10h	2.40974
Phypoly_transcript_00196	-1.80148	0.00101422	57.843	0.548138	3.28655	0.0330883	probable serine threonine-protein kinase drkc	Q54TA1	DRKC_DICDI	0-6h	1.80148
Phypoly_transcript_00210	2.432	0.000261927	315.456	0.666244	-3.65031	0.0117111	chromodomain-helicase-dna-binding protein 8	B0R0I6	CHD8_DANRE	6-10h	2.432
Phypoly_transcript_00211	1.90514	0.00578884	7.59294	0.69039	-2.75951	0.0340488	phthiocerol synthesis polyketide synthase type i	P9WQE7	PPSA_MYCTU	0-10h	1.90514
Phypoly_transcript_00217	-1.66925	0.00160466	54.5974	0.529072	3.15506	0.0130329	actin-binding protein f	Q54ET6	ABPF_DICDI	0-10h	1.66925
Phypoly_transcript_00221	3.22119	1.00053e-06	132.255	0.658524	-4.89153	3.40564e-05	kinesin-related protein 1	Q9NGQ2	KIF1_DICDI	0-10h	3.22119
Phypoly_transcript_00237	-1.57817	0.00149885	68.6005	0.497077	3.17491	0.0123271	clustered mitochondria protein homolog	Q6CE38	CLU_YARLI	0-10h	1.57817
Phypoly_transcript_00239	-2.24171	0.000731407	493.481	0.663713	3.37753	0.00715525	proteasome activator complex subunit 4a	F1QFR9	PSM4A_DANRE	0-10h	2.24171
Phypoly_transcript_00243	1.35243	0.00827471	575.865	0.512157	-2.64065	0.0445465	brefeldin a-inhibited guanine nucleotide-exchange protein 1	F4JSZ5	BIG1_ARATH	0-10h	1.35243
Phypoly_transcript_00256	-2.41138	0.00156583	349.872	0.762564	3.1622	0.0444912	NA	NA	NA	0-6h	2.41138
Phypoly_transcript_00259	-1.35222	0.0162573	1148.4	0.562702	2.40309	0.0723909	probable isoleucine--trna mitochondrial	Q54CE4	SYIM_DICDI	0-10h	1.35222
Phypoly_transcript_00266	1.5374	0.00438221	202.612	0.539579	-2.84925	0.027716	greb1-like protein	Q9C091	GRB1L_HUMAN	0-10h	1.5374
Phypoly_transcript_00273	-2.85499	5.71142e-05	495.117	0.709417	4.02443	0.000954987	probable serine threonine-protein kinase ddb_g0267514	Q55GU0	Y9955_DICDI	0-10h	2.85499
Phypoly_transcript_00275	-2.96139	0.000672732	183.777	0.87088	3.40046	0.00671648	probable rho gtpase-activating protein cg5521	Q9VB98	Y5521_DROME	0-10h	2.96139
Phypoly_transcript_00278	-2.15692	6.78696e-09	504.864	0.372132	5.79611	4.4142e-07	rho gtpase-activating protein 22	Q8BL80	RHG22_MOUSE	0-10h	2.15692
Phypoly_transcript_00287	2.26218	0.000901574	88.6657	0.681468	-3.31957	0.0247205	NA	NA	NA	6-10h	2.26218
Phypoly_transcript_00288	2.1242	0.000708721	282.254	0.627313	-3.38618	0.0257366	coiled-coil domain-containing protein 180	Q9P1Z9	CC180_HUMAN	0-6h	2.1242
Phypoly_transcript_00290	-1.73913	0.000408483	48.4494	0.492037	3.53454	0.0184018	NA	NA	NA	0-6h	1.73913
Phypoly_transcript_00292	-1.7726	0.000297603	288.583	0.490024	3.61738	0.00358165	probable vinculin	Q54MH2	VINC_DICDI	0-10h	1.7726
Phypoly_transcript_00317	2.14595	9.88951e-05	2099.28	0.551192	-3.89329	0.00148343	guanine exchange factor for rac 30	Q1ZXH8	GXCDD_DICDI	0-10h	2.14595
Phypoly_transcript_00322	1.47456	3.34784e-05	411.453	0.355451	-4.14842	0.000621419	zinc phosphodiesterase elac protein 2	Q9BQ52	RNZ2_HUMAN	0-10h	1.47456
Phypoly_transcript_00330	1.2282	0.00168542	1743.34	0.39106	-3.1407	0.0357476	ras gtpase-activating protein 4	O43374	RASL2_HUMAN	6-10h	1.2282
Phypoly_transcript_00333	2.44823	0.000105306	755.41	0.631308	-3.87803	0.00645974	interaptin	O76329	ACTNB_DICDI	6-10h	2.44823
Phypoly_transcript_00335	1.55551	0.00260848	191.706	0.5167	-3.01046	0.0464869	NA	NA	NA	6-10h	1.55551
Phypoly_transcript_00343	-2.16683	3.49785e-05	476.169	0.523595	4.13837	0.000642526	villin-1	P02640	VILI_CHICK	0-10h	2.16683
Phypoly_transcript_00344	2.47527	1.94253e-07	1425.58	0.475578	-5.20475	8.44488e-06	ras guanine nucleotide exchange factor q	Q86G47	GEFQ_DICDI	0-10h	2.47527
Phypoly_transcript_00349	1.99999	0.000536369	236.36	0.577713	-3.4619	0.0182735	nacht and wd repeat domain-containing protein 1	A6H603	NWD1_MOUSE	6-10h	1.99999
Phypoly_transcript_00353	2.46714	0.00108498	103.163	0.755051	-3.26751	0.00960551	tip elongation aberrant protein 1	P87061	TEA1_SCHPO	0-10h	2.46714
Phypoly_transcript_00354	-1.66059	0.0126024	158.667	0.665619	2.49481	0.0604039	nephrocystin-3	Q7TNH6	NPHP3_MOUSE	0-10h	1.66059
Phypoly_transcript_00357	2.73434	2.31885e-05	348.681	0.64615	-4.23175	0.000454956	beach domain-containing protein lvsc	Q54U63	LVSC_DICDI	0-10h	2.73434
Phypoly_transcript_00369	1.17376	0.0209637	1065.35	0.508421	-2.30864	0.0870004	NA	NA	NA	0-10h	1.17376
Phypoly_transcript_00372	-2.03233	1.21815e-05	149.185	0.464606	4.37431	0.000274665	nacht and wd repeat domain-containing protein 1	A6H603	NWD1_MOUSE	0-10h	2.03233
Phypoly_transcript_00381	-0.968514	0.00245626	983.61	0.319781	3.02868	0.0597149	probable dna topoisomerase 2	Q55BP5	TOP2_DICDI	0-6h	0.968514
Phypoly_transcript_00382	3.27829	6.139e-08	55.4972	0.605442	-5.4147	3.07322e-06	nad(+)--arginine adp-ribosyltransferase vis	A3UNN4	VIS_VIBSP	0-10h	3.27829
Phypoly_transcript_00383	2.8839	2.35915e-07	15.0842	0.55797	-5.16855	9.95905e-06	upf0577 protein kiaa1324-like homolog	Q3UZV7	K132L_MOUSE	0-10h	2.8839
Phypoly_transcript_00384	2.30423	0.000277969	389.92	0.6339	-3.63501	0.0033898	probable serine threonine-protein kinase vps15	Q54S77	VPS15_DICDI	0-10h	2.30423
Phypoly_transcript_00385	1.63363	0.00726085	513.97	0.608509	-2.68464	0.0405406	NA	NA	NA	0-10h	1.63363
Phypoly_transcript_00386	-3.51674	5.51479e-05	82.1787	0.872064	4.03266	0.000930657	glutamate synthase 1 chloroplastic	Q9LV03	GLUT1_ARATH	0-10h	3.51674
Phypoly_transcript_00387	2.60835	1.06663e-05	783.125	0.592376	-4.4032	0.000246009	serine threonine-protein kinase paka	Q55D99	PAKA_DICDI	0-10h	2.60835
Phypoly_transcript_00397	-2.40416	0.00388238	202.675	0.832592	2.88756	0.0252177	nacht and wd repeat domain-containing protein 1	Q149M9	NWD1_HUMAN	0-10h	2.40416
Phypoly_transcript_00399	3.90994	9.29198e-10	117.971	0.638762	-6.12112	7.57419e-08	abc transporter a family member 2	Q84K47	AB2A_ARATH	0-10h	3.90994
Phypoly_transcript_00400	1.73621	0.0027461	518.365	0.579739	-2.99482	0.0195485	dna ligase	P44121	DNLI_HAEIN	0-10h	1.73621
Phypoly_transcript_00402	1.48524	0.0229749	570.019	0.653182	-2.27385	0.0927983	upf0577 protein kiaa1324-like homolog	Q3UZV7	K132L_MOUSE	0-10h	1.48524
Phypoly_transcript_00404	2.23342	5.89855e-06	117.636	0.49303	-4.52999	0.000151311	adenylate cyclase	P9WQ35	CYA1_MYCTU	0-10h	2.23342
Phypoly_transcript_00409	0.945075	0.0210308	1111	0.409579	-2.30743	0.087206	NA	NA	NA	0-10h	0.945075
Phypoly_transcript_00413	-1.42147	0.00220608	620.193	0.464383	3.06099	0.0425114	phospholipid-transporting atpase 3	Q9XIE6	ALA3_ARATH	6-10h	1.42147
Phypoly_transcript_00416	-3.4572	8.12588e-06	547.876	0.774837	4.46184	0.000198384	sacsin	Q9NZJ4	SACS_HUMAN	0-10h	3.4572
Phypoly_transcript_00419	1.74297	0.0014517	254.774	0.547387	-3.18417	0.0120231	cell division control protein 42 homolog	Q01112	CDC42_SCHPO	0-10h	1.74297
Phypoly_transcript_00420	1.24309	0.0025556	111.02	0.412073	-3.01668	0.0185151	beta-glucanase	P45798	GUB_RHOMR	0-10h	1.24309
Phypoly_transcript_00421	2.04205	0.00149615	242.843	0.643078	-3.17543	0.012309	dis3-like exonuclease 2	Q8CI75	DI3L2_MOUSE	0-10h	2.04205
Phypoly_transcript_00428	3.62168	5.73423e-14	800.868	0.48199	-7.51401	1.24644e-11	twitchin	Q23551	UNC22_CAEEL	0-10h	3.62168
Phypoly_transcript_00429	4.08932	8.84669e-14	1789.17	0.548381	-7.45707	1.82684e-11	nfx1-type zinc finger-containing protein 1	Q8R151	ZNFX1_MOUSE	0-10h	4.08932
Phypoly_transcript_00434	1.40763	0.0193297	944.232	0.601781	-2.33911	0.0822058	ras guanine nucleotide exchange factor p	Q54TK8	GEFP_DICDI	0-10h	1.40763
Phypoly_transcript_00435	-1.64458	0.0137825	1227.88	0.667746	2.46288	0.0644831	sacsin	Q9JLC8	SACS_MOUSE	0-10h	1.64458
Phypoly_transcript_00442	1.71942	0.00901423	932.511	0.6584	-2.61151	0.0473749	udp-glucose:glycoprotein glucosyltransferase	Q0WL80	UGGG_ARATH	0-10h	1.71942
Phypoly_transcript_00446	1.44217	0.00406826	1272.26	0.502006	-2.87282	0.0261508	NA	NA	NA	0-10h	1.44217
Phypoly_transcript_00449	3.17889	6.81885e-07	621.997	0.640073	-4.96645	2.45955e-05	pentafunctional arom polypeptide	B0D6H2	ARO1_LACBS	0-10h	3.17889
Phypoly_transcript_00452	-0.79831	0.024223	1081.74	0.354242	2.25357	0.0965491	white-brown complex homolog protein 30	Q9SJK6	WBC30_ARATH	0-10h	0.79831
Phypoly_transcript_00455	-1.38863	0.00388026	554.706	0.480873	2.88774	0.0802924	probable serine threonine-protein kinase dyrk2	Q54BC9	DYRK2_DICDI	0-6h	1.38863
Phypoly_transcript_00459	1.16762	0.0243626	195.439	0.518627	-2.25136	0.0969652	NA	NA	NA	0-10h	1.16762
Phypoly_transcript_00469	-1.70346	0.000703001	545.878	0.502731	3.38841	0.00694592	sulfite reductase subunit beta	Q1K9C2	MET5_SCHPO	0-10h	1.70346
Phypoly_transcript_00473	6.16578	2.19043e-26	95.6267	0.580104	-10.6287	5.42788e-23	nadph--cytochrome p450 reductase	P37039	NCPR_CAVPO	0-10h	6.16578
Phypoly_transcript_00481	-1.65244	0.00780789	413.059	0.621155	2.66027	0.0426918	NA	NA	NA	0-10h	1.65244
Phypoly_transcript_00483	2.80736	0.000324329	933.495	0.780896	-3.59505	0.0038398	abc transporter c family member 10	Q8ST87	ABCCA_DICDI	0-10h	2.80736
Phypoly_transcript_00484	-1.48017	0.00322117	394.366	0.502467	2.9458	0.0220565	rap-gap domain-containing protein ddb_g0281809	Q54TK4	Y1809_DICDI	0-10h	1.48017
Phypoly_transcript_00485	2.18821	0.000345559	57.7718	0.611487	-3.57851	0.0139242	dual 3 -cyclic-amp and -gmp phosphodiesterase 11a	Q1KKS3	PDE11_TAKRU	6-10h	2.18821
Phypoly_transcript_00487	1.76458	0.00308102	105.804	0.596237	-2.95954	0.0213919	integrin beta-like protein a	Q54KF7	SIBA_DICDI	0-10h	1.76458
Phypoly_transcript_00491	-3.90601	1.11985e-10	147.555	0.6056	6.44982	1.16597e-08	hybrid signal transduction histidine kinase j	Q54YZ9	DHKJ_DICDI	0-10h	3.90601
Phypoly_transcript_00492	1.52365	0.00486442	86.9571	0.541092	-2.81588	0.0299331	guanylate-binding protein 4	Q96PP9	GBP4_HUMAN	0-10h	1.52365
Phypoly_transcript_00494	1.97583	0.0027682	574.655	0.66029	-2.99237	0.0479443	dna polymerase alpha catalytic subunit	Q9DE46	DPOLA_XENLA	6-10h	1.97583
Phypoly_transcript_00496	2.00085	5.42473e-07	697.391	0.39932	-5.01065	2.00934e-05	villidin	Q8WQ85	VILD_DICDI	0-10h	2.00085
Phypoly_transcript_00500	2.55403	1.90576e-07	1046.91	0.490377	-5.2083	8.31421e-06	NA	NA	NA	0-10h	2.55403
Phypoly_transcript_00502	2.27346	6.52333e-12	236.489	0.331036	-6.86773	9.50872e-10	probable serine threonine-protein kinase pats1	Q55E58	PATS1_DICDI	0-10h	2.27346
Phypoly_transcript_00504	1.48683	0.00769411	180.501	0.557867	-2.66521	0.0422468	dna ligase	P44121	DNLI_HAEIN	0-10h	1.48683
Phypoly_transcript_00516	1.51996	0.00607529	404.849	0.553982	-2.74369	0.0737002	myophilin	Q24799	MYPH_ECHGR	6-10h	1.51996
Phypoly_transcript_00518	-2.7892	7.35277e-05	70.7262	0.703531	3.96457	0.00116135	abc transporter g family member 21	Q8T673	ABCGL_DICDI	0-10h	2.7892
Phypoly_transcript_00521	1.39451	6.96886e-05	259.598	0.350614	-3.97735	0.00111843	ankyrin repeat and protein kinase domain-containing protein 1	Q8BZ25	ANKK1_MOUSE	0-10h	1.39451
Phypoly_transcript_00523	2.28327	0.000510654	377.928	0.657037	-3.4751	0.00546373	fibrillin-1	Q61554	FBN1_MOUSE	0-10h	2.28327
Phypoly_transcript_00529	1.13467	0.00223828	197.287	0.371214	-3.05665	0.0168227	probable ras gtpase-activating-like protein ngap	Q54Y08	NGAP_DICDI	0-10h	1.13467
Phypoly_transcript_00535	3.34733	1.16121e-05	1950.99	0.763403	-4.38475	0.000263748	atp-dependent rna helicase ded1	Q6BU54	DED1_DEBHA	0-10h	3.34733
Phypoly_transcript_00543	3.42318	2.2383e-12	1744.29	0.487719	-7.01877	3.57839e-10	uracil-dna glycosylase	C6DC11	UNG_PECCP	0-10h	3.42318
Phypoly_transcript_00545	2.10898	0.00189588	328.641	0.678985	-3.10608	0.0385926	ultraviolet-b receptor uvr8	Q9FN03	UVR8_ARATH	6-10h	2.10898
Phypoly_transcript_00547	2.09559	0.00162263	81.8775	0.664886	-3.15181	0.0347462	tata-binding protein-associated factor 172	O14981	BTAF1_HUMAN	6-10h	2.09559
Phypoly_transcript_00550	-1.92793	0.00192389	170.834	0.621566	3.10174	0.0149355	NA	NA	NA	0-10h	1.92793
Phypoly_transcript_00554	1.55845	0.00989543	73.4419	0.604176	-2.57946	0.0961459	fanconi anemia group d2 protein	Q9BXW9	FACD2_HUMAN	6-10h	1.55845
Phypoly_transcript_00557	1.62445	0.00150918	655.694	0.511976	-3.17291	0.0123874	f-box-like wd repeat-containing protein tbl1x	Q9QXE7	TBL1X_MOUSE	0-10h	1.62445
Phypoly_transcript_00566	-2.68668	0.000122297	302.768	0.699389	3.84148	0.00792856	protein timeless homolog	Q9UNS1	TIM_HUMAN	0-6h	2.68668
Phypoly_transcript_00568	3.18077	2.70497e-08	184.545	0.572129	-5.55953	1.53899e-05	multidrug resistance-associated protein 1	Q8HXQ5	MRP1_BOVIN	6-10h	3.18077
Phypoly_transcript_00576	3.52755	1.11332e-07	179.34	0.664674	-5.30718	4.87247e-05	abc transporter c family member 3	Q54JR2	ABCC3_DICDI	6-10h	3.52755
Phypoly_transcript_00579	3.50952	7.21544e-24	275	0.348382	-10.0738	1.19199e-20	leucine-rich repeat-containing protein 9	Q8CDN9	LRRC9_MOUSE	0-10h	3.50952
Phypoly_transcript_00580	2.2332	0.000596417	496.427	0.650465	-3.43324	0.0232891	neurogenic locus notch protein	P07207	NOTCH_DROME	0-6h	2.2332
Phypoly_transcript_00581	0.9528	0.0200562	321.633	0.409754	-2.32529	0.0844794	probable serine threonine-protein kinase gdt2	Q55CZ1	GDT2_DICDI	0-10h	0.9528
Phypoly_transcript_00585	-1.52046	0.000126607	995.827	0.396681	3.83297	0.00181664	glycogen operon protein homolog	P9WQ25	GLGX_MYCTU	0-10h	1.52046
Phypoly_transcript_00587	4.70317	1.15837e-12	199.186	0.661464	-7.11025	2.02144e-10	titin	A2ASS6	TITIN_MOUSE	0-10h	4.70317
Phypoly_transcript_00590	-1.35342	0.018585	1273.59	0.575006	2.35375	0.0799265	intraflagellar transport protein 122 homolog	A8WGF4	IF122_XENTR	0-10h	1.35342
Phypoly_transcript_00592	1.14099	0.0137761	1044.17	0.463245	-2.46305	0.0644704	abc transporter c family member 6	Q8T6H3	ABCC6_DICDI	0-10h	1.14099
Phypoly_transcript_00593	2.50032	0.00270467	669.776	0.833591	-2.99945	0.0193339	myoferlin	B3DLH6	MYOF_XENTR	0-10h	2.50032
Phypoly_transcript_00596	-3.02521	0.000239862	483.898	0.82367	3.67285	0.00301715	NA	NA	NA	0-10h	3.02521
Phypoly_transcript_00598	-0.973122	0.0110381	342.428	0.382894	2.54149	0.0547521	probable protein phosphatase 2c 55	Q652Z7	P2C55_ORYSJ	0-10h	0.973122
Phypoly_transcript_00605	-2.15018	0.0016872	120.179	0.684684	3.14039	0.0465581	phosphatidylinositide phosphatase sac1-a	A1L244	SAC1A_DANRE	0-6h	2.15018
Phypoly_transcript_00606	-1.57982	0.0002208	723.702	0.427679	3.69395	0.0119502	cohesin subunit sa-2	O35638	STAG2_MOUSE	0-6h	1.57982
Phypoly_transcript_00607	2.54576	3.85311e-05	263.25	0.618485	-4.11612	0.00323576	condensin complex subunit 3	Q9BPX3	CND3_HUMAN	6-10h	2.54576
Phypoly_transcript_00610	-2.12426	0.0060798	925.457	0.774305	2.74345	0.0737155	dicer-like protein 1	Q2U6C4	DCL1_ASPOR	6-10h	2.12426
Phypoly_transcript_00615	-1.70898	0.0122132	34.3868	0.681978	2.50592	0.0590984	multidrug resistance-associated protein 1	Q864R9	MRP1_MACFA	0-10h	1.70898
Phypoly_transcript_00616	1.52617	0.0218342	306.742	0.665507	-2.29324	0.089445	NA	NA	NA	0-10h	1.52617
Phypoly_transcript_00619	-2.7289	0.000332805	963.871	0.760495	3.58833	0.00390664	nitric oxide inducible	Q90703	NOS2_CHICK	0-10h	2.7289
Phypoly_transcript_00622	1.3969	0.00244397	91.9548	0.460993	-3.03019	0.0178911	NA	NA	NA	0-10h	1.3969
Phypoly_transcript_00624	2.17786	0.000475804	450.767	0.623312	-3.49402	0.016999	myb-like protein h	Q54Z40	MYBH_DICDI	6-10h	2.17786
Phypoly_transcript_00626	2.77379	3.59242e-05	51.3098	0.671256	-4.13224	0.000656008	rap-gap domain-containing protein ddb_g0281809	Q54TK4	Y1809_DICDI	0-10h	2.77379
Phypoly_transcript_00628	-2.01884	0.000280074	78.7228	0.555686	3.63307	0.00341044	hemicentin-1	Q96RW7	HMCN1_HUMAN	0-10h	2.01884
Phypoly_transcript_00634	2.18981	0.00175992	211.955	0.700063	-3.12801	0.0482697	multidrug resistance protein 1	P08183	MDR1_HUMAN	0-6h	2.18981
Phypoly_transcript_00635	2.31856	2.80335e-05	119.039	0.553504	-4.18888	0.000534362	rabphilin-1	P41885	RBF1_CAEEL	0-10h	2.31856
Phypoly_transcript_00636	1.13072	0.00343497	597.056	0.386457	-2.92587	0.0743678	uncharacterized protein c17orf105 homolog	Q9DAN9	CQ105_MOUSE	0-6h	1.13072
Phypoly_transcript_00637	2.30914	0.00069138	169.071	0.680564	-3.39297	0.00686394	tenascin-x	P22105	TENX_HUMAN	0-10h	2.30914
Phypoly_transcript_00640	1.4992	0.00125764	1453.43	0.4648	-3.22547	0.0302705	epidermal growth factor receptor substrate 15 homolog	Q54KI4	EPS15_DICDI	6-10h	1.4992
Phypoly_transcript_00641	2.23092	0.000798022	95.7522	0.665254	-3.35348	0.00764398	serine threonine-protein kinase receptor r831	Q7T6Y2	YR831_MIMIV	0-10h	2.23092
Phypoly_transcript_00644	-2.89769	2.89845e-06	609.683	0.619444	4.67789	8.30329e-05	proprotein convertase subtilisin kexin type 5	Q92824	PCSK5_HUMAN	0-10h	2.89769
Phypoly_transcript_00646	-1.29893	0.00484017	488.322	0.461025	2.81748	0.0646999	protein ric1 homolog	Q09417	RIC1_CAEEL	6-10h	1.29893
Phypoly_transcript_00647	3.51931	3.39775e-08	390.368	0.637603	-5.5196	1.85454e-06	linoleate 9 13-lipoxygenase	Q8RNT4	LOX_PSEAI	0-10h	3.51931
Phypoly_transcript_00650	-2.32955	0.000539443	288.942	0.67321	3.46037	0.0217791	nephrocystin-3	P0CI65	NPHP3_DANRE	0-6h	2.32955
Phypoly_transcript_00651	-1.61113	0.00609639	380.918	0.587455	2.74255	0.0354039	kynurenine--oxoglutarate transaminase	Q54KM6	KAT_DICDI	0-10h	1.61113
Phypoly_transcript_00653	-0.898507	0.000223325	321.729	0.243428	3.69106	0.00286438	pyridoxal kinase	Q55EK9	PDXK_DICDI	0-10h	0.898507
Phypoly_transcript_00654	-2.05449	0.00152225	156.359	0.64802	3.17041	0.012474	calcium-transporting atpase pat1	P54678	ATC1_DICDI	0-10h	2.05449
Phypoly_transcript_00659	1.01997	0.012677	191.647	0.409182	-2.49272	0.0606012	protein ddb_g0292252	Q54DK0	Y9625_DICDI	0-10h	1.01997
Phypoly_transcript_00660	-2.31087	0.00129612	19.1397	0.718366	3.21684	0.0390127	clustered mitochondria protein homolog	B0W2S0	CLU_CULQU	0-6h	2.31087
Phypoly_transcript_00661	-1.8529	0.00858506	182.972	0.705022	2.62815	0.0457402	sulfite reductase flavoprotein component	P39692	MET10_YEAST	0-10h	1.8529
Phypoly_transcript_00664	2.08565	0.00229306	260.641	0.683957	-3.04939	0.0170715	crossover junction endonuclease mus81	Q640B4	MUS81_XENTR	0-10h	2.08565
Phypoly_transcript_00665	-1.83422	0.00465795	41.5537	0.648183	2.82978	0.0289501	poly polymerase 4	Q9UKK3	PARP4_HUMAN	0-10h	1.83422
Phypoly_transcript_00667	2.57958	0.000793787	407.809	0.768886	-3.35495	0.0228413	serine protease abc transporter b family protein taga	Q9GTN7	TAGA_DICDI	6-10h	2.57958
Phypoly_transcript_00669	2.02078	0.00605653	149.704	0.736246	-2.7447	0.0735903	neutral ceramidase	Q9NR71	ASAH2_HUMAN	6-10h	2.02078
Phypoly_transcript_00670	-1.31284	0.00240276	1228.04	0.43252	3.03533	0.0176835	pumilio homolog 1	Q9ZW07	PUM1_ARATH	0-10h	1.31284
Phypoly_transcript_00681	2.66538	2.20883e-05	654.536	0.628232	-4.24266	0.000440345	myosin heavy chain kinase c	Q8MY12	MHCKC_DICDI	0-10h	2.66538
Phypoly_transcript_00685	1.90487	2.22436e-05	414.375	0.449146	-4.24109	0.000442729	atp-dependent dna helicase	P71359	RECQ_HAEIN	0-10h	1.90487
Phypoly_transcript_00686	-2.74211	8.73531e-07	1268.19	0.557547	4.91818	3.02052e-05	gelation factor	P13466	GELA_DICDI	0-10h	2.74211
Phypoly_transcript_00691	1.66744	0.000380968	337.243	0.469313	-3.55293	0.0175355	dna repair protein rad5	P36607	RAD5_SCHPO	0-6h	1.66744
Phypoly_transcript_00692	-2.28115	2.3146e-06	204.121	0.482904	4.72382	6.86896e-05	protein psir	Q54C31	PSIR_DICDI	0-10h	2.28115
Phypoly_transcript_00697	-2.44804	4.77039e-06	1317.07	0.535132	4.57464	0.000127245	protein mei2-like 5	Q8VWF5	AML5_ARATH	0-10h	2.44804
Phypoly_transcript_00702	1.2156	0.0221249	534.949	0.531245	-2.28822	0.0903454	transmembrane protein 260 homolog	Q8MXQ3	TM260_DICDI	0-10h	1.2156
Phypoly_transcript_00706	-1.68817	0.00377168	223.907	0.582801	2.89665	0.0247058	bacillolysin	D5DEH5	NPRM_BACMD	0-10h	1.68817
Phypoly_transcript_00716	-2.80063	0.000236921	520.776	0.761868	3.676	0.00298774	phosphoenolpyruvate synthase	Q55905	PPSA_SYNY3	0-10h	2.80063
Phypoly_transcript_00719	-2.44662	0.0011511	1424.58	0.752638	3.25073	0.0100679	leucine-rich repeat serine threonine-protein kinase 2	Q5S006	LRRK2_MOUSE	0-10h	2.44662
Phypoly_transcript_00721	1.73582	0.00492672	50.0849	0.617339	-2.81179	0.0302189	fibrocystin-l	Q80ZA4	PKHL1_MOUSE	0-10h	1.73582
Phypoly_transcript_00722	-1.82377	0.00203568	291.551	0.591179	3.08498	0.0156271	swi snf-related matrix-associated actin-dependent regulator of chromatin subfamily a member 3-like 2	Q9FNI6	SM3L2_ARATH	0-10h	1.82377
Phypoly_transcript_00725	3.19861	2.86635e-05	609.666	0.764516	-4.18383	0.000544694	xanthine dehydrogenase oxidase	Q00519	XDH_MOUSE	0-10h	3.19861
Phypoly_transcript_00729	3.44105	4.97378e-07	69.4575	0.684471	-5.02732	1.8646e-05	guanine exchange factor for rac 30	Q1ZXH8	GXCDD_DICDI	0-10h	3.44105
Phypoly_transcript_00738	-2.46394	0.00101421	188.479	0.749702	3.28656	0.00915954	tetratricopeptide repeat protein 28	Q96AY4	TTC28_HUMAN	0-10h	2.46394
Phypoly_transcript_00744	1.8413	0.000575409	283.642	0.534803	-3.44295	0.00598348	bromodomain and wd repeat-containing ddb_g0285837	Q54MP8	Y5837_DICDI	0-10h	1.8413
Phypoly_transcript_00751	-1.52495	0.00501748	893.623	0.543476	2.80591	0.0306334	poly -specific endoribonuclease-b	B1WBB4	ENDUB_XENLA	0-10h	1.52495
Phypoly_transcript_00757	2.14951	0.00173625	294.613	0.686307	-3.13199	0.0364517	type-2 histone deacetylase 2	Q54VQ7	HDA22_DICDI	6-10h	2.14951
Phypoly_transcript_00762	1.2825	0.00311638	583.991	0.433861	-2.95602	0.0698836	glycosyltransferase-like protein gnt14	Q54PG8	GNT14_DICDI	0-6h	1.2825
Phypoly_transcript_00770	1.1113	0.0192451	854.732	0.474765	-2.34075	0.0819405	histone-lysine n- h3 lysine-36 and h4 lysine-20 specific	Q96L73	NSD1_HUMAN	0-10h	1.1113
Phypoly_transcript_00774	1.69298	0.00844331	741.079	0.642786	-2.63381	0.0451635	dna repair protein rad50	Q9SL02	RAD50_ARATH	0-10h	1.69298
Phypoly_transcript_00785	-2.44066	1.67116e-08	156.169	0.432511	5.643	7.19205e-06	bifunctional serine threonine-protein kinase nedd4-like e3 ubiquitin-protein ligase	Q8SSY6	SPKUL_DICDI	0-6h	2.44066
Phypoly_transcript_00786	1.80998	0.00250644	314.625	0.598823	-3.02256	0.018232	abc transporter c family member 12	Q54U44	ABCCC_DICDI	0-10h	1.80998
Phypoly_transcript_00788	2.31289	3.76895e-06	475.937	0.500222	-4.62373	0.000102971	gtp-binding protein yptv2	P36861	YPTV2_VOLCA	0-10h	2.31289
Phypoly_transcript_00790	-1.98163	0.003965	403.485	0.687842	2.88093	0.02562	dna ligase	P44121	DNLI_HAEIN	0-10h	1.98163
Phypoly_transcript_00800	1.5968	0.00791172	434.626	0.601248	-2.65581	0.0852129	f-box wd repeat-containing protein 7	Q969H0	FBXW7_HUMAN	6-10h	1.5968
Phypoly_transcript_00802	2.01774	0.0017666	51.4822	0.645286	-3.1269	0.0139905	codanin-1	Q8IWY9	CDAN1_HUMAN	0-10h	2.01774
Phypoly_transcript_00804	-2.18511	0.00230941	214.647	0.717074	3.04726	0.0436045	myosin ic heavy chain	P42522	MYOC_DICDI	6-10h	2.18511
Phypoly_transcript_00806	2.81513	4.05537e-05	283.585	0.685898	-4.1043	0.00332848	hit-like protein cpn_0488 cp_0266 cpj0488 0508	Q9Z863	YHIT_CHLPN	6-10h	2.81513
Phypoly_transcript_00813	1.69141	0.0037813	1035.42	0.58408	-2.89585	0.0247427	serine threonine-protein kinase 4	A4K2T0	STK4_MACMU	0-10h	1.69141
Phypoly_transcript_00814	1.49524	0.00837834	897.757	0.567147	-2.63643	0.0449968	dna ligase	P44121	DNLI_HAEIN	0-10h	1.49524
Phypoly_transcript_00825	-2.03685	0.00201767	2274.69	0.659683	3.08762	0.0155225	clustered mitochondria protein homolog	Q0U0H7	CLU_PHANO	0-10h	2.03685
Phypoly_transcript_00827	1.40758	0.0017264	335.882	0.44918	-3.13366	0.0137734	NA	NA	NA	0-10h	1.40758
Phypoly_transcript_00832	1.84942	0.00105037	280.979	0.564421	-3.27667	0.00937877	probable phospholipid-transporting atpase vb	O94823	AT10B_HUMAN	0-10h	1.84942
Phypoly_transcript_00834	3.44994	5.48588e-05	77.7905	0.855236	-4.0339	0.000927285	fibrillin-1	P98133	FBN1_BOVIN	0-10h	3.44994
Phypoly_transcript_00841	-1.58229	6.73109e-09	199.845	0.272927	5.7975	4.40096e-07	myosin-m heavy chain	Q9TW28	MYOM_DICDI	0-10h	1.58229
Phypoly_transcript_00843	-2.06874	0.00495999	27.7993	0.736304	2.80962	0.0926363	ubiquitin carboxyl-terminal hydrolase 13	Q84WU2	UBP13_ARATH	0-6h	2.06874
Phypoly_transcript_00844	2.16975	2.50188e-08	160.671	0.389323	-5.57314	1.43511e-06	vacuolar protein 8	Q6CX49	VAC8_KLULA	0-10h	2.16975
Phypoly_transcript_00845	3.43818	2.33771e-05	48.1004	0.812822	-4.22992	0.0022227	condensin complex subunit 1	Q9YHY6	CND1_XENLA	6-10h	3.43818
Phypoly_transcript_00846	-2.86803	0.000404949	695.468	0.810901	3.53684	0.00457994	otoferlin	Q9ESF1	OTOF_MOUSE	0-10h	2.86803
Phypoly_transcript_00856	-2.11271	4.52397e-10	304.783	0.338859	6.23479	4.00361e-08	wd repeat-containing protein 7	Q9Y4E6	WDR7_HUMAN	0-10h	2.11271
Phypoly_transcript_00857	-3.25349	2.09228e-10	67.1512	0.512004	6.35441	1.56742e-07	phosphatidylinositol 3-kinase 2	P54674	PI3K2_DICDI	0-6h	3.25349
Phypoly_transcript_00858	-2.24684	2.1039e-05	258.866	0.528223	4.25357	0.000422484	transient receptor potential cation channel subfamily m member 2	Q91YD4	TRPM2_MOUSE	0-10h	2.24684
Phypoly_transcript_00860	2.33312	9.74788e-05	124.853	0.59873	-3.89678	0.0014684	lysine-specific demethylase 3b	Q7LBC6	KDM3B_HUMAN	0-10h	2.33312
Phypoly_transcript_00863	1.83671	0.0146985	698.358	0.752836	-2.43972	0.0674123	nuclear pore complex protein nup155	Q99P88	NU155_MOUSE	0-10h	1.83671
Phypoly_transcript_00865	-2.48847	7.3942e-07	35.554	0.502649	4.95071	2.64018e-05	transient receptor potential cation channel subfamily m member 6	Q9BX84	TRPM6_HUMAN	0-10h	2.48847
Phypoly_transcript_00869	4.38461	3.24997e-10	226.008	0.697481	-6.28636	3.00501e-08	tenascin-x	P22105	TENX_HUMAN	0-10h	4.38461
Phypoly_transcript_00876	2.12873	0.000730423	604.652	0.630195	-3.3779	0.00714845	phospholipid-transporting atpase 2	P98205	ALA2_ARATH	0-10h	2.12873
Phypoly_transcript_00879	-2.38646	0.0069808	404.018	0.884607	2.69776	0.0393235	interferon-induced protein 44-like	Q9BDB7	IF44L_MOUSE	0-10h	2.38646
Phypoly_transcript_00880	1.58435	0.014961	156.037	0.651107	-2.43332	0.0683126	tenascin-x	P22105	TENX_HUMAN	0-10h	1.58435
Phypoly_transcript_00882	1.03233	0.00965921	1074.08	0.398921	-2.5878	0.0948336	gtp-binding protein rho4	Q874R1	RHO4_SCHPO	6-10h	1.03233
Phypoly_transcript_00883	-2.4711	0.000774246	113.649	0.735043	3.36184	0.00745949	abc transporter g family member 2	Q9NGP5	ABCG2_DICDI	0-10h	2.4711
Phypoly_transcript_00887	1.83546	0.0144706	723.469	0.750586	-2.44536	0.0667872	syntaxin-binding protein 5	Q9WU70	STXB5_RAT	0-10h	1.83546
Phypoly_transcript_00891	2.13437	1.22411e-05	863.363	0.488051	-4.37325	0.000275747	tpr repeat-containing protein ddb_g0287407	Q54KD0	Y7407_DICDI	0-10h	2.13437
Phypoly_transcript_00893	4.84069	2.7931e-11	133.431	0.727149	-6.65709	3.4095e-09	dna mismatch repair protein msh5	F4JEP5	MSH5_ARATH	0-10h	4.84069
Phypoly_transcript_00897	1.17265	0.025341	213.558	0.524403	-2.23616	0.099722	probable cation-transporting atpase 13a3	Q9H7F0	AT133_HUMAN	0-10h	1.17265
Phypoly_transcript_00899	-1.23168	0.0104234	490.279	0.480851	2.56146	0.0989803	centrosomal protein of 76 kda	Q28DH9	CEP76_XENTR	6-10h	1.23168
Phypoly_transcript_00909	-4.47259	1.12658e-15	184.318	0.558222	8.01222	3.17234e-13	atp-dependent dna helicase hus2 rqh1	Q09811	HUS2_SCHPO	0-10h	4.47259
Phypoly_transcript_00910	2.21245	4.54767e-05	52.5268	0.542569	-4.07773	0.000795842	ph domain-containing protein ddb_g0274775	Q86IV4	Y4775_DICDI	0-10h	2.21245
Phypoly_transcript_00911	-1.31704	0.00611567	472.22	0.480406	2.74151	0.0739535	phospholipid-transporting atpase 8	Q9LK90	ALA8_ARATH	6-10h	1.31704
Phypoly_transcript_00912	1.45962	0.00272361	242.513	0.486974	-2.99732	0.0476066	nadh dehydrogenase complex assembly factor 7	Q54S83	NDUF7_DICDI	6-10h	1.45962
Phypoly_transcript_00914	-2.00058	0.00032061	107.23	0.556017	3.59805	0.00380676	villidin	Q8WQ85	VILD_DICDI	0-10h	2.00058
Phypoly_transcript_00919	2.36643	1.23744e-06	250.207	0.487969	-4.84955	4.03816e-05	uncharacterized protein r665	Q5UNS8	YR665_MIMIV	0-10h	2.36643
Phypoly_transcript_00921	2.6364	0.00234896	809.198	0.866623	-3.04215	0.0440342	structural maintenance of chromosomes protein 4	Q54LV0	SMC4_DICDI	6-10h	2.6364
Phypoly_transcript_00923	-3.887	1.93419e-06	146.573	0.816566	4.76018	5.93184e-05	probable beta-glucosidase l	Q0CEF3	BGLL_ASPTN	0-10h	3.887
Phypoly_transcript_00934	-1.77799	0.000531111	60.4112	0.513196	3.46455	0.0217465	retinoblastoma-associated protein	Q90600	RB_CHICK	0-6h	1.77799
Phypoly_transcript_00935	3.22082	1.61272e-05	702.592	0.746823	-4.3127	0.000343918	dna topoisomerase 3	Q8T2T7	TOP3_DICDI	0-10h	3.22082
Phypoly_transcript_00940	1.79582	2.57136e-05	673.123	0.426718	-4.20844	0.000495863	probable cation-transporting atpase 13a4	Q5ZKB7	AT134_CHICK	0-10h	1.79582
Phypoly_transcript_00941	0.991008	0.0129275	259.749	0.398674	-2.48576	0.0614155	serine threonine-protein kinase tio	Q2QAV0	TIO_ARATH	0-10h	0.991008
Phypoly_transcript_00942	2.74905	1.07221e-11	368.096	0.404483	-6.79646	1.46792e-09	NA	NA	NA	0-10h	2.74905
Phypoly_transcript_00946	2.32585	0.000734553	17.8161	0.688867	-3.37635	0.0218808	probable phosphatidylinositol phosphate kinase ddb_g0267588	Q55GN6	Y7588_DICDI	6-10h	2.32585
Phypoly_transcript_00948	4.89661	4.51115e-12	241.725	0.707586	-6.92017	6.81623e-10	cell migration-inducing and hyaluronan-binding protein	Q8BI06	CEMIP_MOUSE	0-10h	4.89661
Phypoly_transcript_00953	1.59794	0.00424041	58.7636	0.558777	-2.8597	0.0605035	ankyrin-1	P16157	ANK1_HUMAN	6-10h	1.59794
Phypoly_transcript_00956	-1.35024	0.0102591	1244.22	0.526004	2.56697	0.0981405	NA	NA	NA	6-10h	1.35024
Phypoly_transcript_00973	1.92701	0.000395922	556.559	0.543925	-3.54279	0.0151736	probable phospholipid-transporting atpase ia	Q9Y2Q0	AT8A1_HUMAN	6-10h	1.92701
Phypoly_transcript_00976	1.33385	0.0246169	413.341	0.59352	-2.24736	0.0976012	atpase family aaa domain-containing protein 5	Q4QY64	ATAD5_MOUSE	0-10h	1.33385
Phypoly_transcript_00981	1.90446	0.00141429	537.9	0.596688	-3.19172	0.0321542	salivary glue protein sgs-4	Q00725	SGS4_DROME	6-10h	1.90446
Phypoly_transcript_00986	-2.68546	5.26846e-12	1801.8	0.389302	6.89815	7.86461e-10	pumilio homolog 12	Q9LVC3	PUM12_ARATH	0-10h	2.68546
Phypoly_transcript_00993	-1.43966	0.00181263	138.973	0.461528	3.11933	0.0492135	fk506-binding protein 5	Q54G21	FKBP5_DICDI	0-6h	1.43966
Phypoly_transcript_00994	2.50921	0.000190021	60.8426	0.672362	-3.73193	0.00963141	NA	NA	NA	6-10h	2.50921
Phypoly_transcript_00995	1.76457	0.0010258	321.681	0.537428	-3.28335	0.00922327	trafficking protein particle complex subunit 12	Q8K2L8	TPC12_MOUSE	0-10h	1.76457
Phypoly_transcript_00999	1.24378	0.00141686	1343.94	0.389754	-3.19119	0.0118056	alpha-mannosidase 2	P27046	MA2A1_MOUSE	0-10h	1.24378
Phypoly_transcript_01000	2.45612	0.000170146	510.187	0.653284	-3.75966	0.00908965	vacuolar transporter chaperone 4	P78810	VTC4_SCHPO	6-10h	2.45612
Phypoly_transcript_01006	-1.44766	0.0217076	33.5206	0.630667	2.29545	0.0891548	NA	NA	NA	0-10h	1.44766
Phypoly_transcript_01011	3.18058	8.92455e-07	75.8693	0.647251	-4.91398	0.000233454	calpain-type cysteine protease dek1	Q8RVL1	DEK1_MAIZE	6-10h	3.18058
Phypoly_transcript_01015	2.05163	1.16825e-05	1325.4	0.468042	-4.38343	0.000265104	ubiquitin-protein ligase e3a	Q05086	UBE3A_HUMAN	0-10h	2.05163
Phypoly_transcript_01017	-2.94367	0.000956219	134.099	0.891185	3.3031	0.00875004	abnormal spindle-like microcephaly-associated protein homolog	P62294	ASPM_PONPY	0-10h	2.94367
Phypoly_transcript_01021	1.86434	0.00579114	154.326	0.675638	-2.75938	0.0718228	norsolorinic acid reductase a	Q00258	NORA_ASPPA	6-10h	1.86434
Phypoly_transcript_01023	2.29874	7.2107e-10	428.579	0.373087	-6.16139	6.05699e-08	probable serine threonine-protein kinase ddb_g0280111	Q54VV7	Y0111_DICDI	0-10h	2.29874
Phypoly_transcript_01025	4.53946	4.95947e-11	3329.13	0.690712	-6.57215	5.76974e-09	exportin-5	Q54PQ8	XPO5_DICDI	0-10h	4.53946
Phypoly_transcript_01029	1.65429	3.37732e-07	920.445	0.324302	-5.10107	1.34334e-05	probable inactive serine threonine-protein kinase ddb_g0280131	Q54VU5	Y0038_DICDI	0-10h	1.65429
Phypoly_transcript_01034	2.50142	1.65051e-06	190.444	0.52199	-4.79209	0.000276794	n-acetyllactosaminide alpha- -galactosyltransferase	Q3L7M0	GGTA1_RAT	0-6h	2.50142
Phypoly_transcript_01035	-1.44862	0.00286275	202.457	0.48577	2.9821	0.020222	upf0477 protein gk0864	Q5L1N1	Y864_GEOKA	0-10h	1.44862
Phypoly_transcript_01051	1.93837	0.0035576	373.225	0.664977	-2.91494	0.023622	c2 domain-containing protein 5	Q28BX9	C2CD5_XENTR	0-10h	1.93837
Phypoly_transcript_01054	-2.31654	0.00154064	183.456	0.731481	3.16692	0.0125935	protein tira	Q54HT1	TIRA_DICDI	0-10h	2.31654
Phypoly_transcript_01055	2.5546	0.000680038	45.641	0.751906	-3.3975	0.0211704	NA	NA	NA	6-10h	2.5546
Phypoly_transcript_01065	1.21599	0.00566584	148.765	0.439539	-2.76652	0.0711855	importin-11	Q9UI26	IPO11_HUMAN	6-10h	1.21599
Phypoly_transcript_01067	1.10674	0.00879154	296.829	0.422411	-2.62006	0.090615	protein fam135a	Q5RA75	F135A_PONAB	6-10h	1.10674
Phypoly_transcript_01069	1.09179	0.00679001	580.173	0.403325	-2.70697	0.0384323	nodal modulator 1	Q15155	NOMO1_HUMAN	0-10h	1.09179
Phypoly_transcript_01077	1.23253	0.000285435	2292.81	0.339711	-3.62817	0.00346335	cyclic gmp-binding protein c	Q8MVR1	GBPC_DICDI	0-10h	1.23253
Phypoly_transcript_01080	3.48647	1.10981e-11	398.036	0.513358	-6.79149	1.5028e-09	long-chain-fatty-acid--amp ligase 29	B2HIL4	FAA29_MYCMM	0-10h	3.48647
Phypoly_transcript_01083	-2.12083	0.00434147	1792.04	0.74357	2.85222	0.0275327	ras guanine nucleotide exchange factor f	Q54C94	GEFF_DICDI	0-10h	2.12083
Phypoly_transcript_01085	2.56723	2.82476e-08	43.3887	0.4624	-5.55196	1.59085e-06	carboxylic acid reductase	B2HN69	CAR_MYCMM	0-10h	2.56723
Phypoly_transcript_01086	-3.68599	3.38815e-12	433.749	0.529551	6.9606	5.18262e-10	leucine-rich repeat serine threonine-protein kinase 2	Q5S006	LRRK2_MOUSE	0-10h	3.68599
Phypoly_transcript_01091	-1.40286	0.000195269	514.841	0.376602	3.72506	0.010941	mitogen-activated protein kinase-binding protein 1	Q6DFF9	MABP1_XENLA	0-6h	1.40286
Phypoly_transcript_01096	2.07978	0.000194003	682.51	0.558077	-3.7267	0.00968227	guanine exchange factor for rac 30	Q1ZXH8	GXCDD_DICDI	6-10h	2.07978
Phypoly_transcript_01097	-2.12167	0.00107394	416.666	0.648748	3.2704	0.0274307	phosphatidylinositol -trisphosphate 3-phosphatase and dual-specificity protein phosphatase pten	P60484	PTEN_HUMAN	6-10h	2.12167
Phypoly_transcript_01098	2.06069	0.00109656	115.083	0.63124	-3.2645	0.0096833	adenylate cyclase	P9WQ35	CYA1_MYCTU	0-10h	2.06069
Phypoly_transcript_01115	3.08543	2.99516e-10	190.208	0.489826	-6.29903	2.79022e-08	carboxylic acid reductase	Q6RKB1	CAR_NOCIO	0-10h	3.08543
Phypoly_transcript_01134	2.99777	0.000348034	372.671	0.838151	-3.57664	0.0139242	structural maintenance of chromosomes protein 2	Q54PK4	SMC2_DICDI	6-10h	2.99777
Phypoly_transcript_01135	1.35386	0.000373266	220.909	0.380479	-3.5583	0.0145958	squidulin	P14533	CABO_DORPE	6-10h	1.35386
Phypoly_transcript_01139	-2.92326	2.08713e-06	68.3984	0.616098	4.7448	6.3072e-05	transient receptor potential cation channel subfamily m member 2	O94759	TRPM2_HUMAN	0-10h	2.92326
Phypoly_transcript_01146	2.52428	1.99275e-12	1055.55	0.358818	-7.03499	3.29202e-10	kif1-binding protein homolog	Q5ZIL9	KBP_CHICK	0-10h	2.52428
Phypoly_transcript_01148	1.47036	0.00596915	320.832	0.534779	-2.74947	0.0728875	ras-related protein rap-1b	Q6TEN1	RAP1B_DANRE	6-10h	1.47036
Phypoly_transcript_01149	1.73385	0.00144977	134.25	0.544457	-3.18456	0.0327319	extracellular superoxide dismutase 3	Q54RQ1	SODC3_DICDI	6-10h	1.73385
Phypoly_transcript_01151	-1.33847	0.0208571	105.794	0.579283	2.31056	0.0867033	dna ligase	P44121	DNLI_HAEIN	0-10h	1.33847
Phypoly_transcript_01154	2.47793	0.000490691	47.7085	0.710868	-3.48579	0.0172599	probable serine threonine-protein kinase roco7	Q55GE6	ROCO7_DICDI	6-10h	2.47793
Phypoly_transcript_01157	1.37299	0.00234536	244.138	0.451254	-3.04261	0.0173642	exocyst complex component 2	Q54VX5	EXOC2_DICDI	0-10h	1.37299
Phypoly_transcript_01158	1.55903	0.0241381	199.459	0.691389	-2.25492	0.0963036	probable serine threonine-protein kinase mps1	Q54UL8	MPS1_DICDI	0-10h	1.55903
Phypoly_transcript_01166	0.586692	0.0077651	314.933	0.220386	-2.66212	0.0425612	cell cycle checkpoint protein rad17	Q9XT62	RAD17_CHLAE	0-10h	0.586692
Phypoly_transcript_01167	1.54554	0.020686	665.862	0.668003	-2.31367	0.0861945	probable atp-dependent rna helicase ddx46	Q7L014	DDX46_HUMAN	0-10h	1.54554
Phypoly_transcript_01170	1.31645	0.00053922	156.261	0.380425	-3.46048	0.00568349	NA	NA	NA	0-10h	1.31645
Phypoly_transcript_01174	2.4531	0.000235748	122.157	0.667098	-3.67727	0.00297749	dna ligase	P44121	DNLI_HAEIN	0-10h	2.4531
Phypoly_transcript_01176	-2.20393	0.00765401	91.0305	0.826381	2.66696	0.0421631	NA	NA	NA	0-10h	2.20393
Phypoly_transcript_01178	-1.22634	0.000447553	289.034	0.349353	3.51033	0.0194263	condensin complex subunit 3	Q9BPX3	CND3_HUMAN	0-6h	1.22634
Phypoly_transcript_01184	2.71479	1.42581e-07	41.1945	0.515935	-5.26189	6.45917e-06	abc transporter g family member 14	Q55DR1	ABCGE_DICDI	0-10h	2.71479
Phypoly_transcript_01185	-2.12292	3.80795e-05	1163.29	0.515418	4.11883	0.000683776	probable ras gtpase-activating-like protein ngap	Q54Y08	NGAP_DICDI	0-10h	2.12292
Phypoly_transcript_01188	2.47514	0.00665625	129.564	0.912135	-2.71357	0.0768949	condensin-2 complex subunit g2	Q6DFV1	CNDG2_MOUSE	6-10h	2.47514
Phypoly_transcript_01194	-2.85029	4.45491e-05	438.647	0.698168	4.08252	0.000782926	piwi-like protein 2	A2CEI6	PIWL2_DANRE	0-10h	2.85029
Phypoly_transcript_01197	1.97783	0.000861915	466.095	0.593568	-3.33211	0.00809025	NA	NA	NA	0-10h	1.97783
Phypoly_transcript_01201	-2.17105	0.00258022	96.3852	0.720376	3.01377	0.0186299	xin actin-binding repeat-containing protein 2	Q4U4S6	XIRP2_MOUSE	0-10h	2.17105
Phypoly_transcript_01202	1.28508	0.0234243	1437.86	0.567002	-2.26644	0.0941685	probable lanosterol 14-alpha demethylase	Q1ZXH9	CP51_DICDI	0-10h	1.28508
Phypoly_transcript_01203	1.48937	0.00204734	310.873	0.483049	-3.08328	0.0156938	leucine-rich repeat-containing protein ddb_g0281931	Q54T82	Y1931_DICDI	0-10h	1.48937
Phypoly_transcript_01208	-1.65316	0.00909663	235.649	0.633782	2.6084	0.0476914	wash complex subunit strumpellin homolog	Q54IR8	STRUM_DICDI	0-10h	1.65316
Phypoly_transcript_01214	2.28717	0.000138105	31.655	0.600064	-3.81154	0.0019511	myosin heavy chain kinase c	Q8MY12	MHCKC_DICDI	0-10h	2.28717
Phypoly_transcript_01219	1.93402	0.00428647	269.496	0.677113	-2.85627	0.0609641	dna polymerase delta catalytic subunit	Q54N97	DPOD1_DICDI	6-10h	1.93402
Phypoly_transcript_01220	-2.69416	1.09147e-06	82.9011	0.552718	4.87439	3.66485e-05	anthranilate synthase component 1	P00899	TRPE_YEAST	0-10h	2.69416
Phypoly_transcript_01223	1.65098	0.000302507	1194.39	0.456938	-3.61314	0.00362833	probable serine threonine-protein kinase mkcb	Q9NGW9	MKCB_DICDI	0-10h	1.65098
Phypoly_transcript_01225	-3.22879	2.41931e-10	105.059	0.509913	6.33205	2.32367e-08	transient receptor potential cation channel subfamily m member 2	Q91YD4	TRPM2_MOUSE	0-10h	3.22879
Phypoly_transcript_01226	-2.06357	0.00541197	414.183	0.741909	2.78143	0.0691164	metabotropic glutamate receptor-like protein e	Q54ET0	GRLE_DICDI	6-10h	2.06357
Phypoly_transcript_01233	3.80415	3.06912e-08	179.909	0.686987	-5.53745	1.70522e-06	fibrillin-2	Q61555	FBN2_MOUSE	0-10h	3.80415
Phypoly_transcript_01241	1.66835	0.0028787	97.6981	0.559775	-2.9804	0.0202888	multidrug resistance protein 1	P08183	MDR1_HUMAN	0-10h	1.66835
Phypoly_transcript_01243	-1.96237	0.00218275	230.735	0.640426	3.06417	0.0165044	respiratory burst oxidase homolog protein b	Q9SBI0	RBOHB_ARATH	0-10h	1.96237
Phypoly_transcript_01252	-2.22986	0.000699931	536.975	0.657853	3.38961	0.00692663	heterogeneous nuclear ribonucleoprotein q	Q7TMK9	HNRPQ_MOUSE	0-10h	2.22986
Phypoly_transcript_01253	2.62955	0.000135273	1112.3	0.688966	-3.81665	0.00191657	calcium-transporting atpase pat1	P54678	ATC1_DICDI	0-10h	2.62955
Phypoly_transcript_01264	1.73878	2.03187e-07	1671.48	0.334613	-5.1964	8.74127e-06	protein argonaute-2	Q9QZ81	AGO2_RAT	0-10h	1.73878
Phypoly_transcript_01272	2.3262	2.39033e-09	351.148	0.389728	-5.96878	1.73194e-07	4-coumarate-- ligase-like 7	Q9M0X9	4CLL7_ARATH	0-10h	2.3262
Phypoly_transcript_01273	-3.27759	0.000536456	57.7721	0.946771	3.46186	0.0217791	fibrocystin-l	Q86WI1	PKHL1_HUMAN	0-6h	3.27759
Phypoly_transcript_01276	1.23631	0.00230997	63.9968	0.405721	-3.04718	0.0171638	gpi ethanolamine phosphate transferase 1	Q4W9R7	MCD4_ASPFU	0-10h	1.23631
Phypoly_transcript_01279	-1.10454	0.00187158	596.828	0.35517	3.10989	0.0146118	gelation factor	P13466	GELA_DICDI	0-10h	1.10454
Phypoly_transcript_01280	3.23894	4.4874e-14	186.411	0.429224	-7.54603	9.84052e-12	probable e3 ubiquitin-protein ligase herc4	Q5PQN1	HERC4_RAT	0-10h	3.23894
Phypoly_transcript_01288	3.08668	1.21062e-06	759.512	0.635919	-4.85389	3.96815e-05	guanine exchange factor for rac 30	Q1ZXH8	GXCDD_DICDI	0-10h	3.08668
Phypoly_transcript_01290	2.37911	0.00216091	194.469	0.775667	-3.06718	0.0163853	epididymis-specific alpha-mannosidase	Q5RDJ3	MA2B2_PONAB	0-10h	2.37911
Phypoly_transcript_01291	2.30557	0.00436357	57.8595	0.8088	-2.85061	0.061592	two-component system protein a	Q9P896	TCSA_EMENI	6-10h	2.30557
Phypoly_transcript_01293	1.17345	0.0235928	126.474	0.518376	-2.2637	0.0946922	structure-specific endonuclease subunit slx4	Q6P1D7	SLX4_MOUSE	0-10h	1.17345
Phypoly_transcript_01296	1.30531	0.000522711	871.516	0.376294	-3.46884	0.00555913	beta-catenin-like protein 1	Q8WYA6	CTBL1_HUMAN	0-10h	1.30531
Phypoly_transcript_01298	4.879	4.08903e-13	422.265	0.672726	-7.25258	7.79153e-11	kinase and exchange factor for rac b	Q54C71	KXCB_DICDI	0-10h	4.879
Phypoly_transcript_01299	1.03243	0.00653065	70.5097	0.379588	-2.71988	0.0373137	dna ligase	P44121	DNLI_HAEIN	0-10h	1.03243
Phypoly_transcript_01301	-2.02667	0.00747711	121.415	0.757687	2.67481	0.0414595	dna ligase	P44121	DNLI_HAEIN	0-10h	2.02667
Phypoly_transcript_01302	1.30125	0.0243908	1010.05	0.578096	-2.25092	0.0970038	NA	NA	NA	0-10h	1.30125
Phypoly_transcript_01307	-0.862969	0.0183792	1752.29	0.365992	2.35789	0.0792753	pyruvate kinase 1	Q55863	KPYK1_SYNY3	0-10h	0.862969
Phypoly_transcript_01311	1.68827	0.00645149	319.845	0.619798	-2.72391	0.0758776	adenylate cyclase	P43524	CYAA_ANACY	6-10h	1.68827
Phypoly_transcript_01315	-1.95352	0.000661529	149.837	0.573712	3.40505	0.00663279	NA	NA	NA	0-10h	1.95352
Phypoly_transcript_01317	-1.84841	0.00170846	291.372	0.589282	3.13673	0.0136811	metabotropic glutamate receptor-like protein e	Q54ET0	GRLE_DICDI	0-10h	1.84841
Phypoly_transcript_01321	2.48666	0.000147949	70.1011	0.655336	-3.79449	0.00817239	guanylyl membrane	Q553Y7	GCA_DICDI	6-10h	2.48666
Phypoly_transcript_01322	-2.63371	6.75322e-08	880.298	0.48794	5.39762	3.34689e-06	myosin heavy chain kinase c	Q8MY12	MHCKC_DICDI	0-10h	2.63371
Phypoly_transcript_01323	1.1177	0.0010846	231.309	0.342055	-3.26761	0.00960551	NA	NA	NA	0-10h	1.1177
Phypoly_transcript_01326	3.1645	5.06021e-17	1359.11	0.377387	-8.38529	2.16193e-14	spore coat protein a	P07788	COTA_BACSU	0-10h	3.1645
Phypoly_transcript_01327	1.43493	0.0228035	471.089	0.630265	-2.27671	0.0922717	inositol hexakisphosphate and diphosphoinositol-pentakisphosphate kinase 2	Q5XHF8	VIP2_XENLA	0-10h	1.43493
Phypoly_transcript_01331	2.16381	0.00014526	4948.58	0.569567	-3.79904	0.00202677	homeobox protein 13	Q54I65	HBX13_DICDI	0-10h	2.16381
Phypoly_transcript_01337	-1.65438	0.00773879	97.152	0.621186	2.66326	0.0424365	talin-b	Q54K81	TALB_DICDI	0-10h	1.65438
Phypoly_transcript_01339	1.31174	0.00863597	473.154	0.499494	-2.62614	0.0458931	NA	NA	NA	0-10h	1.31174
Phypoly_transcript_01341	-1.46852	0.0118884	489.525	0.583802	2.51544	0.0578089	NA	NA	NA	0-10h	1.46852
Phypoly_transcript_01342	-2.31138	0.00179217	58.138	0.740194	3.12267	0.0489207	NA	NA	NA	0-6h	2.31138
Phypoly_transcript_01357	1.88415	0.00310734	29.783	0.637202	-2.95692	0.0506942	centrosomal protein of 135 kda	Q66GS9	CP135_HUMAN	6-10h	1.88415
Phypoly_transcript_01360	-2.58948	0.000145537	178.156	0.6817	3.79856	0.00202896	ubiquitin-conjugating enzyme e2 2	Q6CUD9	UBC2_KLULA	0-10h	2.58948
Phypoly_transcript_01363	1.82019	0.00392521	8840.26	0.631111	-2.88411	0.0576322	mrna export factor elf1	O14134	ELF1_SCHPO	6-10h	1.82019
Phypoly_transcript_01366	2.04883	0.000661648	75.4933	0.601713	-3.405	0.0208099	cation h(+) antiporter 18	Q9FFR9	CHX18_ARATH	6-10h	2.04883
Phypoly_transcript_01368	2.05135	0.000522922	615.104	0.591384	-3.46873	0.0179227	dynamin-related protein 5a	F4HPR5	DRP5A_ARATH	6-10h	2.05135
Phypoly_transcript_01371	2.17893	0.0013806	88.0812	0.681198	-3.19868	0.031681	nhl repeat-containing protein 2	Q8BZW8	NHLC2_MOUSE	6-10h	2.17893
Phypoly_transcript_01372	1.92463	4.8492e-05	206.158	0.473722	-4.06278	0.000839715	rho gtpase-activating protein gacjj	Q54FG5	GACJJ_DICDI	0-10h	1.92463
Phypoly_transcript_01374	2.84753	0.000159846	841.062	0.754263	-3.77525	0.00218597	cell division control protein 48	P25694	CDC48_YEAST	0-10h	2.84753
Phypoly_transcript_01376	1.92017	0.0145666	225.179	0.785995	-2.44298	0.0670401	rna-dependent rna polymerase 1	Q9LQV2	RDR1_ARATH	0-10h	1.92017
Phypoly_transcript_01378	1.13643	0.0154035	293.248	0.469065	-2.42275	0.0698402	f-box and fnip repeat-containing protein l60	Q5UPD4	YL060_MIMIV	0-10h	1.13643
Phypoly_transcript_01384	0.901199	0.00479799	572.345	0.319541	-2.82029	0.0296089	probable ubiquitin-conjugating enzyme e2 23	Q9ZVX1	UBC23_ARATH	0-10h	0.901199
Phypoly_transcript_01385	-0.769561	0.0248786	2720.81	0.343051	2.24328	0.0984162	NA	NA	NA	0-10h	0.769561
Phypoly_transcript_01392	-1.53661	0.000605086	1300.06	0.448081	3.42932	0.0198137	e3 ubiquitin-protein ligase amfr	Q9R049	AMFR_MOUSE	6-10h	1.53661
Phypoly_transcript_01396	-2.74512	0.00407767	720.005	0.955793	2.87209	0.0590329	NA	NA	NA	6-10h	2.74512
Phypoly_transcript_01397	-0.948128	0.000327014	399.491	0.263889	3.5929	0.00385877	myosin-m heavy chain	Q9TW28	MYOM_DICDI	0-10h	0.948128
Phypoly_transcript_01400	1.54628	0.00111024	60.8222	0.474175	-3.26099	0.00977502	probable proton atpase 1b	P12522	ATXB_LEIDO	0-10h	1.54628
Phypoly_transcript_01406	1.36488	0.0037453	141.573	0.470835	-2.89885	0.0561664	protein smg7	A9QM73	SMG7_ARATH	6-10h	1.36488
Phypoly_transcript_01408	2.2182	4.65539e-05	716.193	0.544707	-4.07229	0.00361434	NA	NA	NA	6-10h	2.2182
Phypoly_transcript_01413	-2.03423	0.00177999	132.948	0.65102	3.12468	0.0487196	hybrid signal transduction histidine kinase a	Q54U87	DHKA_DICDI	0-6h	2.03423
Phypoly_transcript_01414	1.9519	0.000371431	266.622	0.548348	-3.55959	0.0145958	swi snf-related matrix-associated actin-dependent regulator of chromatin subfamily a member 3-like 2	Q9FNI6	SM3L2_ARATH	6-10h	1.9519
Phypoly_transcript_01415	-4.08258	9.15406e-08	141.778	0.764132	5.34276	4.37067e-06	nacht and wd repeat domain-containing protein 1	Q149M9	NWD1_HUMAN	0-10h	4.08258
Phypoly_transcript_01417	-1.04765	0.0203117	1346.32	0.45147	2.32054	0.0852225	NA	NA	NA	0-10h	1.04765
Phypoly_transcript_01418	-1.9178	0.00630947	80.6601	0.702171	2.73125	0.0748259	NA	NA	NA	6-10h	1.9178
Phypoly_transcript_01424	-1.85565	0.0096627	136.25	0.717113	2.58767	0.0498629	probable atp-dependent rna helicase ddx60	Q8IY21	DDX60_HUMAN	0-10h	1.85565
Phypoly_transcript_01427	3.58436	1.54966e-09	320.861	0.593524	-6.03911	1.18636e-07	NA	NA	NA	0-10h	3.58436
Phypoly_transcript_01429	1.69019	0.00014465	1340.56	0.444777	-3.80008	0.00201985	protein regulator of cytokinesis 1	Q99K43	PRC1_MOUSE	0-10h	1.69019
Phypoly_transcript_01431	-1.59414	0.00389567	376.459	0.552275	2.88649	0.0573465	NA	NA	NA	6-10h	1.59414
Phypoly_transcript_01435	2.29935	8.88131e-05	224.79	0.586675	-3.91928	0.00574207	exportin-2	Q8AY73	XPO2_ORENI	6-10h	2.29935
Phypoly_transcript_01436	-1.93208	0.00203683	108.646	0.62632	3.08481	0.0402729	dual specificity protein kinase pyk3	Q54I36	PYK3_DICDI	6-10h	1.93208
Phypoly_transcript_01439	2.0601	0.000566302	111.284	0.597606	-3.44726	0.00590617	fnip repeat-containing protein l281	Q5UPW6	YL281_MIMIV	0-10h	2.0601
Phypoly_transcript_01443	1.62602	0.0232768	191.852	0.716667	-2.26886	0.0937274	probable serine threonine-protein kinase ddb_g0278845	Q1ZXI5	Y1558_DICDI	0-10h	1.62602
Phypoly_transcript_01457	-1.05371	0.0123043	668.318	0.420929	2.5033	0.0594579	cysteine synthase	Q54CN7	CYSK_DICDI	0-10h	1.05371
Phypoly_transcript_01466	1.38437	0.00902299	232.177	0.530168	-2.61118	0.0474008	pentatricopeptide repeat-containing protein at1g06580	Q9SHK2	PPR17_ARATH	0-10h	1.38437
Phypoly_transcript_01478	2.07531	0.00289045	11360.9	0.69661	-2.97915	0.0203544	transketolase	A6YB01	TKT_PHYPO	0-10h	2.07531
Phypoly_transcript_01479	-2.73433	4.37684e-08	1006.78	0.499428	5.47493	2.30272e-06	calpain-type cysteine protease dek1	Q8RVL1	DEK1_MAIZE	0-10h	2.73433
Phypoly_transcript_01481	2.33716	2.73085e-05	1514.77	0.557153	-4.19482	0.000522553	glutamate dehydrogenase 2	Q54VI3	GLUD2_DICDI	0-10h	2.33716
Phypoly_transcript_01485	-1.53858	0.00522628	54.815	0.550922	2.79275	0.0316334	protein	Q167Z6	TOLB_ROSDO	0-10h	1.53858
Phypoly_transcript_01491	1.93741	0.00203088	820.694	0.62787	-3.08568	0.0532795	NA	NA	NA	0-6h	1.93741
Phypoly_transcript_01498	-1.51527	0.000700485	264.041	0.447064	3.38939	0.00692935	urease	E0ZS48	UREA_ORYSI	0-10h	1.51527
Phypoly_transcript_01500	0.946556	0.024583	680.837	0.421086	-2.24789	0.0975226	polyphosphoinositide phosphatase	Q91WF7	FIG4_MOUSE	0-10h	0.946556
Phypoly_transcript_01509	-1.85066	0.000489102	481.984	0.530783	3.48665	0.00527872	ubiquitin carboxyl-terminal hydrolase 36	B1AQJ2	UBP36_MOUSE	0-10h	1.85066
Phypoly_transcript_01511	1.92692	0.000525982	199.543	0.555764	-3.46716	0.0180005	NA	NA	NA	6-10h	1.92692
Phypoly_transcript_01518	2.01029	0.00026193	425.87	0.55072	-3.6503	0.013371	zinc metalloproteinase-disintegrin-like catroriarin	A2CJE4	VM3C_CROAT	0-6h	2.01029
Phypoly_transcript_01520	6.80064	8.56724e-22	1542.68	0.708927	-9.59286	8.16524e-19	hybrid signal transduction histidine kinase l	Q54RP6	DHKL_DICDI	0-10h	6.80064
Phypoly_transcript_01527	1.55394	0.0149058	115.429	0.638258	-2.43466	0.0681237	NA	NA	NA	0-10h	1.55394
Phypoly_transcript_01528	1.61211	0.00194476	273.798	0.52028	-3.09854	0.0150833	kinesin-related protein 5	Q8T135	KIF5_DICDI	0-10h	1.61211
Phypoly_transcript_01533	-1.48053	0.0217512	62.8648	0.645202	2.29468	0.0892228	dna (cytosine-5)-methyltransferase 1	Q9AXT8	CMT1_MAIZE	0-10h	1.48053
Phypoly_transcript_01535	-2.9764	1.07669e-06	196.682	0.610284	4.87708	3.62506e-05	guanine exchange factor for rac 30	Q1ZXH8	GXCDD_DICDI	0-10h	2.9764
Phypoly_transcript_01543	-2.07546	0.000135773	406.097	0.54392	3.81574	0.00782394	4-coumarate-- ligase-like 4	P0C5B6	4CLL4_ARATH	6-10h	2.07546
Phypoly_transcript_01545	3.60926	1.93927e-08	93.2908	0.642522	-5.61733	1.1469e-06	wd repeat-containing protein on y chromosome	B0WYR6	WDY_CULQU	0-10h	3.60926
Phypoly_transcript_01548	-4.58003	1.83152e-09	302.285	0.761804	6.01209	1.37115e-07	lysosomal alpha-mannosidase	P34098	MANA_DICDI	0-10h	4.58003
Phypoly_transcript_01556	3.0336	1.92916e-06	385.203	0.637215	-4.76071	5.92374e-05	kinesin-related protein 3	Q54UC9	KIF3_DICDI	0-10h	3.0336
Phypoly_transcript_01558	2.15724	1.59597e-12	643.961	0.305304	-7.06588	2.70877e-10	dna ligase	P44121	DNLI_HAEIN	0-10h	2.15724
Phypoly_transcript_01559	2.33458	0.00454874	927.349	0.822799	-2.83737	0.0628157	myosin heavy chain kinase d	Q54SF9	MHCKD_DICDI	6-10h	2.33458
Phypoly_transcript_01560	1.97578	0.00515849	219.921	0.706401	-2.79697	0.0670839	e3 ubiquitin-protein ligase uhrf1	F6UA42	UHRF1_XENTR	6-10h	1.97578
Phypoly_transcript_01561	0.93891	0.0175313	184.996	0.395269	-2.37537	0.0766723	myotubularin-related protein 2	A6QLT2	MTMR2_BOVIN	0-10h	0.93891
Phypoly_transcript_01566	-4.40359	5.71807e-09	1245.9	0.756007	5.8248	3.80897e-07	NA	NA	NA	0-10h	4.40359
Phypoly_transcript_01569	-2.85945	9.41432e-05	422.986	0.732214	3.90521	0.00143385	NA	NA	NA	0-10h	2.85945
Phypoly_transcript_01578	-1.65809	0.00352891	223.969	0.568331	2.91746	0.0235065	dna ligase	P44121	DNLI_HAEIN	0-10h	1.65809
Phypoly_transcript_01579	-1.60726	0.00235265	180.952	0.528413	3.04168	0.0174026	protein clueless	B4JW99	CLU_DROGR	0-10h	1.60726
Phypoly_transcript_01581	2.22891	0.00266905	46.6337	0.742109	-3.00349	0.0472276	clip-associated protein	Q8RWY6	CLASP_ARATH	6-10h	2.22891
Phypoly_transcript_01584	-2.70571	0.000175457	560.065	0.721145	3.75196	0.00235782	NA	NA	NA	0-10h	2.70571
Phypoly_transcript_01593	1.87677	0.00772987	34.5081	0.704587	-2.66365	0.0837697	kinesin heavy chain	Q86ZC1	KINH_BOTFU	6-10h	1.87677
Phypoly_transcript_01601	-2.19458	1.95505e-05	250.438	0.513957	4.26996	0.000400381	NA	NA	NA	0-10h	2.19458
Phypoly_transcript_01606	1.14409	0.00117257	2322.11	0.352518	-3.24547	0.0102095	ubiquitin-like modifier-activating enzyme 1	Q55C16	UBA1_DICDI	0-10h	1.14409
Phypoly_transcript_01607	-1.88106	2.06922e-09	837.318	0.313914	5.99228	1.52605e-07	guanine exchange factor for rac 30	Q1ZXH8	GXCDD_DICDI	0-10h	1.88106
Phypoly_transcript_01609	2.95156	0.000135895	115.881	0.773565	-3.81552	0.00782394	calcium-activated potassium channel subunit alpha-1	Q8AYS8	KCMA1_CHICK	6-10h	2.95156
Phypoly_transcript_01610	-1.06551	0.0233021	110.299	0.46971	2.26845	0.0938091	ras gtpase-activating-like protein rgaa	Q54K32	RGAA_DICDI	0-10h	1.06551
Phypoly_transcript_01612	-2.52322	0.000375994	100.158	0.709491	3.55638	0.00430552	circularly permutated ras protein 1	Q75J93	CPAS1_DICDI	0-10h	2.52322
Phypoly_transcript_01614	-1.68841	0.0109324	16.8891	0.663461	2.54485	0.0544421	ras guanine nucleotide exchange factor i	Q8IS15	GEFI_DICDI	0-10h	1.68841
Phypoly_transcript_01616	-3.47799	3.26913e-07	758.836	0.680994	5.10723	1.3066e-05	beta-d-xylosidase 4	Q9FLG1	BXL4_ARATH	0-10h	3.47799
Phypoly_transcript_01617	-0.718845	0.00954194	394.112	0.277332	2.592	0.0494871	exocyst complex component 6	Q54B27	EXOC6_DICDI	0-10h	0.718845
Phypoly_transcript_01619	3.53758	2.68869e-11	180.359	0.530954	-6.66269	3.31091e-09	probable serine threonine-protein kinase drka	Q54H46	DRKA_DICDI	0-10h	3.53758
Phypoly_transcript_01635	-3.4822	1.55644e-06	1149.66	0.724876	4.80385	4.93203e-05	dna ligase 3	P49916	DNLI3_HUMAN	0-10h	3.4822
Phypoly_transcript_01636	0.859174	0.0108043	836.641	0.337068	-2.54897	0.0539887	u2 snrnp-associated surp motif-containing protein	O15042	SR140_HUMAN	0-10h	0.859174
Phypoly_transcript_01638	1.14486	7.00205e-05	285.319	0.287926	-3.97622	0.00112087	NA	NA	NA	0-10h	1.14486
Phypoly_transcript_01640	-3.0502	9.7248e-09	27.8037	0.531815	5.73546	6.08536e-07	f-box and fnip repeat-containing protein l60	Q5UPD4	YL060_MIMIV	0-10h	3.0502
Phypoly_transcript_01642	4.56208	4.4894e-16	315.582	0.561516	-8.12457	1.4833e-13	metabotropic glutamate receptor-like protein e	Q54ET0	GRLE_DICDI	0-10h	4.56208
Phypoly_transcript_01643	-1.69231	0.00440602	203.013	0.59431	2.84753	0.0868622	calcium-transporting atpase pat1	P54678	ATC1_DICDI	0-6h	1.69231
Phypoly_transcript_01644	-1.88131	0.00170628	498.79	0.599696	3.1371	0.0136789	acyl- synthetase short-chain family member mitochondrial	Q14DH7	ACSS3_MOUSE	0-10h	1.88131
Phypoly_transcript_01649	2.02663	0.000776417	612.148	0.602972	-3.36107	0.0277466	pentatricopeptide repeat-containing protein mitochondrial	Q9FIT7	PP442_ARATH	0-6h	2.02663
Phypoly_transcript_01654	1.96504	7.22192e-05	1142.71	0.495114	-3.96885	0.00114865	isovaleryl- mitochondrial	P26440	IVD_HUMAN	0-10h	1.96504
Phypoly_transcript_01663	1.69025	0.000459728	49.8791	0.482488	-3.50319	0.00505191	NA	NA	NA	0-10h	1.69025
Phypoly_transcript_01664	2.78819	3.05899e-08	453.897	0.503463	-5.53803	1.70522e-06	dna repair and recombination protein rad54b	Q6PFE3	RA54B_MOUSE	0-10h	2.78819
Phypoly_transcript_01666	-2.82616	3.13494e-07	687.589	0.552507	5.11515	1.2611e-05	d-inositol 3-phosphate glycosyltransferase	C6WPK3	MSHA_ACTMD	0-10h	2.82616
Phypoly_transcript_01669	2.45424	0.000462429	131.131	0.700886	-3.50163	0.00507259	probable valine--trna cytoplasmic	Q86KU2	SYVC_DICDI	0-10h	2.45424
Phypoly_transcript_01670	2.42	0.000506759	148.534	0.695972	-3.47716	0.0176613	chromosome transmission fidelity protein 18 homolog	Q6NU40	CTF18_XENLA	6-10h	2.42
Phypoly_transcript_01674	-2.25706	0.00481079	35.7164	0.800534	2.81944	0.0646999	germacrene a synthase	B2J4A4	GERAS_NOSP7	6-10h	2.25706
Phypoly_transcript_01677	4.01936	9.27987e-12	27.5587	0.589586	-6.81725	1.27753e-09	fibronectin type iii domain containing protein 3c1	Q6DFV6	FN3C1_MOUSE	0-10h	4.01936
Phypoly_transcript_01681	1.04533	0.00918389	1145.53	0.401258	-2.60513	0.0480424	protein casc1	A6H8T2	CASC1_DANRE	0-10h	1.04533
Phypoly_transcript_01691	2.37249	9.39473e-10	183.801	0.387702	-6.11937	7.63283e-08	dna ligase	P44121	DNLI_HAEIN	0-10h	2.37249
Phypoly_transcript_01692	2.06497	0.0017829	688.95	0.660959	-3.1242	0.0141015	NA	NA	NA	0-10h	2.06497
Phypoly_transcript_01693	-0.922757	0.0116035	714.224	0.365596	2.52398	0.0568699	protein spalten	O15743	SPNA_DICDI	0-10h	0.922757
Phypoly_transcript_01698	-3.39448	0.00044896	323.17	0.967226	3.50949	0.00495566	serine threonine-protein kinase ctr1	Q05609	CTR1_ARATH	0-10h	3.39448
Phypoly_transcript_01700	-1.42817	3.51389e-05	248.049	0.345192	4.13732	0.000644516	dna ligase	P44121	DNLI_HAEIN	0-10h	1.42817
Phypoly_transcript_01701	-1.4904	0.0186295	333.735	0.633442	2.35286	0.0800608	NA	NA	NA	0-10h	1.4904
Phypoly_transcript_01703	1.21412	0.0115782	81.7906	0.480889	-2.52474	0.0568024	tenascin-n	Q80Z71	TENN_MOUSE	0-10h	1.21412
Phypoly_transcript_01707	3.34835	2.95592e-06	995.704	0.716398	-4.67386	8.43866e-05	presequence mitochondrial	Q28BR5	PREP_XENTR	0-10h	3.34835
Phypoly_transcript_01712	-2.54669	0.00651525	261.009	0.936058	2.72066	0.0372343	NA	NA	NA	0-10h	2.54669
Phypoly_transcript_01714	2.18074	0.00229229	45.2085	0.715117	-3.04949	0.0170715	adenylate cyclase 1	P40137	CYAA_STIAU	0-10h	2.18074
Phypoly_transcript_01718	1.67514	2.02414e-06	191.471	0.352587	-4.751	6.17643e-05	uncharacterized glycosyl hydrolase rv2006	P9WN15	Y2006_MYCTU	0-10h	1.67514
Phypoly_transcript_01719	-1.96562	0.0216524	383.677	0.855952	2.29641	0.0890535	protein argonaute 9	Q84VQ0	AGO9_ARATH	0-10h	1.96562
Phypoly_transcript_01728	1.6573	0.00928977	285.453	0.637129	-2.6012	0.0928977	calcium-transporting atpase plasma membrane-type	Q9LY77	ACA12_ARATH	6-10h	1.6573
Phypoly_transcript_01729	3.55109	7.52926e-10	131.331	0.576987	-6.15455	6.30321e-08	NA	NA	NA	0-10h	3.55109
Phypoly_transcript_01735	2.21878	1.61631e-05	655.27	0.514534	-4.31221	0.000344135	2-oxoglutarate mitochondrial	Q54JE4	ODO1_DICDI	0-10h	2.21878
Phypoly_transcript_01737	1.54118	0.0246061	755.226	0.685723	-2.24753	0.097574	eukaryotic translation initiation factor 4g	B9FXV5	IF4G_ORYSJ	0-10h	1.54118
Phypoly_transcript_01741	-2.28381	8.03555e-05	70.3688	0.579157	3.94334	0.00125155	neurocalcin-delta	B3DLU1	NCALD_XENTR	0-10h	2.28381
Phypoly_transcript_01750	5.95117	2.30081e-14	417.881	0.779706	-7.63259	6.54524e-11	NA	NA	NA	6-10h	5.95117
Phypoly_transcript_01752	-1.37762	0.00494173	506.33	0.490115	2.81081	0.0303029	NA	NA	NA	0-10h	1.37762
Phypoly_transcript_01754	-2.22802	0.000124449	268.4	0.580638	3.83719	0.00179605	probable ras gtpase-activating-like protein ngap	Q54Y08	NGAP_DICDI	0-10h	2.22802
Phypoly_transcript_01759	2.36477	0.000112715	32.4202	0.612405	-3.86145	0.00165959	NA	NA	NA	0-10h	2.36477
Phypoly_transcript_01762	3.47954	5.12607e-10	80.3915	0.559844	-6.2152	4.45698e-08	proprotein convertase subtilisin kexin type 5	Q9NJ15	PCSK5_BRACL	0-10h	3.47954
Phypoly_transcript_01766	-1.7134	0.000426867	220.608	0.486362	3.52289	0.0157709	NA	NA	NA	6-10h	1.7134
Phypoly_transcript_01768	2.26063	0.00072514	625.098	0.668848	-3.37989	0.00710533	NA	NA	NA	0-10h	2.26063
Phypoly_transcript_01776	-1.46054	0.00355467	148.981	0.50101	2.91519	0.0236089	NA	NA	NA	0-10h	1.46054
Phypoly_transcript_01777	-3.11728	6.13738e-05	392.978	0.777869	4.00747	0.00101254	NA	NA	NA	0-10h	3.11728
Phypoly_transcript_01778	2.68991	1.96326e-09	144.977	0.448257	-6.00082	1.45658e-07	cyclopentanone -monooxygenase	Q937L5	CPNB_COMTE	0-10h	2.68991
Phypoly_transcript_01790	1.95521	0.00636167	498.241	0.716579	-2.72853	0.0752098	guanine exchange factor for rac 30	Q1ZXH8	GXCDD_DICDI	6-10h	1.95521
Phypoly_transcript_01792	-1.83014	0.000748726	26.9071	0.542894	3.37109	0.00729015	lateral signaling target protein 2 homolog	Q17AN2	LST2_AEDAE	0-10h	1.83014
Phypoly_transcript_01794	-1.25173	0.000994966	584.386	0.38024	3.29195	0.0326708	4-alpha-glucanotransferase dpe2	Q69Q02	DPE2_ORYSJ	0-6h	1.25173
Phypoly_transcript_01797	-2.0018	0.0133718	184.225	0.809229	2.47371	0.0630188	protein carmil	Q95VZ3	CARML_DICDI	0-10h	2.0018
Phypoly_transcript_01799	-2.50729	6.18202e-05	33.3363	0.625921	4.00575	0.00101855	egf-like domain-containing protein comc	Q55AP8	COMC_DICDI	0-10h	2.50729
Phypoly_transcript_01801	-1.47885	0.000907443	207.295	0.445739	3.31775	0.00841558	NA	NA	NA	0-10h	1.47885
Phypoly_transcript_01812	1.94103	3.78384e-05	116.44	0.471089	-4.1203	0.00067994	NA	NA	NA	0-10h	1.94103
Phypoly_transcript_01813	-1.61077	0.00309378	467.434	0.544499	2.95826	0.0214559	programmed cell death protein 2-like	Q8C5N5	PDD2L_MOUSE	0-10h	1.61077
Phypoly_transcript_01815	1.55518	0.00685888	141.996	0.575221	-2.70362	0.0783607	probable phosphatidylinositol 4-phosphate 5-kinase mss4	P38994	MSS4_YEAST	6-10h	1.55518
Phypoly_transcript_01816	1.38412	0.00850637	150.345	0.526025	-2.63128	0.0454382	NA	NA	NA	0-10h	1.38412
Phypoly_transcript_01818	-1.51561	0.000578333	758.336	0.440381	3.44158	0.00600632	recoverin family protein ddb_g0274781	Q86A72	Y4781_DICDI	0-10h	1.51561
Phypoly_transcript_01820	-2.32388	0.000583866	52.2213	0.675743	3.439	0.00603596	serine threonine-protein kinase receptor r831	Q7T6Y2	YR831_MIMIV	0-10h	2.32388
Phypoly_transcript_01822	-1.74515	0.00013259	205.234	0.456654	3.8216	0.00188718	ubiquitin-like modifier-activating enzyme 1	A3KMV5	UBA1_BOVIN	0-10h	1.74515
Phypoly_transcript_01835	-1.11771	0.0013778	1629.59	0.349367	3.19926	0.031681	vps9 domain-containing protein 1	Q8C190	VP9D1_MOUSE	6-10h	1.11771
Phypoly_transcript_01837	-1.78434	0.000301009	283.724	0.493671	3.61443	0.00361386	NA	NA	NA	0-10h	1.78434
Phypoly_transcript_01838	2.0098	2.0025e-08	452.693	0.358138	-5.61179	1.17587e-06	beta-mannosidase	O00462	MANBA_HUMAN	0-10h	2.0098
Phypoly_transcript_01839	-1.6323	0.0106643	60.836	0.639237	2.55351	0.0534726	tpr repeat-containing protein ddb_g0287407	Q54KD0	Y7407_DICDI	0-10h	1.6323
Phypoly_transcript_01842	-1.47718	0.00233337	454.232	0.485252	3.04415	0.0172968	ultraviolet-b receptor uvr8	Q9FN03	UVR8_ARATH	0-10h	1.47718
Phypoly_transcript_01846	-1.95565	0.000433984	283.255	0.555819	3.51851	0.00482032	clustered mitochondria protein homolog	A4R962	CLU_MAGO7	0-10h	1.95565
Phypoly_transcript_01854	-2.33829	0.00972533	207.287	0.904404	2.58545	0.0500869	NA	NA	NA	0-10h	2.33829
Phypoly_transcript_01860	-3.08246	0.00039587	272.08	0.870058	3.54282	0.00449502	NA	NA	NA	0-10h	3.08246
Phypoly_transcript_01863	-2.17261	0.000206216	227.432	0.585409	3.71128	0.00269701	u5 small nuclear ribonucleoprotein 40 kda protein	Q55AR8	SNR40_DICDI	0-10h	2.17261
Phypoly_transcript_01876	-2.74192	0.000229657	150.534	0.74429	3.68394	0.00291991	clip-associated protein	Q8RWY6	CLASP_ARATH	0-10h	2.74192
Phypoly_transcript_01879	2.84293	3.47305e-06	145.296	0.612615	-4.64066	9.68079e-05	NA	NA	NA	0-10h	2.84293
Phypoly_transcript_01885	-3.55917	1.91555e-07	121.746	0.68349	5.20735	8.34226e-06	circularly permutated ras protein 1	Q75J93	CPAS1_DICDI	0-10h	3.55917
Phypoly_transcript_01889	-3.21232	2.68904e-07	648.824	0.624474	5.14403	1.10397e-05	cullin-3	Q54NZ5	CUL3_DICDI	0-10h	3.21232
Phypoly_transcript_01893	1.90396	0.012035	444.122	0.758213	-2.51112	0.0584302	kinesin-related protein 5	Q8T135	KIF5_DICDI	0-10h	1.90396
Phypoly_transcript_01894	-1.8556	0.000160615	190.208	0.491672	3.77406	0.00219165	dna ligase	P44121	DNLI_HAEIN	0-10h	1.8556
Phypoly_transcript_01898	2.65395	0.00080482	75.1556	0.791956	-3.35113	0.0230681	dna topoisomerase 2-binding protein 1-a	Q800K6	TOB1A_XENLA	6-10h	2.65395
Phypoly_transcript_01903	1.15506	0.00807229	778.989	0.436029	-2.64903	0.0437036	atp-dependent rna helicase glh-4	O76743	GLH4_CAEEL	0-10h	1.15506
Phypoly_transcript_01904	2.05924	0.00145234	865.927	0.646738	-3.18404	0.0120237	luminal-binding protein 1	Q556U6	BIP1_DICDI	0-10h	2.05924
Phypoly_transcript_01906	-2.1021	0.00219223	335.866	0.686315	3.06287	0.0165519	apoptosis-inducing factor homolog a	Q54NS9	AIFA_DICDI	0-10h	2.1021
Phypoly_transcript_01910	3.26029	2.02618e-18	184.892	0.372356	-8.75582	1.14111e-15	sensor protein	P48027	GACS_PSESY	0-10h	3.26029
Phypoly_transcript_01912	2.17228	0.000131216	235.369	0.56804	-3.82416	0.00186977	dna ligase	P44121	DNLI_HAEIN	0-10h	2.17228
Phypoly_transcript_01914	2.31007	9.95112e-05	319.584	0.593578	-3.89178	0.00148906	suppression of tumorigenicity 5 protein	P78524	ST5_HUMAN	0-10h	2.31007
Phypoly_transcript_01915	-1.21449	0.00968222	389.174	0.469461	2.58698	0.0499013	upf0392 protein rcom_0530710	B9S2H4	Y232_RICCO	0-10h	1.21449
Phypoly_transcript_01916	2.26729	0.000205508	28.7469	0.610775	-3.71215	0.00999334	exonuclease 1	Q60GC1	EXO1_ORYSJ	6-10h	2.26729
Phypoly_transcript_01919	2.09518	5.75224e-07	358.594	0.41909	-4.99935	2.11171e-05	ultraviolet-b receptor uvr8	Q9FN03	UVR8_ARATH	0-10h	2.09518
Phypoly_transcript_01924	2.34248	0.00595039	103.758	0.851656	-2.7505	0.0727277	hmg box-containing protein	O42953	YGM4_SCHPO	6-10h	2.34248
Phypoly_transcript_01926	-2.01401	0.00793248	1470.22	0.758591	2.65493	0.0431944	adhesive plaque matrix protein 2	Q25464	FP2_MYTGA	0-10h	2.01401
Phypoly_transcript_01931	-1.85019	0.000121138	285.064	0.481342	3.84381	0.00717932	NA	NA	NA	6-10h	1.85019
Phypoly_transcript_01935	0.951369	0.0205265	126.718	0.410678	-2.31658	0.0857607	copine-8	Q9DC53	CPNE8_MOUSE	0-10h	0.951369
Phypoly_transcript_01936	1.28635	0.0171928	113.253	0.539904	-2.38256	0.0755143	dna ligase	P44121	DNLI_HAEIN	0-10h	1.28635
Phypoly_transcript_01941	1.41735	0.01049	889.946	0.553817	-2.55924	0.0992971	alanine--trna cytoplasmic	Q54Y20	SYAC_DICDI	6-10h	1.41735
Phypoly_transcript_01949	1.30509	0.0200269	219.705	0.561125	-2.32584	0.0844135	NA	NA	NA	0-10h	1.30509
Phypoly_transcript_01951	-2.14566	0.00347852	6.2116	0.734325	2.92195	0.0232778	erythronolide modules 3 and 4	Q03132	ERYA2_SACER	0-10h	2.14566
Phypoly_transcript_01956	1.43517	0.00733075	102.597	0.535224	-2.68143	0.0408255	alpha-mannosidase b	Q54YF7	MANB_DICDI	0-10h	1.43517
Phypoly_transcript_01957	1.26895	0.00546404	480.742	0.456731	-2.77832	0.032705	ras-related protein rhn1	P31583	RHN1_NICPL	0-10h	1.26895
Phypoly_transcript_01962	2.15701	4.18563e-05	440.042	0.526486	-4.09699	0.000742447	vacuolar protein sorting-associated protein 54	Q9VLC0	VPS54_DROME	0-10h	2.15701
Phypoly_transcript_01969	1.69006	0.00147917	35.1705	0.531677	-3.17874	0.0122139	von willebrand factor a domain-containing protein 3a	Q3UVV9	VWA3A_MOUSE	0-10h	1.69006
Phypoly_transcript_01973	-2.03861	4.86826e-05	242.258	0.50189	4.06186	0.000842426	formin-like protein 8	O04532	FH8_ARATH	0-10h	2.03861
Phypoly_transcript_01975	2.29343	0.00208017	94.4196	0.744974	-3.07854	0.0409277	NA	NA	NA	6-10h	2.29343
Phypoly_transcript_01988	-0.867409	0.00409484	98.9638	0.302153	2.87076	0.0828263	atp-dependent dna helicase q-like 3	Q9FT72	RQL3_ARATH	0-6h	0.867409
Phypoly_transcript_01992	-1.35823	0.0126635	107.188	0.544796	2.49309	0.060577	morc family cw-type zinc finger protein 3	Q14149	MORC3_HUMAN	0-10h	1.35823
Phypoly_transcript_01999	2.1967	0.00846327	231.919	0.834292	-2.63301	0.0886112	dna replication licensing factor mcm2	P55861	MCM2_XENLA	6-10h	2.1967
Phypoly_transcript_02001	-1.50501	0.000111851	920.122	0.389563	3.86333	0.0016489	molybdopterin synthase catalytic subunit	O96007	MOC2B_HUMAN	0-10h	1.50501
Phypoly_transcript_02005	-2.97005	0.000480546	28.1988	0.850681	3.49137	0.00520488	coronin-b	Q55E54	COROB_DICDI	0-10h	2.97005
Phypoly_transcript_02026	1.47259	0.0024505	388.012	0.486103	-3.02939	0.0596466	zinc finger ccch domain-containing protein 45	Q0DA50	C3H45_ORYSJ	0-6h	1.47259
Phypoly_transcript_02030	-3.34369	3.26622e-06	42.0467	0.71856	4.65333	9.21833e-05	NA	NA	NA	0-10h	3.34369
Phypoly_transcript_02036	2.26396	0.00139238	194.672	0.708322	-3.19623	0.0116564	NA	NA	NA	0-10h	2.26396
Phypoly_transcript_02040	2.35008	9.28865e-07	669.735	0.479008	-4.90614	3.19241e-05	tartrate transporter	Q44470	TUB4_AGRVI	0-10h	2.35008
Phypoly_transcript_02041	1.92127	0.00439304	1079.6	0.674493	-2.84847	0.0277561	histone-lysine n-methyltransferase 1	C6KTD2	SET1_PLAF7	0-10h	1.92127
Phypoly_transcript_02042	-2.60922	1.92132e-05	147.52	0.610509	4.27384	0.00204539	tryptophan synthase beta chain	Q604P3	TRPB_METCA	0-6h	2.60922
Phypoly_transcript_02044	-2.92686	0.000100657	105.843	0.752599	3.889	0.00150257	mitogen-activated protein kinase kinase kinase a	Q54R82	MKKA_DICDI	0-10h	2.92686
Phypoly_transcript_02054	2.39498	7.56627e-06	384.048	0.53494	-4.4771	0.000982272	beta-mannosidase	Q29444	MANBA_BOVIN	6-10h	2.39498
Phypoly_transcript_02063	1.25746	0.00133736	148.009	0.391995	-3.20784	0.0112878	uncharacterized protein at4g19900	P0C8Q4	Y4990_ARATH	0-10h	1.25746
Phypoly_transcript_02064	-1.63157	0.0200625	255.346	0.701698	2.32518	0.0844917	NA	NA	NA	0-10h	1.63157
Phypoly_transcript_02067	-1.65256	0.00686586	1432.54	0.611317	2.70328	0.0387881	protein farnesyltransferase geranylgeranyltransferase type-1 subunit alpha	Q54RT9	FNTA_DICDI	0-10h	1.65256
Phypoly_transcript_02069	1.53167	8.67587e-11	162.953	0.236063	-6.48839	9.38813e-09	NA	NA	NA	0-10h	1.53167
Phypoly_transcript_02074	-1.12972	0.00639957	31.8937	0.414338	2.72657	0.0367172	substrate-adhesion molecule	Q8I7T3	SADA_DICDI	0-10h	1.12972
Phypoly_transcript_02075	3.10792	0.000593716	863.392	0.904921	-3.43447	0.0061044	physarolisin	Q8MZS4	PHYSA_PHYPO	0-10h	3.10792
Phypoly_transcript_02077	1.50963	0.0178195	112.126	0.637149	-2.36935	0.0774544	sodium potassium-transporting atpase subunit alpha-a	P17326	AT1A_ARTSF	0-10h	1.50963
Phypoly_transcript_02082	-1.76869	0.00641463	254.683	0.64887	2.7258	0.0367695	NA	NA	NA	0-10h	1.76869
Phypoly_transcript_02086	1.84623	0.000660552	93.5537	0.542139	-3.40545	0.00663279	gpi ethanolamine phosphate transferase 3	Q8TEQ8	PIGO_HUMAN	0-10h	1.84623
Phypoly_transcript_02087	2.28954	0.000346727	661.119	0.639962	-3.57763	0.00403935	serine threonine-protein phosphatase 2a regulatory subunit b subunit alpha	Q06190	P2R3A_HUMAN	0-10h	2.28954
Phypoly_transcript_02089	-1.46964	0.017217	32.4683	0.616965	2.38204	0.0755912	probable copper-transporting atpase hma5	Q9SH30	HMA5_ARATH	0-10h	1.46964
Phypoly_transcript_02092	1.76932	0.0111027	225.884	0.696733	-2.53945	0.0549699	NA	NA	NA	0-10h	1.76932
Phypoly_transcript_02093	-3.19406	3.46454e-05	97.3116	0.771407	4.14056	0.0006383	protein argonaute-2	Q9QZ81	AGO2_RAT	0-10h	3.19406
Phypoly_transcript_02095	1.50651	0.00645525	181.193	0.553107	-2.72371	0.0758825	f-box wd repeat-containing protein a	Q9Y0T2	FBXA_DICDI	6-10h	1.50651
Phypoly_transcript_02110	2.49593	0.000230692	414.646	0.677727	-3.68279	0.00293006	probable serine threonine-protein kinase pats1	Q55E58	PATS1_DICDI	0-10h	2.49593
Phypoly_transcript_02112	-1.43557	0.00162673	142.239	0.455581	3.15107	0.045604	ras-related protein rap-1b	Q6TEN1	RAP1B_DANRE	0-6h	1.43557
Phypoly_transcript_02115	3.17745	1.92221e-12	258.783	0.451341	-7.04001	3.19681e-10	uncharacterized protein	O31489	YDCI_BACSU	0-10h	3.17745
Phypoly_transcript_02119	1.79232	0.00137772	87.8148	0.560225	-3.19928	0.011565	lim domain-containing protein 2	Q1LZA7	LIMD2_BOVIN	0-10h	1.79232
Phypoly_transcript_02122	1.62848	0.000183324	1206.4	0.435312	-3.74095	0.00244341	transportin-3	Q9Y5L0	TNPO3_HUMAN	0-10h	1.62848
Phypoly_transcript_02123	3.2966	1.15195e-07	2587.5	0.621888	-5.30096	5.33558e-06	tyrosinase	Q00234	TYRO_ASPOR	0-10h	3.2966
Phypoly_transcript_02137	1.24015	0.00444149	1309.33	0.435908	-2.84497	0.0870664	thiamine transporter 2	Q99PL8	S19A3_MOUSE	0-6h	1.24015
Phypoly_transcript_02142	2.40477	0.0013848	490.995	0.752008	-3.1978	0.0116152	e3 ubiquitin-protein ligase cop1	P43254	COP1_ARATH	0-10h	2.40477
Phypoly_transcript_02147	4.83646	7.88313e-11	567.525	0.743749	-6.50281	8.72071e-09	NA	NA	NA	0-10h	4.83646
Phypoly_transcript_02149	-1.26392	0.0117456	114.973	0.501616	2.5197	0.0572833	dna ligase	P44121	DNLI_HAEIN	0-10h	1.26392
Phypoly_transcript_02153	2.26187	0.00335092	26.2185	0.771032	-2.93357	0.0226936	dna ligase	P44121	DNLI_HAEIN	0-10h	2.26187
Phypoly_transcript_02155	2.05614	0.000672722	17.1698	0.604664	-3.40046	0.0210589	polycomb group protein asxl1	Q8IXJ9	ASXL1_HUMAN	6-10h	2.05614
Phypoly_transcript_02159	1.11576	0.0124434	1395.65	0.446425	-2.49931	0.0599549	coatomer subunit delta	Q66H80	COPD_RAT	0-10h	1.11576
Phypoly_transcript_02160	3.34753	4.12111e-05	97.089	0.816355	-4.10058	0.00334958	cortexillin-1	Q54HG2	CTXA_DICDI	6-10h	3.34753
Phypoly_transcript_02165	-1.38252	0.00249521	155.281	0.457194	3.02392	0.0454651	tetratricopeptide repeat protein 13	Q8NBP0	TTC13_HUMAN	6-10h	1.38252
Phypoly_transcript_02172	-2.57895	2.87919e-15	194.266	0.326614	7.89603	7.92737e-13	alpha-actinin-3	O88990	ACTN3_MOUSE	0-10h	2.57895
Phypoly_transcript_02173	-2.45311	8.82175e-09	259.358	0.426483	5.75195	5.60521e-07	seven transmembrane domain-containing serine threonine-protein kinase 2	Q54U65	7TMK2_DICDI	0-10h	2.45311
Phypoly_transcript_02174	1.75821	1.90206e-05	54.655	0.411173	-4.27609	0.000390498	metabotropic glutamate receptor-like protein e	Q54ET0	GRLE_DICDI	0-10h	1.75821
Phypoly_transcript_02176	1.49493	0.0109645	126.646	0.587669	-2.54383	0.0545256	zinc finger protein dzip1l	Q8IYY4	DZI1L_HUMAN	0-10h	1.49493
Phypoly_transcript_02180	-1.27631	0.00854258	203.008	0.485317	2.62984	0.0455893	uncharacterized membrane protein ddb_g0293934	Q54B29	Y3934_DICDI	0-10h	1.27631
Phypoly_transcript_02186	4.5204	1.43637e-25	594.129	0.432496	-10.4519	2.9661e-22	NA	NA	NA	0-10h	4.5204
Phypoly_transcript_02187	3.4761	9.25445e-05	78.8188	0.889175	-3.90935	0.00141297	lrr receptor-like serine threonine-protein kinase gso1	C0LGQ5	GSO1_ARATH	0-10h	3.4761
Phypoly_transcript_02196	0.966968	0.0114482	603.994	0.382395	-2.52871	0.0563428	synaptojanin-2	Q9D2G5	SYNJ2_MOUSE	0-10h	0.966968
Phypoly_transcript_02197	-2.32622	0.00141129	28.9461	0.728689	3.19233	0.011771	phospholipase d1	Q09706	PLD1_SCHPO	0-10h	2.32622
Phypoly_transcript_02198	1.15175	0.00980338	3539.43	0.445951	-2.58269	0.0503269	glycogen operon protein homolog	P9WQ25	GLGX_MYCTU	0-10h	1.15175
Phypoly_transcript_02200	1.69836	0.000573931	783.278	0.493187	-3.44364	0.0191574	guanine exchange factor for rac 30	Q1ZXH8	GXCDD_DICDI	6-10h	1.69836
Phypoly_transcript_02201	2.61845	1.35851e-05	283.648	0.601879	-4.35046	0.000298968	protein argonaute 18	Q69UP6	AGO18_ORYSJ	0-10h	2.61845
Phypoly_transcript_02207	-1.64913	0.00492668	90.9209	0.586506	2.81179	0.0302189	NA	NA	NA	0-10h	1.64913
Phypoly_transcript_02208	-1.44165	0.00908944	189.252	0.552636	2.60867	0.0476758	wd repeat-containing protein 60	Q8C761	WDR60_MOUSE	0-10h	1.44165
Phypoly_transcript_02222	1.82618	2.22285e-06	767.276	0.385919	-4.73203	6.63643e-05	ubiquitin carboxyl-terminal hydrolase 4	B2GUZ1	UBP4_RAT	0-10h	1.82618
Phypoly_transcript_02223	0.817132	0.00543645	249.904	0.293936	-2.77997	0.032624	ubiquitin carboxyl-terminal hydrolase 4	B2GUZ1	UBP4_RAT	0-10h	0.817132
Phypoly_transcript_02227	2.45499	2.02563e-07	154.307	0.472389	-5.19697	8.74059e-06	pentatricopeptide repeat-containing protein mitochondrial	Q9SXD1	PPR91_ARATH	0-10h	2.45499
Phypoly_transcript_02229	1.55114	0.00952435	247.707	0.598287	-2.59264	0.0940753	mismatch repair endonuclease pms1	Q54QA0	PMS1_DICDI	6-10h	1.55114
Phypoly_transcript_02233	-4.32422	1.5201e-13	104.522	0.58551	7.38539	3.08755e-11	abc transporter g family member 24	Q54T02	ABCGO_DICDI	0-10h	4.32422
Phypoly_transcript_02237	-1.67622	0.00119172	1002.97	0.517214	3.24085	0.0103399	rab-like protein 6	Q3YEC7	RABL6_HUMAN	0-10h	1.67622
Phypoly_transcript_02241	2.37246	1.48929e-06	438.718	0.492962	-4.81267	4.74353e-05	phospholipase d a	Q54UK0	PLDA_DICDI	0-10h	2.37246
Phypoly_transcript_02243	3.06654	3.0523e-06	128.577	0.657031	-4.66727	0.000510767	rac family serine threonine-protein kinase homolog	P54644	KRAC_DICDI	6-10h	3.06654
Phypoly_transcript_02246	-2.01951	0.000150768	711.772	0.532881	3.7898	0.00208367	protein efr3 homolog b	Q5SPP5	EFR3B_DANRE	0-10h	2.01951
Phypoly_transcript_02249	1.82291	0.0107616	133.557	0.71477	-2.55035	0.0538296	protein tesmin tso1-like cxc 6	Q9SL70	TCX6_ARATH	0-10h	1.82291
Phypoly_transcript_02253	2.00821	0.000531275	75.2113	0.579659	-3.46447	0.00561886	nibrin	Q9R207	NBN_MOUSE	0-10h	2.00821
Phypoly_transcript_02254	1.33836	0.000792967	662.885	0.398887	-3.35524	0.00760144	short-chain dehydrogenase tic chloroplastic	Q6RVV4	TIC32_PEA	0-10h	1.33836
Phypoly_transcript_02259	-1.07012	0.00333139	224.775	0.364558	2.93538	0.0734032	ribosome biogenesis atpase nvl	Q54SY2	NVL_DICDI	0-6h	1.07012
Phypoly_transcript_02262	-4.6958	4.7829e-09	207.546	0.802076	5.85455	3.22943e-07	NA	NA	NA	0-10h	4.6958
Phypoly_transcript_02264	1.06693	0.00381832	368.177	0.368822	-2.89279	0.0249191	calcium-transporting atpase type 2c member 2	Q8R4C1	AT2C2_RAT	0-10h	1.06693
Phypoly_transcript_02270	-1.41395	3.73472e-05	261.617	0.342916	4.12331	0.000674045	f-box protein at1g78280	Q9M9E8	FB92_ARATH	0-10h	1.41395
Phypoly_transcript_02274	2.11562	0.00136516	105.346	0.660735	-3.20192	0.0403701	probable serine threonine-protein kinase ddb_g0267514	Q55GU0	Y9955_DICDI	0-6h	2.11562
Phypoly_transcript_02276	1.053	0.0101205	113.143	0.409459	-2.57168	0.0974703	dna ligase	P44121	DNLI_HAEIN	6-10h	1.053
Phypoly_transcript_02279	3.00456	1.52561e-07	1696.08	0.572357	-5.24944	6.83628e-06	#NAME?	Q54K57	TPSA_DICDI	0-10h	3.00456
Phypoly_transcript_02280	3.13967	2.00497e-13	68.3902	0.427255	-7.34846	3.94312e-11	NA	NA	NA	0-10h	3.13967
Phypoly_transcript_02285	1.37261	0.00617248	1565.35	0.501232	-2.73848	0.0357203	vacuolar protein sorting-associated protein 35	Q54C24	VPS35_DICDI	0-10h	1.37261
Phypoly_transcript_02288	2.08199	0.0111007	814.658	0.81984	-2.53951	0.0549699	conserved oligomeric golgi complex subunit 6	Q54CT0	COG6_DICDI	0-10h	2.08199
Phypoly_transcript_02289	1.78074	0.00307805	528.742	0.601637	-2.95983	0.0505048	dna mismatch repair protein msh2	Q553L4	MSH2_DICDI	6-10h	1.78074
Phypoly_transcript_02293	2.62651	1.82176e-11	368.846	0.39087	-6.71964	2.33902e-09	chromatin structure-remodeling complex subunit rsc1	P53236	RSC1_YEAST	0-10h	2.62651
Phypoly_transcript_02313	-2.24151	0.00296602	423.778	0.754401	2.97124	0.0208092	phosphoenolpyruvate carboxylase 1	P29195	CAPP1_SORBI	0-10h	2.24151
Phypoly_transcript_02317	1.10955	0.00367447	559.853	0.381967	-2.90483	0.0242228	stress-activated protein kinase alpha	Q86AT8	SPKA_DICDI	0-10h	1.10955
Phypoly_transcript_02321	-1.92293	0.0110009	284.838	0.756264	2.54267	0.0546213	NA	NA	NA	0-10h	1.92293
Phypoly_transcript_02327	2.91726	1.85734e-06	469.259	0.611796	-4.76836	5.71028e-05	probable udp-n-acetylglucosamine--peptide n-acetylglucosaminyltransferase spindly	Q96301	SPY_ARATH	0-10h	2.91726
Phypoly_transcript_02333	1.55538	0.00011778	1968.48	0.40392	-3.8507	0.00171675	sec1 family domain-containing protein 1 homolog	Q54IJ1	SCFD1_DICDI	0-10h	1.55538
Phypoly_transcript_02336	2.20318	0.00111499	89.0261	0.675869	-3.25978	0.0281521	NA	NA	NA	6-10h	2.20318
Phypoly_transcript_02343	2.55818	0.000921914	370.934	0.772087	-3.31333	0.0251269	vid27-like protein	Q555V7	VID27_DICDI	6-10h	2.55818
Phypoly_transcript_02345	1.72027	0.00555258	75.8504	0.620344	-2.7731	0.0330435	NA	NA	NA	0-10h	1.72027
Phypoly_transcript_02349	1.92493	0.000754936	51.9644	0.571398	-3.36881	0.00733045	NA	NA	NA	0-10h	1.92493
Phypoly_transcript_02353	-1.4066	0.00353279	363.426	0.482189	2.91712	0.0235065	plasmin c	P19203	PLSC_PHYPO	0-10h	1.4066
Phypoly_transcript_02358	1.51611	0.0010249	482.834	0.461721	-3.2836	0.00921855	probable 2-oxoglutarate dehydrogenase e1 component dhktd1 mitochondrial	Q54VG0	DHTK1_DICDI	0-10h	1.51611
Phypoly_transcript_02361	2.15359	0.00271109	1445.63	0.718167	-2.99873	0.0193549	NA	NA	NA	0-10h	2.15359
Phypoly_transcript_02365	2.05244	0.00207896	86.8275	0.666655	-3.07871	0.0158757	myosin heavy chain kinase b	P90648	MHCKB_DICDI	0-10h	2.05244
Phypoly_transcript_02369	2.28671	0.000337343	172.939	0.637893	-3.5848	0.00395241	uncharacterized protein pf11_0213	Q8IIG1	YK213_PLAF7	0-10h	2.28671
Phypoly_transcript_02379	2.74143	7.19188e-07	75.4226	0.553141	-4.95611	2.57909e-05	ras guanine nucleotide exchange factor a	Q54PQ4	GEFA_DICDI	0-10h	2.74143
Phypoly_transcript_02386	4.46541	3.11742e-19	80.6095	0.498123	-8.96448	2.03289e-16	NA	NA	NA	0-10h	4.46541
Phypoly_transcript_02390	-1.59592	0.000201532	162.82	0.429347	3.71709	0.011226	phospholipase d1	P36126	SPO14_YEAST	0-6h	1.59592
Phypoly_transcript_02392	2.0447	5.38168e-05	215.215	0.506314	-4.0384	0.00430258	NA	NA	NA	0-6h	2.0447
Phypoly_transcript_02394	-1.72214	0.000590993	226.157	0.501248	3.43571	0.00608497	poly polymerase 8	Q3UD82	PARP8_MOUSE	0-10h	1.72214
Phypoly_transcript_02395	-3.57711	6.99599e-14	634.029	0.477716	7.48795	1.46916e-11	nitrate reductase 2	P11035	NIA2_ARATH	0-10h	3.57711
Phypoly_transcript_02400	3.41449	3.24412e-06	625.139	0.733552	-4.65473	9.16641e-05	elongation factor 2	Q754C8	EF2_ASHGO	0-10h	3.41449
Phypoly_transcript_02403	-2.16705	5.58929e-05	123.177	0.537796	4.02951	0.00439901	NA	NA	NA	0-6h	2.16705
Phypoly_transcript_02404	1.42296	0.000168639	533.558	0.378258	-3.76188	0.00228603	NA	NA	NA	0-10h	1.42296
Phypoly_transcript_02406	-2.26614	9.98079e-07	130.484	0.463233	4.89202	0.000178656	NA	NA	NA	0-6h	2.26614
Phypoly_transcript_02408	2.28626	4.79345e-06	235.93	0.499879	-4.57363	0.000722446	transcription factor iiib 90 kda subunit	Q8CFK2	TF3B_MOUSE	6-10h	2.28626
Phypoly_transcript_02415	-1.6491	0.00321496	81.825	0.5597	2.9464	0.0220364	armadillo repeat-containing kinesin-like protein 3	Q9FZ06	ARK3_ARATH	0-10h	1.6491
Phypoly_transcript_02422	1.28956	0.000220156	603.996	0.349031	-3.69469	0.00283684	uncharacterized udp-glucosyltransferase	O31853	YOJK_BACSU	0-10h	1.28956
Phypoly_transcript_02430	1.56545	0.00299997	1211.82	0.52749	-2.96774	0.0683337	NA	NA	NA	0-6h	1.56545
Phypoly_transcript_02434	1.28387	0.0122121	92.49	0.512328	-2.50595	0.0590984	uncharacterized membrane protein ddb_g0293934	Q54B29	Y3934_DICDI	0-10h	1.28387
Phypoly_transcript_02435	1.308	1.70913e-06	100.826	0.273349	-4.78509	5.29404e-05	dna ligase	P44121	DNLI_HAEIN	0-10h	1.308
Phypoly_transcript_02437	-1.35007	0.0189963	180.279	0.575575	2.3456	0.0811408	NA	NA	NA	0-10h	1.35007
Phypoly_transcript_02440	1.8901	2.86732e-08	2250.61	0.340598	-5.54935	1.61116e-06	2-amino-3-ketobutyrate coenzyme a ligase	P0AB79	KBL_SHIFL	0-10h	1.8901
Phypoly_transcript_02441	-3.63203	1.09943e-10	205.945	0.562878	6.45261	1.15441e-08	NA	NA	NA	0-10h	3.63203
Phypoly_transcript_02448	6.20921	5.06005e-20	4825.42	0.67766	-9.16273	3.68788e-17	NA	NA	NA	0-10h	6.20921
Phypoly_transcript_02455	1.26885	0.00546241	767.793	0.456682	-2.77842	0.032705	vacuolar protein sorting-associated protein 51 homolog	Q54KG3	VPS51_DICDI	0-10h	1.26885
Phypoly_transcript_02458	1.68727	0.00112647	459.544	0.518065	-3.25687	0.0355462	protein transport protein sec23	Q758M7	SEC23_ASHGO	0-6h	1.68727
Phypoly_transcript_02463	0.911972	0.00286088	253.586	0.305794	-2.9823	0.0202146	wd repeat-containing protein 5b	Q9D7H2	WDR5B_MOUSE	0-10h	0.911972
Phypoly_transcript_02464	-1.68314	0.0026647	430.734	0.560303	3.00398	0.0191174	tudor domain-containing protein 3	Q5ZMS6	TDRD3_CHICK	0-10h	1.68314
Phypoly_transcript_02468	-1.98548	2.47588e-05	192.825	0.470828	4.21699	0.000480065	NA	NA	NA	0-10h	1.98548
Phypoly_transcript_02471	1.55107	4.61333e-08	4769.43	0.283787	-5.4656	2.41688e-06	adenine phosphoribosyltransferase	A5EE90	APT_BRASB	0-10h	1.55107
Phypoly_transcript_02476	2.07978	0.00154293	100.086	0.656809	-3.16649	0.0125935	physarolisin	Q8MZS4	PHYSA_PHYPO	0-10h	2.07978
Phypoly_transcript_02479	1.49147	0.00382809	244.576	0.515726	-2.89199	0.0249649	gtpase era	A8LLE0	ERA_DINSH	0-10h	1.49147
Phypoly_transcript_02486	-1.17859	0.00122019	150.596	0.364423	3.23412	0.0105353	dynein intermediate chain axonemal	Q8C0M8	DNAI1_MOUSE	0-10h	1.17859
Phypoly_transcript_02491	1.91017	1.1269e-06	1156.36	0.392387	-4.86808	3.75835e-05	imp-specific 5 -nucleotidase 1	Q6C673	ISN1_YARLI	0-10h	1.91017
Phypoly_transcript_02494	-2.4526	2.18228e-05	252.047	0.577711	4.24538	0.000435753	NA	NA	NA	0-10h	2.4526
Phypoly_transcript_02496	1.10696	0.00584371	443.385	0.401594	-2.75642	0.0723241	nuclear pore complex protein nup93	A5PJZ5	NUP93_BOVIN	6-10h	1.10696
Phypoly_transcript_02498	-3.69529	1.25004e-05	328.972	0.845862	4.36867	0.000279567	glucan -beta-glucosidase	P49426	EXG1_COCCA	0-10h	3.69529
Phypoly_transcript_02500	4.07862	4.44069e-11	272.877	0.619044	-6.58857	5.21518e-09	double-strand break repair protein mre11	Q9XGM2	MRE11_ARATH	0-10h	4.07862
Phypoly_transcript_02503	5.76702	1.93482e-44	1981.61	0.412383	-13.9846	1.59816e-40	methylosome protein 50	Q5E9I7	MEP50_BOVIN	0-10h	5.76702
Phypoly_transcript_02505	-1.99452	0.00566708	256.715	0.720968	2.76645	0.0335797	dna ligase	P44121	DNLI_HAEIN	0-10h	1.99452
Phypoly_transcript_02507	-3.76937	1.27896e-10	198.427	0.586248	6.42965	1.28832e-08	endo- -beta-glucanase 2	Q09850	ENG2_SCHPO	0-10h	3.76937
Phypoly_transcript_02508	-2.60315	0.000494601	141.368	0.747246	3.48366	0.00532647	poly polymerase 1	Q9R152	PARP1_CRIGR	0-10h	2.60315
Phypoly_transcript_02518	1.48966	0.00279789	311.977	0.498361	-2.98911	0.0198374	protein psir	Q54C31	PSIR_DICDI	0-10h	1.48966
Phypoly_transcript_02534	2.76012	0.000428473	400.651	0.783702	-3.5219	0.0157709	vacuolar protein 8	Q6BTZ4	VAC8_DEBHA	6-10h	2.76012
Phypoly_transcript_02535	-2.20348	0.000501042	427.512	0.633148	3.4802	0.00537714	NA	NA	NA	0-10h	2.20348
Phypoly_transcript_02540	1.79909	3.29324e-05	334.176	0.433289	-4.15218	0.000613356	NA	NA	NA	0-10h	1.79909
Phypoly_transcript_02542	1.8497	0.00622747	11.2276	0.67617	-2.73556	0.0359665	NA	NA	NA	0-10h	1.8497
Phypoly_transcript_02543	2.124	0.000381132	621.428	0.597836	-3.55281	0.0175355	dead-box atp-dependent rna helicase 24	Q10MH8	RH24_ORYSJ	0-6h	2.124
Phypoly_transcript_02549	-1.20858	0.00129522	291.902	0.37568	3.21704	0.0110105	wd repeat-containing protein 91 homolog	Q55FJ2	WDR91_DICDI	0-10h	1.20858
Phypoly_transcript_02551	-2.78838	0.000517891	74.367	0.803261	3.47133	0.00552447	exo-beta-d-glucosaminidase	Q82NR8	EBDG_STRAW	0-10h	2.78838
Phypoly_transcript_02552	3.86375	6.86183e-08	4204.31	0.716206	-5.39475	2.16866e-05	phosphatidylinositol-glycan-specific phospholipase d	Q8R2H5	PHLD_RAT	0-6h	3.86375
Phypoly_transcript_02554	1.53436	0.00482605	673.071	0.544406	-2.81842	0.0297413	trna-dihydrouridine(16 17) synthase -like	Q6P1R4	DUS1L_HUMAN	0-10h	1.53436
Phypoly_transcript_02557	-3.00586	6.16211e-05	25.6362	0.750242	4.00652	0.00101595	tip elongation aberrant protein 3	O14248	TEA3_SCHPO	0-10h	3.00586
Phypoly_transcript_02559	2.39182	0.000992991	36.6052	0.726445	-3.29251	0.0260953	probable serine threonine-protein kinase roco4	Q6XHB2	ROCO4_DICDI	6-10h	2.39182
Phypoly_transcript_02563	-1.78979	0.000701604	14.8798	0.528125	3.38895	0.00693489	von willebrand factor a domain-containing protein 5a	O00534	VMA5A_HUMAN	0-10h	1.78979
Phypoly_transcript_02570	2.67184	0.000584647	531.727	0.777005	-3.43864	0.0060387	uncharacterized protein r883	Q5UQX5	YR883_MIMIV	0-10h	2.67184
Phypoly_transcript_02573	2.446	4.915e-10	730.761	0.393133	-6.22179	4.30367e-08	pax-interacting protein 1	Q6ZW49	PAXI1_HUMAN	0-10h	2.446
Phypoly_transcript_02574	-1.86752	0.00188453	105.378	0.600903	3.10785	0.0147036	tenascin-x	P22105	TENX_HUMAN	0-10h	1.86752
Phypoly_transcript_02575	1.01378	0.0152476	431.373	0.417804	-2.42644	0.0692766	mitochondrial escape protein 2 homolog	Q54K38	YME2_DICDI	0-10h	1.01378
Phypoly_transcript_02584	1.80784	0.000144442	137.936	0.475694	-3.80044	0.00805689	ras-related protein rab-32a	Q54QR3	RB32A_DICDI	6-10h	1.80784
Phypoly_transcript_02591	3.27244	3.02698e-17	92.3037	0.387476	-8.44552	1.33944e-14	membrane-associated sulfotransferase kil1	Q55GK8	KIL1_DICDI	0-10h	3.27244
Phypoly_transcript_02594	1.92814	0.0083276	536.071	0.730773	-2.63849	0.0447728	tyrosyl-dna phosphodiesterase 1	Q8BJ37	TYDP1_MOUSE	0-10h	1.92814
Phypoly_transcript_02596	-1.66517	1.23566e-05	1065.45	0.380941	4.3712	0.000277101	vacuolar protein 8	Q757R0	VAC8_ASHGO	0-10h	1.66517
Phypoly_transcript_02598	2.92104	0.00043699	63.9613	0.830625	-3.51667	0.00484502	ras gtpase-activating protein 1	P20936	RASA1_HUMAN	0-10h	2.92104
Phypoly_transcript_02604	-2.50176	1.60412e-05	151.582	0.579933	4.31388	0.000342674	dbh-like monooxygenase protein 1	Q98ST7	MOXD1_CHICK	0-10h	2.50176
Phypoly_transcript_02606	-0.770296	0.000817074	501.184	0.230149	3.34695	0.0286926	actin-6	P53459	ACT6_DIPDE	0-6h	0.770296
Phypoly_transcript_02608	0.791683	0.0158954	163.755	0.328321	-2.41131	0.0713435	lysine decarboxylase	P05033	DCLY_HAFAL	0-10h	0.791683
Phypoly_transcript_02611	1.70689	0.000150512	199.28	0.450341	-3.79022	0.00208129	pentatricopeptide repeat-containing protein mitochondrial	Q9LQQ1	PPR20_ARATH	0-10h	1.70689
Phypoly_transcript_02613	-2.51032	1.0448e-05	1979.3	0.569533	4.40769	0.000243293	probable serine threonine-protein kinase ddb_g0278535	Q54XX5	Y9849_DICDI	0-10h	2.51032
Phypoly_transcript_02617	2.93835	0.000128346	2595.28	0.767271	-3.82961	0.00183627	clustered mitochondria protein homolog	Q7RY84	CLU_NEUCR	0-10h	2.93835
Phypoly_transcript_02618	0.981049	0.00387373	2225.49	0.339667	-2.88827	0.0251875	ras guanine nucleotide exchange factor m	Q8SSQ3	GEFM_DICDI	0-10h	0.981049
Phypoly_transcript_02619	-1.10055	0.0210308	626.527	0.47696	2.30743	0.087206	NA	NA	NA	0-10h	1.10055
Phypoly_transcript_02620	1.74939	0.00413557	709.508	0.610046	-2.86763	0.0594174	protein e 2b	Q6YKA8	DRK_DROSI	6-10h	1.74939
Phypoly_transcript_02621	1.12994	0.00669501	736.791	0.416699	-2.71165	0.0380423	zinc finger ccch domain-containing protein 19	Q6K977	C3H19_ORYSJ	0-10h	1.12994
Phypoly_transcript_02626	-1.30426	0.00284508	92.0937	0.437083	2.984	0.0487563	dna ligase	P44121	DNLI_HAEIN	6-10h	1.30426
Phypoly_transcript_02638	1.46796	0.00324759	87.6478	0.49875	-2.94328	0.051827	bifunctional aspartokinase homoserine dehydrogenase chloroplastic	P49079	AKH1_MAIZE	6-10h	1.46796
Phypoly_transcript_02641	1.04202	0.0197398	71.9979	0.446976	-2.33126	0.0835016	heparin-sulfate lyase	C7EXL6	HEPC_BACSE	0-10h	1.04202
Phypoly_transcript_02652	-1.50934	0.00290711	189.203	0.506934	2.97739	0.0492261	dna ligase	P44121	DNLI_HAEIN	6-10h	1.50934
Phypoly_transcript_02657	2.87279	5.3148e-08	1044.59	0.528043	-5.44044	2.72109e-06	baculoviral iap repeat-containing protein 6	Q9NR09	BIRC6_HUMAN	0-10h	2.87279
Phypoly_transcript_02664	-2.69548	0.000192758	19.3532	0.722975	3.72832	0.00255021	NA	NA	NA	0-10h	2.69548
Phypoly_transcript_02666	-1.34695	0.0219403	89.9739	0.587828	2.2914	0.0897902	copper-exporting p-type atpase a	Q4L970	COPA_STAHJ	0-10h	1.34695
Phypoly_transcript_02693	-1.98393	0.00265398	110.031	0.660162	3.00521	0.0190625	NA	NA	NA	0-10h	1.98393
Phypoly_transcript_02694	-1.99239	0.000677384	338.517	0.586242	3.39857	0.0067602	vacuolar proton translocating atpase 100 kda subunit	Q54E04	VATM_DICDI	0-10h	1.99239
Phypoly_transcript_02696	-2.43792	3.38112e-09	423.726	0.412372	5.91193	2.37349e-07	dual specificity protein kinase shkd	Q54U31	SHKD_DICDI	0-10h	2.43792
Phypoly_transcript_02697	2.653	0.0013443	104.079	0.827421	-3.20635	0.0313835	dna ligase	P44121	DNLI_HAEIN	6-10h	2.653
Phypoly_transcript_02701	1.86173	0.00173164	578.73	0.594275	-3.13277	0.0364162	general transcriptional corepressor trfa	O77033	CYC8_DICDI	6-10h	1.86173
Phypoly_transcript_02714	-2.27891	0.00583054	147.68	0.826543	2.75716	0.0342128	kinesin-associated protein 3	Q26626	KIFA3_STRPU	0-10h	2.27891
Phypoly_transcript_02716	-1.43081	0.00180975	372.82	0.458624	3.1198	0.0142684	rab9 effector protein with kelch motifs	Q5EA50	RABEK_BOVIN	0-10h	1.43081
Phypoly_transcript_02728	-1.45977	0.02229	100.285	0.63874	2.28539	0.0908166	beta- -galactosyltransferase 6	Q91Z92	B3GT6_MOUSE	0-10h	1.45977
Phypoly_transcript_02731	-2.43511	0.000231835	583.349	0.661438	3.68153	0.00294157	protein clueless	B4GAM1	CLU_DROPE	0-10h	2.43511
Phypoly_transcript_02732	-5.15731	1.5123e-07	2176.2	0.982146	5.25106	6.78889e-06	von willebrand factor	Q28295	VWF_CANFA	0-10h	5.15731
Phypoly_transcript_02738	-1.63257	0.011063	291.278	0.642567	2.5407	0.0548393	atp synthase mitochondrial f1 complex assembly factor 1	Q1L987	ATPF1_DANRE	0-10h	1.63257
Phypoly_transcript_02740	-2.37513	0.0010018	467.819	0.721919	3.29002	0.00907004	piwi-like protein 1	A6N7Y9	PIWL1_CHICK	0-10h	2.37513
Phypoly_transcript_02742	-3.15248	5.88862e-05	88.4252	0.784739	4.01723	0.000977361	60s acidic ribosomal protein p0	Q9DG68	RLA0_RANSY	0-10h	3.15248
Phypoly_transcript_02744	2.62478	9.29517e-18	469.414	0.305834	-8.58235	4.51636e-15	NA	NA	NA	0-10h	2.62478
Phypoly_transcript_02755	3.75705	3.91533e-06	250.859	0.813949	-4.61583	0.000557714	tripeptidyl-peptidase 1	Q60HH1	TPP1_MACFA	0-6h	3.75705
Phypoly_transcript_02757	-1.40498	0.000106767	290.886	0.362607	3.87467	0.00724463	e3 ubiquitin-protein ligase zswim2	Q9D9X6	ZSWM2_MOUSE	0-6h	1.40498
Phypoly_transcript_02767	-1.35473	0.00253877	154.782	0.448783	3.01868	0.0461112	probable inactive serine threonine-protein kinase slob1	Q54TC3	SLOB1_DICDI	6-10h	1.35473
Phypoly_transcript_02769	-2.35264	0.00791656	548.161	0.885915	2.65561	0.0431622	NA	NA	NA	0-10h	2.35264
Phypoly_transcript_02774	-1.95179	0.000283335	335.572	0.537671	3.63008	0.00344507	NA	NA	NA	0-10h	1.95179
Phypoly_transcript_02779	2.19236	7.70318e-05	188.563	0.554544	-3.95345	0.00514103	uncharacterized membrane protein ddb_g0293934	Q54B29	Y3934_DICDI	6-10h	2.19236
Phypoly_transcript_02780	2.64727	1.41908e-15	1380.12	0.331581	-7.98379	3.95111e-13	btb poz domain-containing protein kctd9	Q7L273	KCTD9_HUMAN	0-10h	2.64727
Phypoly_transcript_02782	1.67389	0.0164977	59.0152	0.698117	-2.39771	0.0731723	dna ligase	P44121	DNLI_HAEIN	0-10h	1.67389
Phypoly_transcript_02784	1.79606	5.97707e-06	977.022	0.396728	-4.5272	0.000152915	sphingolipid delta -desaturase c4-hydroxylase	G5EC63	DEGS2_CAEEL	0-10h	1.79606
Phypoly_transcript_02788	-2.95382	0.000469106	24.4354	0.844477	3.4978	0.00512768	dihydroorotase	A5GF42	PYRC_GEOUR	0-10h	2.95382
Phypoly_transcript_02794	1.96066	0.00158858	389.727	0.620855	-3.158	0.012915	g patch domain-containing protein 1	Q24K12	GPTC1_BOVIN	0-10h	1.96066
Phypoly_transcript_02798	2.04509	0.000661137	135.643	0.600579	-3.40521	0.00663279	phagocytic receptor 1a	Q55FP0	PHG1A_DICDI	0-10h	2.04509
Phypoly_transcript_02799	2.30196	0.000299915	199.826	0.636714	-3.61537	0.00360247	NA	NA	NA	0-10h	2.30196
Phypoly_transcript_02800	1.62616	0.000311966	43.061	0.451064	-3.60516	0.00372667	NA	NA	NA	0-10h	1.62616
Phypoly_transcript_02808	1.58941	0.00434213	429.75	0.557264	-2.85217	0.0275327	polycomb group protein pc	P26017	PC_DROME	0-10h	1.58941
Phypoly_transcript_02809	-1.71641	0.00928387	212.195	0.659797	2.60142	0.0928977	thp3 homolog	Q1MTP1	THP3_SCHPO	6-10h	1.71641
Phypoly_transcript_02812	1.39094	0.00744894	176.135	0.519769	-2.67608	0.0413404	NA	NA	NA	0-10h	1.39094
Phypoly_transcript_02813	1.49211	0.0145121	153.669	0.610438	-2.44433	0.0669148	exo-beta-d-glucosaminidase	Q82NR8	EBDG_STRAW	0-10h	1.49211
Phypoly_transcript_02814	2.43412	6.04704e-05	619.387	0.606866	-4.01097	0.000999638	NA	NA	NA	0-10h	2.43412
Phypoly_transcript_02815	-1.56977	0.0100717	187.02	0.610009	2.57336	0.0512991	probable serine threonine-protein kinase ddb_g0276461	Q86HW6	Y6461_DICDI	0-10h	1.56977
Phypoly_transcript_02824	-2.45254	1.02186e-05	1360.8	0.555818	4.41249	0.000239336	protein-glutamine gamma-glutamyltransferase e	D4A5U3	TGM3_RAT	0-10h	2.45254
Phypoly_transcript_02825	-2.74093	0.000525361	47.9247	0.790467	3.46748	0.00557864	NA	NA	NA	0-10h	2.74093
Phypoly_transcript_02826	-2.0752	2.31708e-05	111.428	0.490368	4.23192	0.000454956	vacuolar protein sorting-associated protein 53 a	Q0WQF4	VP53A_ARATH	0-10h	2.0752
Phypoly_transcript_02831	1.32601	0.0165174	76.2271	0.553132	-2.39728	0.0732392	dna ligase	P44121	DNLI_HAEIN	0-10h	1.32601
Phypoly_transcript_02832	-2.7227	1.32504e-05	244.728	0.625056	4.35593	0.000292643	m-phase inducer phosphatase 2	P30305	MPIP2_HUMAN	0-10h	2.7227
Phypoly_transcript_02834	2.57918	2.16713e-05	252.796	0.607304	-4.24694	0.000433076	NA	NA	NA	0-10h	2.57918
Phypoly_transcript_02837	2.17934	1.34149e-10	2804.04	0.339334	-6.42239	1.34583e-08	aldehyde-dehydrogenase-like protein y4uc	Q53197	Y4UC_RHISN	0-10h	2.17934
Phypoly_transcript_02838	1.47556	0.00175703	210.285	0.471651	-3.1285	0.0139326	dna topoisomerase 3-beta-1	O95985	TOP3B_HUMAN	0-10h	1.47556
Phypoly_transcript_02841	0.973193	0.00791579	671.482	0.366463	-2.65564	0.0431622	NA	NA	NA	0-10h	0.973193
Phypoly_transcript_02844	-2.08566	1.68055e-05	63.2268	0.484632	4.30359	0.000354418	nudix hydrolase chloroplastic	Q9SZ63	NUD14_ARATH	0-10h	2.08566
Phypoly_transcript_02848	-2.46091	0.000362793	30.1113	0.690148	3.56577	0.0170656	NA	NA	NA	0-6h	2.46091
Phypoly_transcript_02849	-2.24716	0.00142091	39.82	0.704359	3.19037	0.0118295	NA	NA	NA	0-10h	2.24716
Phypoly_transcript_02855	-2.75749	8.23184e-07	47.6099	0.559352	4.92979	2.88114e-05	calpain-type cysteine protease dek1	Q8RVL1	DEK1_MAIZE	0-10h	2.75749
Phypoly_transcript_02861	-1.28663	0.0238713	1972.82	0.569506	2.25919	0.0955635	interferon-induced protein 44	Q8TCB0	IFI44_HUMAN	0-10h	1.28663
Phypoly_transcript_02865	-3.173	7.94267e-07	62.7092	0.642728	4.93677	2.8077e-05	NA	NA	NA	0-10h	3.173
Phypoly_transcript_02866	2.22034	0.00149034	129.9	0.698977	-3.17656	0.0122807	6-phosphofructokinase	P90521	K6PF_DICDI	0-10h	2.22034
Phypoly_transcript_02871	1.41094	0.0122887	410.344	0.56353	-2.50374	0.059394	probable inactive serine threonine-protein kinase scy1	Q55GS2	SCY1_DICDI	0-10h	1.41094
Phypoly_transcript_02879	3.23676	1.58709e-05	125.02	0.749902	-4.31624	0.00169905	spx and exs domain-containing protein 1	Q55B06	SPXS1_DICDI	6-10h	3.23676
Phypoly_transcript_02885	2.0998	0.000793894	158.988	0.625888	-3.35492	0.0228413	NA	NA	NA	6-10h	2.0998
Phypoly_transcript_02888	-1.24332	0.000598661	144.834	0.362249	3.43222	0.00614533	nedd4-binding protein 2	Q86UW6	N4BP2_HUMAN	0-10h	1.24332
Phypoly_transcript_02889	2.16938	0.000583412	360.983	0.63078	-3.43921	0.00603378	atp-dependent dna helicase pif1	Q9H611	PIF1_HUMAN	0-10h	2.16938
Phypoly_transcript_02890	-2.5845	0.000829759	177.693	0.773183	3.34267	0.00784788	probable outer membrane protein pmp20	Q9Z812	PMP20_CHLPN	0-10h	2.5845
Phypoly_transcript_02901	3.35457	6.11735e-05	18.5046	0.836919	-4.00824	0.00441964	tenascin	P24821	TENA_HUMAN	6-10h	3.35457
Phypoly_transcript_02909	1.39144	3.00832e-05	139.979	0.333451	-4.17284	0.000569926	mitogen-activated protein kinase kinase kinase 7	Q62073	M3K7_MOUSE	0-10h	1.39144
Phypoly_transcript_02913	-1.14691	0.0217137	46.9109	0.499667	2.29534	0.0891548	dna ligase	P44121	DNLI_HAEIN	0-10h	1.14691
Phypoly_transcript_02914	2.90634	0.00014649	148.633	0.765443	-3.79695	0.00203934	dna ligase	P44121	DNLI_HAEIN	0-10h	2.90634
Phypoly_transcript_02915	-1.53149	0.00103848	300.083	0.466933	3.27989	0.00930686	f-box protein at3g58530	Q8LB33	FB330_ARATH	0-10h	1.53149
Phypoly_transcript_02917	-1.57797	0.0102059	217.933	0.614288	2.56877	0.0518135	atp-dependent dna helicase pif1	Q0R4F1	PIF1_XENLA	0-10h	1.57797
Phypoly_transcript_02920	-2.81346	2.16123e-09	385.826	0.470069	5.9852	1.58405e-07	pumilio domain-containing protein	Q92359	YDHE_SCHPO	0-10h	2.81346
Phypoly_transcript_02924	-2.74222	0.00189115	344.732	0.882647	3.10681	0.0147413	NA	NA	NA	0-10h	2.74222
Phypoly_transcript_02929	2.62017	0.0026387	85.2248	0.871367	-3.00697	0.0468786	protein carmil	Q95VZ3	CARML_DICDI	6-10h	2.62017
Phypoly_transcript_02932	-2.20199	0.00683737	100.138	0.814144	2.70466	0.0386738	adp-ribosylation factor gtpase-activating protein 1	Q8N6T3	ARFG1_HUMAN	0-10h	2.20199
Phypoly_transcript_02933	0.695984	0.0188293	1010.63	0.296303	-2.34889	0.0805717	microfibrillar-associated protein 1	Q9CQU1	MFAP1_MOUSE	0-10h	0.695984
Phypoly_transcript_02936	1.98408	0.00926491	305.773	0.762486	-2.60212	0.0483978	NA	NA	NA	0-10h	1.98408
Phypoly_transcript_02941	-1.70953	0.000448554	181.794	0.487081	3.50973	0.019428	potassium voltage-gated channel protein shal	P17971	KCNAL_DROME	0-6h	1.70953
Phypoly_transcript_02944	-3.43465	4.8635e-06	78.3993	0.751468	4.57059	0.000129034	serine threonine-protein kinase receptor r818	Q5UQG7	YR818_MIMIV	0-10h	3.43465
Phypoly_transcript_02945	-2.67865	0.000208009	171.758	0.722186	3.70909	0.00271288	von willebrand factor a domain-containing protein 5a	O00534	VMA5A_HUMAN	0-10h	2.67865
Phypoly_transcript_02949	1.83487	0.00149321	170.993	0.577731	-3.176	0.0332836	type-2 histone deacetylase 2	Q54VQ7	HDA22_DICDI	6-10h	1.83487
Phypoly_transcript_02956	3.03198	9.5739e-06	1250.3	0.684948	-4.42658	0.000227025	delta(24(24 ))-sterol reductase	P36209	STS1_SCHPO	0-10h	3.03198
Phypoly_transcript_02957	1.99911	9.54656e-06	81.993	0.451553	-4.4272	0.000226811	NA	NA	NA	0-10h	1.99911
Phypoly_transcript_02959	-2.2763	0.0101317	7948.75	0.885272	2.5713	0.0974959	dynamin-related protein 4c	Q9ZP55	DRP4C_ARATH	6-10h	2.2763
Phypoly_transcript_02961	-1.21196	0.00310939	271.795	0.409902	2.95671	0.0215225	NA	NA	NA	0-10h	1.21196
Phypoly_transcript_02975	2.52188	0.000566782	241.672	0.731609	-3.44703	0.00590617	upf0577 protein kiaa1324-like homolog	Q6DDW2	K132L_XENLA	0-10h	2.52188
Phypoly_transcript_02980	1.86705	0.00022575	335.939	0.506207	-3.68831	0.00288058	phosphatidylinositol -trisphosphate 3-phosphatase cnrn	Q54JL7	CNRN_DICDI	0-10h	1.86705
Phypoly_transcript_02984	0.832646	0.0223507	388.75	0.364499	-2.28436	0.090974	NA	NA	NA	0-10h	0.832646
Phypoly_transcript_02986	6.53106	7.17811e-32	1347.54	0.5559	-11.7486	3.55747e-28	acyl- desaturase	Q12618	ACO1_AJECA	0-10h	6.53106
Phypoly_transcript_02988	1.9212	0.000984947	136.222	0.583101	-3.29479	0.00895341	dna mismatch repair protein mlh1	Q9JK91	MLH1_MOUSE	0-10h	1.9212
Phypoly_transcript_02989	1.89047	0.00072573	38.6292	0.559365	-3.37967	0.00710533	ap-1 complex subunit mu	Q54HS9	AP1M_DICDI	0-10h	1.89047
Phypoly_transcript_02993	2.18187	0.00113889	142.569	0.670568	-3.25376	0.0285135	cyclomaltodextrin glucanotransferase	P04830	CDGT1_PAEMA	6-10h	2.18187
Phypoly_transcript_02996	-1.94695	0.00633694	21.3016	0.713215	2.72982	0.036448	abc transporter g family member 24	Q9MAG3	AB24G_ARATH	0-10h	1.94695
Phypoly_transcript_02997	-2.83988	2.37828e-07	175.526	0.549615	5.16704	1.00057e-05	vacuolar protein sorting targeting protein 10	Q4P3I9	VPS10_USTMA	0-10h	2.83988
Phypoly_transcript_03009	2.82997	7.96955e-05	29.7118	0.717298	-3.94531	0.00530324	cell morphogenesis protein pag1	P40468	TAO3_YEAST	6-10h	2.82997
Phypoly_transcript_03010	-2.53359	0.000378539	231.215	0.712761	3.55461	0.0147513	NA	NA	NA	6-10h	2.53359
Phypoly_transcript_03013	2.43651	0.000974262	60.0493	0.738815	-3.29786	0.0257943	brca1-associated ring domain protein 1	Q9QZH2	BARD1_RAT	6-10h	2.43651
Phypoly_transcript_03015	-1.24426	0.00347627	742.294	0.425802	2.92215	0.0748824	cbl-interacting protein kinase 18	Q5W736	CIPKI_ORYSJ	0-6h	1.24426
Phypoly_transcript_03016	-1.81357	0.00310355	73.6952	0.613255	2.95729	0.0697506	physarolisin	Q8MZS4	PHYSA_PHYPO	0-6h	1.81357
Phypoly_transcript_03024	-2.31939	0.00118169	81.2744	0.715143	3.24326	0.0367396	NA	NA	NA	0-6h	2.31939
Phypoly_transcript_03028	2.812	9.58263e-05	35.6145	0.720854	-3.90092	0.0014559	frizzled-7-a	Q9PUK8	FZD7A_XENLA	0-10h	2.812
Phypoly_transcript_03029	2.16334	6.94309e-07	1264.27	0.435898	-4.96295	2.50072e-05	heat shock protein 88	Q6TMK3	HSP88_DICDI	0-10h	2.16334
Phypoly_transcript_03031	-1.64015	0.00135756	216.016	0.511984	3.20353	0.040263	alg-2 interacting protein x	Q8T7K0	ALIX_DICDI	0-6h	1.64015
Phypoly_transcript_03032	2.50097	0.00476308	83.7166	0.886041	-2.82264	0.0644548	dna ligase	P44121	DNLI_HAEIN	6-10h	2.50097
Phypoly_transcript_03034	1.66074	0.00630851	1367.4	0.608042	-2.7313	0.0363243	phosphatidylinositol 3-kinase vps34-like	P54676	PI3K4_DICDI	0-10h	1.66074
Phypoly_transcript_03038	-2.55437	1.34044e-06	433.45	0.528454	4.83366	4.33396e-05	protein-tyrosine-phosphatase mkp1	Q9C5S1	MKP1_ARATH	0-10h	2.55437
Phypoly_transcript_03040	8.49976	1.28046e-21	1725.69	0.889904	-9.55133	1.17518e-18	NA	NA	NA	0-10h	8.49976
Phypoly_transcript_03047	-3.29558	2.81785e-06	500.84	0.703631	4.68367	8.10991e-05	sexual differentiation process protein isp4	P40900	ISP4_SCHPO	0-10h	3.29558
Phypoly_transcript_03048	2.41256	3.45508e-08	81.742	0.437323	-5.51666	1.87756e-06	wd repeat-containing protein 78	E9PYY5	WDR78_MOUSE	0-10h	2.41256
Phypoly_transcript_03054	1.39989	0.00130451	384.752	0.435428	-3.21499	0.0110705	cell division control protein 6 homolog	O89033	CDC6_MOUSE	0-10h	1.39989
Phypoly_transcript_03056	-1.08634	0.0214249	426.355	0.472235	2.30041	0.0883611	dolichyl-diphosphooligosaccharide--protein glycosyltransferase subunit swp1	Q54HG9	RPN2_DICDI	0-10h	1.08634
Phypoly_transcript_03058	-2.10352	0.0178679	705.577	0.888183	2.36834	0.0776101	uncharacterized membrane protein ddb_g0293934	Q54B29	Y3934_DICDI	0-10h	2.10352
Phypoly_transcript_03061	3.78703	6.96959e-07	49.1996	0.763175	-4.96221	0.000200777	abc transporter c family member 8	Q54P13	ABCC8_DICDI	6-10h	3.78703
Phypoly_transcript_03064	3.59779	1.38474e-08	199.236	0.633942	-5.67526	8.49356e-07	polycystic kidney disease 2-like 1 protein	A2A259	PK2L1_MOUSE	0-10h	3.59779
Phypoly_transcript_03065	3.19949	9.70678e-06	296.892	0.723278	-4.4236	0.000229278	membrane-associated sulfotransferase kil1	Q55GK8	KIL1_DICDI	0-10h	3.19949
Phypoly_transcript_03071	1.41054	0.00179728	604.24	0.451831	-3.12183	0.0141881	protein fam126b	Q8C729	F126B_MOUSE	0-10h	1.41054
Phypoly_transcript_03074	-1.39999	0.00343789	234.945	0.478529	2.9256	0.0743678	acetylglutamate kinase	Q8PK29	ARGB_XANAC	0-6h	1.39999
Phypoly_transcript_03084	-1.30962	0.0116199	356.888	0.518972	2.52348	0.0569051	interferon-induced protein 44-like	Q9BDB7	IF44L_MOUSE	0-10h	1.30962
Phypoly_transcript_03089	0.630125	0.0203186	2034.66	0.271558	-2.32041	0.0852313	3-phosphoinositide-dependent protein kinase 2	Q4V3C8	PDPK2_ARATH	0-10h	0.630125
Phypoly_transcript_03096	-2.93582	0.000192155	502.738	0.787271	3.72911	0.00254904	acyl- desaturase	Q12618	ACO1_AJECA	0-10h	2.93582
Phypoly_transcript_03098	-2.39824	0.000704904	345.196	0.707933	3.38766	0.00695918	NA	NA	NA	0-10h	2.39824
Phypoly_transcript_03101	2.13982	4.81656e-05	415.806	0.526484	-4.06435	0.00367756	probable inactive serine threonine-protein kinase ddb_g0274613	Q554L2	Y4613_DICDI	6-10h	2.13982
Phypoly_transcript_03103	1.15629	0.00956564	90.2438	0.446247	-2.59115	0.049556	geranylgeranyl pyrophosphate synthase	Q12051	GGPPS_YEAST	0-10h	1.15629
Phypoly_transcript_03104	1.41318	0.00140759	127.315	0.442575	-3.19309	0.0117481	pentatricopeptide repeat-containing protein mitochondrial	Q9FIT7	PP442_ARATH	0-10h	1.41318
Phypoly_transcript_03106	-3.38347	1.04305e-12	192.305	0.474893	7.1247	1.88663e-10	NA	NA	NA	0-10h	3.38347
Phypoly_transcript_03109	1.04513	0.0178408	424.637	0.441188	-2.36891	0.0775333	intraflagellar transport protein 88 homolog	Q61371	IFT88_MOUSE	0-10h	1.04513
Phypoly_transcript_03111	-1.68593	0.0112342	14.7146	0.664975	2.53533	0.0554922	NA	NA	NA	0-10h	1.68593
Phypoly_transcript_03113	6.22593	2.01732e-21	898.867	0.655077	-9.50413	1.72377e-18	vacuolar proton translocating atpase 100 kda subunit	Q54E04	VATM_DICDI	0-10h	6.22593
Phypoly_transcript_03115	1.16995	0.00145274	171.005	0.36745	-3.18396	0.0120237	NA	NA	NA	0-10h	1.16995
Phypoly_transcript_03117	-2.80997	2.27534e-09	203.605	0.470145	5.97682	1.65832e-07	uncharacterized protein mj1566	Q58961	Y1566_METJA	0-10h	2.80997
Phypoly_transcript_03124	1.79145	0.0029362	61.5411	0.602302	-2.97434	0.0206175	hybrid signal transduction histidine kinase g	Q54Q69	DHKG_DICDI	0-10h	1.79145
Phypoly_transcript_03125	-3.19084	1.77318e-09	50.6353	0.530274	6.01733	1.33554e-07	NA	NA	NA	0-10h	3.19084
Phypoly_transcript_03126	1.2266	0.00743514	427.35	0.458249	-2.6767	0.0412915	metabotropic glutamate receptor-like protein e	Q54ET0	GRLE_DICDI	0-10h	1.2266
Phypoly_transcript_03136	-1.37997	0.00117978	337.693	0.425429	3.24372	0.0290388	NA	NA	NA	6-10h	1.37997
Phypoly_transcript_03142	-1.2398	0.000350558	151.494	0.346822	3.57475	0.00407259	serine threonine-protein phosphatase 4 regulatory subunit 2	Q86IL5	PP4R2_DICDI	0-10h	1.2398
Phypoly_transcript_03144	-1.61884	0.00211773	207.279	0.526761	3.0732	0.0549172	protein fam13a	O94988	FA13A_HUMAN	0-6h	1.61884
Phypoly_transcript_03150	1.22509	0.00337521	395.656	0.417932	-2.93132	0.0228095	cysteine and histidine-rich domain-containing protein 1	A9YUB1	CHRD1_PIG	0-10h	1.22509
Phypoly_transcript_03152	-1.82113	0.00242586	111.868	0.600548	3.03244	0.0178059	calpain-type cysteine protease adl1	Q6ZFZ4	DEK1_ORYSJ	0-10h	1.82113
Phypoly_transcript_03156	-2.04385	0.00321658	349.614	0.693714	2.94624	0.0220367	ubp1-associated proteins 1b	Q9SHZ5	UBA1B_ARATH	0-10h	2.04385
Phypoly_transcript_03163	2.23427	4.95717e-10	1164.85	0.359181	-6.22045	4.3253e-08	NA	NA	NA	0-10h	2.23427
Phypoly_transcript_03167	-1.13415	0.0170961	2573.35	0.475608	2.38463	0.0752204	gelation factor	P13466	GELA_DICDI	0-10h	1.13415
Phypoly_transcript_03172	1.94361	0.00165473	60.3133	0.617787	-3.14608	0.0133408	NA	NA	NA	0-10h	1.94361
Phypoly_transcript_03177	2.76194	2.95421e-09	172.393	0.465433	-5.93412	2.09158e-07	protein carmil	Q95VZ3	CARML_DICDI	0-10h	2.76194
Phypoly_transcript_03180	2.10049	0.000124553	846.708	0.547433	-3.83699	0.00179605	probable 3-hydroxybutyryl- dehydrogenase	P45856	HBD_BACSU	0-10h	2.10049
Phypoly_transcript_03181	-1.98562	9.42543e-06	3576.4	0.448226	4.42995	0.000225012	ras guanine nucleotide exchange factor m	Q8SSQ3	GEFM_DICDI	0-10h	1.98562
Phypoly_transcript_03185	-2.36728	0.00743607	291.575	0.884416	2.67666	0.0821147	NA	NA	NA	6-10h	2.36728
Phypoly_transcript_03186	-3.74798	1.50083e-08	346.802	0.662016	5.66147	9.09308e-07	NA	NA	NA	0-10h	3.74798
Phypoly_transcript_03192	-1.8619	0.000381452	46.1822	0.524095	3.55259	0.0175355	NA	NA	NA	0-6h	1.8619
Phypoly_transcript_03193	1.28306	0.00234967	795.486	0.421772	-3.04206	0.0584585	guanine exchange factor for rac 30	Q1ZXH8	GXCDD_DICDI	0-6h	1.28306
Phypoly_transcript_03194	-1.64236	0.000940656	226.246	0.496526	3.3077	0.00863633	NA	NA	NA	0-10h	1.64236
Phypoly_transcript_03204	-1.40187	0.0251332	235.083	0.626017	2.23935	0.0990931	pentatricopeptide repeat-containing protein at5g65560	Q9LSL9	PP445_ARATH	0-10h	1.40187
Phypoly_transcript_03212	1.19659	0.000648659	1488.62	0.350865	-3.41041	0.00653671	protein lsm14 homolog b-a	Q68FI1	L14BA_XENLA	0-10h	1.19659
Phypoly_transcript_03213	2.71485	3.03947e-05	21.5753	0.650968	-4.17049	0.000575387	disheveled-associated activator of morphogenesis 2	Q86T65	DAAM2_HUMAN	0-10h	2.71485
Phypoly_transcript_03218	3.31704	3.59411e-06	45.2897	0.715872	-4.63357	0.00057602	phosphatidylinositol -trisphosphate 3-phosphatase and dual-specificity protein phosphatase pten	O08586	PTEN_MOUSE	6-10h	3.31704
Phypoly_transcript_03219	-1.3849	0.01413	42.6223	0.564356	2.45394	0.0656065	NA	NA	NA	0-10h	1.3849
Phypoly_transcript_03222	-1.82359	0.00100393	278.177	0.55438	3.28942	0.00907937	NA	NA	NA	0-10h	1.82359
Phypoly_transcript_03226	2.08094	0.00240669	213.233	0.685685	-3.03483	0.0177072	heat shock cognate 70 kda protein 2	Q557E0	HS7C2_DICDI	0-10h	2.08094
Phypoly_transcript_03228	-1.0962	0.0223043	223.77	0.479709	2.28514	0.0908581	xylanolytic transcriptional activator xlnr	O42804	XLNR_ASPNG	0-10h	1.0962
Phypoly_transcript_03229	1.2086	0.0117909	66.8051	0.479918	-2.51834	0.0574477	NA	NA	NA	0-10h	1.2086
Phypoly_transcript_03231	2.02959	0.00058902	1855.64	0.590578	-3.43662	0.00607151	peroxisomal targeting signal 1 receptor	Q54MD1	PEX5_DICDI	0-10h	2.02959
Phypoly_transcript_03232	3.23008	1.56832e-05	79.9362	0.747901	-4.31887	0.00169869	NA	NA	NA	6-10h	3.23008
Phypoly_transcript_03234	-1.95135	0.0145958	84.3322	0.798993	2.44226	0.0671025	dna repair protein rad16	P31244	RAD16_YEAST	0-10h	1.95135
Phypoly_transcript_03235	-1.02721	0.0159821	94.4758	0.426347	2.40932	0.0716159	talin-a	P0CE95	TALA1_DICDI	0-10h	1.02721
Phypoly_transcript_03240	1.82054	0.0109289	17.459	0.715352	-2.54496	0.0544358	dep domain-containing protein ddb_g0279099	Q54XA2	Y9099_DICDI	0-10h	1.82054
Phypoly_transcript_03241	4.09684	1.59982e-30	263.175	0.356764	-11.4833	5.66336e-27	potassium voltage-gated channel subfamily d member 1	Q03719	KCND1_MOUSE	0-10h	4.09684
Phypoly_transcript_03243	-2.01098	0.00117916	142.379	0.619931	3.24387	0.0102438	NA	NA	NA	0-10h	2.01098
Phypoly_transcript_03250	0.85058	0.0163682	334.484	0.35432	-2.4006	0.0727255	bromodomain-containing protein ddb_g0280777	Q54UW4	Y0777_DICDI	0-10h	0.85058
Phypoly_transcript_03255	-2.08324	0.000298487	68.8377	0.576021	3.61661	0.0146541	light-mediated development protein det1	P48732	DET1_ARATH	0-6h	2.08324
Phypoly_transcript_03256	2.70849	2.23368e-06	42.0403	0.572493	-4.73104	6.66073e-05	beta-glucanase	P45798	GUB_RHOMR	0-10h	2.70849
Phypoly_transcript_03261	5.38759	2.90609e-16	1728.42	0.658858	-8.17716	1.02876e-13	NA	NA	NA	0-10h	5.38759
Phypoly_transcript_03263	-2.78973	7.84409e-05	119.909	0.70642	3.94911	0.00122688	ran-binding protein 10	Q6VN20	RBP10_HUMAN	0-10h	2.78973
Phypoly_transcript_03268	3.0393	1.65349e-06	53.5787	0.63428	-4.79173	5.1621e-05	frizzled and smoothened-like protein g	Q54J71	FSLG_DICDI	0-10h	3.0393
Phypoly_transcript_03271	2.313	2.44703e-06	343.252	0.490822	-4.71249	7.21017e-05	dna ligase	P44121	DNLI_HAEIN	0-10h	2.313
Phypoly_transcript_03272	1.3321	0.00955463	280.566	0.51402	-2.59154	0.0495227	NA	NA	NA	0-10h	1.3321
Phypoly_transcript_03273	-1.72165	0.00625211	118.332	0.62966	2.73426	0.0360884	uncharacterized protein	P87229	YC03_SCHPO	0-10h	1.72165
Phypoly_transcript_03278	1.84085	0.00564356	57.899	0.665094	-2.7678	0.0711163	conserved oligomeric golgi complex subunit 3	Q8CI04	COG3_MOUSE	6-10h	1.84085
Phypoly_transcript_03280	-2.27145	4.38846e-07	233.157	0.449677	5.05129	1.67818e-05	domain-containing protein gxch	Q54J14	GXCH_DICDI	0-10h	2.27145
Phypoly_transcript_03284	1.61026	0.0103144	216.952	0.627757	-2.56511	0.0522293	chloride channel protein 2	Q9VGH7	CLCN2_DROME	0-10h	1.61026
Phypoly_transcript_03287	-1.76391	0.0217922	57.6423	0.768934	2.29397	0.0893613	bardet-biedl syndrome 7 protein homolog	Q8K2G4	BBS7_MOUSE	0-10h	1.76391
Phypoly_transcript_03295	4.32444	1.14856e-12	1207.32	0.608098	-7.11142	2.01853e-10	ankyrin-1	P16157	ANK1_HUMAN	0-10h	4.32444
Phypoly_transcript_03299	-2.5509	9.37859e-07	232.671	0.52014	4.90425	3.2144e-05	NA	NA	NA	0-10h	2.5509
Phypoly_transcript_03309	1.59855	0.00286598	63.7679	0.536111	-2.98176	0.0202275	ultraviolet-b receptor uvr8	Q9FN03	UVR8_ARATH	0-10h	1.59855
Phypoly_transcript_03314	-1.19251	0.0172369	532.573	0.500716	2.38161	0.0756386	hybrid signal transduction histidine kinase j	Q54YZ9	DHKJ_DICDI	0-10h	1.19251
Phypoly_transcript_03321	-2.01838	0.0071841	961.837	0.750831	2.68819	0.0402037	NA	NA	NA	0-10h	2.01838
Phypoly_transcript_03331	2.00593	1.01238e-09	389.826	0.32844	-6.10745	8.11866e-08	dynamin-like protein c	Q55AX0	DLPC_DICDI	0-10h	2.00593
Phypoly_transcript_03339	2.51436	0.000417097	194.353	0.712479	-3.52902	0.00467254	NA	NA	NA	0-10h	2.51436
Phypoly_transcript_03341	1.30071	0.0109349	88.3494	0.511131	-2.54477	0.0544437	protein crumbs	P10040	CRB_DROME	0-10h	1.30071
Phypoly_transcript_03344	3.45647	1.21385e-07	420.381	0.653225	-5.2914	5.55991e-06	uncharacterized amino acid permease	Q797A7	YFNA_BACSU	0-10h	3.45647
Phypoly_transcript_03346	1.86811	0.000800952	442.882	0.557236	-3.35247	0.0076602	NA	NA	NA	0-10h	1.86811
Phypoly_transcript_03347	-2.00281	0.00889666	58.2968	0.765601	2.616	0.0469762	guanine exchange factor for rac 30	Q1ZXH8	GXCDD_DICDI	0-10h	2.00281
Phypoly_transcript_03352	-2.13018	0.0102258	257.214	0.829478	2.5681	0.0518788	long chain acyl- synthetase peroxisomal	Q8LKS5	LACS7_ARATH	0-10h	2.13018
Phypoly_transcript_03354	-3.84843	7.2569e-14	162.984	0.514281	7.48314	1.51114e-11	NA	NA	NA	0-10h	3.84843
Phypoly_transcript_03355	2.0377	3.67613e-05	159.516	0.493755	-4.12695	0.000666382	ankyrin-3	G5E8K5	ANK3_MOUSE	0-10h	2.0377
Phypoly_transcript_03359	2.55984	0.000295384	347.672	0.707272	-3.61931	0.00356186	soluble guanylate cyclase 88e	Q8INF0	GCY8E_DROME	0-10h	2.55984
Phypoly_transcript_03360	-2.23587	2.10314e-07	169.809	0.430806	5.18998	9.00102e-06	vacuolin-a	O15706	VACA_DICDI	0-10h	2.23587
Phypoly_transcript_03366	1.26931	0.0128863	258.868	0.510401	-2.4869	0.0613022	lipase maturation factor 1	Q3U3R4	LMF1_MOUSE	0-10h	1.26931
Phypoly_transcript_03371	1.25711	0.00322864	178.249	0.426848	-2.94509	0.0220949	von willebrand factor type egf and pentraxin domain-containing protein 1	Q4LDE5	SVEP1_HUMAN	0-10h	1.25711
Phypoly_transcript_03373	-2.65079	0.00145117	14.1292	0.832461	3.18428	0.0120227	histidinol dehydrogenase	P62457	HISX_DESVH	0-10h	2.65079
Phypoly_transcript_03374	3.32225	2.00147e-07	75.4057	0.638992	-5.1992	8.65555e-06	retrovirus-related pol polyprotein from transposon tnt 1-94	P10978	POLX_TOBAC	0-10h	3.32225
Phypoly_transcript_03376	-2.06405	0.000671717	172.002	0.606919	3.40087	0.0210564	kinase d-interacting substrate of 220 kda	Q9EQG6	KDIS_RAT	6-10h	2.06405
Phypoly_transcript_03378	-1.61579	0.00859281	46.5585	0.614874	2.62784	0.0457619	NA	NA	NA	0-10h	1.61579
Phypoly_transcript_03386	-3.24905	2.55513e-07	675.485	0.630441	5.15361	1.06414e-05	n-acetylated-alpha-linked acidic dipeptidase-like protein	Q9UQQ1	NALDL_HUMAN	0-10h	3.24905
Phypoly_transcript_03393	2.36563	0.00171903	352.972	0.754608	-3.13492	0.0137367	peroxiredoxin chloroplastic	Q9MB35	PERQ_SEDLI	0-10h	2.36563
Phypoly_transcript_03395	2.20591	0.000147904	110.621	0.581334	-3.79456	0.00817239	uncharacterized membrane protein	Q09766	YA7D_SCHPO	6-10h	2.20591
Phypoly_transcript_03406	-1.87476	0.00106262	75.4013	0.572727	3.2734	0.00945145	NA	NA	NA	0-10h	1.87476
Phypoly_transcript_03407	2.67211	1.96186e-08	336.892	0.47586	-5.61533	1.15475e-06	NA	NA	NA	0-10h	2.67211
Phypoly_transcript_03408	1.62979	0.00215375	2331.85	0.531192	-3.06817	0.016346	atp-binding cassette sub-family d member 2	Q9QY44	ABCD2_RAT	0-10h	1.62979
Phypoly_transcript_03412	2.91105	3.50442e-14	4267.78	0.384136	-7.57818	7.89449e-12	exonuclease 3 -5 domain-containing protein 1	Q8CDF7	EXD1_MOUSE	0-10h	2.91105
Phypoly_transcript_03414	-1.91864	0.00400439	567.052	0.666699	2.87782	0.0258138	phosphatidylinositol 4-phosphate 5-kinase 2	Q8L796	PI5K2_ARATH	0-10h	1.91864
Phypoly_transcript_03415	1.43538	0.00509289	99.7105	0.512434	-2.8011	0.030985	NA	NA	NA	0-10h	1.43538
Phypoly_transcript_03416	2.42768	0.00390614	45.0561	0.841294	-2.88564	0.0253398	cyanobacterial phytochrome b	Q9R6X3	PHYB_NOSS1	0-10h	2.42768
Phypoly_transcript_03417	-2.58684	3.57549e-06	99.1215	0.558153	4.63465	9.91058e-05	NA	NA	NA	0-10h	2.58684
Phypoly_transcript_03425	3.29857	5.99619e-06	41.5966	0.72872	-4.52652	0.000837185	e3 ubiquitin-protein ligase ubr3	Q5U430	UBR3_MOUSE	6-10h	3.29857
Phypoly_transcript_03427	2.88149	6.11592e-05	34.178	0.718882	-4.00829	0.00101035	rac guanine nucleotide exchange factor jj	Q553D3	GXCJJ_DICDI	0-10h	2.88149
Phypoly_transcript_03429	1.50374	0.0022745	2492.46	0.492733	-3.05183	0.0170021	non-specific phospholipase c6	Q8H965	NPC6_ARATH	0-10h	1.50374
Phypoly_transcript_03433	-1.20501	0.00591404	166.629	0.437787	2.75251	0.0345881	beta-galactosidase 8	Q9SCV4	BGAL8_ARATH	0-10h	1.20501
Phypoly_transcript_03439	2.84889	1.02652e-09	56.0234	0.466631	-6.10523	8.20551e-08	actin-97	P30171	ACT11_SOLTU	0-10h	2.84889
Phypoly_transcript_03449	1.54631	0.00907868	40.2513	0.592665	-2.60908	0.0920294	NA	NA	NA	6-10h	1.54631
Phypoly_transcript_03451	-2.31301	0.00198948	146.169	0.748112	3.0918	0.0153437	oxygen-dependent choline dehydrogenase	B0CKN4	BETA_BRUSI	0-10h	2.31301
Phypoly_transcript_03452	2.40772	0.000251902	245.896	0.657791	-3.66032	0.011352	nad mitochondrial	Q13423	NNTM_HUMAN	6-10h	2.40772
Phypoly_transcript_03456	1.81785	0.0097182	29.8161	0.70304	-2.5857	0.0949838	multidrug resistance-associated protein 1	Q5F364	MRP1_CHICK	6-10h	1.81785
Phypoly_transcript_03459	-1.41421	0.0139096	663.469	0.574978	2.45959	0.0649696	gata zinc finger domain-containing protein 16	B0G188	GTAP_DICDI	0-10h	1.41421
Phypoly_transcript_03460	3.74312	1.67193e-09	185.807	0.621074	-6.02684	1.26699e-07	kinesin-related protein 11	Q6S001	KIF11_DICDI	0-10h	3.74312
Phypoly_transcript_03463	2.88725	0.000644443	149.236	0.846158	-3.41219	0.0245315	NA	NA	NA	0-6h	2.88725
Phypoly_transcript_03466	-1.72264	0.00455458	117.454	0.607213	2.83696	0.0628455	NA	NA	NA	6-10h	1.72264
Phypoly_transcript_03469	2.09463	0.00091587	377.385	0.631831	-3.31517	0.00846302	ultraviolet-b receptor uvr8	Q9FN03	UVR8_ARATH	0-10h	2.09463
Phypoly_transcript_03473	2.20442	7.41659e-05	31.774	0.556318	-3.96251	0.00116884	NA	NA	NA	0-10h	2.20442
Phypoly_transcript_03476	1.29341	0.00037832	160.959	0.363854	-3.55476	0.00432615	NA	NA	NA	0-10h	1.29341
Phypoly_transcript_03479	-3.81747	4.00067e-10	295.292	0.610404	6.254	3.61813e-08	tripeptidyl-peptidase 1	Q60HH1	TPP1_MACFA	0-10h	3.81747
Phypoly_transcript_03489	1.63326	0.0020692	160.791	0.530259	-3.08012	0.0158255	galactocerebrosidase	Q5SNX7	GALC_DANRE	0-10h	1.63326
Phypoly_transcript_03494	1.5148	0.00038712	148.673	0.426858	-3.54871	0.00441456	dynamin-like protein c	Q55AX0	DLPC_DICDI	0-10h	1.5148
Phypoly_transcript_03495	2.11071	2.46709e-05	66.2478	0.500429	-4.21779	0.000479111	NA	NA	NA	0-10h	2.11071
Phypoly_transcript_03496	-3.03533	4.8259e-06	85.5064	0.663864	4.57222	0.000128189	primary amine oxidase	Q07121	AMO1_ARTS1	0-10h	3.03533
Phypoly_transcript_03498	2.59852	5.95194e-07	697.319	0.520457	-4.99277	0.000173659	dna replication licensing factor mcm7	P43299	MCM7_ARATH	6-10h	2.59852
Phypoly_transcript_03504	-1.88619	0.00636061	296.564	0.691271	2.72859	0.0365442	NA	NA	NA	0-10h	1.88619
Phypoly_transcript_03506	1.91306	0.000410414	53.4984	0.541438	-3.5333	0.00461855	e3 ubiquitin-protein ligase mind-bomb	Q9VUX2	MIB_DROME	0-10h	1.91306
Phypoly_transcript_03508	2.47318	0.00134421	1036.48	0.771333	-3.20637	0.0313835	general transcriptional corepressor tupa	O76734	TUP1_DICDI	6-10h	2.47318
Phypoly_transcript_03509	-1.2234	0.00369212	96.7498	0.421379	2.90333	0.0781176	muskelin	Q99PV3	MKLN1_RAT	0-6h	1.2234
Phypoly_transcript_03510	-4.04682	1.04468e-16	137.123	0.487593	8.29959	4.24379e-14	glucan -beta-glucosidase	P49426	EXG1_COCCA	0-10h	4.04682
Phypoly_transcript_03518	2.20457	4.3369e-07	173.897	0.436243	-5.05354	9.04354e-05	ras-related protein rapb	Q86L51	RAPB_DICDI	0-6h	2.20457
Phypoly_transcript_03523	4.40596	9.16562e-12	393.873	0.646126	-6.81903	1.27598e-09	growth hormone-regulated tbc protein 1	Q6GLZ0	GRTP1_XENLA	0-10h	4.40596
Phypoly_transcript_03526	-2.05066	0.0146402	278.207	0.840037	2.44116	0.0672569	uncharacterized protein c18orf8	Q96DM3	MIC1_HUMAN	0-10h	2.05066
Phypoly_transcript_03528	3.55637	7.13195e-08	301.304	0.660076	-5.38781	3.50654e-06	nad-dependent deacetylase sir2b	Q54LF0	SIR2B_DICDI	0-10h	3.55637
Phypoly_transcript_03529	1.29254	0.00587387	110.747	0.469207	-2.75474	0.0344089	NA	NA	NA	0-10h	1.29254
Phypoly_transcript_03533	-1.52621	0.00987259	260.368	0.591496	2.58026	0.050546	histone-lysine n-methyltransferase setd2	E9Q5F9	SETD2_MOUSE	0-10h	1.52621
Phypoly_transcript_03535	1.87455	2.90908e-08	180.989	0.337951	-5.54682	1.63092e-06	radial spoke head 10 homolog b	Q66HB5	RS10B_RAT	0-10h	1.87455
Phypoly_transcript_03537	3.87604	7.08968e-08	195.603	0.719266	-5.38888	3.49965e-06	fnip repeat-containing protein ddb_g0289381	Q54HL8	Y9381_DICDI	0-10h	3.87604
Phypoly_transcript_03552	-1.41943	0.00612148	213.47	0.517814	2.7412	0.0354997	NA	NA	NA	0-10h	1.41943
Phypoly_transcript_03555	-3.99803	2.41286e-09	54.5839	0.669996	5.96725	1.74317e-07	ras guanine nucleotide exchange factor r	Q8SSQ0	GEFR_DICDI	0-10h	3.99803
Phypoly_transcript_03567	2.60549	0.00025651	330.911	0.712726	-3.65567	0.00317705	frizzled and smoothened-like protein k	Q54PA5	FSLK_DICDI	0-10h	2.60549
Phypoly_transcript_03572	-2.48993	0.000431389	326.857	0.707348	3.5201	0.00479794	btb poz domain-containing protein kctd3	Q9Y597	KCTD3_HUMAN	0-10h	2.48993
Phypoly_transcript_03573	2.67464	0.000123864	355.453	0.696821	-3.83835	0.00730286	spermatogenesis-associated protein 5-like protein 1	Q9BVQ7	SPA5L_HUMAN	6-10h	2.67464
Phypoly_transcript_03579	2.49145	0.000707876	1790.58	0.7357	-3.38651	0.00698295	2-methylcitrate synthase	Q56063	PRPC_SALTY	0-10h	2.49145
Phypoly_transcript_03583	-1.02429	0.00101988	136.053	0.31181	3.28499	0.00918668	NA	NA	NA	0-10h	1.02429
Phypoly_transcript_03591	-2.23376	0.000856246	180.433	0.670004	3.33394	0.0296556	f-box and fnip repeat-containing protein l60	Q5UPD4	YL060_MIMIV	0-6h	2.23376
Phypoly_transcript_03598	3.26995	4.34012e-08	278.403	0.597095	-5.47642	2.28826e-06	NA	NA	NA	0-10h	3.26995
Phypoly_transcript_03599	-2.87518	1.44055e-05	955.93	0.662853	4.33759	0.000313977	ctd small phosphatase-like protein 2	Q54GB2	CTSL2_DICDI	0-10h	2.87518
Phypoly_transcript_03600	1.73103	8.08495e-07	145.049	0.350886	-4.93331	2.85392e-05	tripeptidyl-peptidase 1	Q60HH1	TPP1_MACFA	0-10h	1.73103
Phypoly_transcript_03603	1.905	0.00356383	177.387	0.653653	-2.91439	0.023657	dna ligase	P44121	DNLI_HAEIN	0-10h	1.905
Phypoly_transcript_03610	1.31803	0.0143987	367.265	0.538596	-2.44716	0.0665194	NA	NA	NA	0-10h	1.31803
Phypoly_transcript_03611	-2.66756	0.00133208	168.691	0.831281	3.20898	0.0112582	NA	NA	NA	0-10h	2.66756
Phypoly_transcript_03617	-1.18493	0.022522	80.4486	0.519375	2.28145	0.0915362	dna ligase	P44121	DNLI_HAEIN	0-10h	1.18493
Phypoly_transcript_03618	2.40652	2.27936e-05	554.327	0.568165	-4.23561	0.00219548	poly rna polymerase cid13	Q9UT49	CID13_SCHPO	6-10h	2.40652
Phypoly_transcript_03620	2.43421	0.000287613	112.012	0.671282	-3.62621	0.0125855	vacuolar protein sorting-associated protein 9a	Q9LT31	VPS9A_ARATH	6-10h	2.43421
Phypoly_transcript_03629	-1.92804	0.0247845	47.5782	0.858913	2.24475	0.0981124	formin-f	Q5TJ56	FORF_DICDI	0-10h	1.92804
Phypoly_transcript_03630	4.43982	7.8888e-24	2032.22	0.441115	-10.065	1.22178e-20	phosphoenolpyruvate carboxykinase	Q75JD5	PCKA_DICDI	0-10h	4.43982
Phypoly_transcript_03632	-1.74362	0.000321189	1853.06	0.484665	3.59758	0.0134615	fas-associated factor 2	Q28BP9	FAF2_XENTR	6-10h	1.74362
Phypoly_transcript_03635	-2.97542	2.85264e-10	208.901	0.471797	6.30658	2.68777e-08	hybrid signal transduction histidine kinase m	Q54SK5	DHKM_DICDI	0-10h	2.97542
Phypoly_transcript_03636	3.42003	0.000130742	36.9127	0.894113	-3.82506	0.0076686	lmbr1 domain-containing protein 2 homolog b	Q54TM2	LMD2B_DICDI	6-10h	3.42003
Phypoly_transcript_03643	-3.04887	5.0316e-05	583.428	0.752036	4.05415	0.000865253	physarolisin	Q8MZS4	PHYSA_PHYPO	0-10h	3.04887
Phypoly_transcript_03645	2.48116	5.10247e-07	183.647	0.494017	-5.02242	1.90426e-05	probable serine threonine-protein kinase mark-b	Q54MV2	MRKB_DICDI	0-10h	2.48116
Phypoly_transcript_03652	-1.70919	0.00565392	1656.56	0.617661	2.76721	0.0335457	NA	NA	NA	0-10h	1.70919
Phypoly_transcript_03657	-1.13629	0.00381504	926.514	0.392765	2.89306	0.0249043	probable serine threonine-protein kinase ddb_g0280461	Q54VC0	Y9865_DICDI	0-10h	1.13629
Phypoly_transcript_03662	-1.50322	0.00557935	5870.3	0.54238	2.77153	0.0331709	low-salt glycan biosynthesis protein agl12	D4GU72	AGL12_HALVD	0-10h	1.50322
Phypoly_transcript_03666	1.57286	0.00938799	873.675	0.605506	-2.59759	0.0488173	probable glutamate--trna cytoplasmic	O13775	SYEC_SCHPO	0-10h	1.57286
Phypoly_transcript_03676	1.62926	0.00474047	247.871	0.576899	-2.82416	0.0293305	liver carboxylesterase 1	O46421	EST1_MACFA	0-10h	1.62926
Phypoly_transcript_03680	1.75721	0.0031684	156.331	0.59548	-2.95091	0.0511574	mau2 chromatid cohesion factor homolog	B0WYS3	SCC4_CULQU	6-10h	1.75721
Phypoly_transcript_03683	1.24757	0.0232671	35.7786	0.549826	-2.26902	0.0937038	egf-like domain-containing protein comc	Q55AP8	COMC_DICDI	0-10h	1.24757
Phypoly_transcript_03691	3.93381	8.94226e-10	822.965	0.642021	-6.12723	7.33739e-08	eukaryotic translation initiation factor isoform 4g-1	Q03387	IF4G1_WHEAT	0-10h	3.93381
Phypoly_transcript_03696	2.22778	3.49492e-05	198.704	0.538297	-4.13856	0.000642464	NA	NA	NA	0-10h	2.22778
Phypoly_transcript_03705	1.88365	0.0104417	40.2126	0.735557	-2.56085	0.0527405	dna ligase	P44121	DNLI_HAEIN	0-10h	1.88365
Phypoly_transcript_03708	-2.86741	3.87293e-05	59.4546	0.69683	4.11493	0.000694271	NA	NA	NA	0-10h	2.86741
Phypoly_transcript_03712	-1.78904	0.0222535	948.145	0.782603	2.28601	0.0906828	NA	NA	NA	0-10h	1.78904
Phypoly_transcript_03715	-1.84284	0.00702678	241.169	0.683653	2.69557	0.0395294	acyl- desaturase	Q12618	ACO1_AJECA	0-10h	1.84284
Phypoly_transcript_03716	1.96259	0.00097474	71.555	0.595137	-3.29772	0.0257943	NA	NA	NA	6-10h	1.96259
Phypoly_transcript_03717	-1.72502	0.00279357	65.378	0.577011	2.98958	0.0481636	extracellular metalloproteinase mep	A1DBW0	MEP_NEOFI	6-10h	1.72502
Phypoly_transcript_03722	-2.98366	5.65391e-10	331.301	0.481251	6.19979	4.83117e-08	extracellular calcium-sensing receptor	P41180	CASR_HUMAN	0-10h	2.98366
Phypoly_transcript_03728	-2.07921	0.000585173	43.5931	0.604703	3.4384	0.0229386	NA	NA	NA	0-6h	2.07921
Phypoly_transcript_03729	-1.20465	4.43476e-05	126.533	0.295	4.08358	0.000779939	NA	NA	NA	0-10h	1.20465
Phypoly_transcript_03731	-1.4769	0.000916692	729.26	0.44553	3.31492	0.00846335	cation channel sperm-associated protein 3	Q86XQ3	CTSR3_HUMAN	0-10h	1.4769
Phypoly_transcript_03733	2.86654	3.26567e-07	1464.13	0.561249	-5.10743	7.42189e-05	integral membrane protein sed5	O13644	SED5_SCHPO	0-6h	2.86654
Phypoly_transcript_03739	1.42417	2.0901e-05	186.435	0.334703	-4.25504	0.000420191	probable atp-dependent rna helicase ddx49	Q55BR9	DDX49_DICDI	0-10h	1.42417
Phypoly_transcript_03743	-2.19835	0.00196629	3209.77	0.710228	3.09528	0.0152217	NA	NA	NA	0-10h	2.19835
Phypoly_transcript_03745	-2.56823	5.07328e-05	295.842	0.633783	4.05223	0.00418846	mannan endo- -beta-mannosidase b	P55297	MANB_PIRSP	0-6h	2.56823
Phypoly_transcript_03746	-0.803881	0.0145144	457.259	0.328884	2.44427	0.0669148	probable beta-glucosidase l	B0YB65	BGLL_ASPFC	0-10h	0.803881
Phypoly_transcript_03747	1.32525	0.00509994	438.461	0.473194	-2.80065	0.0664745	NA	NA	NA	6-10h	1.32525
Phypoly_transcript_03758	-1.49466	0.00677904	71.1022	0.552042	2.70751	0.0778	NA	NA	NA	6-10h	1.49466
Phypoly_transcript_03760	-4.8324	1.92204e-13	86.1231	0.657102	7.35411	3.81024e-11	tbc1 domain family member 9	Q6ZT07	TBCD9_HUMAN	0-10h	4.8324
Phypoly_transcript_03768	-2.68024	0.000185981	206.174	0.717153	3.73733	0.010567	oxygen-dependent choline dehydrogenase	Q3K5H3	BETA_PSEPF	0-6h	2.68024
Phypoly_transcript_03769	4.69341	2.81346e-12	4178.69	0.671759	-6.98674	4.38476e-10	NA	NA	NA	0-10h	4.69341
Phypoly_transcript_03774	-2.32202	0.00428126	232.097	0.812846	2.85666	0.0272444	e3 ubiquitin-protein ligase mib2	Q96AX9	MIB2_HUMAN	0-10h	2.32202
Phypoly_transcript_03777	-3.33097	6.60317e-06	697.904	0.739215	4.50609	0.000167307	aldehyde mitochondrial	P05091	ALDH2_HUMAN	0-10h	3.33097
Phypoly_transcript_03779	-2.1778	0.00268066	240.578	0.725409	3.00217	0.019204	NA	NA	NA	0-10h	2.1778
Phypoly_transcript_03783	-1.02212	0.0175223	178.843	0.430264	2.37556	0.0766464	-related lipid transfer protein 5	Q9EPQ7	STAR5_MOUSE	0-10h	1.02212
Phypoly_transcript_03788	-1.74499	0.00382835	355.597	0.603391	2.89197	0.0249649	vps9 domain-containing protein 1	Q8C190	VP9D1_MOUSE	0-10h	1.74499
Phypoly_transcript_03790	-1.34613	0.00767705	49.9306	0.504934	2.66595	0.0422034	pentatricopeptide repeat-containing protein at5g39710	Q9FIX3	PP407_ARATH	0-10h	1.34613
Phypoly_transcript_03791	-1.18261	0.000288164	351.54	0.326174	3.62571	0.00348374	ras guanine nucleotide exchange factor a	Q54PQ4	GEFA_DICDI	0-10h	1.18261
Phypoly_transcript_03796	1.84564	0.000539069	1731.22	0.533338	-3.46055	0.0217791	NA	NA	NA	0-6h	1.84564
Phypoly_transcript_03797	2.65949	0.000117093	461.597	0.690395	-3.85213	0.00170981	non-specific phospholipase c1	Q8L7Y9	NPC1_ARATH	0-10h	2.65949
Phypoly_transcript_03803	-1.84884	0.013323	29.1367	0.747	2.47502	0.0628368	probable glycosidase	Q9USW3	YHZ7_SCHPO	0-10h	1.84884
Phypoly_transcript_03813	-1.82967	0.00375032	27.4516	0.631261	2.89843	0.0245985	NA	NA	NA	0-10h	1.82967
Phypoly_transcript_03814	-1.97731	0.00349281	196.554	0.677005	2.92067	0.0233482	ubiquitin carboxyl-terminal hydrolase 34	Q70CQ2	UBP34_HUMAN	0-10h	1.97731
Phypoly_transcript_03827	1.69947	0.00887758	965.237	0.649463	-2.61673	0.0469022	ras guanine nucleotide exchange factor a	Q54PQ4	GEFA_DICDI	0-10h	1.69947
Phypoly_transcript_03828	1.62461	0.000140927	337.231	0.426794	-3.80653	0.00197633	tetratricopeptide repeat protein 7b	Q86TV6	TTC7B_HUMAN	0-10h	1.62461
Phypoly_transcript_03829	1.57461	0.0141502	201.948	0.641799	-2.45343	0.0656806	NA	NA	NA	0-10h	1.57461
Phypoly_transcript_03831	1.7696	0.000518686	126.19	0.509838	-3.47092	0.00552986	probable potassium transport system protein kup 1	A0LJ91	KUP1_SYNFM	0-10h	1.7696
Phypoly_transcript_03837	-0.894279	0.00725788	74.4587	0.333093	2.68477	0.0405406	NA	NA	NA	0-10h	0.894279
Phypoly_transcript_03839	-1.2896	0.00309717	264.513	0.435983	2.95793	0.0214642	fimbrin-like protein 3	Q9FJ70	FIMB3_ARATH	0-10h	1.2896
Phypoly_transcript_03844	1.00882	0.0106891	422.31	0.395197	-2.5527	0.0535655	endoplasmic reticulum membrane-associated rna degradation protein	Q5T6L9	EMARD_HUMAN	0-10h	1.00882
Phypoly_transcript_03846	2.99119	3.57106e-05	185.94	0.723627	-4.13361	0.000653551	NA	NA	NA	0-10h	2.99119
Phypoly_transcript_03848	-2.00434	0.000206248	120.026	0.540073	3.71124	0.00269701	protein nlrc3	Q7RTR2	NLRC3_HUMAN	0-10h	2.00434
Phypoly_transcript_03858	3.13176	6.63739e-15	273.206	0.401961	-7.7912	1.76854e-12	alcohol dehydrogenase	Q9WWW2	ALKJ_PSEPU	0-10h	3.13176
Phypoly_transcript_03866	-3.62704	1.44065e-05	29.1648	0.83619	4.33757	0.000313977	oxygen-dependent choline dehydrogenase	B0CKN4	BETA_BRUSI	0-10h	3.62704
Phypoly_transcript_03869	-1.41972	0.00854386	423.667	0.539862	2.62979	0.0455893	myotubularin-related protein 2	A6QLT2	MTMR2_BOVIN	0-10h	1.41972
Phypoly_transcript_03873	-2.41251	1.18965e-05	111.479	0.550867	4.37948	0.000269221	phosphatidylserine decarboxylase proenzyme 3	O14111	PSD3_SCHPO	0-10h	2.41251
Phypoly_transcript_03876	1.1997	0.0102564	367.119	0.467342	-2.56706	0.0519953	NA	NA	NA	0-10h	1.1997
Phypoly_transcript_03879	2.40229	1.1355e-10	530.15	0.37258	-6.44771	1.17731e-08	probable potassium transport system protein kup 2	Q2W905	KUP2_MAGSA	0-10h	2.40229
Phypoly_transcript_03884	3.11845	2.60407e-07	105.869	0.605518	-5.15006	1.07728e-05	protein homolog 4	O15457	MSH4_HUMAN	0-10h	3.11845
Phypoly_transcript_03893	2.26919	0.000330502	741.406	0.632063	-3.59014	0.00388696	cytohesin-2	Q76MY7	CYH2_CHLAE	0-10h	2.26919
Phypoly_transcript_03894	1.35315	0.000386985	738.53	0.381296	-3.5488	0.00441456	NA	NA	NA	0-10h	1.35315
Phypoly_transcript_03901	-2.63334	1.45134e-05	399.989	0.607327	4.33595	0.000315752	protein lap2	Q96RT1	LAP2_HUMAN	0-10h	2.63334
Phypoly_transcript_03902	-2.46639	6.80097e-05	1082.84	0.619208	3.98314	0.00110005	serine threonine-protein kinase paka	Q55D99	PAKA_DICDI	0-10h	2.46639
Phypoly_transcript_03913	3.31779	5.16811e-22	160.203	0.343996	-9.64486	5.12263e-19	nucleolar protein 56	O00567	NOP56_HUMAN	0-10h	3.31779
Phypoly_transcript_03914	-2.50845	0.000887185	7.30577	0.754634	3.32406	0.0301878	NA	NA	NA	0-6h	2.50845
Phypoly_transcript_03915	-1.68983	0.0191818	622.721	0.721537	2.34198	0.081741	ankyrin-2	Q01484	ANK2_HUMAN	0-10h	1.68983
Phypoly_transcript_03920	1.69793	0.00134073	462.796	0.529425	-3.20712	0.0113119	protein byr4	Q10951	BYR4_SCHPO	0-10h	1.69793
Phypoly_transcript_03921	-2.0563	0.00580016	226.439	0.745341	2.75887	0.034083	NA	NA	NA	0-10h	2.0563
Phypoly_transcript_03922	2.88428	6.65929e-09	86.7405	0.49735	-5.7993	4.37711e-07	ras guanine nucleotide exchange factor q	Q86G47	GEFQ_DICDI	0-10h	2.88428
Phypoly_transcript_03925	1.8506	0.00932798	565.121	0.711827	-2.59979	0.0486216	NA	NA	NA	0-10h	1.8506
Phypoly_transcript_03940	2.32098	5.59175e-06	54.2391	0.511086	-4.54127	0.00014479	NA	NA	NA	0-10h	2.32098
Phypoly_transcript_03944	-3.82286	3.0724e-12	249.124	0.54813	6.97437	4.75837e-10	tbc1 domain family member 13	Q8R3D1	TBC13_MOUSE	0-10h	3.82286
Phypoly_transcript_03946	0.989374	0.00362901	1345.19	0.34014	-2.90873	0.0239899	f-box and fnip repeat-containing protein l60	Q5UPD4	YL060_MIMIV	0-10h	0.989374
Phypoly_transcript_03947	-1.72868	0.00093033	207.877	0.522137	3.31079	0.0309777	formin-f	Q5TJ56	FORF_DICDI	0-6h	1.72868
Phypoly_transcript_03957	4.74314	2.19313e-20	229.865	0.512633	-9.25249	1.69831e-17	probable ras gtpase-activating-like protein ngap	Q54Y08	NGAP_DICDI	0-10h	4.74314
Phypoly_transcript_03962	2.70816	0.000506278	774.219	0.778786	-3.47741	0.00542863	protein jade-1	Q5E9T7	JADE1_BOVIN	0-10h	2.70816
Phypoly_transcript_03968	4.27311	3.20705e-17	428.788	0.506367	-8.43877	1.39422e-14	beta-hexosaminidase 1	A7WM73	HEXO1_ARATH	0-10h	4.27311
Phypoly_transcript_03980	2.47759	5.63292e-08	335.699	0.456272	-5.43008	2.8721e-06	telomeric repeat-binding factor 1	O55036	TERF1_CRIGR	0-10h	2.47759
Phypoly_transcript_03989	-1.95966	0.00937621	9.16757	0.754289	2.59802	0.0487807	e3 ubiquitin-protein ligase shprh	Q149N8	SHPRH_HUMAN	0-10h	1.95966
Phypoly_transcript_03990	1.38827	0.0108237	187.478	0.544773	-2.54834	0.0540206	rho gtpase-activating protein gacy	Q54TH9	GACY_DICDI	0-10h	1.38827
Phypoly_transcript_03993	2.62011	1.17715e-05	605.317	0.597956	-4.38178	0.000266633	uncharacterized protein ddb_g0284213	Q54PZ6	Y5897_DICDI	0-10h	2.62011
Phypoly_transcript_03994	-2.46018	0.00142117	85.1307	0.77114	3.19032	0.0118295	NA	NA	NA	0-10h	2.46018
Phypoly_transcript_03999	3.27804	7.15192e-07	282.742	0.661269	-4.95719	0.000203454	3 -cyclic-nucleotide phosphodiesterase rega	Q23917	PDE2_DICDI	6-10h	3.27804
Phypoly_transcript_04002	1.80204	0.00701068	309.148	0.668329	-2.69634	0.039456	uv-damage endonuclease	Q10988	UVE1_SCHPO	0-10h	1.80204
Phypoly_transcript_04003	-2.02454	0.000934371	248.636	0.611722	3.30958	0.00859136	oligopeptide transporter ygl114w	P53134	YGL4_YEAST	0-10h	2.02454
Phypoly_transcript_04005	3.33956	1.18455e-07	646.06	0.630598	-5.29586	5.43576e-06	na(+) h(+) antiporter	Q99271	NAH1_YEAST	0-10h	3.33956
Phypoly_transcript_04007	2.5952	0.00118624	150.752	0.800452	-3.24217	0.029109	dna topoisomerase 2-binding protein 1	Q92547	TOPB1_HUMAN	6-10h	2.5952
Phypoly_transcript_04009	2.11814	0.00158158	95.5611	0.67045	-3.15928	0.034125	sterol 3-beta-glucosyltransferase	P0CN90	ATG26_CRYNJ	6-10h	2.11814
Phypoly_transcript_04018	1.3174	0.00754717	104.94	0.493096	-2.67168	0.0417174	ribosomal rna large subunit methyltransferase i	Q6LQ36	RLMI_PHOPR	0-10h	1.3174
Phypoly_transcript_04021	1.18933	0.00416941	95.4968	0.415117	-2.86505	0.0267005	probable rna-dependent rna polymerase 1	Q0DXS3	RDR1_ORYSJ	0-10h	1.18933
Phypoly_transcript_04024	-1.5959	0.011	10.4238	0.627641	2.5427	0.0546213	f-box and fnip repeat-containing protein l60	Q5UPD4	YL060_MIMIV	0-10h	1.5959
Phypoly_transcript_04029	2.71796	0.00160698	44.6653	0.861575	-3.15464	0.0453971	ras guanine nucleotide exchange factor g	Q8ST25	GEFG_DICDI	0-6h	2.71796
Phypoly_transcript_04032	1.40047	0.000799418	202.572	0.417676	-3.353	0.00765144	sphingosine kinase a	Q86KF9	SPHKA_DICDI	0-10h	1.40047
Phypoly_transcript_04033	1.41694	0.0184255	21.7048	0.601176	-2.35695	0.0794198	potassium voltage-gated channel subfamily v member 2	Q8CFS6	KCNV2_MOUSE	0-10h	1.41694
Phypoly_transcript_04034	-1.18131	0.0165359	389.414	0.492856	2.39687	0.0732434	acyloxyacyl hydrolase	O35298	AOAH_MOUSE	0-10h	1.18131
Phypoly_transcript_04042	-0.892218	0.0176451	1390.34	0.37599	2.37298	0.0770072	ultraviolet-b receptor uvr8	Q9FN03	UVR8_ARATH	0-10h	0.892218
Phypoly_transcript_04043	1.321	0.0207019	1775.57	0.571028	-2.31338	0.0862317	camp-dependent protein kinase catalytic subunit	P34099	KAPC_DICDI	0-10h	1.321
Phypoly_transcript_04047	1.85749	0.00427226	109.983	0.650081	-2.85733	0.0853385	fibrillin-1	Q9TV36	FBN1_PIG	0-6h	1.85749
Phypoly_transcript_04057	-3.07732	1.43592e-05	416.105	0.709338	4.3383	0.000313499	NA	NA	NA	0-10h	3.07732
Phypoly_transcript_04060	2.29605	0.00016968	180.856	0.610595	-3.76034	0.00229764	dna polymerase kappa	Q9QUG2	POLK_MOUSE	0-10h	2.29605
Phypoly_transcript_04066	-2.13501	0.000140311	58.2494	0.560719	3.80762	0.001974	115 kda protein in type-1 retrotransposable element r1dm	P16425	Y2R2_DROME	0-10h	2.13501
Phypoly_transcript_04075	1.21043	0.00372299	375.147	0.417286	-2.90073	0.0782795	protein sel-1 homolog 1	Q9UBV2	SE1L1_HUMAN	0-6h	1.21043
Phypoly_transcript_04077	-3.63692	2.16704e-09	26.3978	0.607696	5.98476	1.58405e-07	probable serine threonine-protein kinase mark-c	Q54TA3	MRKC_DICDI	0-10h	3.63692
Phypoly_transcript_04079	1.19269	0.000431327	577.079	0.338818	-3.52013	0.00479794	thermosome subunit	Q9V2Q7	THS_PYRAB	0-10h	1.19269
Phypoly_transcript_04081	-1.69888	0.00140907	44.867	0.532099	3.19279	0.0117564	transcription factor iiib 90 kda subunit	Q8CFK2	TF3B_MOUSE	0-10h	1.69888
Phypoly_transcript_04082	2.38417	1.65616e-05	799.663	0.55358	-4.30682	0.000350467	formate--tetrahydrofolate ligase	Q9SPK5	FTHS_ARATH	0-10h	2.38417
Phypoly_transcript_04085	4.41592	8.39056e-21	107.192	0.472058	-9.35461	6.70703e-18	f-box and fnip repeat-containing protein l60	Q5UPD4	YL060_MIMIV	0-10h	4.41592
Phypoly_transcript_04086	7.99308	3.08385e-70	5647.64	0.451145	-17.7173	7.64179e-66	glutamine--fructose-6-phosphate aminotransferase 2	O94808	GFPT2_HUMAN	0-10h	7.99308
Phypoly_transcript_04092	-1.80218	0.015895	75.4451	0.747386	2.41132	0.0713435	pyruvyl transferase 1	Q9UT27	PVG1_SCHPO	0-10h	1.80218
Phypoly_transcript_04094	-1.65891	0.0229936	56.2422	0.72966	2.27354	0.0928286	probable beta-d-xylosidase 2	Q94KD8	BXL2_ARATH	0-10h	1.65891
Phypoly_transcript_04097	-1.91775	0.00417928	43.8803	0.669535	2.8643	0.0267465	NA	NA	NA	0-10h	1.91775
Phypoly_transcript_04106	-1.46637	0.00282798	13.8391	0.491109	2.98584	0.0659003	xanthine dehydrogenase oxidase	P47989	XDH_HUMAN	0-6h	1.46637
Phypoly_transcript_04108	3.34204	4.59815e-07	70.0413	0.662793	-5.04236	1.74223e-05	atp-dependent rna helicase ded1	Q4WP13	DED1_ASPFU	0-10h	3.34204
Phypoly_transcript_04110	2.47936	0.0001938	20.0445	0.66525	-3.72696	0.00968227	beach domain-containing protein lvsb	Q86JF2	LVSB_DICDI	6-10h	2.47936
Phypoly_transcript_04116	-1.93077	0.000670863	133.976	0.567671	3.40122	0.00670366	para-nitrobenzyl esterase	P37967	PNBA_BACSU	0-10h	1.93077
Phypoly_transcript_04124	-0.959101	0.0124698	412.018	0.383861	2.49856	0.0599896	e3 ubiquitin-protein ligase rififylin	Q8WZ73	RFFL_HUMAN	0-10h	0.959101
Phypoly_transcript_04126	-1.66442	0.003154	190.912	0.563768	2.95232	0.0510154	bardet-biedl syndrome 1 protein	Q8NFJ9	BBS1_HUMAN	6-10h	1.66442
Phypoly_transcript_04134	1.93923	0.000828088	72.5716	0.580046	-3.34323	0.0289788	NA	NA	NA	0-6h	1.93923
Phypoly_transcript_04139	1.10111	0.00204854	161.581	0.357143	-3.0831	0.0156966	translation initiation factor if-2	Q6G4W7	IF2_BARHE	0-10h	1.10111
Phypoly_transcript_04140	1.03967	0.0214737	706.439	0.452118	-2.29955	0.0884947	alpha-actinin-4	Q90734	ACTN4_CHICK	0-10h	1.03967
Phypoly_transcript_04142	-1.03684	0.00518714	228.747	0.370938	2.79518	0.0951227	proton-coupled amino acid transporter 4	Q4KL91	S36A4_XENLA	0-6h	1.03684
Phypoly_transcript_04148	-2.09208	0.00630389	81.5947	0.765899	2.73154	0.0363111	f-box protein at5g06550	Q67XX3	FB252_ARATH	0-10h	2.09208
Phypoly_transcript_04149	1.89119	0.000270916	446.253	0.519324	-3.64163	0.012042	probable urocanate hydratase	Q86AX3	HUTU_DICDI	6-10h	1.89119
Phypoly_transcript_04156	1.80864	9.58445e-06	3189.17	0.408608	-4.42634	0.000227058	camp-dependent protein kinase regulatory subunit	P31320	KAPR_BLAEM	0-10h	1.80864
Phypoly_transcript_04159	-1.11333	0.00460962	579.101	0.392969	2.83312	0.0886301	NA	NA	NA	0-6h	1.11333
Phypoly_transcript_04160	-2.06072	0.00383533	72.6965	0.712706	2.8914	0.0250038	maltose fermentation regulatory protein mal13	P53338	MAL13_YEAST	0-10h	2.06072
Phypoly_transcript_04161	-1.91703	0.00022663	26.9792	0.519898	3.68732	0.00288899	NA	NA	NA	0-10h	1.91703
Phypoly_transcript_04163	-2.93347	7.0838e-05	261.238	0.738267	3.97345	0.00113031	f-box and fnip repeat-containing protein l60	Q5UPD4	YL060_MIMIV	0-10h	2.93347
Phypoly_transcript_04166	3.40453	5.55524e-12	361.02	0.494082	-6.89061	7.02287e-09	histone-lysine n-methyltransferase smyd3	Q9H7B4	SMYD3_HUMAN	0-6h	3.40453
Phypoly_transcript_04167	-1.01087	0.00133741	861.865	0.315125	3.20783	0.0112878	protein-l-isoaspartate o-methyltransferase domain-containing protein 2	Q5R7K4	PCMD2_PONAB	0-10h	1.01087
Phypoly_transcript_04170	-0.945447	0.000688623	365.126	0.278559	3.39407	0.00685029	NA	NA	NA	0-10h	0.945447
Phypoly_transcript_04173	1.52458	0.0245414	185.832	0.678028	-2.24855	0.0973795	actin-fragmin kinase	P80197	AFK_PHYPO	0-10h	1.52458
Phypoly_transcript_04180	1.83779	0.0021773	301.626	0.599621	-3.06492	0.0421352	limr family protein ddb_g0293610	Q54BI3	Y3610_DICDI	6-10h	1.83779
Phypoly_transcript_04192	-1.86136	0.0108465	237.891	0.73063	2.54761	0.0541233	thermostable beta-glucosidase b	P14002	BGLB_CLOTH	0-10h	1.86136
Phypoly_transcript_04193	3.45013	1.80164e-06	45.2428	0.722618	-4.77449	5.55973e-05	low-affinity potassium transport protein	P28584	TRK2_YEAST	0-10h	3.45013
Phypoly_transcript_04194	-1.94407	0.00497392	101.698	0.692154	2.80872	0.0304278	diphthine--ammonia ligase	Q9USQ7	DPH6_SCHPO	0-10h	1.94407
Phypoly_transcript_04198	2.42547	0.000219857	425.733	0.656413	-3.69503	0.00283458	serine threonine-protein kinase pakc	Q55GV3	PAKC_DICDI	0-10h	2.42547
Phypoly_transcript_04214	1.80812	6.63866e-05	417.693	0.45329	-3.98888	0.00499183	NA	NA	NA	0-6h	1.80812
Phypoly_transcript_04216	-1.91455	0.0047704	163.13	0.678404	2.82214	0.0294789	NA	NA	NA	0-10h	1.91455
Phypoly_transcript_04217	-1.60815	0.000552617	253.778	0.465609	3.45386	0.00580002	probable serine threonine-protein kinase kiny	Q54H05	KINY_DICDI	0-10h	1.60815
Phypoly_transcript_04218	-4.1282	8.01023e-12	709.713	0.603682	6.83836	1.14736e-09	natural resistance-associated macrophage protein 2 homolog	Q553K4	NRAM2_DICDI	0-10h	4.1282
Phypoly_transcript_04228	-1.54521	0.000967081	388.556	0.468256	3.29993	0.00883312	aac-rich mrna clone aac4 protein	P14198	AAC4_DICDI	0-10h	1.54521
Phypoly_transcript_04229	-4.57375	1.24189e-12	82.0011	0.644132	7.10063	2.13708e-10	sulfate adenylyltransferase	Q8J0I4	MET3_MUCCL	0-10h	4.57375
Phypoly_transcript_04234	-1.5154	0.0233926	189.959	0.668474	2.26696	0.0940716	uncharacterized ring finger protein	Q9P3U4	YKX2_SCHPO	0-10h	1.5154
Phypoly_transcript_04242	-2.19859	3.46799e-05	160.291	0.531017	4.14034	0.00314802	casein kinase i	Q556Y4	KC1_DICDI	0-6h	2.19859
Phypoly_transcript_04243	-1.69844	0.00228766	844.25	0.556848	3.0501	0.0170542	NA	NA	NA	0-10h	1.69844
Phypoly_transcript_04253	2.37853	4.10353e-06	1089.82	0.51639	-4.60607	0.00011101	tbc1 domain family member 15	Q8TC07	TBC15_HUMAN	0-10h	2.37853
Phypoly_transcript_04254	1.47435	0.00520962	87.4761	0.527725	-2.79378	0.0315557	NA	NA	NA	0-10h	1.47435
Phypoly_transcript_04258	0.723998	0.00843619	1134.82	0.274856	-2.63409	0.0451452	endoglucanase x	P15329	GUNX_CLOTM	0-10h	0.723998
Phypoly_transcript_04263	-1.62676	0.00773556	125.469	0.610782	2.6634	0.0424365	nhl repeat-containing protein 2	Q5ZI67	NHLC2_CHICK	0-10h	1.62676
Phypoly_transcript_04265	1.39474	0.00324943	1858.47	0.473902	-2.9431	0.022175	ectonucleotide pyrophosphatase phosphodiesterase family member 1	P22413	ENPP1_HUMAN	0-10h	1.39474
Phypoly_transcript_04268	-1.32333	0.00186318	88.9757	0.42534	3.11122	0.0145745	NA	NA	NA	0-10h	1.32333
Phypoly_transcript_04273	-0.960571	0.015752	1113.07	0.397816	2.41461	0.0709472	probable serine threonine-protein kinase ddb_g0288795	Q54IF2	Y0670_DICDI	0-10h	0.960571
Phypoly_transcript_04274	1.95694	0.00307259	3878.56	0.661043	-2.96038	0.0694406	phagocytic receptor 1a	Q55FP0	PHG1A_DICDI	0-6h	1.95694
Phypoly_transcript_04276	-1.23013	0.0115904	45.7514	0.4873	2.52437	0.0568509	uncharacterized protein	P48053	YPD1_CAEEL	0-10h	1.23013
Phypoly_transcript_04279	-1.85814	0.0024221	8.90229	0.61266	3.03291	0.0445972	mitogen-activated protein kinase mpkc	A1DES4	MPKC_NEOFI	6-10h	1.85814
Phypoly_transcript_04281	1.57687	0.00275524	117.667	0.526712	-2.9938	0.0478816	protein rufy3	Q5FVJ0	RUFY3_RAT	6-10h	1.57687
Phypoly_transcript_04283	1.23909	0.0018311	203.942	0.397611	-3.11634	0.0144001	vacuolar protein sorting targeting protein 10	E4UV76	VPS10_ARTGP	0-10h	1.23909
Phypoly_transcript_04291	2.18931	0.000175389	265.628	0.583496	-3.75206	0.0092396	metal transporter cnnm4	Q6P4Q7	CNNM4_HUMAN	6-10h	2.18931
Phypoly_transcript_04300	-1.53691	0.00316434	52.0409	0.520756	2.95131	0.0703352	anaphase-promoting complex subunit 4	O65418	APC4_ARATH	0-6h	1.53691
Phypoly_transcript_04311	-0.939849	0.0154849	563.189	0.388233	2.42084	0.0701107	NA	NA	NA	0-10h	0.939849
Phypoly_transcript_04318	1.65962	0.0130338	466.225	0.668434	-2.48284	0.0618141	f-box wd repeat-containing protein 7	Q8VBV4	FBXW7_MOUSE	0-10h	1.65962
Phypoly_transcript_04320	2.49806	0.00628955	5284.78	0.914271	-2.73229	0.0362622	homeobox protein 13	Q54I65	HBX13_DICDI	0-10h	2.49806
Phypoly_transcript_04323	2.21213	5.21226e-05	55.047	0.546758	-4.0459	0.000890675	NA	NA	NA	0-10h	2.21213
Phypoly_transcript_04335	2.07547	0.000243671	1629.83	0.565706	-3.66882	0.00305267	phosphoenolpyruvate carboxykinase mitochondrial	Q869Z4	PCKGM_DICDI	0-10h	2.07547
Phypoly_transcript_04347	-3.86556	5.18928e-07	3212.39	0.770158	5.01918	1.92789e-05	physarolisin	Q8MZS4	PHYSA_PHYPO	0-10h	3.86556
Phypoly_transcript_04350	-1.48782	0.0226609	687.71	0.652807	2.2791	0.0918744	nadph oxidoreductase b	Q55CT1	REDB_DICDI	0-10h	1.48782
Phypoly_transcript_04364	-1.66422	0.000166716	353.134	0.442053	3.76475	0.00226121	tip elongation aberrant protein 1	P87061	TEA1_SCHPO	0-10h	1.66422
Phypoly_transcript_04372	-2.58848	0.000195231	179.745	0.694874	3.72511	0.00257605	fad-linked oxidoreductase ddb_g0289697	Q54H55	Y8969_DICDI	0-10h	2.58848
Phypoly_transcript_04376	-1.074	0.0159886	441.346	0.445796	2.40918	0.0716193	probable asparagine synthetase	Q54MB4	ASNS_DICDI	0-10h	1.074
Phypoly_transcript_04379	-1.64266	0.0146513	201.271	0.672975	2.44089	0.067291	f-box and fnip repeat-containing protein l60	Q5UPD4	YL060_MIMIV	0-10h	1.64266
Phypoly_transcript_04381	-2.25701	9.09744e-05	53.7765	0.576727	3.91348	0.00645663	NA	NA	NA	0-6h	2.25701
Phypoly_transcript_04385	-1.4851	0.0202401	78.2378	0.639614	2.32187	0.0850518	lysophospholipid acyltransferase lpeat1	Q8L7R3	LPCT1_ARATH	0-10h	1.4851
Phypoly_transcript_04386	-1.10646	0.0206136	38.8894	0.477953	2.31499	0.0859795	kinesin-ii 85 kda subunit	P46872	KRP85_STRPU	0-10h	1.10646
Phypoly_transcript_04387	1.35815	0.000833477	633.245	0.406459	-3.34143	0.00787402	tankyrase-1	O95271	TNKS1_HUMAN	0-10h	1.35815
Phypoly_transcript_04390	-4.7176	8.86772e-12	140.441	0.691347	6.82378	1.24148e-09	NA	NA	NA	0-10h	4.7176
Phypoly_transcript_04391	1.21	0.00549446	77.4936	0.435797	-2.77652	0.032843	NA	NA	NA	0-10h	1.21
Phypoly_transcript_04392	-2.72837	1.25694e-05	433.133	0.624702	4.36747	0.000280603	tetratricopeptide repeat protein 39a	A1A5Y5	TT39A_DANRE	0-10h	2.72837
Phypoly_transcript_04400	-1.9303	0.000802221	1411.42	0.57586	3.35203	0.00766642	neutral ceramidase b	Q55G11	NCSEB_DICDI	0-10h	1.9303
Phypoly_transcript_04406	-2.36415	0.00116665	243.655	0.728123	3.24691	0.0101687	acetolactate mitochondrial	Q6SSJ3	ILVB_CRYNH	0-10h	2.36415
Phypoly_transcript_04408	-2.31827	4.06185e-06	34.0776	0.503076	4.60819	0.000110003	tenascin-x	P22105	TENX_HUMAN	0-10h	2.31827
Phypoly_transcript_04410	-3.59169	2.28572e-11	33.5437	0.537155	6.6865	2.86062e-09	ferric reduction oxidase 2	P92949	FRO2_ARATH	0-10h	3.59169
Phypoly_transcript_04415	1.42586	0.0161322	818.733	0.592648	-2.40591	0.0721192	glycosyltransferase-like protein large1	Q9Z1M7	LARGE_MOUSE	0-10h	1.42586
Phypoly_transcript_04417	-1.99496	0.00126452	35.6857	0.618801	3.22391	0.010835	NA	NA	NA	0-10h	1.99496
Phypoly_transcript_04425	1.47527	0.000234623	311.094	0.401053	-3.67849	0.00296781	breast cancer type 1 susceptibility protein homolog	O54952	BRCA1_RAT	0-10h	1.47527
Phypoly_transcript_04426	2.11042	5.03039e-05	340.098	0.520549	-4.05421	0.000865253	NA	NA	NA	0-10h	2.11042
Phypoly_transcript_04446	-0.835011	0.00205985	483.692	0.270979	3.08147	0.0157674	prephenate dehydratase	P21203	PHEA_BACSU	0-10h	0.835011
Phypoly_transcript_04448	2.40768	0.000159292	33.3312	0.637607	-3.77612	0.00217959	NA	NA	NA	0-10h	2.40768
Phypoly_transcript_04455	5.61692	4.29663e-22	190.256	0.581234	-9.66379	4.83957e-19	bifunctional amine oxidase ddb_g0291301	Q54EW2	Y9130_DICDI	0-10h	5.61692
Phypoly_transcript_04459	1.43712	0.00226834	2021.81	0.470779	-3.05265	0.0432179	replication protein a 70 kda dna-binding subunit a	Q9SKI4	RFA1A_ARATH	6-10h	1.43712
Phypoly_transcript_04462	-2.07727	0.000727252	85.178	0.614741	3.37909	0.0218348	uncharacterized protein c3orf67 homolog	Q95JY0	CC067_MACFA	6-10h	2.07727
Phypoly_transcript_04465	-2.8213	0.00462014	123644	0.996084	2.83239	0.0288064	dna polymerase beta	P06766	DPOLB_RAT	0-10h	2.8213
Phypoly_transcript_04469	-2.52929	9.23565e-05	61.2519	0.646904	3.90984	0.00141097	sensor histidine kinase	P58662	RCSC_SALTY	0-10h	2.52929
Phypoly_transcript_04470	2.544	2.90903e-05	642.915	0.608544	-4.18047	0.000552381	morc family cw-type zinc finger protein 3	Q14149	MORC3_HUMAN	0-10h	2.544
Phypoly_transcript_04478	2.08666	9.58012e-08	242.693	0.391161	-5.33451	4.52182e-06	major facilitator superfamily domain-containing protein 8	Q0VA82	MFSD8_DANRE	0-10h	2.08666
Phypoly_transcript_04492	-3.45196	9.7753e-06	3569.6	0.780617	4.42209	0.00023004	major facilitator superfamily domain-containing protein 8	Q0VA82	MFSD8_DANRE	0-10h	3.45196
Phypoly_transcript_04493	-1.723	0.000644055	356.747	0.50493	3.41235	0.00650354	probable serine threonine-protein kinase nek2	Q55BN8	NEK2_DICDI	0-10h	1.723
Phypoly_transcript_04497	1.42679	0.0154774	149.974	0.589335	-2.42101	0.0700896	sortilin-related receptor	O88307	SORL_MOUSE	0-10h	1.42679
Phypoly_transcript_04504	-1.85427	7.49812e-08	264.872	0.344736	5.37881	3.66476e-06	rho gtpase-activating protein gacp	Q54XE8	GACP_DICDI	0-10h	1.85427
Phypoly_transcript_04506	-2.93775	2.21182e-05	71.4586	0.69248	4.24236	0.000440586	phosphatidylinositol-glycan-specific phospholipase d	P80108	PHLD_HUMAN	0-10h	2.93775
Phypoly_transcript_04511	2.14386	0.000372498	207.777	0.602404	-3.55884	0.00427382	dual specificity protein phosphatase 16	Q9BY84	DUS16_HUMAN	0-10h	2.14386
Phypoly_transcript_04515	-2.19341	0.00163914	93.4119	0.696574	3.14885	0.0132416	uncharacterized oxidoreductase orf5 in fasciation locus	P46377	FAS5_RHOFA	0-10h	2.19341
Phypoly_transcript_04516	1.55774	0.000127345	128.463	0.406558	-3.83154	0.00182616	set domain-containing protein 4	P58467	SETD4_MOUSE	0-10h	1.55774
Phypoly_transcript_04517	-2.15706	0.000299455	299.677	0.59657	3.61577	0.00359869	NA	NA	NA	0-10h	2.15706
Phypoly_transcript_04519	-2.36962	0.0164047	16.2294	0.987432	2.39978	0.072838	tripartite motif-containing protein 46	Q7TNM2	TRI46_MOUSE	0-10h	2.36962
Phypoly_transcript_04528	-1.41268	0.0249097	19.6	0.629874	2.2428	0.0984939	e3 ubiquitin-protein ligase arc-1	Q09654	TRI23_CAEEL	0-10h	1.41268
Phypoly_transcript_04534	1.3127	0.00885953	603.354	0.501523	-2.61743	0.0908516	trehalose synthase	P72235	TRES_PIMSR	6-10h	1.3127
Phypoly_transcript_04536	-1.83748	0.00388453	211.68	0.636382	2.88739	0.025225	NA	NA	NA	0-10h	1.83748
Phypoly_transcript_04541	-1.72768	0.00803393	51.6456	0.651799	2.65064	0.0436048	rho gtpase-activating protein gacn	Q54WY8	GACN_DICDI	0-10h	1.72768
Phypoly_transcript_04544	-2.69661	0.000803947	7.86854	0.804616	3.35143	0.007677	oligopeptide transporter ygl114w	P53134	YGL4_YEAST	0-10h	2.69661
Phypoly_transcript_04549	2.33485	0.0024853	339.43	0.771818	-3.02512	0.0453573	uncharacterized membrane protein	O42976	YGZ7_SCHPO	6-10h	2.33485
Phypoly_transcript_04550	1.4086	0.00909841	32.598	0.540038	-2.60833	0.0476914	5-azacytidine-induced protein 1	Q9UPN4	AZI1_HUMAN	0-10h	1.4086
Phypoly_transcript_04551	-1.73606	9.93073e-06	906.163	0.392891	4.41868	0.00120281	ferulic acid decarboxylase 1	Q03034	FDC1_YEAST	0-6h	1.73606
Phypoly_transcript_04566	-2.67741	4.50905e-05	28.0054	0.656274	4.07972	0.000790063	basic-leucine zipper transcription factor b	Q54ER9	DIMB_DICDI	0-10h	2.67741
Phypoly_transcript_04572	-1.82621	9.85586e-10	126.734	0.298805	6.11173	7.92949e-08	e3 ubiquitin-protein ligase sdir1	Q9M2S6	SDIR1_ARATH	0-10h	1.82621
Phypoly_transcript_04573	-1.90597	0.0229003	120.651	0.837756	2.27509	0.0925716	NA	NA	NA	0-10h	1.90597
Phypoly_transcript_04578	-1.47226	0.0167895	1646.77	0.615677	2.39129	0.0741478	cytochrome p450 4b1	P15128	CP4B1_RABIT	0-10h	1.47226
Phypoly_transcript_04579	1.6365	0.000667618	128.546	0.480962	-3.40254	0.00668507	galactocerebrosidase	Q0VA39	GALC_XENTR	0-10h	1.6365
Phypoly_transcript_04582	2.25333	0.00439374	8716.69	0.791081	-2.84842	0.0618385	heat shock cognate 70 kda protein 1	P36415	HS7C1_DICDI	6-10h	2.25333
Phypoly_transcript_04585	1.88708	0.0149884	796.414	0.775726	-2.43266	0.0684	dna ligase	P44121	DNLI_HAEIN	0-10h	1.88708
Phypoly_transcript_04586	-2.20144	0.000742475	63.7894	0.65259	3.37339	0.00724351	NA	NA	NA	0-10h	2.20144
Phypoly_transcript_04590	-1.69177	0.008986	110.327	0.647547	2.61259	0.0472968	pentatricopeptide repeat-containing protein mitochondrial	Q9CAN5	PPR98_ARATH	0-10h	1.69177
Phypoly_transcript_04591	-1.42147	0.00353808	1506.48	0.487364	2.91665	0.0235238	d-beta-hydroxybutyrate dehydrogenase	O86034	BDHA_RHIME	0-10h	1.42147
Phypoly_transcript_04595	3.0158	4.40147e-06	108.121	0.656827	-4.59146	0.000682421	NA	NA	NA	6-10h	3.0158
Phypoly_transcript_04599	0.790808	0.00446763	256.483	0.278149	-2.84311	0.0873108	#NAME?	Q8T1C6	GNT1_DICDI	0-6h	0.790808
Phypoly_transcript_04602	1.68352	0.00155105	488.779	0.531925	-3.16496	0.0338435	epoxide hydrolase 1	P07687	HYEP_RAT	6-10h	1.68352
Phypoly_transcript_04608	1.92997	0.000552455	1101.4	0.558773	-3.45394	0.00580002	dipeptidyl peptidase family member 6	P34422	DPF6_CAEEL	0-10h	1.92997
Phypoly_transcript_04610	-4.23837	1.45503e-10	735.002	0.66121	6.41002	1.45385e-08	histidine--trna cytoplasmic	Q86AS6	SYHC_DICDI	0-10h	4.23837
Phypoly_transcript_04612	2.29043	1.12756e-09	814.03	0.376083	-6.09022	8.95541e-08	gtpase-activating protein gyp1	O59737	GYP1_SCHPO	0-10h	2.29043
Phypoly_transcript_04614	2.46252	0.00509368	31.108	0.879143	-2.80105	0.066472	ph-interacting protein	Q8WWQ0	PHIP_HUMAN	6-10h	2.46252
Phypoly_transcript_04615	1.11819	0.000774217	455.235	0.332611	-3.36185	0.00745949	NA	NA	NA	0-10h	1.11819
Phypoly_transcript_04618	1.97678	0.00568038	45.147	0.714752	-2.76568	0.0712646	pre-mrna cleavage complex 2 protein pcf11	O94913	PCF11_HUMAN	6-10h	1.97678
Phypoly_transcript_04624	1.21775	0.0173404	172.679	0.511788	-2.37941	0.0760235	uncharacterized protein c12orf4 homolog	Q91YN0	CL004_MOUSE	0-10h	1.21775
Phypoly_transcript_04627	-2.43284	0.000270758	2135.23	0.668036	3.64178	0.00331656	sulfate transporter	O06984	YVDB_BACSU	0-10h	2.43284
Phypoly_transcript_04628	3.10625	2.03854e-05	34.9444	0.72906	-4.26063	0.00201709	NA	NA	NA	6-10h	3.10625
Phypoly_transcript_04634	-1.0398	0.00116098	678.12	0.320107	3.2483	0.0288131	NA	NA	NA	6-10h	1.0398
Phypoly_transcript_04636	-1.83442	0.000346882	716.224	0.512763	3.57751	0.00403935	ribosome biogenesis protein tsr3 homolog	Q9UJK0	TSR3_HUMAN	0-10h	1.83442
Phypoly_transcript_04644	1.46881	0.0006418	354.855	0.430319	-3.41331	0.00648606	multidrug and toxin extrusion protein 2	Q3V050	S47A2_MOUSE	0-10h	1.46881
Phypoly_transcript_04646	-1.96652	0.00590531	3613.18	0.71432	2.75299	0.0345456	galactose transporter	P13181	GAL2_YEAST	0-10h	1.96652
Phypoly_transcript_04650	3.37279	2.79135e-06	121.964	0.719819	-4.6856	8.05236e-05	solute carrier family 12 member 9	Q0VGW6	S12A9_XENLA	0-10h	3.37279
Phypoly_transcript_04653	-2.04114	0.00441899	112.551	0.717048	2.84659	0.0619639	f-box and fnip repeat-containing protein l60	Q5UPD4	YL060_MIMIV	6-10h	2.04114
Phypoly_transcript_04656	-0.909659	0.0118751	257.43	0.361573	2.51584	0.0577667	and ph domain-containing protein 6	Q69ZL1	FGD6_MOUSE	0-10h	0.909659
Phypoly_transcript_04657	2.39054	0.00156526	19.8593	0.75595	-3.1623	0.033926	NA	NA	NA	6-10h	2.39054
Phypoly_transcript_04660	-1.54151	0.0156664	40.7627	0.637886	2.41659	0.0707259	protein	Q15RP1	TOLB_PSEA6	0-10h	1.54151
Phypoly_transcript_04674	1.4239	0.000850611	301.908	0.426858	-3.33578	0.00799044	poc1 centriolar protein homolog a	Q7ZVF0	POC1A_DANRE	0-10h	1.4239
Phypoly_transcript_04675	2.06368	1.63851e-06	499.866	0.43051	-4.79356	5.12656e-05	probable serine-o-acetyltransferase cys2	Q10341	CYS2_SCHPO	0-10h	2.06368
Phypoly_transcript_04690	1.47837	0.0162328	304.683	0.615056	-2.40364	0.0723597	dna ligase	P44121	DNLI_HAEIN	0-10h	1.47837
Phypoly_transcript_04692	2.26489	0.00240825	223.365	0.746346	-3.03464	0.0177134	NA	NA	NA	0-10h	2.26489
Phypoly_transcript_04694	1.857	0.00896493	16.7065	0.710573	-2.61339	0.0913267	probable serine threonine-protein kinase drkc	Q54TA1	DRKC_DICDI	6-10h	1.857
Phypoly_transcript_04697	-1.2637	0.0015358	217.666	0.398917	3.16783	0.0125689	elav-like protein 2	Q60899	ELAV2_MOUSE	0-10h	1.2637
Phypoly_transcript_04698	1.47223	2.47504e-07	293.151	0.285339	-5.15958	1.03601e-05	plant intracellular ras-group-related lrr protein 5	Q8S7M7	PIRL5_ORYSJ	0-10h	1.47223
Phypoly_transcript_04701	-2.03837	0.00320005	365.673	0.691481	2.94784	0.0219478	reticulocyte-binding protein 2 homolog a	Q8IDX6	RBP2A_PLAF7	0-10h	2.03837
Phypoly_transcript_04705	3.49021	7.41477e-16	1619.21	0.432842	-8.06349	2.21371e-13	fatty acyl- synthetase b	Q1ZXQ4	FCSB_DICDI	0-10h	3.49021
Phypoly_transcript_04706	-2.28953	0.00935159	3.46391	0.880952	2.59893	0.0487242	NA	NA	NA	0-10h	2.28953
Phypoly_transcript_04709	2.09257	0.000283091	59.626	0.576418	-3.6303	0.0124615	NA	NA	NA	6-10h	2.09257
Phypoly_transcript_04711	2.08018	0.00118606	56.643	0.641594	-3.24221	0.029109	adenylate cyclase	P9WQ35	CYA1_MYCTU	6-10h	2.08018
Phypoly_transcript_04720	1.25666	0.0110401	193.532	0.494472	-2.54143	0.0547521	nhl repeat-containing protein 2	Q5ZI67	NHLC2_CHICK	0-10h	1.25666
Phypoly_transcript_04723	1.70015	0.00688434	444.047	0.629128	-2.70239	0.0784546	dual specificity protein kinase splb	P18161	SPLB_DICDI	6-10h	1.70015
Phypoly_transcript_04726	1.72994	2.24166e-05	46.4617	0.408068	-4.23935	0.000444806	NA	NA	NA	0-10h	1.72994
Phypoly_transcript_04727	1.85267	0.00395953	208.051	0.642982	-2.88137	0.0255913	fnip repeat-containing protein r636	Q5UR85	YR636_MIMIV	0-10h	1.85267
Phypoly_transcript_04730	-1.81079	0.00550537	75.9779	0.652333	2.77587	0.0328436	multiple inositol polyphosphate phosphatase 1	Q54ND5	MINP1_DICDI	0-10h	1.81079
Phypoly_transcript_04731	-2.7168	0.00127821	273.442	0.84351	3.22083	0.0108995	poly polymerase 2-a	Q5Z8Q9	PRP2A_ORYSJ	0-10h	2.7168
Phypoly_transcript_04734	1.12976	0.0212675	423.946	0.490519	-2.3032	0.0879375	uncharacterized protein in xyna 3 region	P40983	YOR6_CALSR	0-10h	1.12976
Phypoly_transcript_04744	1.66968	0.00995023	88.0894	0.647775	-2.57755	0.0508488	ras guanine nucleotide exchange factor a	Q54PQ4	GEFA_DICDI	0-10h	1.66968
Phypoly_transcript_04747	-1.38415	0.000521829	873.659	0.398973	3.46929	0.00555213	fnip repeat-containing protein r636	Q5UR85	YR636_MIMIV	0-10h	1.38415
Phypoly_transcript_04756	2.36887	2.4797e-06	1014.31	0.502966	-4.70979	7.28768e-05	tbc1 domain family member 22a	Q95KI1	TB22A_MACFA	0-10h	2.36887
Phypoly_transcript_04757	-3.44338	2.09177e-06	341.82	0.725786	4.74435	6.31082e-05	NA	NA	NA	0-10h	3.44338
Phypoly_transcript_04761	1.06404	0.0164832	20.7482	0.443712	-2.39804	0.0731342	protein tortoise	Q8T133	TORA_DICDI	0-10h	1.06404
Phypoly_transcript_04763	-2.12371	3.32981e-06	90.5547	0.456777	4.64935	9.37643e-05	fad-linked oxidoreductase ddb_g0289697	Q54H55	Y8969_DICDI	0-10h	2.12371
Phypoly_transcript_04776	-1.79742	0.0108522	179.433	0.705583	2.54742	0.0541408	NA	NA	NA	0-10h	1.79742
Phypoly_transcript_04779	-1.82811	0.0150941	43.3511	0.752274	2.43011	0.0687053	calcium-independent phospholipase a2-gamma	Q9NP80	PLPL8_HUMAN	0-10h	1.82811
Phypoly_transcript_04783	1.9301	0.000743844	218.759	0.572239	-3.37289	0.0221066	NA	NA	NA	6-10h	1.9301
Phypoly_transcript_04789	-2.15722	0.0204183	1101.3	0.930411	2.31857	0.0855106	uncharacterized mfs-type transporter	O01735	YC91_CAEEL	0-10h	2.15722
Phypoly_transcript_04792	-3.10343	0.00015495	356.162	0.820362	3.783	0.00212959	ph domain-containing protein ddb_g0267786	Q55G75	Y7786_DICDI	0-10h	3.10343
Phypoly_transcript_04797	2.58192	0.000236539	40.7001	0.702293	-3.67641	0.0109414	zinc finger ccch domain-containing protein 46	Q5Z807	C3H46_ORYSJ	6-10h	2.58192
Phypoly_transcript_04800	-1.41393	9.01339e-05	147.285	0.36109	3.91572	0.00138127	probable serine threonine-protein kinase ddb_g0280461	Q54VC0	Y9865_DICDI	0-10h	1.41393
Phypoly_transcript_04810	1.78096	0.00609368	407.338	0.649345	-2.7427	0.0353965	beta-hexosaminidase subunit a2	Q54SC9	HEXA2_DICDI	0-10h	1.78096
Phypoly_transcript_04813	1.69728	0.00109821	74.6474	0.519987	-3.26408	0.00968804	tbc1 domain family member 24	Q3UUG6	TBC24_MOUSE	0-10h	1.69728
Phypoly_transcript_04816	2.56506	0.000297299	1267.68	0.709041	-3.61764	0.0146313	dna repair protein rad51 homolog 3	Q8R2J9	RA51C_CRIGR	0-6h	2.56506
Phypoly_transcript_04817	0.93793	0.0174066	276.602	0.394419	-2.378	0.0762213	guanine nucleotide-binding 1	Q6MG06	GNL1_RAT	0-10h	0.93793
Phypoly_transcript_04819	2.06736	0.00286497	169.179	0.69331	-2.98187	0.0202271	glutamate--cysteine ligase	Q54PC2	GSH1_DICDI	0-10h	2.06736
Phypoly_transcript_04826	-2.13361	0.000999849	279.113	0.648403	3.29057	0.00906559	uncharacterized family 31 glucosidase orf2	Q01336	YCR2_ESCVU	0-10h	2.13361
Phypoly_transcript_04828	-2.84757	0.00273889	176.609	0.950579	2.99562	0.0477271	NA	NA	NA	6-10h	2.84757
Phypoly_transcript_04829	-2.33246	0.00213604	188.085	0.759601	3.07063	0.0162397	beta-hexosaminidase 1	A7WM73	HEXO1_ARATH	0-10h	2.33246
Phypoly_transcript_04830	3.17922	1.18254e-11	128.512	0.46875	-6.78233	1.59257e-09	NA	NA	NA	0-10h	3.17922
Phypoly_transcript_04835	-1.81316	0.00461652	1092.27	0.640095	2.83264	0.0287937	protein disulfide-isomerase 2	Q54EN4	PDI2_DICDI	0-10h	1.81316
Phypoly_transcript_04856	-2.53995	8.44286e-06	169.242	0.57031	4.45363	0.000205206	NA	NA	NA	0-10h	2.53995
Phypoly_transcript_04858	1.96703	0.00540527	222.346	0.707097	-2.78183	0.0690697	dual specificity protein phosphatase 9	Q99956	DUS9_HUMAN	6-10h	1.96703
Phypoly_transcript_04859	-2.79505	0.000990513	191.208	0.848733	3.29321	0.0090007	camp-dependent protein kinase regulatory subunit	P31320	KAPR_BLAEM	0-10h	2.79505
Phypoly_transcript_04865	1.34879	0.00361165	613.431	0.463465	-2.91023	0.0239232	ctp synthase	Q54V77	PYRG_DICDI	0-10h	1.34879
Phypoly_transcript_04868	-3.29627	1.17282e-07	768.304	0.62221	5.29768	5.40195e-06	serine threonine-protein kinase bck1 slk1 ssp31	Q01389	BCK1_YEAST	0-10h	3.29627
Phypoly_transcript_04869	-3.87718	2.74078e-06	383.55	0.826806	4.68935	7.94344e-05	f-box and fnip repeat-containing protein l60	Q5UPD4	YL060_MIMIV	0-10h	3.87718
Phypoly_transcript_04873	2.05089	9.18902e-08	1893.2	0.383913	-5.34207	4.37892e-06	autophagy-related protein 9	Q54NA3	ATG9_DICDI	0-10h	2.05089
Phypoly_transcript_04886	-3.53161	4.937e-07	386.811	0.702284	5.02875	0.00015605	NA	NA	NA	6-10h	3.53161
Phypoly_transcript_04900	0.870946	0.000973817	464.704	0.264084	-3.29798	0.0321328	protein notum homolog	Q6P988	NOTUM_HUMAN	0-6h	0.870946
Phypoly_transcript_04902	-1.71387	0.0168365	73.965	0.717025	2.39026	0.0743027	NA	NA	NA	0-10h	1.71387
Phypoly_transcript_04908	-1.05063	0.00449562	307.143	0.369795	2.84111	0.0625758	NA	NA	NA	6-10h	1.05063
Phypoly_transcript_04909	1.73157	0.00859556	28.3492	0.658958	-2.62773	0.0892866	NA	NA	NA	6-10h	1.73157
Phypoly_transcript_04911	-2.588	0.00487194	37.6867	0.919237	2.81538	0.0649534	kelch repeat and btb domain-containing protein 3	Q8NAB2	KBTB3_HUMAN	6-10h	2.588
Phypoly_transcript_04915	1.21667	0.0226736	64.1865	0.533887	-2.27889	0.0919111	NA	NA	NA	0-10h	1.21667
Phypoly_transcript_04935	1.12907	0.0049737	860.564	0.401985	-2.80873	0.0926363	kelch-like protein diablo	B0WWP2	KLHDB_CULQU	0-6h	1.12907
Phypoly_transcript_04937	-2.25324	0.000100304	62.0692	0.579259	3.88985	0.00149821	troponin c	P15159	TNNC_TACTR	0-10h	2.25324
Phypoly_transcript_04940	-2.43947	0.00230623	942.791	0.800439	3.04767	0.0171463	serine threonine-protein kinase pakc	Q55GV3	PAKC_DICDI	0-10h	2.43947
Phypoly_transcript_04945	-1.55948	0.00742168	721.667	0.58248	2.67731	0.0821111	uncharacterized protein	P54567	YQKD_BACSU	6-10h	1.55948
Phypoly_transcript_04947	2.64591	0.00104579	519.972	0.807195	-3.27791	0.00935213	probable protein phosphatase 2c 69	Q8LAY8	P2C69_ARATH	0-10h	2.64591
Phypoly_transcript_04948	1.59864	0.00553194	725.214	0.576231	-2.77431	0.0986724	f-box wd repeat-containing protein 7	Q969H0	FBXW7_HUMAN	0-6h	1.59864
Phypoly_transcript_04950	3.03898	6.62847e-07	57.9173	0.611226	-4.97194	2.39437e-05	tetracycline resistance class b	P02980	TCR2_ECOLX	0-10h	3.03898
Phypoly_transcript_04951	6.18712	5.00357e-18	87.6699	0.715002	-8.65329	2.63805e-15	nucleolar protein 56	O94514	NOP56_SCHPO	0-10h	6.18712
Phypoly_transcript_04952	-2.00958	0.000690416	421.447	0.592211	3.39336	0.00685712	dihydroxy-acid dehydratase	Q7TV16	ILVD_PROMM	0-10h	2.00958
Phypoly_transcript_04961	-1.26397	0.0017084	900.172	0.402957	3.13674	0.0136811	hsp70-hsp90 organizing protein 3	Q9STH1	HSOP3_ARATH	0-10h	1.26397
Phypoly_transcript_04977	-2.99588	0.000479553	994.836	0.857945	3.49192	0.00519976	NA	NA	NA	0-10h	2.99588
Phypoly_transcript_04980	-3.60078	2.04037e-12	95.1936	0.512078	7.0317	3.32634e-10	probable serine threonine-protein kinase fhkc	P34101	FHKC_DICDI	0-10h	3.60078
Phypoly_transcript_04985	-1.93958	1.06081e-05	126.669	0.440374	4.40439	0.000245436	f-box and fnip repeat-containing protein l60	Q5UPD4	YL060_MIMIV	0-10h	1.93958
Phypoly_transcript_04986	-1.60904	0.00168095	2080.5	0.512191	3.14148	0.0357288	NA	NA	NA	6-10h	1.60904
Phypoly_transcript_04988	-2.53792	0.00209951	653.744	0.825131	3.07578	0.0159981	oxygen-dependent choline dehydrogenase	Q7MF12	BETA_VIBVY	0-10h	2.53792
Phypoly_transcript_04998	3.78144	1.16341e-06	661.632	0.777792	-4.86177	3.8388e-05	probable 4-coumarate-- ligase 1	Q54P77	4CL1_DICDI	0-10h	3.78144
Phypoly_transcript_05000	-2.34732	0.00536501	1035.97	0.843068	2.78426	0.032276	NA	NA	NA	0-10h	2.34732
Phypoly_transcript_05001	-2.66109	3.41075e-05	110.214	0.642132	4.14415	0.000629793	beta-glucuronidase	P06760	BGLR_RAT	0-10h	2.66109
Phypoly_transcript_05003	-3.89037	2.17457e-08	222.047	0.695019	5.59751	1.34825e-05	NA	NA	NA	6-10h	3.89037
Phypoly_transcript_05013	-2.10536	0.00222147	74.4815	0.688272	3.05891	0.016737	kinesin-like protein kif6	Q6ZMV9	KIF6_HUMAN	0-10h	2.10536
Phypoly_transcript_05016	1.52852	2.99505e-06	1165.29	0.327225	-4.67116	0.000445447	3-hydroxyanthranilate -dioxygenase	Q54S02	3HAO_DICDI	0-6h	1.52852
Phypoly_transcript_05022	5.21619	2.93989e-09	39.7087	0.878898	-5.93492	2.0874e-07	tubulin beta-4 chain	P41937	TBB4_CAEEL	0-10h	5.21619
Phypoly_transcript_05024	-2.3386	0.00549869	480.363	0.842353	2.77627	0.032843	NA	NA	NA	0-10h	2.3386
Phypoly_transcript_05025	1.65679	2.01399e-05	249.768	0.388613	-4.26333	0.000409406	dna ligase	P44121	DNLI_HAEIN	0-10h	1.65679
Phypoly_transcript_05027	0.902658	0.0111296	287.776	0.355573	-2.5386	0.0550703	small rna degrading nuclease 5	Q8L7M4	SDN5_ARATH	0-10h	0.902658
Phypoly_transcript_05031	1.46656	0.015492	73.8483	0.605848	-2.42067	0.0701302	fnip repeat-containing protein l170	Q5UPN0	YL170_MIMIV	0-10h	1.46656
Phypoly_transcript_05034	-1.82033	0.00759445	66.6785	0.681876	2.66959	0.0419132	frizzled and smoothened-like protein m	Q556N7	FSLM_DICDI	0-10h	1.82033
Phypoly_transcript_05035	1.45674	0.000475924	1025.63	0.416932	-3.49395	0.00517254	m7 -mrna hydrolase	Q9CYC6	DCP2_MOUSE	0-10h	1.45674
Phypoly_transcript_05045	-2.39254	0.00227806	5079.36	0.784091	3.05136	0.0170167	e3 ubiquitin-protein ligase trim23	Q8BGX0	TRI23_MOUSE	0-10h	2.39254
Phypoly_transcript_05051	1.7338	0.000469558	670.131	0.49572	-3.49755	0.0168552	serine threonine-protein kinase stk11 homolog	Q54WJ0	STK11_DICDI	6-10h	1.7338
Phypoly_transcript_05053	1.12823	0.0157306	114.636	0.467154	-2.41511	0.0708995	NA	NA	NA	0-10h	1.12823
Phypoly_transcript_05055	-2.91569	9.1821e-07	2771.43	0.594019	4.9084	3.16017e-05	signal cub and egf-like domain-containing protein 1	Q8IWY4	SCUB1_HUMAN	0-10h	2.91569
Phypoly_transcript_05059	-1.67179	0.0147321	94.8755	0.685471	2.4389	0.067529	methyltransferase nsun6	Q7TS68	NSUN6_MOUSE	0-10h	1.67179
Phypoly_transcript_05063	2.20607	0.0014617	131.48	0.693257	-3.18218	0.0120898	telomeric repeat-binding factor 2-interacting protein 1	Q6NYJ3	TE2IP_DANRE	0-10h	2.20607
Phypoly_transcript_05066	2.01684	0.00157545	22.3854	0.638158	-3.16041	0.0340819	probable serine threonine-protein kinase roco4	Q6XHB2	ROCO4_DICDI	6-10h	2.01684
Phypoly_transcript_05068	-1.59756	0.00394386	980.156	0.554206	2.88262	0.0255233	f-box and fnip repeat-containing protein l60	Q5UPD4	YL060_MIMIV	0-10h	1.59756
Phypoly_transcript_05069	1.88249	0.000241827	277.307	0.512833	-3.67076	0.00303417	mitochondrial rho gtpase 1	P0CO78	GEM1_CRYNJ	0-10h	1.88249
Phypoly_transcript_05070	-2.18767	0.00100357	3001.28	0.665041	3.28952	0.0261319	probable long-chain-alcohol o-fatty-acyltransferase 2	Q9FJ73	WAXS2_ARATH	6-10h	2.18767
Phypoly_transcript_05073	-2.21531	0.0022613	265.248	0.725481	3.05358	0.0169341	tyrosine-protein phosphatase	Q05918	IPHP_NOSCO	0-10h	2.21531
Phypoly_transcript_05074	4.57612	7.44552e-09	3280.76	0.791641	-5.78055	4.82984e-07	NA	NA	NA	0-10h	4.57612
Phypoly_transcript_05080	-1.77031	0.000622627	167.336	0.5174	3.42156	0.00632842	dynein heavy cytoplasmic	P45443	DYHC_NEUCR	0-10h	1.77031
Phypoly_transcript_05082	1.26802	1.45119e-05	272.7	0.292441	-4.33597	0.00165838	camp-regulated d2 protein	P18142	D2_DICDI	0-6h	1.26802
Phypoly_transcript_05085	3.29388	1.47023e-05	184.088	0.760168	-4.3331	0.000318742	pleckstrin homology domain-containing family m member 1	Q7TSI1	PKHM1_MOUSE	0-10h	3.29388
Phypoly_transcript_05092	-1.93785	0.0058183	926.541	0.702669	2.75785	0.0341653	-norcoclaurine 6-o-methyltransferase	Q9LEL6	6OMT_COPJA	0-10h	1.93785
Phypoly_transcript_05094	-1.442	0.000912243	545.697	0.434824	3.31628	0.00844745	acyl- -binding domain-containing protein 4	Q9MA55	ACBP4_ARATH	0-10h	1.442
Phypoly_transcript_05095	-2.15581	3.70914e-06	186.947	0.465915	4.62705	0.00010201	cytochrome p450 4e2	Q27606	CP4E2_DROME	0-10h	2.15581
Phypoly_transcript_05100	3.34495	1.40571e-06	153.713	0.693369	-4.82419	4.51796e-05	mental retardation gtpase activating protein homolog 2	Q55CK2	MGP2_DICDI	0-10h	3.34495
Phypoly_transcript_05104	-1.26084	0.00259358	246.92	0.418578	3.0122	0.0464545	NA	NA	NA	6-10h	1.26084
Phypoly_transcript_05120	2.18345	9.73512e-05	1159.67	0.560275	-3.8971	0.00146773	heparan-alpha-glucosaminide n-acetyltransferase	Q3UDW8	HGNAT_MOUSE	0-10h	2.18345
Phypoly_transcript_05124	1.65665	0.00617393	16.1624	0.604969	-2.7384	0.0740676	NA	NA	NA	6-10h	1.65665
Phypoly_transcript_05126	-1.13413	0.0107466	820.468	0.444611	2.55083	0.0537871	protein pyr1-3	P20054	PYR1_DICDI	0-10h	1.13413
Phypoly_transcript_05132	-1.1585	0.020447	41.6884	0.499773	2.31804	0.0855727	ankyrin ph and sec7 domain containing protein secg	Q54KA7	SECG_DICDI	0-10h	1.1585
Phypoly_transcript_05138	2.1848	0.00402894	1478.39	0.759696	-2.87589	0.0584389	eukaryotic peptide chain release factor subunit 1	Q9GR88	ERF1_POLMI	6-10h	2.1848
Phypoly_transcript_05142	-2.68961	1.55166e-05	120.223	0.622419	4.32122	0.000333191	suppression of tumorigenicity 5 protein	Q924W7	ST5_MOUSE	0-10h	2.68961
Phypoly_transcript_05144	-1.82245	0.000125211	84.034	0.475128	3.83569	0.00180287	NA	NA	NA	0-10h	1.82245
Phypoly_transcript_05147	-2.55789	0.00044917	1526.47	0.728876	3.50937	0.00495566	proteasomal ubiquitin receptor adrm1	Q16186	ADRM1_HUMAN	0-10h	2.55789
Phypoly_transcript_05150	-2.06412	0.000364374	313.847	0.579055	3.56463	0.00419572	NA	NA	NA	0-10h	2.06412
Phypoly_transcript_05153	1.92405	6.67802e-06	953.902	0.427215	-4.5037	0.000169031	neuroguidin	Q9DB96	NGDN_MOUSE	0-10h	1.92405
Phypoly_transcript_05161	-2.56797	0.00238724	50.2185	0.845484	3.03728	0.0587453	NA	NA	NA	0-6h	2.56797
Phypoly_transcript_05162	1.5824	0.0131725	39.1409	0.638303	-2.47907	0.0623405	endoglucanase	P17974	GUN_RALSL	0-10h	1.5824
Phypoly_transcript_05176	-1.88974	9.61123e-05	88.7255	0.484524	3.9002	0.00145667	NA	NA	NA	0-10h	1.88974
Phypoly_transcript_05179	-1.84838	0.000335865	142.856	0.515452	3.58594	0.00393883	NA	NA	NA	0-10h	1.84838
Phypoly_transcript_05180	-1.65553	2.02345e-05	46.5743	0.388414	4.26229	0.00041032	guanine nucleotide exchange factor for rab-3a	Q8TBN0	R3GEF_HUMAN	0-10h	1.65553
Phypoly_transcript_05201	-2.82857	3.65431e-05	240.933	0.685163	4.12832	0.000663884	inter-alpha-trypsin inhibitor heavy chain h5	Q8BJD1	ITIH5_MOUSE	0-10h	2.82857
Phypoly_transcript_05204	1.50571	0.000140586	1277.24	0.395496	-3.80714	0.00795735	ankyrin-2	Q01484	ANK2_HUMAN	6-10h	1.50571
Phypoly_transcript_05206	-2.92063	0.00226156	9.61454	0.956473	3.05354	0.0569671	NA	NA	NA	0-6h	2.92063
Phypoly_transcript_05208	-2.88331	8.8455e-10	70.232	0.47044	6.12896	7.28211e-08	cytosolic purine 5 -nucleotidase	Q54XC1	5NTC_DICDI	0-10h	2.88331
Phypoly_transcript_05209	-2.13395	0.00113091	243.289	0.655438	3.25576	0.0283762	tyrosine--trna cytoplasmic	Q5ZJ08	SYYC_CHICK	6-10h	2.13395
Phypoly_transcript_05211	-1.91426	4.25166e-05	2317.05	0.467651	4.09336	0.00336402	NA	NA	NA	6-10h	1.91426
Phypoly_transcript_05214	1.97706	3.0461e-06	65.315	0.423562	-4.66769	0.000449733	luminal-binding protein 5	Q03685	BIP5_TOBAC	0-6h	1.97706
Phypoly_transcript_05218	-1.84616	3.33437e-05	126.49	0.444929	4.14934	0.000619847	NA	NA	NA	0-10h	1.84616
Phypoly_transcript_05219	-2.60115	0.000721078	414.341	0.769245	3.38144	0.00707656	NA	NA	NA	0-10h	2.60115
Phypoly_transcript_05222	2.29578	0.000325196	161.716	0.638717	-3.59435	0.0135546	e3 ubiquitin-protein ligase traf7	Q6Q0C0	TRAF7_HUMAN	6-10h	2.29578
Phypoly_transcript_05228	-3.76711	2.6309e-07	74.7032	0.731743	5.14813	1.08475e-05	uncharacterized protein	P77234	YBEQ_ECOLI	0-10h	3.76711
Phypoly_transcript_05234	2.82845	1.54698e-06	209.974	0.588639	-4.80507	0.000325984	synaptic vesicle 2-related protein	Q2XWK0	SVOP_XENLA	6-10h	2.82845
Phypoly_transcript_05242	2.84174	3.48519e-08	85.8149	0.515263	-5.51513	1.88566e-06	NA	NA	NA	0-10h	2.84174
Phypoly_transcript_05243	1.82508	0.00522461	38.6128	0.653485	-2.79285	0.0676731	atp-dependent zinc metalloprotease ftsh mitochondrial	O80983	FTSH4_ARATH	6-10h	1.82508
Phypoly_transcript_05244	3.07424	0.000592584	75.0935	0.894979	-3.43499	0.019545	rho gtpase-activating protein gacp	Q54XE8	GACP_DICDI	6-10h	3.07424
Phypoly_transcript_05248	-1.6976	0.0135317	66.3876	0.687436	2.46946	0.0636512	chaperone protein	Q7CU92	CLPB_AGRT5	0-10h	1.6976
Phypoly_transcript_05254	-2.70429	1.22627e-06	86.0162	0.557431	4.85135	4.00882e-05	NA	NA	NA	0-10h	2.70429
Phypoly_transcript_05255	1.86076	4.47145e-06	332.24	0.405555	-4.58817	0.000119916	rho gtpase-activating protein gacee	Q54E35	GACEE_DICDI	0-10h	1.86076
Phypoly_transcript_05261	-2.82185	6.27661e-07	299.727	0.566352	4.98251	2.28056e-05	f-box protein sne	Q9LUB6	SNE_ARATH	0-10h	2.82185
Phypoly_transcript_05265	-2.17979	0.0047988	255.427	0.772912	2.82024	0.0646986	nad-dependent protein deacetylase sirtuin-2	Q7ZVK3	SIR2_DANRE	6-10h	2.17979
Phypoly_transcript_05269	1.9194	0.010273	900.172	0.747864	-2.5665	0.0520678	probable protein tyrosine phosphatase type iva a	Q54DU9	TP4AA_DICDI	0-10h	1.9194
Phypoly_transcript_05277	-2.44397	0.000844469	132.872	0.73221	3.33779	0.00794619	wee1-like protein kinase	P47810	WEE1_MOUSE	0-10h	2.44397
Phypoly_transcript_05284	2.15125	5.85313e-06	75.5613	0.474719	-4.53163	0.00015048	alpha-enolase	P06733	ENOA_HUMAN	0-10h	2.15125
Phypoly_transcript_05285	3.50639	4.81601e-05	109.236	0.862712	-4.06438	0.000835592	histidine kinase 2	Q9C5U2	AHK2_ARATH	0-10h	3.50639
Phypoly_transcript_05287	3.84282	2.57181e-07	247.773	0.745832	-5.15239	6.09742e-05	tetracenomycin polyketide synthesis hydroxylase	P39888	TCMG_STRGA	0-6h	3.84282
Phypoly_transcript_05289	1.55964	0.00559693	86.7981	0.562946	-2.77051	0.099485	sphingolipid delta -desaturase c4-hydroxylase	G5EC63	DEGS2_CAEEL	0-6h	1.55964
Phypoly_transcript_05295	1.67834	0.00117551	405.447	0.517247	-3.24476	0.0366884	probable glycerol kinase	Q54VT8	GLPK_DICDI	0-6h	1.67834
Phypoly_transcript_05302	3.32142	1.09981e-24	636.286	0.323817	-10.2571	2.04446e-21	protein pf14_0175	Q8ILR9	YPF17_PLAF7	0-10h	3.32142
Phypoly_transcript_05303	2.56975	0.000121091	244.816	0.668525	-3.84391	0.00175271	NA	NA	NA	0-10h	2.56975
Phypoly_transcript_05304	1.06512	0.0137378	47.5047	0.432263	-2.46405	0.0643165	pentatricopeptide repeat-containing protein at2g19280	Q6NKW7	PP164_ARATH	0-10h	1.06512
Phypoly_transcript_05307	1.69815	0.00508034	196.647	0.606071	-2.8019	0.0936736	f-box and fnip repeat-containing protein l60	Q5UPD4	YL060_MIMIV	0-6h	1.69815
Phypoly_transcript_05311	1.64653	0.00504506	9.30942	0.587178	-2.80414	0.0307603	cubilin	Q9JLB4	CUBN_MOUSE	0-10h	1.64653
Phypoly_transcript_05313	2.2675	0.00507739	23.3361	0.809218	-2.80208	0.0936736	acid phosphatase	Q12546	PPA_ASPFI	0-6h	2.2675
Phypoly_transcript_05316	-2.55084	0.000746646	910.449	0.756511	3.37185	0.00727275	probable serine threonine-protein kinase ddb_g0288795	Q54IF2	Y0670_DICDI	0-10h	2.55084
Phypoly_transcript_05318	-2.24222	3.70289e-07	79.0663	0.441066	5.08363	1.44728e-05	NA	NA	NA	0-10h	2.24222
Phypoly_transcript_05325	3.49877	4.40794e-06	290.331	0.762067	-4.59116	0.000682421	atp-binding cassette sub-family g member 2	Q4GZT4	ABCG2_BOVIN	6-10h	3.49877
Phypoly_transcript_05328	-2.42698	0.000244708	13.3669	0.661711	3.66774	0.0128899	uncharacterized protein c19orf44 homolog	Q922C1	CS044_MOUSE	0-6h	2.42698
Phypoly_transcript_05330	-1.8333	0.00606026	27.1935	0.667991	2.7445	0.0735962	NA	NA	NA	6-10h	1.8333
Phypoly_transcript_05335	-2.85009	3.364e-08	143.934	0.516195	5.52135	1.84017e-06	fungistatic metabolite	P84675	PFM_CHAGB	0-10h	2.85009
Phypoly_transcript_05336	2.48606	0.000662025	46.069	0.730153	-3.40484	0.0208099	NA	NA	NA	6-10h	2.48606
Phypoly_transcript_05340	-1.54406	0.0155641	37.2765	0.63831	2.41898	0.0703537	dead-box atp-dependent rna helicase	Q73EU1	CSHA_BACC1	0-10h	1.54406
Phypoly_transcript_05348	1.57402	0.0123836	1822.82	0.629352	-2.50102	0.0597366	casein kinase i	Q556Y4	KC1_DICDI	0-10h	1.57402
Phypoly_transcript_05350	-4.32972	3.92922e-10	1663.36	0.692001	6.25681	3.56653e-08	choline mitochondrial	Q8NE62	CHDH_HUMAN	0-10h	4.32972
Phypoly_transcript_05353	2.05345	1.60295e-06	886.365	0.427985	-4.79795	5.03192e-05	transmembrane protein 41 homolog	Q8MXN7	TM41_DICDI	0-10h	2.05345
Phypoly_transcript_05354	-1.48174	0.00239433	26.3397	0.487995	3.03639	0.0176267	NA	NA	NA	0-10h	1.48174
Phypoly_transcript_05358	-1.69705	0.00422757	108.087	0.593238	2.86066	0.0269789	guanine exchange factor for rac 30	Q1ZXH8	GXCDD_DICDI	0-10h	1.69705
Phypoly_transcript_05361	2.54349	0.00127903	18.5662	0.789745	-3.22064	0.0306079	ankyrin repeat protein rf_0381	Q4UMH6	Y381_RICFE	6-10h	2.54349
Phypoly_transcript_05366	-1.7028	0.000451776	23.9755	0.485428	3.50783	0.00497678	dna polymerase i	Q59156	DPO1_CALBD	0-10h	1.7028
Phypoly_transcript_05377	-1.87303	0.00119377	813.916	0.57803	3.24037	0.0369775	uncharacterized acyltransferase	Q9P7P0	YOL4_SCHPO	0-6h	1.87303
Phypoly_transcript_05385	-2.91858	0.000509519	116.244	0.839711	3.4757	0.0054563	prestalk protein	P11976	PSTA_DICDI	0-10h	2.91858
Phypoly_transcript_05387	1.32383	0.0102846	1096.38	0.515889	-2.56611	0.0521066	transcription initiation factor tfiid subunit 12	Q16514	TAF12_HUMAN	0-10h	1.32383
Phypoly_transcript_05388	4.10073	2.45269e-11	38.1267	0.614233	-6.67617	3.05416e-09	gtpase-activating protein gyp2	P53258	GYP2_YEAST	0-10h	4.10073
Phypoly_transcript_05391	1.90708	0.00288658	46.7002	0.640053	-2.97956	0.0490739	coiled-coil domain-containing protein 96	Q9CR92	CCD96_MOUSE	6-10h	1.90708
Phypoly_transcript_05403	2.40166	0.000916315	1489.57	0.724474	-3.31504	0.00846302	tbc1 domain family member 22b	Q9NU19	TB22B_HUMAN	0-10h	2.40166
Phypoly_transcript_05409	-2.68226	2.25019e-05	47.2745	0.632833	4.2385	0.000445722	non-canonical poly rna polymerase papd5	Q68ED3	PAPD5_MOUSE	0-10h	2.68226
Phypoly_transcript_05410	1.87117	0.00623883	35.1639	0.684168	-2.73496	0.0744928	NA	NA	NA	6-10h	1.87117
Phypoly_transcript_05412	-1.92501	2.96284e-06	446.357	0.41191	4.67338	8.4487e-05	f-box and fnip repeat-containing protein l60	Q5UPD4	YL060_MIMIV	0-10h	1.92501
Phypoly_transcript_05416	-2.62576	0.00131726	1102.24	0.817435	3.21219	0.0394903	dead-box atp-dependent rna helicase 30	Q8W4R3	RH30_ARATH	0-6h	2.62576
Phypoly_transcript_05418	-1.55991	0.0133481	2816.17	0.630433	2.47434	0.062943	car1 transcription factor	Q54YU6	CRTF_DICDI	0-10h	1.55991
Phypoly_transcript_05419	-1.55191	0.0104381	299.872	0.605986	2.56097	0.0989826	cyclin-dependent kinase b1-2	Q2V419	CKB12_ARATH	6-10h	1.55191
Phypoly_transcript_05424	3.30216	6.73212e-05	31.8437	0.828532	-3.98556	0.00469968	NA	NA	NA	6-10h	3.30216
Phypoly_transcript_05432	2.21029	0.00968545	580.873	0.854429	-2.58686	0.0499076	importin subunit alpha-b	Q76P29	IMAB_DICDI	0-10h	2.21029
Phypoly_transcript_05433	-2.81393	0.000509958	1014.27	0.809653	3.47547	0.0176915	outer membrane protein assembly factor	Q5X521	BAMB_LEGPA	6-10h	2.81393
Phypoly_transcript_05442	-1.74371	0.00304384	439.723	0.588439	2.96328	0.0501439	NA	NA	NA	6-10h	1.74371
Phypoly_transcript_05447	1.48149	3.74155e-05	1564.47	0.359334	-4.12289	0.00330482	ras-related protein rap-1	Q18246	RAP1_CAEEL	0-6h	1.48149
Phypoly_transcript_05448	-1.27604	0.0161796	275.104	0.530613	2.40484	0.0722474	1-phosphatidylinositol -bisphosphate phosphodiesterase delta-3	Q8K2J0	PLCD3_MOUSE	0-10h	1.27604
Phypoly_transcript_05450	1.83516	1.23039e-05	350.992	0.419741	-4.37213	0.000276671	r3h domain-containing protein 2	Q9Y2K5	R3HD2_HUMAN	0-10h	1.83516
Phypoly_transcript_05451	-1.34653	0.00809622	183.995	0.508504	2.64803	0.0437949	NA	NA	NA	0-10h	1.34653
Phypoly_transcript_05452	2.12718	0.00122357	30.3905	0.657892	-3.23333	0.0297499	NA	NA	NA	6-10h	2.12718
Phypoly_transcript_05453	1.37934	0.0170477	393.916	0.578177	-2.38568	0.0750474	tbc1 domain family member 2a	A6QP29	TBD2A_BOVIN	0-10h	1.37934
Phypoly_transcript_05454	-1.92161	0.0116167	255.208	0.761462	2.52358	0.0569009	NA	NA	NA	0-10h	1.92161
Phypoly_transcript_05457	1.02683	9.81028e-05	229.194	0.263613	-3.89524	0.00147511	uncharacterized cdp-alcohol phosphatidyltransferase class-i family protein	O13899	YF38_SCHPO	0-10h	1.02683
Phypoly_transcript_05459	-1.62812	0.0215745	141.222	0.708562	2.29778	0.0888511	f-box and fnip repeat-containing protein l60	Q5UPD4	YL060_MIMIV	0-10h	1.62812
Phypoly_transcript_05464	-1.33185	0.00769218	73.3667	0.499703	2.66529	0.0834407	NA	NA	NA	6-10h	1.33185
Phypoly_transcript_05466	1.04166	0.00975277	34.9406	0.403046	-2.58447	0.0501606	f-box and fnip repeat-containing protein l414	Q5UQL2	YL414_MIMIV	0-10h	1.04166
Phypoly_transcript_05467	2.01642	0.00527835	103.271	0.722851	-2.78954	0.0318785	NA	NA	NA	0-10h	2.01642
Phypoly_transcript_05468	-2.33041	0.000416066	81.056	0.660233	3.52968	0.00466732	stress-induced-phosphoprotein 1	O16259	STIP1_CAEEL	0-10h	2.33041
Phypoly_transcript_05469	1.51053	0.00694336	267.734	0.559548	-2.69955	0.0391393	probable cdp-diacylglycerol--glycerol-3-phosphate 3-phosphatidyltransferase	Q7KWX2	PGPS1_DICDI	0-10h	1.51053
Phypoly_transcript_05470	-1.65251	0.000651936	1682.51	0.484743	3.40903	0.00656173	serine threonine-protein kinase pakc	Q55GV3	PAKC_DICDI	0-10h	1.65251
Phypoly_transcript_05471	-1.03189	0.0200377	70.5446	0.443703	2.32564	0.0844239	duf21 domain-containing protein at5g52790	Q9LTD8	Y5279_ARATH	0-10h	1.03189
Phypoly_transcript_05475	3.25668	1.2385e-06	1865.89	0.671567	-4.84938	4.03816e-05	heparan-sulfate 6-o-sulfotransferase 2	Q800H9	H6ST2_DANRE	0-10h	3.25668
Phypoly_transcript_05476	1.17091	0.0028651	1788.7	0.392679	-2.98185	0.0202271	NA	NA	NA	0-10h	1.17091
Phypoly_transcript_05478	-1.12594	0.0211481	133.544	0.488408	2.30533	0.0875604	ankyrin repeat domain-containing protein 53	Q4R739	ANR53_MACFA	0-10h	1.12594
Phypoly_transcript_05481	-2.19852	0.000147185	117.374	0.579203	3.79577	0.00204672	e3 ubiquitin-protein ligase highwire	Q9NB71	HIW_DROME	0-10h	2.19852
Phypoly_transcript_05485	-3.76861	2.79942e-06	108.075	0.804397	4.68501	8.06623e-05	beta-mannosidase	Q95327	MANBA_CAPHI	0-10h	3.76861
Phypoly_transcript_05493	-2.22142	0.00612248	299.657	0.810397	2.74115	0.0739668	NA	NA	NA	6-10h	2.22142
Phypoly_transcript_05498	2.49601	3.67603e-06	23.2571	0.539222	-4.62891	0.000101439	NA	NA	NA	0-10h	2.49601
Phypoly_transcript_05503	0.983396	0.00761493	421.624	0.368495	-2.66868	0.0420037	electron transfer flavoprotein-ubiquinone mitochondrial	Q54XM6	ETFD_DICDI	0-10h	0.983396
Phypoly_transcript_05504	-2.2435	0.00454742	329.824	0.790671	2.83746	0.0628157	pentatricopeptide repeat-containing protein chloroplastic	O64624	PP163_ARATH	6-10h	2.2435
Phypoly_transcript_05516	-2.27386	0.00162547	411.983	0.721562	3.1513	0.0131631	phosphatidylinositol 3-kinase regulatory subunit beta	O00459	P85B_HUMAN	0-10h	2.27386
Phypoly_transcript_05520	-2.25453	0.000268311	26.1896	0.618678	3.64412	0.00329309	serine protease chloroplastic	Q9C9C0	SPPA1_ARATH	0-10h	2.25453
Phypoly_transcript_05528	2.01439	0.000255524	190.09	0.550882	-3.65666	0.00317069	peregrin	P55201	BRPF1_HUMAN	0-10h	2.01439
Phypoly_transcript_05534	-1.32576	0.000661173	178.243	0.389335	3.40519	0.00663279	xaa-pro aminopeptidase 1	Q54G06	XPP1_DICDI	0-10h	1.32576
Phypoly_transcript_05536	2.70313	0.00172753	31.4707	0.862665	-3.13347	0.0137735	protein nlrc3	Q7RTR2	NLRC3_HUMAN	0-10h	2.70313
Phypoly_transcript_05539	-2.59528	8.44193e-08	189.73	0.484428	5.35742	4.06196e-06	acyl- dehydrogenase	P45857	ACDB_BACSU	0-10h	2.59528
Phypoly_transcript_05540	2.13943	1.67785e-06	76.389	0.446758	-4.7888	5.20364e-05	NA	NA	NA	0-10h	2.13943
Phypoly_transcript_05542	-1.32881	0.0216224	79.4579	0.578513	2.29694	0.0890028	NA	NA	NA	0-10h	1.32881
Phypoly_transcript_05543	-2.86219	0.000659228	847.759	0.84034	3.406	0.00662436	arrestin domain-containing protein a	Q54CH1	ADCA_DICDI	0-10h	2.86219
Phypoly_transcript_05544	-1.63356	0.00307974	8.42075	0.551943	2.95967	0.021389	NA	NA	NA	0-10h	1.63356
Phypoly_transcript_05553	-1.79459	0.00626487	441.747	0.656498	2.73359	0.0361452	NA	NA	NA	0-10h	1.79459
Phypoly_transcript_05566	1.82667	0.00892925	58.6003	0.698602	-2.61475	0.0912082	canalicular multispecific organic anion transporter 1	Q92887	MRP2_HUMAN	6-10h	1.82667
Phypoly_transcript_05571	1.10542	0.0225009	121.214	0.48445	-2.2818	0.0914653	cholinesterase	P21927	CHLE_RABIT	0-10h	1.10542
Phypoly_transcript_05574	-1.08951	0.00461737	68.6996	0.384636	2.83258	0.0886948	phosphatidylinositol-binding clathrin assembly protein	Q7M6Y3	PICAL_MOUSE	0-6h	1.08951
Phypoly_transcript_05577	-1.57537	0.00237739	197.077	0.518467	3.03853	0.017519	citrate lyase subunit beta-like mitochondrial	Q8N0X4	CLYBL_HUMAN	0-10h	1.57537
Phypoly_transcript_05580	2.06763	1.09414e-06	321.014	0.424225	-4.8739	3.66886e-05	ectonucleoside triphosphate diphosphohydrolase 1	P55772	ENTP1_MOUSE	0-10h	2.06763
Phypoly_transcript_05585	-1.8356	0.0244927	345.579	0.816074	2.24931	0.0972797	developmental gene 1062 protein	Q54LR0	D1062_DICDI	0-10h	1.8356
Phypoly_transcript_05586	2.20535	0.00486876	677.238	0.783263	-2.81559	0.0299519	sumo-activating enzyme subunit 2	Q54L40	SAE2_DICDI	0-10h	2.20535
Phypoly_transcript_05587	-1.98027	2.08659e-06	99.4023	0.417352	4.74485	6.3072e-05	nacht and wd repeat domain-containing protein 1	A6H603	NWD1_MOUSE	0-10h	1.98027
Phypoly_transcript_05591	-2.00425	0.000874692	519.74	0.602237	3.32801	0.00818032	NA	NA	NA	0-10h	2.00425
Phypoly_transcript_05597	-2.25719	2.54512e-10	275.35	0.356912	6.32422	2.43506e-08	protein dr1 homolog	Q55DJ5	NC2B_DICDI	0-10h	2.25719
Phypoly_transcript_05599	2.08695	0.00692893	492.852	0.772874	-2.70024	0.0390878	metabolite transport protein	C0SPB2	YWTG_BACSU	0-10h	2.08695
Phypoly_transcript_05601	-1.55664	0.000701411	151.801	0.459318	3.38903	0.00693489	serine threonine-protein phosphatase 2a regulatory subunit psra	Q54VB6	PSRA_DICDI	0-10h	1.55664
Phypoly_transcript_05607	-1.71336	0.00803739	2621.83	0.646428	2.6505	0.0436048	physarolisin	Q8MZS4	PHYSA_PHYPO	0-10h	1.71336
Phypoly_transcript_05614	2.13567	2.54194e-05	58.7037	0.507159	-4.21104	0.000490953	probable serine threonine-protein kinase pats1	Q55E58	PATS1_DICDI	0-10h	2.13567
Phypoly_transcript_05617	-3.17987	2.43426e-05	112.924	0.753378	4.22081	0.000474594	NA	NA	NA	0-10h	3.17987
Phypoly_transcript_05618	-4.31244	1.07386e-08	67.8915	0.754103	5.71863	6.68598e-07	NA	NA	NA	0-10h	4.31244
Phypoly_transcript_05621	1.21135	0.00212873	97.131	0.394362	-3.07166	0.0550611	NA	NA	NA	0-6h	1.21135
Phypoly_transcript_05623	-3.17776	6.24965e-05	136.227	0.793809	4.00318	0.00102833	NA	NA	NA	0-10h	3.17776
Phypoly_transcript_05625	2.2615	0.000164385	2276.12	0.600143	-3.76827	0.00972229	aspartyl aminopeptidase	Q54M70	DNPEP_DICDI	0-6h	2.2615
Phypoly_transcript_05626	2.08635	0.0158687	65.2426	0.865014	-2.41192	0.0713141	ataxin-2 homolog	Q55DE7	ATX2_DICDI	0-10h	2.08635
Phypoly_transcript_05636	2.49834	0.000155718	161.861	0.660629	-3.78177	0.00213542	NA	NA	NA	0-10h	2.49834
Phypoly_transcript_05638	1.70892	2.12966e-05	1235.05	0.402019	-4.25084	0.00219779	fnip repeat-containing protein l281	Q5UPW6	YL281_MIMIV	0-6h	1.70892
Phypoly_transcript_05640	-2.86496	3.44192e-07	117.163	0.562034	5.09749	1.35813e-05	f-box lrr-repeat protein 4	Q9C5D2	FBL4_ARATH	0-10h	2.86496
Phypoly_transcript_05642	1.97377	0.00315602	386.242	0.668593	-2.95212	0.0217421	NA	NA	NA	0-10h	1.97377
Phypoly_transcript_05646	1.4642	0.00973239	1723.56	0.566378	-2.5852	0.0500869	acyl- short-chain specific	P52042	ACDS_CLOAB	0-10h	1.4642
Phypoly_transcript_05648	1.72786	0.00279313	319.702	0.577952	-2.98963	0.0198093	set and mynd domain-containing protein 5	Q6GPQ4	SMYD5_XENLA	0-10h	1.72786
Phypoly_transcript_05649	-1.44812	0.00371762	376.218	0.499148	2.90118	0.055956	glyoxysomal processing glyoxysomal	Q8VZD4	DEG15_ARATH	6-10h	1.44812
Phypoly_transcript_05655	-2.90825	0.000195213	68.0198	0.780712	3.72513	0.00257605	oxygen-dependent choline dehydrogenase	Q88CW6	BETA_PSEPK	0-10h	2.90825
Phypoly_transcript_05656	1.59398	0.000207166	127.846	0.429632	-3.71011	0.00270473	NA	NA	NA	0-10h	1.59398
Phypoly_transcript_05659	-2.16109	0.000754938	242.782	0.641499	3.36881	0.0223419	pentatricopeptide repeat-containing protein chloroplastic	O82380	PP175_ARATH	6-10h	2.16109
Phypoly_transcript_05663	1.82394	1.96051e-05	47.7171	0.427217	-4.26934	0.000401168	trna wybutosine-synthesizing protein 2 3 4	Q8H4D4	TYW23_ORYSJ	0-10h	1.82394
Phypoly_transcript_05666	-2.74999	0.00604427	928.94	1.00168	2.74537	0.035192	leukotriene-b omega-hydroxylase 2	Q99N16	CP4F3_MOUSE	0-10h	2.74999
Phypoly_transcript_05673	2.10892	0.00410403	182.418	0.734802	-2.87005	0.0593013	ribose-phosphate pyrophosphokinase a	Q54PA9	PRPSA_DICDI	6-10h	2.10892
Phypoly_transcript_05676	2.27197	0.00125623	54.8842	0.704313	-3.2258	0.0302705	lmbr1 domain-containing protein 2 homolog b	Q54TM2	LMD2B_DICDI	6-10h	2.27197
Phypoly_transcript_05678	1.23934	0.000111417	410.612	0.320717	-3.86428	0.00164438	heat shock 70 kda protein 12a	Q8K0U4	HS12A_MOUSE	0-10h	1.23934
Phypoly_transcript_05683	-1.55767	4.68302e-05	59.6521	0.382634	4.07091	0.00397997	cocaine esterase	Q9L9D7	COCE_RHOSM	0-6h	1.55767
Phypoly_transcript_05685	-1.66496	0.020708	125.521	0.719744	2.31327	0.0862428	protein lutein deficient chloroplastic	Q93VK5	LUT5_ARATH	0-10h	1.66496
Phypoly_transcript_05686	-1.43152	0.0048465	375.214	0.508159	2.81706	0.0298376	NA	NA	NA	0-10h	1.43152
Phypoly_transcript_05698	-1.85772	0.00232576	78.4157	0.61006	3.04514	0.0172603	arrestin domain-containing protein a	Q54CH1	ADCA_DICDI	0-10h	1.85772
Phypoly_transcript_05700	-2.23393	0.000268526	1294.09	0.613058	3.64391	0.0135787	histone rna hairpin-binding protein	Q9VAN6	SLBP_DROME	0-6h	2.23393
Phypoly_transcript_05702	1.10326	0.0142452	47.9933	0.450123	-2.45102	0.0659893	glutamate--trna ligase	A8MLB5	SYE_ALKOO	0-10h	1.10326
Phypoly_transcript_05715	2.91717	3.24037e-06	14.013	0.626678	-4.65496	0.000526745	cation-transporting atpase mj1226	Q58623	Y1226_METJA	6-10h	2.91717
Phypoly_transcript_05717	1.53052	0.00393064	1467.85	0.530752	-2.88367	0.0254777	t-complex protein 1 subunit alpha	Q55BM4	TCPA_DICDI	0-10h	1.53052
Phypoly_transcript_05718	-1.98125	4.67042e-05	124.014	0.486611	4.07154	0.000812732	f-box and fnip repeat-containing protein l60	Q5UPD4	YL060_MIMIV	0-10h	1.98125
Phypoly_transcript_05725	-2.11168	5.56082e-05	136.94	0.523899	4.03071	0.000936122	collagen alpha-6 chain	A6NMZ7	CO6A6_HUMAN	0-10h	2.11168
Phypoly_transcript_05732	-1.71924	0.000334121	164.634	0.479259	3.5873	0.00392023	f-box and fnip repeat-containing protein l60	Q5UPD4	YL060_MIMIV	0-10h	1.71924
Phypoly_transcript_05734	-1.59661	0.0186289	283.5	0.678576	2.35288	0.0800608	f-box and fnip repeat-containing protein l60	Q5UPD4	YL060_MIMIV	0-10h	1.59661
Phypoly_transcript_05743	1.16153	0.0188062	27.2783	0.494405	-2.34935	0.0805283	lipase	P19515	LIP_RHIMI	0-10h	1.16153
Phypoly_transcript_05747	-1.64536	0.00748276	267.861	0.615188	2.67456	0.0414713	NA	NA	NA	0-10h	1.64536
Phypoly_transcript_05749	1.43411	0.0129459	25.6734	0.577047	-2.48525	0.0614911	NA	NA	NA	0-10h	1.43411
Phypoly_transcript_05751	-1.15288	0.00139492	70.5702	0.360758	3.1957	0.0116593	3-ketoacyl- synthase 4	Q9LN49	KCS4_ARATH	0-10h	1.15288
Phypoly_transcript_05753	-2.48313	0.00018177	93.5503	0.66339	3.74309	0.00242894	cyclopentanone -monooxygenase	Q937L5	CPNB_COMTE	0-10h	2.48313
Phypoly_transcript_05757	-2.56748	0.000115588	819.082	0.66596	3.8553	0.00169584	gata zinc finger domain-containing protein 12	Q54NM5	GTAL_DICDI	0-10h	2.56748
Phypoly_transcript_05762	1.05602	0.00828243	2998.93	0.399956	-2.64033	0.0875671	acetyl- hydrolase	P15937	ACH1_NEUCR	6-10h	1.05602
Phypoly_transcript_05765	1.71328	0.000278393	412.176	0.47138	-3.63462	0.0033933	fidgetin-like protein 1	Q6GX84	FIGL1_RAT	0-10h	1.71328
Phypoly_transcript_05773	2.39236	0.00145855	538.282	0.751651	-3.18281	0.0120677	branchpoint-bridging protein	Q54BM5	BBP_DICDI	0-10h	2.39236
Phypoly_transcript_05777	-1.59902	0.000472372	19.6844	0.457392	3.49595	0.00515202	NA	NA	NA	0-10h	1.59902
Phypoly_transcript_05779	3.2556	3.53451e-10	105.696	0.518961	-6.27331	3.24389e-08	NA	NA	NA	0-10h	3.2556
Phypoly_transcript_05780	2.72024	2.28636e-05	39.3546	0.642337	-4.23492	0.00219548	NA	NA	NA	6-10h	2.72024
Phypoly_transcript_05782	2.57308	1.0342e-08	782.456	0.449445	-5.72502	6.45526e-07	2-phosphoglycerate kinase	Q8U4K7	PGK2_PYRFU	0-10h	2.57308
Phypoly_transcript_05783	-1.95695	5.39262e-05	130.396	0.484643	4.03792	0.000915267	mechanosensitive ion channel protein 10	Q9LYG9	MSL10_ARATH	0-10h	1.95695
Phypoly_transcript_05785	-1.45251	0.000733216	410.842	0.430139	3.37685	0.0218808	spx domain-containing protein 5	Q7Y0F6	SPX5_ORYSJ	6-10h	1.45251
Phypoly_transcript_05788	-1.47545	6.88796e-05	575.539	0.370705	3.98012	0.00110915	disrupted in renal carcinoma protein 2 homolog	Q6GNV7	DIRC2_XENLA	0-10h	1.47545
Phypoly_transcript_05789	2.22613	0.000115738	182.282	0.577467	-3.85498	0.0016959	canalicular multispecific organic anion transporter 2	B2RX12	MRP3_MOUSE	0-10h	2.22613
Phypoly_transcript_05791	1.98568	0.00320393	61.5982	0.673691	-2.94746	0.0219683	formin-h	Q54N00	FORH_DICDI	0-10h	1.98568
Phypoly_transcript_05793	-1.86845	0.00703389	54.7494	0.693243	2.69524	0.0395356	levanase	P05656	SACC_BACSU	0-10h	1.86845
Phypoly_transcript_05798	-1.4689	0.000247859	182.962	0.400851	3.66446	0.0130219	probable 4-coumarate-- ligase 1	Q54P77	4CL1_DICDI	0-6h	1.4689
Phypoly_transcript_05799	1.44844	0.00394059	41.2054	0.502428	-2.88288	0.0255157	f-box and fnip repeat-containing protein l60	Q5UPD4	YL060_MIMIV	0-10h	1.44844
Phypoly_transcript_05801	-2.13038	0.0056632	48.9821	0.770017	2.76667	0.0335709	atp-dependent helicase sgs1	P35187	SGS1_YEAST	0-10h	2.13038
Phypoly_transcript_05811	-3.37962	0.000116169	175.733	0.876897	3.85407	0.00169866	polyol transporter 5	Q8VZ80	PLT5_ARATH	0-10h	3.37962
Phypoly_transcript_05813	3.12172	1.2438e-05	1140.69	0.714391	-4.36976	0.000278675	centrin-2	P41208	CETN2_HUMAN	0-10h	3.12172
Phypoly_transcript_05814	-1.94	0.0162542	28.126	0.80727	2.40316	0.0723902	aldehyde dehydrogenase	P08157	ALDH_EMENI	0-10h	1.94
Phypoly_transcript_05820	-3.14112	1.73234e-05	1827.93	0.731026	4.29686	0.000361645	cyclin-y	Q8BGU5	CCNY_MOUSE	0-10h	3.14112
Phypoly_transcript_05824	-1.53388	0.0099904	76.6004	0.595413	2.57616	0.0966834	gamma-glutamylcyclotransferase at3g02910	Q9M8T3	Y2910_ARATH	6-10h	1.53388
Phypoly_transcript_05830	-1.38588	0.00243847	302.221	0.457254	3.03087	0.0178667	vacuolar protein sorting targeting protein 10	C1GTA5	VPS10_PARBA	0-10h	1.38588
Phypoly_transcript_05831	1.32026	0.00462514	224.198	0.466187	-2.83204	0.0288257	NA	NA	NA	0-10h	1.32026
Phypoly_transcript_05835	1.9924	0.00071582	54.4512	0.588867	-3.38345	0.0070389	fnip repeat-containing protein r636	Q5UR85	YR636_MIMIV	0-10h	1.9924
Phypoly_transcript_05836	-1.79023	0.0216432	27.9044	0.779522	2.29657	0.0890452	siderophore iron transporter mirc	Q870L3	MIRC_EMENI	0-10h	1.79023
Phypoly_transcript_05838	1.52679	0.00439428	728.873	0.536022	-2.84838	0.0277569	NA	NA	NA	0-10h	1.52679
Phypoly_transcript_05840	2.56731	1.35659e-06	1948.82	0.531393	-4.83128	4.37143e-05	btb poz domain-containing protein 9	Q96Q07	BTBD9_HUMAN	0-10h	2.56731
Phypoly_transcript_05847	1.9814	0.00670647	314.512	0.730853	-2.71108	0.0772008	probable protein disulfide-isomerase a4	P34329	PDIA4_CAEEL	6-10h	1.9814
Phypoly_transcript_05852	1.51132	0.00670472	180.668	0.557443	-2.71117	0.0380451	gpi mannosyltransferase 2	Q9NUD9	PIGV_HUMAN	0-10h	1.51132
Phypoly_transcript_05854	2.14282	9.96326e-05	570.489	0.550642	-3.89148	0.00148908	6-phosphofructo-2-kinase fructose- -bisphosphatase	Q91309	F26_LITCT	0-10h	2.14282
Phypoly_transcript_05861	-0.825581	0.0253544	4457.45	0.369229	2.23596	0.099759	rho gtpase-activating protein 39	P59281	RHG39_MOUSE	0-10h	0.825581
Phypoly_transcript_05862	5.71295	1.14004e-19	149.513	0.629548	-9.07469	7.84725e-17	NA	NA	NA	0-10h	5.71295
Phypoly_transcript_05863	-1.0362	0.000891234	380.193	0.311848	3.32279	0.00830879	acetylxylan esterase	D5EV35	AXEA1_PRER2	0-10h	1.0362
Phypoly_transcript_05867	-2.34626	0.00361342	15.7456	0.806254	2.91007	0.0239285	l-sorbose 1-dehydrogenase	Q47944	SDH_GLUOY	0-10h	2.34626
Phypoly_transcript_05870	3.25481	3.39322e-07	271.859	0.638174	-5.10018	1.3475e-05	probable mitochondrial chaperone bcs1-b	Q54DY9	BCS1B_DICDI	0-10h	3.25481
Phypoly_transcript_05871	-1.74308	0.00910803	59.8542	0.668366	2.60797	0.0477145	copper-containing nitrite reductase	Q9JTB8	ANIA_NEIMA	0-10h	1.74308
Phypoly_transcript_05872	1.5118	0.00253398	75.7219	0.500719	-3.01925	0.0183871	pentatricopeptide repeat-containing protein mitochondrial	Q9FIT7	PP442_ARATH	0-10h	1.5118
Phypoly_transcript_05874	1.70097	0.00476871	91.8875	0.602697	-2.82226	0.0294758	NA	NA	NA	0-10h	1.70097
Phypoly_transcript_05878	1.70176	0.00172927	154.949	0.543143	-3.13317	0.0364162	membrane-associated tyrosine- and threonine-specific cdc2-inhibitory kinase	Q9ESG9	PMYT1_MOUSE	6-10h	1.70176
Phypoly_transcript_05880	4.12526	1.05228e-07	1030.37	0.775796	-5.31746	4.93855e-06	serine threonine-protein kinase fray2	Q551H4	FRAY2_DICDI	0-10h	4.12526
Phypoly_transcript_05885	-1.72865	0.0120918	6.80657	0.688856	2.50945	0.0586484	abc transporter g family member 6	Q54TV1	ABCG6_DICDI	0-10h	1.72865
Phypoly_transcript_05887	1.86428	3.72087e-10	468.626	0.297556	-6.26531	3.38983e-08	major facilitator superfamily domain-containing protein 8	Q8NHS3	MFSD8_HUMAN	0-10h	1.86428
Phypoly_transcript_05888	-3.59934	1.0795e-06	42.7331	0.73809	4.87656	3.62958e-05	f-box and fnip repeat-containing protein l60	Q5UPD4	YL060_MIMIV	0-10h	3.59934
Phypoly_transcript_05889	-3.4216	2.67939e-08	136.814	0.615265	5.56119	1.51934e-06	wsc domain-containing protein 2	A2BGL3	WSCD2_DANRE	0-10h	3.4216
Phypoly_transcript_05894	2.30306	0.000277843	75.1624	0.633557	-3.63513	0.0033898	tetratricopeptide repeat protein 23	Q4V7F0	TTC23_RAT	0-10h	2.30306
Phypoly_transcript_05898	2.12324	0.00883369	6.34863	0.810883	-2.61842	0.0907652	NA	NA	NA	6-10h	2.12324
Phypoly_transcript_05900	1.33929	0.00404737	482.125	0.46593	-2.87445	0.0821711	na(+) h(+) antiporter 1	Q99173	NAH1_ZYGRO	0-6h	1.33929
Phypoly_transcript_05903	-4.21567	2.25656e-05	102.835	0.994762	4.23786	0.000446626	u-box domain-containing protein 4	O22193	PUB4_ARATH	0-10h	4.21567
Phypoly_transcript_05908	2.2727	0.0160795	1347.92	0.944163	-2.40711	0.0719226	probable inactive purple acid phosphatase 29	Q9FMK9	PPA29_ARATH	0-10h	2.2727
Phypoly_transcript_05910	4.54493	1.70792e-10	748.871	0.711754	-6.38554	1.68614e-08	NA	NA	NA	0-10h	4.54493
Phypoly_transcript_05918	1.73641	0.00375743	586.153	0.599208	-2.89784	0.024632	membrane-bound transcription factor site-2 protease	O54862	MBTP2_CRIGR	0-10h	1.73641
Phypoly_transcript_05920	1.83007	0.0228256	14.0192	0.803954	-2.27634	0.092346	NA	NA	NA	0-10h	1.83007
Phypoly_transcript_05926	1.27923	0.00806184	52.4278	0.482824	-2.64947	0.0436757	abc transporter b family member 1	Q54BU4	ABCB1_DICDI	0-10h	1.27923
Phypoly_transcript_05928	1.52839	0.0162513	144.532	0.635976	-2.40322	0.0723902	drug resistance protein yor378w	Q08902	YO378_YEAST	0-10h	1.52839
Phypoly_transcript_05929	2.47694	0.00293188	16.2688	0.832643	-2.97479	0.0493882	NA	NA	NA	6-10h	2.47694
Phypoly_transcript_05931	5.97701	2.19691e-46	1006.52	0.417981	-14.2997	2.72197e-42	potassium transport protein 1	P47946	TRK1_SCHPO	0-10h	5.97701
Phypoly_transcript_05933	1.21352	0.0175694	57.8948	0.511047	-2.37457	0.0767848	NA	NA	NA	0-10h	1.21352
Phypoly_transcript_05934	2.09954	9.85659e-06	390.895	0.474978	-4.4203	0.000231733	cell division cycle-associated 7-like protein	Q96GN5	CDA7L_HUMAN	0-10h	2.09954
Phypoly_transcript_05938	-1.85043	0.0221623	126.535	0.808903	2.28758	0.0904582	6-hydroxy-d-nicotine oxidase	P08159	HDNO_ARTOX	0-10h	1.85043
Phypoly_transcript_05939	1.86363	0.00086606	953.963	0.55952	-3.33077	0.008123	f-box lrr-repeat protein 7	A1A5X2	FBXL7_DANRE	0-10h	1.86363
Phypoly_transcript_05950	1.85333	0.00293536	38.0389	0.623089	-2.97443	0.0206174	ankyrin repeat protein rf_0381	Q4UMH6	Y381_RICFE	0-10h	1.85333
Phypoly_transcript_05952	1.61479	0.0115962	334.706	0.639724	-2.5242	0.0568565	diaminopimelate decarboxylase	O27390	DCDA_METTH	0-10h	1.61479
Phypoly_transcript_05957	-1.19827	0.0125287	76.8911	0.479903	2.49689	0.0601852	NA	NA	NA	0-10h	1.19827
Phypoly_transcript_05960	-2.43024	0.0117024	698.16	0.964	2.52099	0.0571613	presenilin-a	Q54ET2	PSNA_DICDI	0-10h	2.43024
Phypoly_transcript_05963	-2.81653	0.000811233	29.8909	0.841023	3.34893	0.0285371	f-box lrr-repeat protein 7	Q9UJT9	FBXL7_HUMAN	0-6h	2.81653
Phypoly_transcript_05966	-2.15193	0.000487689	1261.72	0.617053	3.48743	0.0171994	protein fizzy-related 2	Q8L3Z8	FZR2_ARATH	6-10h	2.15193
Phypoly_transcript_05973	-1.18576	0.0191543	106.457	0.506191	2.34251	0.0816661	NA	NA	NA	0-10h	1.18576
Phypoly_transcript_05974	-2.69239	0.000680267	1079.22	0.792482	3.39741	0.0211704	NA	NA	NA	6-10h	2.69239
Phypoly_transcript_05991	-3.08464	5.70335e-06	169.379	0.679871	4.5371	0.000147371	wd repeat-containing protein 44	Q9XSC3	WDR44_BOVIN	0-10h	3.08464
Phypoly_transcript_05993	-3.59125	6.63015e-11	269.097	0.550063	6.52879	7.53648e-09	inositol-3-phosphate synthase	Q54N49	INO1_DICDI	0-10h	3.59125
Phypoly_transcript_05997	3.25694	9.63079e-07	26.3341	0.664812	-4.89904	3.29174e-05	NA	NA	NA	0-10h	3.25694
Phypoly_transcript_05999	-2.294	0.0045001	240.338	0.807519	2.8408	0.0625997	NA	NA	NA	6-10h	2.294
Phypoly_transcript_06005	2.64611	6.97679e-06	79.6201	0.588757	-4.4944	0.000939513	NA	NA	NA	6-10h	2.64611
Phypoly_transcript_06008	-3.40833	4.24503e-05	324.605	0.832575	4.09372	0.000750909	nicotinamide adenine dinucleotide transporter chloroplastic	O22261	NDT1_ARATH	0-10h	3.40833
Phypoly_transcript_06011	2.09652	0.0114553	11.0608	0.829157	-2.52849	0.056365	tetracycline resistance class a	P02982	TCR1_ECOLX	0-10h	2.09652
Phypoly_transcript_06014	1.19852	0.013544	39.9546	0.485399	-2.46914	0.0636851	f-box and fnip repeat-containing protein l60	Q5UPD4	YL060_MIMIV	0-10h	1.19852
Phypoly_transcript_06018	-1.60289	0.00848392	87.9917	0.608958	2.63218	0.0453378	btb poz domain-containing protein kctd21	Q4G0X4	KCD21_HUMAN	0-10h	1.60289
Phypoly_transcript_06027	3.55329	1.1397e-06	410.3	0.730252	-4.86584	3.78098e-05	cyclic amp receptor-like protein f	Q54GG1	CRLF_DICDI	0-10h	3.55329
Phypoly_transcript_06028	2.4291	4.17165e-05	181.07	0.592787	-4.09776	0.000740497	NA	NA	NA	0-10h	2.4291
Phypoly_transcript_06037	-2.13499	1.34949e-12	329.514	0.301164	7.08914	2.30623e-10	dr1-associated corepressor homolog	Q54DA1	NC2A_DICDI	0-10h	2.13499
Phypoly_transcript_06044	-1.72174	0.0211737	380.12	0.747001	2.30487	0.0876225	myb-like protein m	Q55GK3	MYBM_DICDI	0-10h	1.72174
Phypoly_transcript_06048	1.26983	0.022599	708.135	0.556908	-2.28015	0.0917288	probable basic-leucine zipper transcription factor d	Q54Y73	BZPD_DICDI	0-10h	1.26983
Phypoly_transcript_06058	-0.863637	0.00560931	818.173	0.311806	2.76979	0.033333	phosphoglucomutase-1	Q23919	PGM1_DICDI	0-10h	0.863637
Phypoly_transcript_06062	-1.76022	0.00389331	131.062	0.609772	2.88668	0.0252754	heat shock 70 kda protein 12a	Q8K0U4	HS12A_MOUSE	0-10h	1.76022
Phypoly_transcript_06066	0.856641	0.0030053	566.394	0.288704	-2.9672	0.0209956	calcium-binding protein ncs-1	Q06389	NCS1_YEAST	0-10h	0.856641
Phypoly_transcript_06071	-2.11553	1.13189e-05	322.863	0.481864	4.39031	0.000258747	NA	NA	NA	0-10h	2.11553
Phypoly_transcript_06076	1.88281	0.0139392	162.486	0.765735	-2.45883	0.0650741	nadph oxidase activator	Q867T7	NCFA_DICDI	0-10h	1.88281
Phypoly_transcript_06089	1.52937	0.00197244	100.69	0.494245	-3.09435	0.0152502	probable serine threonine-protein kinase ddb_g0269628	Q55DK2	Y9628_DICDI	0-10h	1.52937
Phypoly_transcript_06090	-2.34067	0.0020779	202.347	0.760239	3.07887	0.0158757	ubiquitin-conjugating enzyme e2 8	P35131	UBC8_ARATH	0-10h	2.34067
Phypoly_transcript_06093	1.37574	0.0176704	113.047	0.579882	-2.37245	0.0770633	NA	NA	NA	0-10h	1.37574
Phypoly_transcript_06094	2.17515	0.00216519	372.584	0.709308	-3.06659	0.0164077	dual specificity protein kinase shkd	Q54U31	SHKD_DICDI	0-10h	2.17515
Phypoly_transcript_06095	2.97085	0.00013363	39.9942	0.777778	-3.81967	0.00189762	uncharacterized fad-linked oxidoreductase	O06997	YVDP_BACSU	0-10h	2.97085
Phypoly_transcript_06099	-1.30268	0.00308973	174.193	0.440293	2.95867	0.069614	NA	NA	NA	0-6h	1.30268
Phypoly_transcript_06104	-3.58623	1.03244e-07	329.1	0.673986	5.32092	4.85462e-06	phosphatidylinositol 4-kinase gamma 6	Q8W4R8	P4KG6_ARATH	0-10h	3.58623
Phypoly_transcript_06110	-1.06464	0.0220641	483.978	0.465056	2.28926	0.0902077	inward rectifier potassium channel 2	P52186	IRK2_CHICK	0-10h	1.06464
Phypoly_transcript_06111	-3.27376	9.54593e-06	749.048	0.739463	4.42721	0.000226811	solute carrier family 15 member 2	Q63424	S15A2_RAT	0-10h	3.27376
Phypoly_transcript_06114	-2.20382	0.000112158	34.8298	0.570544	3.86266	0.00165236	f-box and fnip repeat-containing protein l60	Q5UPD4	YL060_MIMIV	0-10h	2.20382
Phypoly_transcript_06118	-2.11256	0.00298663	1144.73	0.711511	2.96911	0.0681834	pollen-specific protein sf3	P29675	SF3_HELAN	0-6h	2.11256
Phypoly_transcript_06123	-2.11364	0.00121129	189.056	0.653122	3.23621	0.0104803	NA	NA	NA	0-10h	2.11364
Phypoly_transcript_06124	1.16151	0.0198117	103.402	0.498524	-2.32989	0.0837487	NA	NA	NA	0-10h	1.16151
Phypoly_transcript_06127	1.9267	9.65945e-05	375.833	0.494154	-3.89899	0.00145952	glutaminase 3	Q93650	GLS3_CAEEL	0-10h	1.9267
Phypoly_transcript_06129	-1.49359	0.0030368	16.4426	0.503914	2.96399	0.0211466	frizzled and smoothened-like protein m	Q556N7	FSLM_DICDI	0-10h	1.49359
Phypoly_transcript_06132	1.09804	0.00448863	49.0982	0.386413	-2.84161	0.0282234	e3 ubiquitin-protein ligase shprh	Q149N8	SHPRH_HUMAN	0-10h	1.09804
Phypoly_transcript_06135	1.28925	0.00102373	944.844	0.392594	-3.28392	0.0332911	NA	NA	NA	0-6h	1.28925
Phypoly_transcript_06137	3.57376	1.03705e-09	587.586	0.585517	-6.1036	8.26303e-08	NA	NA	NA	0-10h	3.57376
Phypoly_transcript_06140	2.12598	0.000823914	1831.65	0.63564	-3.34463	0.00781347	t-complex protein 1 subunit gamma	Q54TH8	TCPG_DICDI	0-10h	2.12598
Phypoly_transcript_06148	1.10394	0.000172987	305.632	0.293953	-3.75551	0.00999714	cytochrome p450 704b1	Q9C788	C70B1_ARATH	0-6h	1.10394
Phypoly_transcript_06149	1.47952	0.00246396	58.3926	0.488657	-3.02773	0.0179844	NA	NA	NA	0-10h	1.47952
Phypoly_transcript_06150	1.46401	0.00670385	864.396	0.539986	-2.71121	0.0380451	cytohesin-4	Q9UIA0	CYH4_HUMAN	0-10h	1.46401
Phypoly_transcript_06152	1.15189	0.0205468	53.2923	0.497316	-2.31621	0.0858309	NA	NA	NA	0-10h	1.15189
Phypoly_transcript_06155	4.69844	1.02945e-14	453.353	0.607382	-7.73557	2.57674e-12	serine protease inhibitor dipetalogastin	O96790	DPGN_DIPMA	0-10h	4.69844
Phypoly_transcript_06156	-2.37508	6.887e-06	120.832	0.52813	4.49715	0.000173083	e3 ubiquitin-protein ligase complex slx8-rfp subunit slx8	P87176	SLX8_SCHPO	0-10h	2.37508
Phypoly_transcript_06168	-0.83794	2.01307e-05	388.05	0.196541	4.26344	0.000409406	protein tipd	O15736	TIPD_DICDI	0-10h	0.83794
Phypoly_transcript_06171	1.79363	0.00129891	2098.27	0.557681	-3.21622	0.0308565	inorganic phosphate transporter pho84	P25297	PHO84_YEAST	6-10h	1.79363
Phypoly_transcript_06173	-1.61657	0.000649396	163.452	0.474055	3.4101	0.0205835	26s proteasome non-atpase regulatory subunit 10	Q54HW1	PSD10_DICDI	6-10h	1.61657
Phypoly_transcript_06176	2.10551	0.000763025	381.353	0.625548	-3.36587	0.0225056	sucrose transport protein suc2	Q39231	SUC2_ARATH	6-10h	2.10551
Phypoly_transcript_06179	1.44206	0.0140062	2768	0.586894	-2.4571	0.0652632	argininosuccinate lyase	P04424	ARLY_HUMAN	0-10h	1.44206
Phypoly_transcript_06195	1.84861	0.0091033	1298	0.708784	-2.60815	0.0477014	fas-associated factor 2	Q28BP9	FAF2_XENTR	0-10h	1.84861
Phypoly_transcript_06197	-2.14445	0.000941026	65.1522	0.648342	3.30759	0.00863653	protein-methionine sulfoxide oxidase mical3	Q8CJ19	MICA3_MOUSE	0-10h	2.14445
Phypoly_transcript_06198	1.46225	0.000128056	203.714	0.381773	-3.83017	0.00817091	NA	NA	NA	0-6h	1.46225
Phypoly_transcript_06199	-1.94845	0.0103674	76.0846	0.760124	2.56333	0.0987614	zinc finger cchc-type and rna-binding motif-containing protein 1	Q56JZ7	ZCRB1_BOVIN	6-10h	1.94845
Phypoly_transcript_06201	2.70403	5.34425e-09	364.082	0.46333	-5.83608	3.57921e-07	folylpolyglutamate synthase	Q54CY5	FOLC_DICDI	0-10h	2.70403
Phypoly_transcript_06209	2.62548	4.94294e-06	20.6233	0.574856	-4.56719	0.000130582	lysosomal alpha-mannosidase	P34098	MANA_DICDI	0-10h	2.62548
Phypoly_transcript_06214	2.3376	0.00151825	320.827	0.73714	-3.17117	0.033481	26s proteasome non-atpase regulatory subunit 3	Q1ZXD3	PSMD3_DICDI	6-10h	2.3376
Phypoly_transcript_06215	1.23756	0.0145853	1436.63	0.506674	-2.44252	0.0670793	pre-mrna-splicing factor slu7	Q54TA0	SLU7_DICDI	0-10h	1.23756
Phypoly_transcript_06216	-3.19438	0.000102043	6.77383	0.822091	3.88568	0.0070205	nacht and wd repeat domain-containing protein 1	A6H603	NWD1_MOUSE	0-6h	3.19438
Phypoly_transcript_06223	-1.96164	0.00400767	26.4232	0.681703	2.87756	0.0817401	NA	NA	NA	0-6h	1.96164
Phypoly_transcript_06225	-1.9669	0.000744613	68.754	0.5832	3.3726	0.00725866	teneurin-m	O61307	TENM_DROME	0-10h	1.9669
Phypoly_transcript_06227	-1.53839	0.00496724	50.2847	0.547634	2.80915	0.0926363	NA	NA	NA	0-6h	1.53839
Phypoly_transcript_06228	-3.02933	0.000267743	202.137	0.831168	3.64466	0.0032887	glutamate synthase 2 chloroplastic	Q0DG35	GLT2_ORYSJ	0-10h	3.02933
Phypoly_transcript_06229	1.67088	0.00125398	22.1226	0.517892	-3.22631	0.0302705	NA	NA	NA	6-10h	1.67088
Phypoly_transcript_06231	-3.33766	2.23825e-08	99.455	0.596811	5.5925	1.29286e-06	NA	NA	NA	0-10h	3.33766
Phypoly_transcript_06251	-2.5513	7.18712e-05	78.3398	0.642644	3.97	0.00114385	transcription activator of gluconeogenesis ert1	B0D0T8	ERT1_LACBS	0-10h	2.5513
Phypoly_transcript_06257	2.56903	0.000692877	45.7818	0.757294	-3.39238	0.0255688	NA	NA	NA	0-6h	2.56903
Phypoly_transcript_06260	0.864896	0.00526893	83.3171	0.309986	-2.79011	0.0957217	meiosis-specific nuclear structural protein 1	A4IJ21	MNS1_XENTR	0-6h	0.864896
Phypoly_transcript_06268	-1.68552	0.00120214	89.4116	0.520484	3.23837	0.0104194	uncharacterized ring finger protein	O14099	YERG_SCHPO	0-10h	1.68552
Phypoly_transcript_06269	-3.83362	2.14806e-11	606.217	0.572558	6.69559	2.71576e-09	trehalase	Q54QZ5	TREA_DICDI	0-10h	3.83362
Phypoly_transcript_06271	-1.8796	0.00116818	54.0052	0.578955	3.24654	0.0101748	oxygen-independent coproporphyrinogen-iii oxidase	O67886	HEMN_AQUAE	0-10h	1.8796
Phypoly_transcript_06272	2.01656	0.0203493	69.3181	0.869266	-2.31984	0.0852925	tyrosine-protein kinase receptor tie-1	Q06805	TIE1_BOVIN	0-10h	2.01656
Phypoly_transcript_06276	2.26779	0.00938916	3457.78	0.873051	-2.59755	0.0488173	protein roadkill	Q9VFP2	RDX_DROME	0-10h	2.26779
Phypoly_transcript_06277	1.48188	0.00154057	147.497	0.467922	-3.16693	0.0337443	iq domain-containing protein h	Q86VS3	IQCH_HUMAN	6-10h	1.48188
Phypoly_transcript_06279	1.77519	0.00333885	57.4452	0.604901	-2.93469	0.022649	dna mismatch repair protein mlh3	F4JN26	MLH3_ARATH	0-10h	1.77519
Phypoly_transcript_06282	-2.02895	0.000525446	845.009	0.585143	3.46744	0.00557864	beta-hexosaminidase subunit a2	Q54SC9	HEXA2_DICDI	0-10h	2.02895
Phypoly_transcript_06283	-2.39873	1.66565e-05	44.7285	0.557124	4.30556	0.000351875	NA	NA	NA	0-10h	2.39873
Phypoly_transcript_06284	-1.78062	7.29584e-06	2665.04	0.397027	4.48487	0.000922332	uncharacterized protein ddb_g0286447	Q54LR3	Y6447_DICDI	0-6h	1.78062
Phypoly_transcript_06286	-1.68596	0.00130628	262.973	0.524471	3.2146	0.0110817	dsc e3 ubiquitin ligase complex subunit 1	O43085	DSC1_SCHPO	0-10h	1.68596
Phypoly_transcript_06287	-3.61546	4.74091e-09	4722.47	0.617393	5.85602	3.20983e-07	probable basic-leucine zipper transcription factor q	Q54IJ9	BZPQ_DICDI	0-10h	3.61546
Phypoly_transcript_06289	-1.79168	0.00959079	261.725	0.691702	2.59024	0.0943662	acetylcholinesterase	P04058	ACES_TORCA	6-10h	1.79168
Phypoly_transcript_06290	-2.807	8.34005e-08	223.138	0.523732	5.35961	4.02075e-06	transcription factor mef2a	Q55F37	SRFC_DICDI	0-10h	2.807
Phypoly_transcript_06291	-1.2776	0.00906889	835.715	0.489604	2.60945	0.0476138	ddb1- and cul4-associated factor 11	Q8TEB1	DCA11_HUMAN	0-10h	1.2776
Phypoly_transcript_06292	-2.88313	0.000626586	70.2709	0.843062	3.41984	0.00635325	NA	NA	NA	0-10h	2.88313
Phypoly_transcript_06293	3.77606	4.86828e-22	462.652	0.391261	-9.65099	5.0265e-19	abc1 family protein	O42653	YF9E_SCHPO	0-10h	3.77606
Phypoly_transcript_06301	-1.30262	0.0218807	58.8076	0.568227	2.29243	0.089595	sialate o-acetylesterase	P70665	SIAE_MOUSE	0-10h	1.30262
Phypoly_transcript_06302	2.56856	0.000528038	92.7526	0.741048	-3.46611	0.0180437	spartin	Q8R1X6	SPG20_MOUSE	6-10h	2.56856
Phypoly_transcript_06305	2.37725	2.49714e-05	640.136	0.563991	-4.21506	0.00231016	vacuolar fusion protein mon1 homolog a	Q86VX9	MON1A_HUMAN	6-10h	2.37725
Phypoly_transcript_06306	2.02969	0.00605219	11.8197	0.73943	-2.74494	0.0735768	inositol hexakisphosphate kinase 2	Q80V72	IP6K2_MOUSE	6-10h	2.02969
Phypoly_transcript_06308	-1.71846	0.00544347	24.6366	0.618251	2.77955	0.0326371	NA	NA	NA	0-10h	1.71846
Phypoly_transcript_06315	-1.40724	0.00376104	167.572	0.485669	2.89754	0.0246492	probable formate transporter	Q50568	FDHC_METTF	0-10h	1.40724
Phypoly_transcript_06316	-1.98557	0.00362946	53.3305	0.682633	2.90869	0.0239899	NA	NA	NA	0-10h	1.98557
Phypoly_transcript_06318	-2.30225	1.02994e-05	152.59	0.521959	4.41079	0.00124003	NA	NA	NA	0-6h	2.30225
Phypoly_transcript_06319	-2.75283	9.5702e-06	395.69	0.621874	4.42666	0.000227025	inter-alpha-trypsin inhibitor heavy chain h3	Q61704	ITIH3_MOUSE	0-10h	2.75283
Phypoly_transcript_06322	4.2515	1.69128e-05	81.5265	0.988221	-4.30218	0.000355537	NA	NA	NA	0-10h	4.2515
Phypoly_transcript_06323	1.61278	0.00101665	934.763	0.490823	-3.28588	0.00917092	lipoamide acyltransferase component of branched-chain alpha-keto acid dehydrogenase mitochondrial	P11182	ODB2_HUMAN	0-10h	1.61278
Phypoly_transcript_06324	2.51525	5.76468e-07	914.029	0.503156	-4.99894	2.11315e-05	ctl-like protein ddb_g0274487	Q869R1	CTLHB_DICDI	0-10h	2.51525
Phypoly_transcript_06326	-1.48843	0.0154531	61.9297	0.614653	2.42158	0.0700051	NA	NA	NA	0-10h	1.48843
Phypoly_transcript_06327	2.43963	0.000635406	185.684	0.714172	-3.41603	0.0202651	probable inactive purple acid phosphatase 28	Q9LU72	PPA28_ARATH	6-10h	2.43963
Phypoly_transcript_06330	-2.16524	0.000835463	194.708	0.648127	3.34077	0.0290859	cationic amino acid transporter 1	Q9URZ4	CAT1_SCHPO	0-6h	2.16524
Phypoly_transcript_06343	1.16205	0.011723	1187.97	0.461064	-2.52038	0.0572283	sphingosine-1-phosphate lyase	Q54RV9	SGPL_DICDI	0-10h	1.16205
Phypoly_transcript_06349	2.5043	4.07846e-05	51.4253	0.610359	-4.10299	0.000726036	penicillin-binding protein	O31773	PBPX_BACSU	0-10h	2.5043
Phypoly_transcript_06350	-2.49324	6.44637e-05	52.2566	0.623959	3.99585	0.00105301	probable metabolite transport protein	O94342	YHM9_SCHPO	0-10h	2.49324
Phypoly_transcript_06351	-1.91077	0.00981259	111.533	0.739929	2.58236	0.0503521	NA	NA	NA	0-10h	1.91077
Phypoly_transcript_06352	-2.32004	0.000749435	364.116	0.68827	3.37082	0.00729418	phospho-2-dehydro-3-deoxyheptonate aldolase	P80576	AROF_NEUCR	0-10h	2.32004
Phypoly_transcript_06356	3.05295	1.12998e-05	360.598	0.695325	-4.39068	0.00025855	cyclin-dependent kinase 1	P43063	CDK1_CANAL	0-10h	3.05295
Phypoly_transcript_06362	1.4633	0.00793466	392.955	0.551184	-2.65484	0.0431944	cationic amino acid transporter vacuolar	Q8W4K3	CAAT4_ARATH	0-10h	1.4633
Phypoly_transcript_06375	3.73498	3.69407e-07	66.8624	0.734643	-5.08408	1.44728e-05	sensor histidine kinase	P0DMC6	RCSC_ECOLX	0-10h	3.73498
Phypoly_transcript_06376	3.2185	5.89459e-08	121.476	0.593603	-5.42197	2.96886e-06	ras gtpase-activating protein 2	P58069	RASA2_MOUSE	0-10h	3.2185
Phypoly_transcript_06381	1.76386	0.0125535	415.165	0.706621	-2.49619	0.0602395	alkylglycerol monooxygenase	Q8BS35	ALKMO_MOUSE	0-10h	1.76386
Phypoly_transcript_06382	-2.19529	0.00124325	41.9488	0.679915	3.22877	0.0106823	probable exo- -beta-xylosidase xlnd	Q4WRB0	XYND_ASPFU	0-10h	2.19529
Phypoly_transcript_06389	1.56373	0.00600639	56.6439	0.569162	-2.74743	0.0732156	uncharacterized transporter mfs2	Q10084	MFS2_SCHPO	6-10h	1.56373
Phypoly_transcript_06390	-2.26029	0.0057265	145.472	0.818045	2.76304	0.0338105	inter-alpha-trypsin inhibitor heavy chain h1	P97278	ITIH1_MESAU	0-10h	2.26029
Phypoly_transcript_06392	1.39276	0.00107397	124.03	0.425869	-3.2704	0.00953187	NA	NA	NA	0-10h	1.39276
Phypoly_transcript_06393	-1.49473	0.00800157	49.9719	0.563622	2.652	0.0857929	tenascin-n	Q80Z71	TENN_MOUSE	6-10h	1.49473
Phypoly_transcript_06397	1.58158	0.00519559	16.3551	0.565932	-2.79465	0.0314938	phospho-2-dehydro-3-deoxyheptonate aldolase	P80576	AROF_NEUCR	0-10h	1.58158
Phypoly_transcript_06399	-1.22761	7.7444e-05	604.374	0.310616	3.95218	0.00121306	rna-binding protein 45	Q8BHN5	RBM45_MOUSE	0-10h	1.22761
Phypoly_transcript_06402	-1.96782	0.000237584	522.585	0.53542	3.67528	0.00299458	alpha-amylase	P20845	AMY_BACME	0-10h	1.96782
Phypoly_transcript_06405	2.10955	0.000404251	201.241	0.596373	-3.53729	0.00457413	NA	NA	NA	0-10h	2.10955
Phypoly_transcript_06406	1.70889	0.00940855	231.338	0.658064	-2.59684	0.0935838	NA	NA	NA	6-10h	1.70889
Phypoly_transcript_06409	-2.78069	4.16665e-06	22.8334	0.604119	4.60289	0.000112472	beta-hexosaminidase subunit beta	P49614	HEXB_FELCA	0-10h	2.78069
Phypoly_transcript_06412	-2.36824	4.53467e-07	224.222	0.469422	5.04502	1.72345e-05	vegetative incompatibility protein het-e-1	Q00808	HETE1_PODAS	0-10h	2.36824
Phypoly_transcript_06418	-1.6215	0.00245748	66.3374	0.53541	3.02853	0.0179583	serine threonine-protein kinase pak mbt	Q9VXE5	PAKM_DROME	0-10h	1.6215
Phypoly_transcript_06420	2.95927	0.00138163	85.9946	0.925217	-3.19846	0.031681	ph domain-containing protein ddb_g0287875	Q1ZXE2	Y7875_DICDI	6-10h	2.95927
Phypoly_transcript_06421	2.11442	0.00936709	12.0221	0.813753	-2.59836	0.0933346	NA	NA	NA	6-10h	2.11442
Phypoly_transcript_06424	-1.91971	0.0236674	4.79122	0.848495	2.26249	0.0948994	NA	NA	NA	0-10h	1.91971
Phypoly_transcript_06425	1.99821	1.3112e-05	124.296	0.458491	-4.35823	0.000290102	NA	NA	NA	0-10h	1.99821
Phypoly_transcript_06426	3.17513	7.96268e-15	91.0358	0.408736	-7.76817	2.05537e-12	histone deacetylase 8	Q9BY41	HDAC8_HUMAN	0-10h	3.17513
Phypoly_transcript_06429	3.74533	7.60772e-08	644.432	0.696651	-5.37619	3.71101e-06	cytochrome p450 4f12	Q9HCS2	CP4FC_HUMAN	0-10h	3.74533
Phypoly_transcript_06431	-4.19279	9.92794e-15	139.716	0.541692	7.74018	2.51035e-12	nadp-dependent malic enzyme	Q6TU48	MAOX_DICDI	0-10h	4.19279
Phypoly_transcript_06440	-2.07068	0.0221708	117.544	0.905243	2.28743	0.0904647	NA	NA	NA	0-10h	2.07068
Phypoly_transcript_06447	-3.40919	3.45638e-05	432.651	0.823257	4.1411	0.00314802	glutamate decarboxylase 4	Q9ZPS3	DCE4_ARATH	0-6h	3.40919
Phypoly_transcript_06449	-1.82188	0.0149952	526.2	0.748976	2.4325	0.0684184	ultraviolet-b receptor uvr8	Q9FN03	UVR8_ARATH	0-10h	1.82188
Phypoly_transcript_06453	-1.37688	0.0124337	152.274	0.550843	2.49959	0.0599195	NA	NA	NA	0-10h	1.37688
Phypoly_transcript_06455	-1.43969	0.00282515	246.458	0.482124	2.98615	0.0200078	glycerol-3-phosphate acyltransferase 3	Q4V8J4	GPAT3_RAT	0-10h	1.43969
Phypoly_transcript_06459	-2.39131	3.45718e-05	23.3938	0.577464	4.14105	0.000637418	NA	NA	NA	0-10h	2.39131
Phypoly_transcript_06460	-3.37412	9.78621e-05	3511.47	0.866084	3.89583	0.00147274	zinc finger protein c3h1 type-like 1	P23950	TISB_MOUSE	0-10h	3.37412
Phypoly_transcript_06461	-1.5769	0.00284074	203.33	0.52837	2.98447	0.0201067	katanin p60 atpase-containing subunit a-like 1	B4USW8	KATL1_OTOGA	0-10h	1.5769
Phypoly_transcript_06463	2.34735	1.5389e-06	835.037	0.488409	-4.80612	4.88271e-05	NA	NA	NA	0-10h	2.34735
Phypoly_transcript_06466	2.81588	5.72462e-06	4630.73	0.620742	-4.53631	0.00014774	glutamate mitochondrial	Q54KB7	DHE3_DICDI	0-10h	2.81588
Phypoly_transcript_06470	-1.37919	0.00819669	290.691	0.521658	2.64386	0.0442423	NA	NA	NA	0-10h	1.37919
Phypoly_transcript_06473	-2.40093	0.00502939	512.838	0.855904	2.80515	0.0306815	NA	NA	NA	0-10h	2.40093
Phypoly_transcript_06475	-3.06113	1.44386e-06	56.4322	0.635241	4.81885	4.61662e-05	arrestin domain-containing protein a	Q54CH1	ADCA_DICDI	0-10h	3.06113
Phypoly_transcript_06478	-5.41715	5.32456e-19	562.518	0.608306	8.90529	3.38314e-16	NA	NA	NA	0-10h	5.41715
Phypoly_transcript_06480	-3.87356	1.42952e-06	531.619	0.803502	4.82084	4.58261e-05	NA	NA	NA	0-10h	3.87356
Phypoly_transcript_06486	1.85257	0.00732491	30.299	0.690819	-2.6817	0.0815959	myosin-m heavy chain	Q9TW28	MYOM_DICDI	6-10h	1.85257
Phypoly_transcript_06488	-1.17964	0.00982123	166.456	0.45686	2.58206	0.0503619	dihydropyrimidinase	Q55DL0	DPYS_DICDI	0-10h	1.17964
Phypoly_transcript_06493	2.72213	0.000579436	790.186	0.791072	-3.44106	0.00601274	NA	NA	NA	0-10h	2.72213
Phypoly_transcript_06495	2.855	0.000117429	99.1522	0.741284	-3.85143	0.00703279	probable peptide nitrate transporter at3g43790	Q3EAQ5	PTR36_ARATH	6-10h	2.855
Phypoly_transcript_06498	-2.34514	0.00040558	31.5656	0.66314	3.53643	0.00458194	duf21 domain-containing protein at5g52790	Q9LTD8	Y5279_ARATH	0-10h	2.34514
Phypoly_transcript_06504	0.999815	0.00757501	225.486	0.3744	-2.67045	0.0418526	cwf19-like protein 1	Q5R8R4	C19L1_PONAB	0-10h	0.999815
Phypoly_transcript_06516	2.19078	2.91613e-05	768.055	0.52412	-4.17992	0.00262313	delta-1-pyrroline-5-carboxylate mitochondrial	Q54RA2	AL4A1_DICDI	6-10h	2.19078
Phypoly_transcript_06517	-1.09749	0.0229388	117.784	0.482531	2.27445	0.0926979	endoplasmic reticulum oxidoreductin-2	Q7X9I4	ERO2_ARATH	0-10h	1.09749
Phypoly_transcript_06521	3.16363	5.27893e-06	58.8675	0.694787	-4.55339	0.000137842	phosphatidylinositol -trisphosphate 3-phosphatase and dual-specificity protein phosphatase pten	P60484	PTEN_HUMAN	0-10h	3.16363
Phypoly_transcript_06525	1.8763	0.00119126	112.566	0.578932	-3.24097	0.0291826	leucine-rich repeat-containing protein ddb_g0290503	Q54G05	LRRX1_DICDI	6-10h	1.8763
Phypoly_transcript_06528	-2.41859	4.55083e-07	189.248	0.479465	5.04434	1.72694e-05	NA	NA	NA	0-10h	2.41859
Phypoly_transcript_06534	0.802244	0.0160461	570.242	0.333176	-2.40787	0.0718118	ell-associated factor 2	Q96CJ1	EAF2_HUMAN	0-10h	0.802244
Phypoly_transcript_06537	-2.60847	9.17922e-09	171.632	0.454022	5.74524	5.77312e-07	leukotriene-b4 omega-hydroxylase 3	Q9EP75	CP4FE_MOUSE	0-10h	2.60847
Phypoly_transcript_06544	-3.24428	3.02493e-06	118.559	0.694837	4.66912	8.59607e-05	NA	NA	NA	0-10h	3.24428
Phypoly_transcript_06546	1.70275	0.00021124	52.4968	0.459559	-3.70518	0.00274634	NA	NA	NA	0-10h	1.70275
Phypoly_transcript_06548	-1.74198	0.00450969	8.66847	0.613347	2.84012	0.0626567	acyl-coenzyme a synthetase mitochondrial	Q53FZ2	ACSM3_HUMAN	6-10h	1.74198
Phypoly_transcript_06549	2.38726	0.000882458	436.111	0.717856	-3.32555	0.00824559	NA	NA	NA	0-10h	2.38726
Phypoly_transcript_06552	1.32625	0.0133142	31.762	0.535803	-2.47525	0.0628152	NA	NA	NA	0-10h	1.32625
Phypoly_transcript_06560	-2.91785	3.7019e-08	495.533	0.530083	5.50451	1.9942e-06	protein rkd1	Q9M9U9	RKD1_ARATH	0-10h	2.91785
Phypoly_transcript_06567	1.60924	0.010163	30.561	0.626106	-2.57023	0.0516488	NA	NA	NA	0-10h	1.60924
Phypoly_transcript_06575	1.64092	0.0205225	50.0095	0.708316	-2.31666	0.0857585	NA	NA	NA	0-10h	1.64092
Phypoly_transcript_06576	-1.66703	0.0223221	43.6842	0.729604	2.28484	0.0908874	dbh-like monooxygenase protein 2 homolog	Q08CS6	MOXD2_DANRE	0-10h	1.66703
Phypoly_transcript_06581	-2.11103	0.000108526	469.005	0.545387	3.87069	0.00160554	adp-ribosyl cyclase	Q27312	NADA_APLKU	0-10h	2.11103
Phypoly_transcript_06585	1.21702	0.0106915	1608.48	0.476772	-2.55262	0.0535655	uncharacterized protein tm_0508	Q9WYX8	Y508_THEMA	0-10h	1.21702
Phypoly_transcript_06586	-1.11732	0.00785729	686.919	0.420337	2.65814	0.0429146	upf0392 protein at1g27200	Q94K98	Y1720_ARATH	0-10h	1.11732
Phypoly_transcript_06587	2.2877	1.62677e-05	81.9957	0.530693	-4.31078	0.00034602	NA	NA	NA	0-10h	2.2877
Phypoly_transcript_06590	2.08911	9.33399e-05	68.59	0.53467	-3.90728	0.00650934	f-box and fnip repeat-containing protein l60	Q5UPD4	YL060_MIMIV	0-6h	2.08911
Phypoly_transcript_06591	1.12062	0.0252821	1026.39	0.500935	-2.23706	0.0995379	apoptotic chromatin condensation inducer in the nucleus	Q9UKV3	ACINU_HUMAN	0-10h	1.12062
Phypoly_transcript_06597	1.1784	0.00649755	2239.41	0.432986	-2.72156	0.0371674	NA	NA	NA	0-10h	1.1784
Phypoly_transcript_06598	-5.53022	4.81788e-27	373.432	0.513527	10.7691	1.32652e-23	gelation factor	P13466	GELA_DICDI	0-10h	5.53022
Phypoly_transcript_06599	2.06688	0.00460164	372.614	0.7294	-2.83367	0.0886301	formamidase	Q50228	FMDA_METME	0-6h	2.06688
Phypoly_transcript_06600	-2.23257	0.000621055	37.9548	0.652368	3.42225	0.00631762	ph domain-containing protein ddb_g0267786	Q55G75	Y7786_DICDI	0-10h	2.23257
Phypoly_transcript_06608	1.14494	0.0218028	283.095	0.49915	-2.29379	0.0893861	cyclic gmp-binding protein c	Q8MVR1	GBPC_DICDI	0-10h	1.14494
Phypoly_transcript_06614	-2.66941	0.000107379	110.904	0.689186	3.87328	0.00159237	NA	NA	NA	0-10h	2.66941
Phypoly_transcript_06617	1.97367	0.00488417	65.5679	0.701231	-2.81458	0.0649538	sorting nexin-2	O60749	SNX2_HUMAN	6-10h	1.97367
Phypoly_transcript_06620	-2.16393	0.000179884	36.6791	0.577709	3.74571	0.00240687	autophagy-related protein 22-2	A1C5W7	AT222_ASPCL	0-10h	2.16393
Phypoly_transcript_06621	-2.3806	1.81348e-06	181.976	0.498746	4.77317	0.000358879	NA	NA	NA	6-10h	2.3806
Phypoly_transcript_06624	-1.97889	0.000752797	142.946	0.58728	3.36959	0.00731542	NA	NA	NA	0-10h	1.97889
Phypoly_transcript_06630	-4.32503	2.59525e-14	174.947	0.567809	7.61706	5.95466e-12	ankyrin ph and sec7 domain containing protein secg	Q54KA7	SECG_DICDI	0-10h	4.32503
Phypoly_transcript_06634	1.42607	0.0219348	153.324	0.622331	-2.2915	0.0897826	tetracycline resistance class a	P02982	TCR1_ECOLX	0-10h	1.42607
Phypoly_transcript_06638	1.22145	0.00325488	499.217	0.415094	-2.94258	0.0222009	adp-ribosylation factor-like protein 16	Q0P5N6	ARL16_HUMAN	0-10h	1.22145
Phypoly_transcript_06639	1.33533	0.00937362	18.8477	0.513961	-2.59812	0.0487807	chitin synthase a	Q12564	CHSA_AMPQU	0-10h	1.33533
Phypoly_transcript_06642	-2.23918	0.00472164	83.7045	0.79251	2.82544	0.0292448	poly polymerase	Q54J73	PAP_DICDI	0-10h	2.23918
Phypoly_transcript_06645	1.84235	0.0039622	39.3448	0.63945	-2.88116	0.0813946	NA	NA	NA	0-6h	1.84235
Phypoly_transcript_06648	2.81064	2.58813e-06	42.026	0.597873	-4.70106	0.000460161	glutamate decarboxylase	P54767	DCE_SOLLC	6-10h	2.81064
Phypoly_transcript_06652	-1.92203	0.000115798	57.5657	0.498599	3.85486	0.0016959	morn repeat-containing protein 1	Q5T089	MORN1_HUMAN	0-10h	1.92203
Phypoly_transcript_06653	-1.12177	3.05955e-05	2720.17	0.269076	4.16899	0.000578304	sphingosine-1-phosphate lyase 1	Q8R0X7	SGPL1_MOUSE	0-10h	1.12177
Phypoly_transcript_06657	2.01199	8.90133e-07	494.107	0.409398	-4.91449	3.0678e-05	upf0301 protein cpar_0662	B3QMC9	Y662_CHLP8	0-10h	2.01199
Phypoly_transcript_06660	-3.88078	0.000144052	1126.52	1.02096	3.80111	0.00805488	inositol-3-phosphate synthase	Q54N49	INO1_DICDI	6-10h	3.88078
Phypoly_transcript_06662	1.60556	5.59944e-05	142.46	0.398492	-4.02908	0.000940069	NA	NA	NA	0-10h	1.60556
Phypoly_transcript_06664	-1.45272	0.0105538	106.319	0.568103	2.55713	0.0531312	NA	NA	NA	0-10h	1.45272
Phypoly_transcript_06665	1.17497	0.00834977	205.523	0.445472	-2.63759	0.0448568	gtpase-activating rap ran-gap domain-like protein 3	Q5ZJY3	GARL3_CHICK	0-10h	1.17497
Phypoly_transcript_06666	1.12578	0.0093683	1620.07	0.433275	-2.59831	0.0487778	cyclin-dependent kinase a-1	P29618	CDKA1_ORYSJ	0-10h	1.12578
Phypoly_transcript_06667	-1.45089	0.0105452	272.728	0.567328	2.55742	0.053112	NA	NA	NA	0-10h	1.45089
Phypoly_transcript_06671	-1.5203	0.000599716	77.4208	0.44301	3.43174	0.0061536	NA	NA	NA	0-10h	1.5203
Phypoly_transcript_06690	2.41057	0.00347757	2210.82	0.824966	-2.92203	0.0232778	aldehyde dehydrogenase family 7 member a1 homolog	P83401	AL7A1_DICDI	0-10h	2.41057
Phypoly_transcript_06706	3.36001	1.73507e-06	424.507	0.702629	-4.78206	5.36768e-05	NA	NA	NA	0-10h	3.36001
Phypoly_transcript_06707	-2.35986	0.00436187	40.7046	0.827808	2.85073	0.061592	internalin-i	Q723X5	INLI_LISMF	6-10h	2.35986
Phypoly_transcript_06710	-2.35175	2.00394e-05	120.407	0.551479	4.26445	0.000408369	mycothiol acetyltransferase	C5CC88	MSHD_MICLC	0-10h	2.35175
Phypoly_transcript_06712	-2.40087	0.000127775	26.3929	0.626744	3.83071	0.00183021	dep domain-containing mtor-interacting protein	Q8TB45	DPTOR_HUMAN	0-10h	2.40087
Phypoly_transcript_06713	-3.6082	5.7493e-08	165.845	0.664932	5.42643	2.91942e-06	ras guanine nucleotide exchange factor f	Q54C94	GEFF_DICDI	0-10h	3.6082
Phypoly_transcript_06715	-3.80098	1.8239e-07	162.133	0.728653	5.21644	7.98519e-06	inosine-5 -monophosphate dehydrogenase	Q54QQ0	IMDH_DICDI	0-10h	3.80098
Phypoly_transcript_06719	-2.57698	1.68245e-05	15.5813	0.598833	4.30334	0.000354516	dual specificity protein kinase shkd	Q54U31	SHKD_DICDI	0-10h	2.57698
Phypoly_transcript_06720	2.9408	0.000140559	136.929	0.772435	-3.80718	0.001974	tbc1 domain family member 8	Q9Z1A9	TBCD8_MOUSE	0-10h	2.9408
Phypoly_transcript_06721	2.93408	6.90506e-05	22.9415	0.737293	-3.97953	0.00111109	rgs domain-containing serine threonine-protein kinase a	Q54XQ2	RCKA_DICDI	0-10h	2.93408
Phypoly_transcript_06728	-2.25724	7.54817e-05	271.758	0.570252	3.95831	0.00118532	NA	NA	NA	0-10h	2.25724
Phypoly_transcript_06731	1.56399	0.00126905	144.022	0.485276	-3.22289	0.030401	acyl-coenzyme a synthetase mitochondrial	Q3UNX5	ACSM3_MOUSE	6-10h	1.56399
Phypoly_transcript_06733	1.19199	0.00199642	413.334	0.385661	-3.09076	0.0527176	probable zinc transporter protein ddb_g0269332	Q55E98	Y9332_DICDI	0-6h	1.19199
Phypoly_transcript_06734	-1.22893	0.0162141	470.964	0.511189	2.40406	0.0723159	ras guanine nucleotide exchange factor f	Q54C94	GEFF_DICDI	0-10h	1.22893
Phypoly_transcript_06736	-4.52307	4.62909e-18	1906.47	0.522165	8.66216	2.49367e-15	transcriptional activator myb	P01103	MYB_CHICK	0-10h	4.52307
Phypoly_transcript_06738	2.08838	0.000783165	26.1855	0.621786	-3.35868	0.00752202	NA	NA	NA	0-10h	2.08838
Phypoly_transcript_06743	2.98541	1.03716e-06	28.6203	0.611206	-4.88445	0.000256562	NA	NA	NA	6-10h	2.98541
Phypoly_transcript_06745	1.67767	0.00644163	2829.92	0.615793	-2.72441	0.0369072	probable protein phosphatase 2c 80	Q9LVQ8	P2C80_ARATH	0-10h	1.67767
Phypoly_transcript_06750	-1.8134	0.00529134	347.145	0.650256	2.78874	0.031924	myophilin	Q24799	MYPH_ECHGR	0-10h	1.8134
Phypoly_transcript_06755	2.35317	0.000247288	16.049	0.642057	-3.66505	0.0112252	NA	NA	NA	6-10h	2.35317
Phypoly_transcript_06760	2.20144	0.000657786	165.837	0.646227	-3.4066	0.00661521	NA	NA	NA	0-10h	2.20144
Phypoly_transcript_06762	-4.25105	9.762e-10	325.517	0.695382	6.11325	7.87956e-08	NA	NA	NA	0-10h	4.25105
Phypoly_transcript_06767	-1.61884	0.00014834	1041.83	0.426703	3.79383	0.00206046	NA	NA	NA	0-10h	1.61884
Phypoly_transcript_06768	-2.51359	1.0853e-15	88.8914	0.313541	8.01681	3.09123e-13	f-box and fnip repeat-containing protein l60	Q5UPD4	YL060_MIMIV	0-10h	2.51359
Phypoly_transcript_06769	1.89028	0.000554661	113.672	0.547452	-3.45287	0.00581655	serine threonine-protein kinase pakc	Q55GV3	PAKC_DICDI	0-10h	1.89028
Phypoly_transcript_06770	-1.36998	0.00904633	105.894	0.524838	2.6103	0.0475134	transcriptional corepressor seuss	Q8W234	SEUSS_ARATH	0-10h	1.36998
Phypoly_transcript_06775	2.7923	0.000298833	30.8574	0.77214	-3.61631	0.0128686	conserved oligomeric golgi complex subunit 1	Q9Z160	COG1_MOUSE	6-10h	2.7923
Phypoly_transcript_06780	-1.60935	0.0150266	129.779	0.66181	2.43174	0.0685176	wd40 repeat-containing protein smu1	Q3UKJ7	SMU1_MOUSE	0-10h	1.60935
Phypoly_transcript_06783	1.30984	0.000498988	1345.74	0.376249	-3.4813	0.00536207	protein gpr107	Q8BUV8	GP107_MOUSE	0-10h	1.30984
Phypoly_transcript_06787	1.78459	0.00362842	1341.7	0.61352	-2.90878	0.0239899	retinal dehydrogenase 1	P86886	AL1A1_MESAU	0-10h	1.78459
Phypoly_transcript_06798	-2.36351	0.00845792	34.1208	0.897573	2.63322	0.0886112	thermosome subunit alpha	P61111	THSA_THEKO	6-10h	2.36351
Phypoly_transcript_06800	2.53183	0.00596304	27.891	0.920731	-2.74981	0.0348418	NA	NA	NA	0-10h	2.53183
Phypoly_transcript_06803	1.17672	0.000310058	817.848	0.326256	-3.60675	0.00370992	NA	NA	NA	0-10h	1.17672
Phypoly_transcript_06805	-2.0463	0.00115851	38.9075	0.629844	3.2489	0.0101091	NA	NA	NA	0-10h	2.0463
Phypoly_transcript_06809	1.77962	3.97634e-05	431.715	0.433119	-4.10885	0.000709385	alpha- -mannosyltransferase alg2	O94738	ALG2_RHIPU	0-10h	1.77962
Phypoly_transcript_06811	1.80565	0.000405928	22.749	0.51062	-3.5362	0.00458194	NA	NA	NA	0-10h	1.80565
Phypoly_transcript_06815	-0.946919	0.0216008	177.074	0.412185	2.29732	0.0889296	leucine-rich repeat-containing protein 61	Q8R2R5	LRC61_MOUSE	0-10h	0.946919
Phypoly_transcript_06817	1.77915	0.000257008	77.9142	0.486747	-3.65517	0.00317956	major facilitator superfamily domain-containing protein 1	Q9H3U5	MFSD1_HUMAN	0-10h	1.77915
Phypoly_transcript_06818	-3.34376	2.78542e-06	130.911	0.713559	4.68604	8.04461e-05	sarcoplasmic calcium-binding protein 1	P05946	SCP1_ASTLP	0-10h	3.34376
Phypoly_transcript_06819	-2.95338	2.15514e-06	107.285	0.623299	4.7383	6.47326e-05	probable adp-ribosylation factor gtpase-activating protein agd14	Q8RXE7	AGD14_ARATH	0-10h	2.95338
Phypoly_transcript_06821	1.48753	0.00506512	417.348	0.530718	-2.80286	0.0308463	growth hormone-regulated tbc protein 1	Q5TC63	GRTP1_HUMAN	0-10h	1.48753
Phypoly_transcript_06823	2.57322	1.95817e-06	46.8331	0.540853	-4.75769	5.99797e-05	cytochrome p450 3a21	O18993	CP3AL_CALJA	0-10h	2.57322
Phypoly_transcript_06824	0.826276	0.00827334	406.899	0.3129	-2.64071	0.0445465	upf0548 protein	Q86JL6	U548_DICDI	0-10h	0.826276
Phypoly_transcript_06827	2.25144	0.00181157	87.7316	0.721729	-3.1195	0.0142782	NA	NA	NA	0-10h	2.25144
Phypoly_transcript_06829	0.809737	0.00426874	918.214	0.283364	-2.85759	0.0271787	phospholipid scramblase 4	P58196	PLS4_MOUSE	0-10h	0.809737
Phypoly_transcript_06830	-2.69556	7.41962e-05	157.671	0.680284	3.96241	0.00116884	sodium-coupled neutral amino acid transporter 11	A8KBL5	S38AB_DANRE	0-10h	2.69556
Phypoly_transcript_06835	1.37568	0.00150291	370.715	0.433405	-3.17412	0.03342	NA	NA	NA	6-10h	1.37568
Phypoly_transcript_06836	-1.03048	0.00856903	641.344	0.391999	2.62879	0.0456843	cystathionine beta-synthase	P46794	CBS_DICDI	0-10h	1.03048
Phypoly_transcript_06841	2.18544	0.00143773	102.704	0.685744	-3.18697	0.042058	pentatricopeptide repeat-containing protein chloroplastic	Q0WMY5	PP365_ARATH	0-6h	2.18544
Phypoly_transcript_06845	1.47069	5.53999e-06	247.678	0.323711	-4.54323	0.00073924	exonuclease 3 -5 domain-containing protein 2	Q9NVH0	EXD2_HUMAN	0-6h	1.47069
Phypoly_transcript_06847	2.19395	0.00924535	12.2077	0.842903	-2.60285	0.0926081	catalase	Q27710	CATA_ONCVE	6-10h	2.19395
Phypoly_transcript_06852	1.86947	0.0134762	27.2379	0.756586	-2.47093	0.0634266	NA	NA	NA	0-10h	1.86947
Phypoly_transcript_06859	-2.97875	3.95548e-05	58.5474	0.724746	4.11006	0.000707147	f-box and fnip repeat-containing protein l60	Q5UPD4	YL060_MIMIV	0-10h	2.97875
Phypoly_transcript_06861	-2.73914	0.000301818	2629.17	0.757979	3.61373	0.0128686	probable basic-leucine zipper transcription factor j	Q554P0	BZPJ_DICDI	6-10h	2.73914
Phypoly_transcript_06869	-3.41459	9.72703e-05	17.4602	0.876141	3.8973	0.00671497	NA	NA	NA	0-6h	3.41459
Phypoly_transcript_06872	1.57704	0.00600737	9.78033	0.574015	-2.74738	0.035035	wd repeat-containing protein 19	Q3UGF1	WDR19_MOUSE	0-10h	1.57704
Phypoly_transcript_06875	-1.6952	0.00615773	4113.32	0.618853	2.73926	0.0740002	NA	NA	NA	6-10h	1.6952
Phypoly_transcript_06876	-3.60918	7.33744e-07	13.7007	0.728802	4.95221	2.62369e-05	ammonium transporter	Q07429	NRGA_BACSU	0-10h	3.60918
Phypoly_transcript_06879	-3.67123	5.98049e-16	180.447	0.453815	8.08971	1.82959e-13	alpha-( )-fucosyltransferase b	Q9VLC1	FUCTB_DROME	0-10h	3.67123
Phypoly_transcript_06880	1.88152	0.00039459	60.5221	0.530951	-3.54368	0.00448324	protein notum homolog	Q6P988	NOTUM_HUMAN	0-10h	1.88152
Phypoly_transcript_06882	-2.25149	6.88856e-05	617.491	0.565685	3.9801	0.00110915	ran-binding protein 9	Q28FM1	RANB9_XENTR	0-10h	2.25149
Phypoly_transcript_06887	-2.00733	0.00060135	28.8423	0.585057	3.431	0.00616272	trna-specific 2-thiouridylase	Q4L6W8	MNMA_STAHJ	0-10h	2.00733
Phypoly_transcript_06889	-1.40901	0.0112586	18.7464	0.555916	2.53457	0.0555752	trna pseudouridine synthase 1	Q755C8	PUS1_ASHGO	0-10h	1.40901
Phypoly_transcript_06898	2.36233	0.000321831	295	0.65674	-3.59706	0.00381578	ataxin-7-like protein 3	A2AWT3	AT7L3_MOUSE	0-10h	2.36233
Phypoly_transcript_06905	2.35892	0.0033758	7.73044	0.804744	-2.93127	0.0228095	tenascin-x	P22105	TENX_HUMAN	0-10h	2.35892
Phypoly_transcript_06908	2.10354	3.35518e-05	727.317	0.507133	-4.14791	0.000622316	NA	NA	NA	0-10h	2.10354
Phypoly_transcript_06909	-1.48969	0.00746281	25.5214	0.556798	2.67545	0.0413988	NA	NA	NA	0-10h	1.48969
Phypoly_transcript_06910	-3.53522	8.56258e-05	302.815	0.899987	3.92808	0.00132282	NA	NA	NA	0-10h	3.53522
Phypoly_transcript_06913	2.74271	8.55899e-08	173.251	0.512184	-5.35493	4.10235e-06	dihydroflavonol-4-reductase	P51102	DFRA_ARATH	0-10h	2.74271
Phypoly_transcript_06918	1.46547	0.0194912	2834.13	0.627343	-2.336	0.0827682	cral-trio domain-containing protein ddb_g0278031	Q54YX3	Y8031_DICDI	0-10h	1.46547
Phypoly_transcript_06920	-1.40123	0.0162445	116.299	0.583025	2.40338	0.0723728	pentatricopeptide repeat-containing protein mitochondrial	Q9FMD3	PP389_ARATH	0-10h	1.40123
Phypoly_transcript_06921	-2.34577	1.71763e-05	140.862	0.545685	4.29875	0.000359484	delta fatty acid desaturase a	Q9Y1W0	FAD5A_DICDI	0-10h	2.34577
Phypoly_transcript_06928	-1.84505	2.26754e-07	202.123	0.356465	5.17595	9.58866e-06	protein notum homolog	Q6P988	NOTUM_HUMAN	0-10h	1.84505
Phypoly_transcript_06930	-3.03006	6.81949e-05	609.182	0.760845	3.9825	0.00110161	tripeptidyl-peptidase 1	Q60HH1	TPP1_MACFA	0-10h	3.03006
Phypoly_transcript_06931	1.60388	0.0226585	232.124	0.70372	-2.27914	0.0918744	NA	NA	NA	0-10h	1.60388
Phypoly_transcript_06939	1.99095	0.00267199	37.3943	0.662953	-3.00315	0.0472276	and ph domain-containing protein 4	Q91ZT5	FGD4_MOUSE	6-10h	1.99095
Phypoly_transcript_06940	1.22023	0.0167234	163.131	0.509973	-2.39273	0.0739351	NA	NA	NA	0-10h	1.22023
Phypoly_transcript_06942	-1.79982	0.00935761	92.2275	0.692582	2.59871	0.0487453	phospholipase b-like protein b	Q55BJ6	PLBLB_DICDI	0-10h	1.79982
Phypoly_transcript_06943	-1.14932	0.0108169	535.008	0.450968	2.54856	0.0540206	28s ribosomal protein mitochondrial	P51398	RT29_HUMAN	0-10h	1.14932
Phypoly_transcript_06946	-1.34059	0.0139573	187.477	0.545318	2.45836	0.0650975	NA	NA	NA	0-10h	1.34059
Phypoly_transcript_06954	-1.53586	0.0133115	65.7567	0.62047	2.47532	0.0628152	kelch-like protein 6	Q6V595	KLHL6_MOUSE	0-10h	1.53586
Phypoly_transcript_06960	1.75237	0.00142858	141.165	0.549537	-3.18881	0.0418782	ras-related protein ced-10	Q03206	RAC1_CAEEL	0-6h	1.75237
Phypoly_transcript_06963	2.07603	0.00860981	1761.3	0.790213	-2.62717	0.045813	NA	NA	NA	0-10h	2.07603
Phypoly_transcript_06966	-1.11796	0.00412136	1459.73	0.389707	2.86872	0.0264388	eukaryotic translation initiation factor eif-1	P32911	SUI1_YEAST	0-10h	1.11796
Phypoly_transcript_06968	1.51735	0.00271417	31.339	0.506055	-2.99838	0.0193665	f-box and fnip repeat-containing protein l60	Q5UPD4	YL060_MIMIV	0-10h	1.51735
Phypoly_transcript_06972	2.69533	0.000154452	1572.64	0.712334	-3.7838	0.00212511	serine threonine-protein phosphatase 6 regulatory ankyrin repeat subunit c	Q502K3	ANR52_DANRE	0-10h	2.69533
Phypoly_transcript_06977	-1.488	0.0130928	300.307	0.5997	2.48124	0.0620698	phospholipase d b	Q54WR4	PLDB_DICDI	0-10h	1.488
Phypoly_transcript_06979	-2.04091	0.00965477	141.934	0.788619	2.58795	0.0498439	NA	NA	NA	0-10h	2.04091
Phypoly_transcript_06980	2.64688	0.00094513	250.36	0.800538	-3.30637	0.0254247	dna polymerase epsilon subunit 2	Q54Y85	DPOE2_DICDI	6-10h	2.64688
Phypoly_transcript_06981	-1.86811	0.00967081	785.742	0.722006	2.58738	0.0498763	transporter	P30638	YOU1_CAEEL	0-10h	1.86811
Phypoly_transcript_06999	-1.20604	0.000288203	52.7685	0.332637	3.62568	0.00348374	NA	NA	NA	0-10h	1.20604
Phypoly_transcript_07000	-2.17342	0.00561832	30.2937	0.784836	2.76926	0.0333785	NA	NA	NA	0-10h	2.17342
Phypoly_transcript_07001	3.856	8.7791e-06	33.6826	0.867444	-4.44525	0.000212033	hybrid signal transduction histidine kinase a	Q54U87	DHKA_DICDI	0-10h	3.856
Phypoly_transcript_07008	1.524	2.85635e-05	982.534	0.36419	-4.18463	0.000543211	NA	NA	NA	0-10h	1.524
Phypoly_transcript_07010	-1.27894	0.00745916	31.1444	0.477998	2.67562	0.0413878	NA	NA	NA	0-10h	1.27894
Phypoly_transcript_07012	2.704	7.42791e-06	405.945	0.60343	-4.48104	0.000184618	uridine-cytidine kinase c	Q54R62	UCKC_DICDI	0-10h	2.704
Phypoly_transcript_07013	-2.52089	0.000119273	46.6476	0.655182	3.84762	0.00172942	uncharacterized protein ycf45	P49540	YCF45_ODOSI	0-10h	2.52089
Phypoly_transcript_07023	1.94356	2.1933e-08	447.324	0.347312	-5.59602	1.27283e-06	methionine synthase reductase	Q4JIJ2	MTRR_BOVIN	0-10h	1.94356
Phypoly_transcript_07024	2.25435	0.0024284	42.657	0.74349	-3.03212	0.044677	rna-binding protein 26	Q5T8P6	RBM26_HUMAN	6-10h	2.25435
Phypoly_transcript_07026	-2.02213	0.022308	16.6551	0.884928	2.28508	0.0908581	uncharacterized metallohydrolase mj0457	Q57899	Y457_METJA	0-10h	2.02213
Phypoly_transcript_07030	1.82842	7.29515e-06	410.304	0.407683	-4.48489	0.000181865	domain-containing protein 1	Q7T0S2	NUDC1_XENLA	0-10h	1.82842
Phypoly_transcript_07032	-2.4541	0.00194098	60.0937	0.791872	3.09912	0.0150587	NA	NA	NA	0-10h	2.4541
Phypoly_transcript_07033	-3.55395	5.72956e-06	67.4547	0.783475	4.53613	0.00014774	frizzled-6	Q8WMU5	FZD6_CANFA	0-10h	3.55395
Phypoly_transcript_07037	-2.76089	0.000128087	79.2234	0.72084	3.83011	0.00183362	tetratricopeptide repeat protein 38	A3KPN8	TTC38_DANRE	0-10h	2.76089
Phypoly_transcript_07039	-2.78923	0.000541361	337.226	0.806273	3.45941	0.00570121	probable serine threonine-protein kinase ddb_g0267686	Q55GG4	Y9847_DICDI	0-10h	2.78923
Phypoly_transcript_07045	-0.883319	0.0195704	211.913	0.378379	2.33448	0.0830117	mitochondrial dna repair protein reca homolog	Q75JL2	RECAM_DICDI	0-10h	0.883319
Phypoly_transcript_07048	-2.25184	5.10965e-05	2542.5	0.555933	4.05055	0.00382518	probable s-adenosylmethionine-dependent methyltransferase crg1	P38892	CRG1_YEAST	6-10h	2.25184
Phypoly_transcript_07050	-1.65048	0.00962082	361.416	0.637454	2.58917	0.0497337	probable basic-leucine zipper transcription factor f	Q54WN7	BZPF_DICDI	0-10h	1.65048
Phypoly_transcript_07051	1.81628	0.00076892	1358.02	0.539958	-3.36375	0.00743129	t-complex protein 1 subunit delta	Q54CL2	TCPD_DICDI	0-10h	1.81628
Phypoly_transcript_07053	-1.99212	0.000263496	6332.67	0.54597	3.64877	0.00324881	serine arginine-rich protein psr	C5IGN8	SRRDP_PHYPO	0-10h	1.99212
Phypoly_transcript_07054	2.5457	3.74611e-05	51.1304	0.617499	-4.12261	0.000675118	f-box lrr-repeat protein 13	Q8NEE6	FXL13_HUMAN	0-10h	2.5457
Phypoly_transcript_07055	2.49229	8.40515e-05	102.706	0.633761	-3.93254	0.00551252	phosphoenolpyruvate carboxykinase	Q3SVS4	PCKA_NITWN	6-10h	2.49229
Phypoly_transcript_07058	-1.36094	0.00856158	234.874	0.51765	2.62908	0.0891329	btb poz domain-containing protein kctd9	Q7L273	KCTD9_HUMAN	6-10h	1.36094
Phypoly_transcript_07062	-1.96646	0.00136717	41.767	0.614234	3.20149	0.0114998	endoglucanase	P58599	GUN_RALSO	0-10h	1.96646
Phypoly_transcript_07064	1.14452	7.1635e-06	768.357	0.254973	-4.48877	0.000179124	NA	NA	NA	0-10h	1.14452
Phypoly_transcript_07065	-2.34739	1.60279e-13	185.69	0.318146	7.37834	3.22903e-11	annexin a7	P24639	ANXA7_DICDI	0-10h	2.34739
Phypoly_transcript_07066	1.58619	0.00241479	296.317	0.522837	-3.03382	0.0177452	phd finger protein 3	Q92576	PHF3_HUMAN	0-10h	1.58619
Phypoly_transcript_07068	3.49883	1.59047e-06	335.866	0.728996	-4.79952	5.00151e-05	NA	NA	NA	0-10h	3.49883
Phypoly_transcript_07069	2.33956	3.81459e-06	397.976	0.506262	-4.62124	0.000547218	NA	NA	NA	0-6h	2.33956
Phypoly_transcript_07076	-2.01754	0.000895778	274.771	0.607442	3.32137	0.00834175	NA	NA	NA	0-10h	2.01754
Phypoly_transcript_07079	2.45567	0.000304702	43.9928	0.680002	-3.61127	0.00364935	NA	NA	NA	0-10h	2.45567
Phypoly_transcript_07082	0.908104	0.0100374	150.711	0.352725	-2.57454	0.0511577	serine threonine-protein kinase mak	Q04859	MAK_MOUSE	0-10h	0.908104
Phypoly_transcript_07085	-1.85388	0.00611603	88.8142	0.67623	2.7415	0.0354764	endonuclease v	Q8C9A2	ENDOV_MOUSE	0-10h	1.85388
Phypoly_transcript_07088	2.3392	4.86175e-09	582.378	0.399737	-5.85184	3.27376e-07	ubx domain-containing protein 7 homolog	Q55BU7	UBXN7_DICDI	0-10h	2.3392
Phypoly_transcript_07096	-2.25107	0.00190881	93.2138	0.725199	3.10407	0.0386827	citrate synthase	Q86AV6	CISYC_DICDI	6-10h	2.25107
Phypoly_transcript_07104	3.92712	3.32652e-10	170.954	0.625065	-6.28274	3.06435e-08	protein zntc	Q54MB9	ZNTC_DICDI	0-10h	3.92712
Phypoly_transcript_07105	-1.58848	0.00911322	2307.58	0.609132	2.60778	0.0920717	NA	NA	NA	6-10h	1.58848
Phypoly_transcript_07111	-1.74345	0.00888499	53.7815	0.666343	2.61645	0.0469246	type i iodothyronine deiodinase	Q95N00	IOD1_SUNMU	0-10h	1.74345
Phypoly_transcript_07113	1.42726	0.00768015	158.714	0.535393	-2.66582	0.0422034	NA	NA	NA	0-10h	1.42726
Phypoly_transcript_07114	-1.70231	0.00806424	238.837	0.642536	2.64937	0.0436791	n-acetylgalactosamine-6-sulfatase	Q32KH5	GALNS_CANFA	0-10h	1.70231
Phypoly_transcript_07115	-1.67984	0.00578368	96.0796	0.608683	2.7598	0.0340488	transmembrane protein 41a-a	Q502G2	T41AA_DANRE	0-10h	1.67984
Phypoly_transcript_07116	1.63726	0.00796615	340.681	0.617019	-2.6535	0.0433373	sid1 transmembrane family member 1	Q9NXL6	SIDT1_HUMAN	0-10h	1.63726
Phypoly_transcript_07117	-1.18006	0.0160635	504.522	0.490166	2.40747	0.071864	mki67 fha domain-interacting nucleolar phospho	Q6GL69	MK67I_XENTR	0-10h	1.18006
Phypoly_transcript_07121	2.89444	1.00787e-06	119.335	0.591899	-4.8901	3.42343e-05	beach domain-containing protein lvsc	Q54U63	LVSC_DICDI	0-10h	2.89444
Phypoly_transcript_07122	-2.4492	0.00327432	26.9652	0.832852	2.94074	0.0222956	NA	NA	NA	0-10h	2.4492
Phypoly_transcript_07128	-2.52158	0.000676958	73.4654	0.741915	3.39874	0.0251706	protein rds1	P53693	RDS1_SCHPO	0-6h	2.52158
Phypoly_transcript_07136	1.33614	0.0130026	655.861	0.537963	-2.4837	0.0617012	NA	NA	NA	0-10h	1.33614
Phypoly_transcript_07138	-3.8077	2.60776e-08	68.1974	0.68411	5.56592	1.07647e-05	alpha-amylase 2	Q08806	AMY2_SCHOC	0-6h	3.8077
Phypoly_transcript_07146	-1.52792	0.0019939	183.089	0.494291	3.09114	0.0153682	cytochrome p450 3a29	P79401	CP3AT_PIG	0-10h	1.52792
Phypoly_transcript_07153	1.47569	0.00990787	74.9774	0.572189	-2.57903	0.0506639	NA	NA	NA	0-10h	1.47569
Phypoly_transcript_07154	-3.46344	1.14038e-05	27.2174	0.789175	4.38869	0.000259969	NA	NA	NA	0-10h	3.46344
Phypoly_transcript_07160	1.91968	0.00257961	91.2323	0.636953	-3.01384	0.0464545	abc transporter h family member 2	Q8T664	ABCH2_DICDI	6-10h	1.91968
Phypoly_transcript_07165	-2.21292	0.0138445	292.595	0.899096	2.46127	0.0647173	formin-b	Q54SP2	FORB_DICDI	0-10h	2.21292
Phypoly_transcript_07167	-3.82435	6.46404e-09	244.328	0.658884	5.80429	4.27144e-07	NA	NA	NA	0-10h	3.82435
Phypoly_transcript_07168	-2.23073	0.00374558	168.967	0.769529	2.89883	0.0245804	alcohol dehydrogenase 3	P07754	ADH3_EMENI	0-10h	2.23073
Phypoly_transcript_07172	-0.904062	0.0205755	103.236	0.390408	2.31568	0.0859074	NA	NA	NA	0-10h	0.904062
Phypoly_transcript_07174	1.55333	0.00454177	73.5667	0.547362	-2.83786	0.028412	ankyrin-2	Q8C8R3	ANK2_MOUSE	0-10h	1.55333
Phypoly_transcript_07183	1.7794	0.000952477	267.147	0.538527	-3.3042	0.00872687	phosphatidylserine decarboxylase proenzyme	Q5R8I8	PISD_PONAB	0-10h	1.7794
Phypoly_transcript_07187	-2.09355	0.012758	142.052	0.840629	2.49045	0.0608905	NA	NA	NA	0-10h	2.09355
Phypoly_transcript_07192	-2.11391	0.00325	145.149	0.718273	2.94305	0.022175	glycine mitochondrial	Q9I9K9	GATM_CHICK	0-10h	2.11391
Phypoly_transcript_07196	2.17331	3.22188e-05	228.429	0.522784	-4.15719	0.000603008	protein sel-1 homolog 2	Q5TEA6	SE1L2_HUMAN	0-10h	2.17331
Phypoly_transcript_07202	-2.19582	0.000270218	34.417	0.602866	3.6423	0.00331157	annexin-b12	P26256	ANX12_HYDVU	0-10h	2.19582
Phypoly_transcript_07204	-4.85582	3.1767e-10	5328.21	0.772002	6.2899	2.94826e-08	NA	NA	NA	0-10h	4.85582
Phypoly_transcript_07209	-1.22543	0.00412159	114.889	0.427173	2.8687	0.0264388	NA	NA	NA	0-10h	1.22543
Phypoly_transcript_07210	-1.88044	0.000290945	1073.52	0.518997	3.62323	0.00351346	NA	NA	NA	0-10h	1.88044
Phypoly_transcript_07211	-2.91634	0.000840667	217.106	0.873406	3.33905	0.00792382	m-phase inducer phosphatase 3	P30307	MPIP3_HUMAN	0-10h	2.91634
Phypoly_transcript_07212	2.06751	0.0121209	1863.93	0.824167	-2.5086	0.0587322	2-oxoisovalerate dehydrogenase subunit mitochondrial	Q54M22	ODBA_DICDI	0-10h	2.06751
Phypoly_transcript_07214	2.55898	0.00163069	554.671	0.812281	-3.15036	0.0131967	leucine-rich repeat-containing protein 40	Q5M8G4	LRC40_XENTR	0-10h	2.55898
Phypoly_transcript_07225	-2.47115	1.06683e-05	77.5688	0.561221	4.40317	0.000246009	n-acetyltransferase 9-like protein	A7SLC8	NAT9_NEMVE	0-10h	2.47115
Phypoly_transcript_07231	-3.03185	8.84452e-08	113.705	0.566807	5.34899	4.23103e-06	uncharacterized transporter	Q9USN4	YJA1_SCHPO	0-10h	3.03185
Phypoly_transcript_07232	-3.39033	4.58225e-05	1300.53	0.831785	4.07597	0.000799636	comitin	Q03380	COMI_DICDI	0-10h	3.39033
Phypoly_transcript_07233	-2.56506	4.24986e-05	204.286	0.626625	4.09346	0.000750909	carbohydrate sulfotransferase 1	Q9EQC0	CHST1_MOUSE	0-10h	2.56506
Phypoly_transcript_07242	-1.30382	0.0111233	221.407	0.513558	2.5388	0.0550501	wd repeat-containing protein 55 homolog	Q54SA5	WDR55_DICDI	0-10h	1.30382
Phypoly_transcript_07245	-2.86871	7.15489e-05	53.6792	0.722402	3.97108	0.00113945	dual specificity protein kinase shkd	Q54U31	SHKD_DICDI	0-10h	2.86871
Phypoly_transcript_07247	-1.99741	0.000935797	214.011	0.603601	3.30915	0.00860128	metabotropic glutamate receptor-like protein e	Q54ET0	GRLE_DICDI	0-10h	1.99741
Phypoly_transcript_07250	-3.15139	0.000113798	15.9355	0.81661	3.85912	0.00167244	NA	NA	NA	0-10h	3.15139
Phypoly_transcript_07251	1.40065	0.0240591	304.662	0.620806	-2.25618	0.096066	NA	NA	NA	0-10h	1.40065
Phypoly_transcript_07253	2.65644	0.000551077	17.4103	0.768953	-3.45462	0.00579122	NA	NA	NA	0-10h	2.65644
Phypoly_transcript_07255	3.96494	6.34353e-05	316.389	0.99132	-3.99965	0.00103963	uncharacterized protein sll0103	Q55874	Y103_SYNY3	0-10h	3.96494
Phypoly_transcript_07260	2.89451	2.00577e-10	627.928	0.455048	-6.3609	1.94913e-08	f-box only protein 11	Q7TSL3	FBX11_RAT	0-10h	2.89451
Phypoly_transcript_07272	1.73101	0.000214754	424.601	0.467716	-3.701	0.0117401	arf-gap domain and fg repeat-containing protein 1	P52594	AGFG1_HUMAN	0-6h	1.73101
Phypoly_transcript_07287	-3.5885	2.44794e-09	449.835	0.601604	5.96489	1.76337e-07	NA	NA	NA	0-10h	3.5885
Phypoly_transcript_07290	-2.65727	7.05358e-06	30.5401	0.591547	4.49207	0.000898739	protein notum homolog	Q6P988	NOTUM_HUMAN	0-6h	2.65727
Phypoly_transcript_07294	2.40949	0.000184529	1197.89	0.644368	-3.73931	0.00245444	NA	NA	NA	0-10h	2.40949
Phypoly_transcript_07297	-1.75885	0.000707253	77.1631	0.519333	3.38675	0.00697958	nad-dependent deacetylase sir2a	Q54QE6	SIR2A_DICDI	0-10h	1.75885
Phypoly_transcript_07301	1.48789	0.00389027	394.725	0.515388	-2.88692	0.0803765	NA	NA	NA	0-6h	1.48789
Phypoly_transcript_07302	0.675532	0.00547138	206.562	0.243182	-2.77789	0.0327411	dihydrolipoyllysine-residue acetyltransferase component of pyruvate dehydrogenase complex	Q1RJT3	ODP2_RICBR	0-10h	0.675532
Phypoly_transcript_07303	-3.41029	4.79862e-05	47.6466	0.838892	4.06522	0.000833284	metallocarboxypeptidase a-like protein arb_03789	D4B5N0	MCPAL_ARTBC	0-10h	3.41029
Phypoly_transcript_07307	-2.35391	0.00110686	45.6097	0.721647	3.26186	0.00975041	NA	NA	NA	0-10h	2.35391
Phypoly_transcript_07314	-4.59342	6.74327e-08	591.532	0.850967	5.39788	3.34689e-06	NA	NA	NA	0-10h	4.59342
Phypoly_transcript_07317	1.6615	0.000360654	332.472	0.465757	-3.56732	0.0142496	NA	NA	NA	6-10h	1.6615
Phypoly_transcript_07320	1.92316	0.00115359	698.386	0.591722	-3.25011	0.0100797	NA	NA	NA	0-10h	1.92316
Phypoly_transcript_07321	-1.64156	0.00311507	284.034	0.555303	2.95615	0.050701	NA	NA	NA	6-10h	1.64156
Phypoly_transcript_07322	-1.57497	0.0088093	155.024	0.60128	2.61937	0.0466708	rho gtpase-activating protein gacx	Q54J98	GACX_DICDI	0-10h	1.57497
Phypoly_transcript_07325	2.38085	0.00017281	1225.64	0.633917	-3.75577	0.0023311	NA	NA	NA	0-10h	2.38085
Phypoly_transcript_07333	2.60642	0.000214975	55.3373	0.704297	-3.70074	0.0102998	e3 sumo-protein ligase pli1	O94451	PLI1_SCHPO	6-10h	2.60642
Phypoly_transcript_07336	1.4949	5.73889e-05	162.484	0.371561	-4.0233	0.000958286	NA	NA	NA	0-10h	1.4949
Phypoly_transcript_07337	-2.64399	0.000154555	9.76129	0.698795	3.78363	0.00212534	histidine decarboxylase	P54772	DCHS_SOLLC	0-10h	2.64399
Phypoly_transcript_07343	1.66621	0.000734939	55.9468	0.493516	-3.3762	0.00717686	NA	NA	NA	0-10h	1.66621
Phypoly_transcript_07344	2.1953	0.000113858	111.655	0.56888	-3.85899	0.00167244	udp-glucuronosyltransferase 2b10	P36537	UDB10_HUMAN	0-10h	2.1953
Phypoly_transcript_07356	-1.76147	0.0011586	22.5292	0.542179	3.24888	0.0101091	major facilitator superfamily domain-containing protein 8	Q0VA82	MFSD8_DANRE	0-10h	1.76147
Phypoly_transcript_07358	-1.46744	0.0192362	172.917	0.626863	2.34092	0.0819232	NA	NA	NA	0-10h	1.46744
Phypoly_transcript_07360	-2.15919	0.000133018	673	0.565113	3.8208	0.00840799	extracellular signal-regulated kinase 1	P42525	ERK1_DICDI	0-6h	2.15919
Phypoly_transcript_07367	-1.87446	0.00465295	806.982	0.662323	2.83013	0.0289408	NA	NA	NA	0-10h	1.87446
Phypoly_transcript_07368	-1.90066	0.00383772	231.065	0.657396	2.8912	0.0250128	rna-binding protein luc7-like 2	Q7TNC4	LC7L2_MOUSE	0-10h	1.90066
Phypoly_transcript_07373	-2.44986	0.000224481	470.809	0.663965	3.68974	0.00286757	transcription activator of gluconeogenesis ert1	C4R1K8	ERT1_PICPG	0-10h	2.44986
Phypoly_transcript_07378	1.56435	0.00451851	703.327	0.550924	-2.83949	0.0283609	uncharacterized protein sll0103	Q55874	Y103_SYNY3	0-10h	1.56435
Phypoly_transcript_07386	-2.40721	0.00324396	322.817	0.817771	2.94362	0.0221698	trna wybutosine-synthesizing protein 2 3 4	Q8H4D4	TYW23_ORYSJ	0-10h	2.40721
Phypoly_transcript_07392	-1.57997	0.0190016	145.767	0.673618	2.3455	0.0811408	NA	NA	NA	0-10h	1.57997
Phypoly_transcript_07396	4.0083	1.40162e-09	245.73	0.66195	-6.05529	1.082e-07	probable beta- -galactosyltransferase 16	Q9ASW1	B3GTG_ARATH	0-10h	4.0083
Phypoly_transcript_07401	-1.03206	0.0199274	181.965	0.443377	2.32771	0.0840942	molybdate-anion transporter	Q0VC03	MFSD5_BOVIN	0-10h	1.03206
Phypoly_transcript_07405	0.903405	0.0175345	1745.92	0.380332	-2.3753	0.0766729	serine threonine-protein kinase svka	O61122	SVKA_DICDI	0-10h	0.903405
Phypoly_transcript_07413	-1.07192	0.00122555	2422.86	0.331569	3.23287	0.0376165	coronin-a	P27133	COROA_DICDI	0-6h	1.07192
Phypoly_transcript_07414	1.55848	0.0140233	388.254	0.63439	-2.45667	0.0653191	u3 small nucleolar rna-associated protein 15 homolog	Q7ZW33	UTP15_DANRE	0-10h	1.55848
Phypoly_transcript_07420	-3.08657	2.776e-06	284.033	0.658575	4.68673	8.02676e-05	probable cytochrome p450 516b1	Q55AJ4	C516B_DICDI	0-10h	3.08657
Phypoly_transcript_07421	-2.57548	0.00104684	215.097	0.785775	3.27763	0.0269503	NA	NA	NA	6-10h	2.57548
Phypoly_transcript_07427	-1.59502	0.0075581	9.56124	0.597117	2.6712	0.0826792	tenascin-x	P22105	TENX_HUMAN	6-10h	1.59502
Phypoly_transcript_07428	-3.091	3.70508e-06	508.752	0.667996	4.62728	0.00010201	NA	NA	NA	0-10h	3.091
Phypoly_transcript_07429	3.17959	7.84852e-06	82.2689	0.711433	-4.46927	0.000986833	nhl repeat-containing protein 2	Q8BZW8	NHLC2_MOUSE	6-10h	3.17959
Phypoly_transcript_07434	-3.92335	2.07122e-10	115.143	0.617271	6.35597	1.99707e-08	cytochrome p450 3a12	P24463	CP3AC_CANFA	0-10h	3.92335
Phypoly_transcript_07435	-1.35338	0.00347557	106.13	0.463137	2.92221	0.0232776	NA	NA	NA	0-10h	1.35338
Phypoly_transcript_07440	-1.7158	0.00285978	8058.1	0.575305	2.98242	0.048882	NA	NA	NA	6-10h	1.7158
Phypoly_transcript_07441	-1.375	0.00640133	178.32	0.504313	2.72648	0.0367187	u3 small nucleolar rna-associated protein 18 homolog	Q9Y5J1	UTP18_HUMAN	0-10h	1.375
Phypoly_transcript_07443	-4.04774	1.021e-06	28.2112	0.828175	4.88755	3.45634e-05	phospholipase c 4	P9WIA9	PHLD_MYCTU	0-10h	4.04774
Phypoly_transcript_07453	-1.88108	0.00511254	30.3237	0.671848	2.79986	0.0941815	paxillin homolog 1	Q09476	PXL1_CAEEL	0-6h	1.88108
Phypoly_transcript_07454	3.20085	1.62905e-05	1161.06	0.742576	-4.31047	0.000346208	3beta-hydroxysteroid-dehydrogenase decarboxylase isoform 1	Q9FX01	HSDD1_ARATH	0-10h	3.20085
Phypoly_transcript_07455	-2.24561	0.000834883	186.857	0.672144	3.34096	0.0078843	NA	NA	NA	0-10h	2.24561
Phypoly_transcript_07459	-1.14546	0.0159578	5999.33	0.47532	2.40988	0.0715552	receptor expression-enhancing protein 5	Q60870	REEP5_MOUSE	0-10h	1.14546
Phypoly_transcript_07461	2.34521	4.3449e-07	1916.65	0.464104	-5.05319	1.66784e-05	glutathione reductase	Q8T137	GSHR_DICDI	0-10h	2.34521
Phypoly_transcript_07462	1.15001	0.0117866	36.1007	0.456631	-2.51847	0.0574379	arrestin domain-containing protein d	Q54LD5	ADCD_DICDI	0-10h	1.15001
Phypoly_transcript_07469	2.09238	0.000217769	11.5593	0.565898	-3.69746	0.00281204	formin-d	Q5TJ55	FORD_DICDI	0-10h	2.09238
Phypoly_transcript_07472	-1.72073	0.00838017	13.719	0.652693	2.63636	0.0881312	threonine mitochondrial	O42615	THDH_BLAAD	6-10h	1.72073
Phypoly_transcript_07475	1.2387	0.019514	375.008	0.530366	-2.33556	0.0828092	probable udp-n-acetylglucosamine pyrophosphorylase	Q54GN5	UAP1_DICDI	0-10h	1.2387
Phypoly_transcript_07479	-0.944386	0.00423053	114.143	0.330154	2.86044	0.0269909	NA	NA	NA	0-10h	0.944386
Phypoly_transcript_07481	-2.24187	0.00448366	4.81301	0.788846	2.84196	0.0281992	cytochrome p450 2j5	O54749	CP2J5_MOUSE	0-10h	2.24187
Phypoly_transcript_07487	-4.01163	2.1896e-07	12.9	0.774075	5.18248	9.31883e-06	NA	NA	NA	0-10h	4.01163
Phypoly_transcript_07494	-1.58786	0.00497429	409.771	0.565338	2.80869	0.0304278	ring finger protein b	Q7M3S9	RNGB_DICDI	0-10h	1.58786
Phypoly_transcript_07495	-1.9562	0.00576575	51.3567	0.708558	2.76081	0.0339882	NA	NA	NA	0-10h	1.9562
Phypoly_transcript_07496	-2.55428	0.00253796	180.143	0.846131	3.01878	0.0184094	homeobox protein 9	Q54VB4	HBX9_DICDI	0-10h	2.55428
Phypoly_transcript_07497	-1.43038	0.000591062	915.557	0.41633	3.43568	0.00608497	ran-binding protein 3-like	Q86VV4	RNB3L_HUMAN	0-10h	1.43038
Phypoly_transcript_07499	2.22	0.0108145	96.6493	0.871053	-2.54864	0.0540206	fibronectin type-iii domain-containing protein 3a	Q5ZJP5	FND3A_CHICK	0-10h	2.22
Phypoly_transcript_07502	-2.05889	0.00436859	15.2645	0.722355	2.85024	0.0864614	NA	NA	NA	0-6h	2.05889
Phypoly_transcript_07509	-2.37125	0.000140432	95.4134	0.622799	3.80741	0.001974	protein aim2	P39721	AIM2_YEAST	0-10h	2.37125
Phypoly_transcript_07513	1.89903	2.09536e-07	306.907	0.365854	-5.19067	8.98321e-06	cleavage and polyadenylation specificity factor subunit 4	O19137	CPSF4_BOVIN	0-10h	1.89903
Phypoly_transcript_07514	-1.51842	0.000220937	516.242	0.411074	3.69379	0.00284258	bifunctional polynucleotide phosphatase kinase	Q96T60	PNKP_HUMAN	0-10h	1.51842
Phypoly_transcript_07516	1.17985	0.00800915	91.9736	0.444945	-2.65168	0.0435294	NA	NA	NA	0-10h	1.17985
Phypoly_transcript_07518	-1.50062	0.00910967	53.029	0.57541	2.60791	0.0477145	NA	NA	NA	0-10h	1.50062
Phypoly_transcript_07519	3.0233	7.28172e-05	48.2368	0.762135	-3.96689	0.00115359	NA	NA	NA	0-10h	3.0233
Phypoly_transcript_07520	-2.47557	5.65629e-06	64.0285	0.545418	4.53885	0.0008055	o-demethylpuromycin-o-methyltransferase	P42712	DMPM_STRAD	6-10h	2.47557
Phypoly_transcript_07522	-2.32526	2.77995e-05	89.2993	0.554852	4.19078	0.00053031	metal transporter cnnm2	Q5U2P1	CNNM2_RAT	0-10h	2.32526
Phypoly_transcript_07525	-2.35979	0.01052	145.367	0.922423	2.55825	0.099383	tubulin beta-1 chain	P07436	TBB1_PHYPO	6-10h	2.35979
Phypoly_transcript_07526	-3.27948	1.38842e-08	31.8463	0.577901	5.67481	8.4951e-07	probable ras gtpase-activating-like protein ngap	Q54Y08	NGAP_DICDI	0-10h	3.27948
Phypoly_transcript_07527	-2.50648	0.00221416	20.2844	0.819139	3.05989	0.0564162	formin-a	Q54WH2	FORA_DICDI	0-6h	2.50648
Phypoly_transcript_07531	-2.22584	0.000420057	42.6593	0.631059	3.52715	0.00470145	seipin	Q96G97	BSCL2_HUMAN	0-10h	2.22584
Phypoly_transcript_07535	3.03605	1.24555e-10	1637.29	0.471899	-6.43367	1.25979e-08	general transcriptional corepressor tupa	O76734	TUP1_DICDI	0-10h	3.03605
Phypoly_transcript_07540	-3.6413	1.49094e-08	358.678	0.643043	5.6626	9.05527e-07	chitinase d	P27050	CHID_BACCI	0-10h	3.6413
Phypoly_transcript_07545	0.708007	0.0115689	57.3273	0.280396	-2.52503	0.0567678	protein rrnad1	Q8BZG5	RRNAD_MOUSE	0-10h	0.708007
Phypoly_transcript_07547	-1.33404	0.0178461	506.537	0.563173	2.3688	0.0775415	alpha-galactosidase	P14749	AGAL_CYATE	0-10h	1.33404
Phypoly_transcript_07552	-3.44991	3.47947e-08	336.332	0.625503	5.51542	1.88566e-06	protein rkd3	Q9FGD1	RKD3_ARATH	0-10h	3.44991
Phypoly_transcript_07554	-1.74545	0.00792328	33.6398	0.657342	2.65532	0.0431799	f-box and fnip repeat-containing protein l60	Q5UPD4	YL060_MIMIV	0-10h	1.74545
Phypoly_transcript_07555	1.51093	0.0130081	848.949	0.608377	-2.48355	0.0617159	NA	NA	NA	0-10h	1.51093
Phypoly_transcript_07556	-2.27448	6.9749e-05	30.7602	0.571889	3.97714	0.00111843	major facilitator superfamily domain-containing protein 8	Q8NHS3	MFSD8_HUMAN	0-10h	2.27448
Phypoly_transcript_07557	1.56989	0.00859597	21.2612	0.597435	-2.62772	0.0892866	NA	NA	NA	6-10h	1.56989
Phypoly_transcript_07560	-2.53344	0.00257897	135.385	0.840581	3.01392	0.0186263	flavohemoprotein	Q7WUM8	HMP_RHIME	0-10h	2.53344
Phypoly_transcript_07567	-1.88888	0.00952824	189.133	0.728594	2.5925	0.0940753	cyclic amp receptor-like protein a	Q54U75	CRLA_DICDI	6-10h	1.88888
Phypoly_transcript_07576	-3.09444	2.45948e-07	93.4563	0.59961	5.16076	1.03123e-05	calcium-dependent protein kinase 26	Q9SZM3	CDPKQ_ARATH	0-10h	3.09444
Phypoly_transcript_07580	-1.59157	0.00252818	472.946	0.52702	3.01995	0.0459556	pentatricopeptide repeat-containing protein mitochondrial	Q9SXD1	PPR91_ARATH	6-10h	1.59157
Phypoly_transcript_07582	-2.81314	9.51667e-05	1328.39	0.720838	3.9026	0.00144766	probable 2-oxoglutarate-dependent dioxygenase at3g49630	Q84MB6	DIOX2_ARATH	0-10h	2.81314
Phypoly_transcript_07583	-3.25228	5.53295e-08	435.349	0.598586	5.43327	2.82694e-06	alpha-protein kinase vwka	Q6B9X6	VWKA_DICDI	0-10h	3.25228
Phypoly_transcript_07584	-2.08761	0.00225347	104.901	0.683428	3.05462	0.016905	protein-lysine methyltransferase mettl21b	A4FV98	MT21B_BOVIN	0-10h	2.08761
Phypoly_transcript_07586	1.96291	0.000174985	38.488	0.523074	-3.75264	0.0092396	non-canonical poly rna polymerase papd7	Q6PB75	PAPD7_MOUSE	6-10h	1.96291
Phypoly_transcript_07591	-2.61954	0.00106015	111.785	0.800089	3.27406	0.00943629	NA	NA	NA	0-10h	2.61954
Phypoly_transcript_07592	-2.20005	0.00109422	354.508	0.673807	3.26511	0.00966661	spermidine hydroxycinnamoyl transferase	O64470	SHT_ARATH	0-10h	2.20005
Phypoly_transcript_07597	-2.18937	0.0096754	494.273	0.846224	2.58722	0.0498765	argininosuccinate synthase	B1LAP4	ASSY_THESQ	0-10h	2.18937
[truncated: 4,986 more rows]
