# Supplementary material for: Transcriptome reprogramming during developmental switching in Physarum polycephalum involves extensive remodeling of intracellular signaling networks
Source: Sci Rep. 2017 Sep 26;7:12304. doi: 10.1038/s41598-017-12250-5 (PMC5615045; doi:10.1038/s41598-017-12250-5)
Supplement: Supplementary file 5 — Supplementary Table 4 [file 41598_2017_12250_MOESM5_ESM.xlsx]

## Sheet: Table of Contents
Table of Contents
ABC transporter
Apoptosis
Cell cycle
Cyclic nucleotide signaling
Cytoskeleton
Dictyostelium Development
Epigenetic regulation
G-protein signaling
Gametogenesis
Ion channels
Phospholipid signaling
Physarum specific
Protein phosphorylation
RNA binding
Transcriptional regulation
Translation
Two-component signaling
Ubiquitinylation
Wnt- & Hippo signaling

## Sheet: ABC transporter
s
Phypoly_transcript_	pvalue	log2_FoldChange		Annotation Description	UniProt_ID	UniProt_Acc
Phypoly_transcript_02233	1.5201e-13	-4.32422		abc transporter g family member 24	Q54T02	ABCGO_DICDI
Phypoly_transcript_00518	7.35277e-05	-2.7892		abc transporter g family member 21	Q8T673	ABCGL_DICDI
Phypoly_transcript_27322	0.00452852	-2.52586		abc transporter g family member 24	Q54T02	ABCGO_DICDI
Phypoly_transcript_16211	0.0017315	-2.4976		abc transporter g family member 21	Q8T673	ABCGL_DICDI
Phypoly_transcript_16166	3.94611e-05	-2.47916		abc transporter b family member 2	Q54BT3	ABCB2_DICDI
Phypoly_transcript_00883	0.000774246	-2.4711		abc transporter g family member 2	Q9NGP5	ABCG2_DICDI
Phypoly_transcript_08595	0.000177348	-2.34534		abc transporter g family member 24	Q54T02	ABCGO_DICDI
Phypoly_transcript_09431	0.0103841	-2.19862		abc transporter g family member 9	Q8T683	ABCG9_DICDI
Phypoly_transcript_21429	0.00250513	-2.12191		abc transporter e family member 1	Q9LID6	AB1E_ARATH
Phypoly_transcript_02996	0.00633694	-1.94695		abc transporter g family member 24	Q9MAG3	AB24G_ARATH
Phypoly_transcript_22878	0.0145674	-1.90696		abc transporter a family member 2	Q8T6J5	ABCA2_DICDI
Phypoly_transcript_26514	0.0250301	-1.86043		abc transporter h family member 4	Q54QY9	ABCH4_DICDI
Phypoly_transcript_05885	0.0120918	-1.72865		abc transporter g family member 6	Q54TV1	ABCG6_DICDI
Phypoly_transcript_18359	0.000850637	-1.58664		abc transporter a family member 7	Q8T6J0	ABCA7_DICDI
Phypoly_transcript_16531	0.00528932	-1.57072		abc transporter g family member 24	Q9MAG3	AB24G_ARATH
Phypoly_transcript_00592	0.0137761	1.14099		abc transporter c family member 6	Q8T6H3	ABCC6_DICDI
Phypoly_transcript_11769	0.00744142	1.15407		abc transporter g family member 2	Q9NGP5	ABCG2_DICDI
Phypoly_transcript_05926	0.00806184	1.27923		abc transporter b family member 1	Q54BU4	ABCB1_DICDI
Phypoly_transcript_07160	0.00316354	1.79117		abc transporter h family member 2	Q8T664	ABCH2_DICDI
Phypoly_transcript_00786	0.00250644	1.80998		abc transporter c family member 12	Q54U44	ABCCC_DICDI
Phypoly_transcript_12726	0.00842708	1.98699		abc transporter c family member 3	Q54JR2	ABCC3_DICDI
Phypoly_transcript_29562	0.00127802	2.42393		abc transporter g family member 17	Q556W2	ABCGH_DICDI
Phypoly_transcript_10649	0.00235968	2.47328		abc transporter a family member 7	Q8T6J0	ABCA7_DICDI
Phypoly_transcript_20939	0.00287901	2.60406		abc transporter g family member 17	Q556W2	ABCGH_DICDI
Phypoly_transcript_01184	1.42581e-07	2.71479		abc transporter g family member 14	Q55DR1	ABCGE_DICDI
Phypoly_transcript_00483	0.000324329	2.80736		abc transporter c family member 10	Q8ST87	ABCCA_DICDI
Phypoly_transcript_03061	4.32048e-05	2.9309		abc transporter c family member 8	Q54P13	ABCC8_DICDI
Phypoly_transcript_00576	2.14908e-07	3.28166		abc transporter c family member 3	Q54JR2	ABCC3_DICDI
Phypoly_transcript_00399	9.29198e-10	3.90994		abc transporter a family member 2	Q84K47	AB2A_ARATH

## Sheet: Apoptosis
s
Phypoly_transcript_	pvalue	log2_FoldChange		Annotation Description	UniProt_ID	UniProt_Acc
Phypoly_transcript_24471	0.014316	-2.18081		apoptosis-inducing factor 2	A5PJM4	AIFM2_BOVIN
Phypoly_transcript_01906	0.00219223	-2.1021		apoptosis-inducing factor homolog a	Q54NS9	AIFA_DICDI
Phypoly_transcript_26368	0.00995603	-1.78614		apoptosis inhibitor iap	P41436	IAP_GVCPM
Phypoly_transcript_06591	0.0252821	1.12062		apoptotic chromatin condensation inducer in the nucleus	Q9UKV3	ACINU_HUMAN
Phypoly_transcript_09928	0.00481948	1.93725		apoptosis-inducing factor homolog a	Q54NS9	AIFA_DICDI
Phypoly_transcript_10074	2.61693e-10	2.42017		apoptosis-inducing factor homolog a	Q54NS9	AIFA_DICDI

## Sheet: Cell cycle
s
Phypoly_transcript_	pvalue	log2_FoldChange		Annotation Description	UniProt_ID	UniProt_Acc
Phypoly_transcript_13389	1.83369e-05	-1.64362		cyclin-dependent kinase g-2	Q7XUF4	CDKG2_ORYSJ
Phypoly_transcript_05419	0.00899101	-1.52034		cyclin-dependent kinase b1-2	Q2V419	CKB12_ARATH
Phypoly_transcript_06666	0.0093683	1.12578		cyclin-dependent kinase a-1	P29618	CDKA1_ORYSJ
Phypoly_transcript_08254	0.000151756	1.55518		cyclin-dependent kinase c-1	Q6I5Y0	CDKC1_ORYSJ
Phypoly_transcript_06356	1.12998e-05	3.05295		cyclin-dependent kinase 1	P43063	CDK1_CANAL
Phypoly_transcript_17952	0.00733146	-1.64615		cyclin-dependent kinase inhibitor 3	B2RZ50	CDKN3_RAT
Phypoly_transcript_14200	7.92878e-06	-1.54327		cdk2-associated and cullin domain-containing protein 1	Q8R0X2	CACL1_MOUSE
Phypoly_transcript_12276	4.28966e-07	-3.46969		cyclin-u4-1	O80513	CCU41_ARATH
Phypoly_transcript_05820	1.73234e-05	-3.14112		cyclin-y	Q8BGU5	CCNY_MOUSE
Phypoly_transcript_15316	0.00828746	-1.14025		cyclin-t1-5	Q9FKE6	CCT15_ARATH
Phypoly_transcript_09630	0.00165495	2.48939		cyclin-u4-3	Q9FKF6	CCU43_ARATH
Phypoly_transcript_09677	0.000500391	2.9546		g2 mitotic-specific cyclin-a	P51986	CCNA_HYDVD
Phypoly_transcript_12495	2.21697e-07	-3.48196		cell division cycle protein 123 homolog	Q62834	CD123_RAT
Phypoly_transcript_22163	0.00056638	-2.43581		cell division cycle protein 123 homolog	Q62834	CD123_RAT
Phypoly_transcript_09379	7.28134e-05	-2.03585		cdc123-like protein l884	Q5UQX4	YL884_MIMIV
Phypoly_transcript_11562	0.00295152	1.62584		cell division cycle protein 123	A7A1A3	CD123_YEAS7
Phypoly_transcript_11725	6.34191e-07	2.08932		cell division cycle protein 123 homolog	Q641C9	CD123_XENLA
Phypoly_transcript_12838	5.12991e-07	-4.09291		aurora kinase	Q54WX4	AURK_DICDI
Phypoly_transcript_07211	0.000840667	-2.91634		m-phase inducer phosphatase 3	P30307	MPIP3_HUMAN
Phypoly_transcript_02832	1.32504e-05	-2.7227		m-phase inducer phosphatase 2	P30305	MPIP2_HUMAN
Phypoly_transcript_05277	0.000844469	-2.44397		wee1-like protein kinase	P47810	WEE1_MOUSE
Phypoly_transcript_23325	0.00186801	-2.12555		m-phase inducer phosphatase	P20483	MPIP_DROME
Phypoly_transcript_23168	0.00602881	-2.08223		membrane-associated tyrosine- and threonine-specific cdc2-inhibitory kinase	Q9NI63	PMYT1_DROME
Phypoly_transcript_18266	0.00096807	-1.93309		m-phase inducer phosphatase 1-b	P30309	MPI1B_XENLA
Phypoly_transcript_08841	0.00243473	-1.71521		s-phase kinase-associated protein 1	Q6PEC4	SKP1_RAT
Phypoly_transcript_08971	0.0124657	-1.59453		telomerase cajal body protein 1	Q3SWZ7	WAP53_BOVIN
Phypoly_transcript_18989	0.000777801	-1.32805		s phase cyclin a-associated protein in the endoplasmic reticulum	Q9BY12	SCAPE_HUMAN
Phypoly_transcript_09917	0.0162415	-1.29806		membrane-associated tyrosine- and threonine-specific cdc2-inhibitory kinase	Q9ESG9	PMYT1_MOUSE
Phypoly_transcript_12672	0.0128802	1.29267		mitotic check point protein bub2	Q55EP9	BUB2_DICDI
Phypoly_transcript_03054	0.00130451	1.39989		cell division control protein 6 homolog	O89033	CDC6_MOUSE
Phypoly_transcript_05878	0.00478542	1.45626		membrane-associated tyrosine- and threonine-specific cdc2-inhibitory kinase	Q9ESG9	PMYT1_MOUSE
Phypoly_transcript_12653	0.00136789	1.54429		mitotic checkpoint protein bub3	Q5RB58	BUB3_PONAB
Phypoly_transcript_12315	0.0036569	1.92761		anaphase-promoting complex subunit 11	Q9M9L0	APC11_ARATH
Phypoly_transcript_01374	0.000159846	2.84753		cell division control protein 48	P25694	CDC48_YEAST
Phypoly_transcript_17169	2.10778e-07	4.24443		speedy protein c	Q5MJ68	SPDYC_HUMAN
Phypoly_transcript_04674	0.000850611	1.4239		poc1 centriolar protein homolog a	Q7ZVF0	POC1A_DANRE
Phypoly_transcript_11705	0.000704525	1.561		poc1 centriolar protein homolog a	Q8JZX3	POC1A_MOUSE
Phypoly_transcript_14125	0.00213851	2.47398		poc1 centriolar protein homolog a	Q28I85	POC1A_XENTR
Phypoly_transcript_12687	0.00051734	-1.83889		condensin complex subunit 2	Q564K3	CND2_ARATH
Phypoly_transcript_01178	0.00105593	-1.19791		condensin complex subunit 3	Q9BPX3	CND3_HUMAN
Phypoly_transcript_00845	0.0114792	1.93116		condensin complex subunit 1	Q9YHY6	CND1_XENLA
Phypoly_transcript_05966	0.00340778	-1.73923		protein fizzy-related 2	Q8L3Z8	FZR2_ARATH
Phypoly_transcript_20335	0.015538	1.35346		dna replication complex gins protein sld5	Q55EA2	SLD5_DICDI
Phypoly_transcript_03920	0.00134073	1.69793		protein byr4	Q10951	BYR4_SCHPO
Phypoly_transcript_16597	7.22546e-06	-3.18578		placenta-specific gene 8 protein	Q3ZCB2	PLAC8_BOVIN
Phypoly_transcript_01017	0.000956219	-2.94367		abnormal spindle-like microcephaly-associated protein homolog	P62294	ASPM_PONPY
Phypoly_transcript_29721	0.00139395	-2.48297		centrosomal protein of 76 kda	Q6DDX8	CEP76_XENLA
Phypoly_transcript_21269	0.00060924	-2.36678		centromere protein v	Q7Z7K6	CENPV_HUMAN
Phypoly_transcript_22528	0.000750417	-1.90569		glia maturation factor beta	Q63228	GMFB_RAT
Phypoly_transcript_19360	0.00103821	-1.59534		uncharacterized cyclin-like protein	P34624	YOJ1_CAEEL
Phypoly_transcript_01357	0.0209465	1.38032		centrosomal protein of 135 kda	Q66GS9	CP135_HUMAN
Phypoly_transcript_02838	0.00175703	1.47556		dna topoisomerase 3-beta-1	O95985	TOP3B_HUMAN
Phypoly_transcript_10680	0.00586487	1.9438		cell division cycle-associated 7-like protein	Q4G059	CDA7L_RAT
Phypoly_transcript_05934	9.85659e-06	2.09954		cell division cycle-associated 7-like protein	Q96GN5	CDA7L_HUMAN
Phypoly_transcript_05063	0.0014617	2.20607		telomeric repeat-binding factor 2-interacting protein 1	Q6NYJ3	TE2IP_DANRE
Phypoly_transcript_03980	5.63292e-08	2.47759		telomeric repeat-binding factor 1	O55036	TERF1_CRIGR
Phypoly_transcript_01898	0.000725315	2.56777		dna topoisomerase 2-binding protein 1-a	Q800K6	TOB1A_XENLA
Phypoly_transcript_03498	1.84179e-07	2.59637		dna replication licensing factor mcm7	P43299	MCM7_ARATH
Phypoly_transcript_00935	1.61272e-05	3.22082		dna topoisomerase 3	Q8T2T7	TOP3_DICDI
Phypoly_transcript_09892	2.03123e-10	4.6049		dna topoisomerase 6 subunit a	Q9LZ03	TOP6A_ARATH
Phypoly_transcript_08732	0.00297688	-2.51169		dna repair protein rev1	A3EWL3	REV1_ARATH
Phypoly_transcript_03234	0.0145958	-1.95135		dna repair protein rad16	P31244	RAD16_YEAST
Phypoly_transcript_10915	0.000247093	-1.77224		dna repair protein rev1	Q9UBZ9	REV1_HUMAN
Phypoly_transcript_01166	0.0077651	0.586692		cell cycle checkpoint protein rad17	Q9XT62	RAD17_CHLAE
Phypoly_transcript_12708	2.36214e-05	1.31956		cell cycle checkpoint protein rad1	Q9QWZ1	RAD1_MOUSE
Phypoly_transcript_11972	0.0250532	1.35943		dna repair protein rad52 homolog	P43351	RAD52_HUMAN
Phypoly_transcript_23511	8.91216e-05	1.97729		dna repair protein rad5	Q5BHD6	RAD5_EMENI
Phypoly_transcript_04816	0.00817357	1.99013		dna repair protein rad51 homolog 3	Q8R2J9	RA51C_CRIGR
Phypoly_transcript_11899	9.92875e-05	2.69401		dna repair protein rad51 homolog 2	O15315	RA51B_HUMAN
Phypoly_transcript_01664	3.05899e-08	2.78819		dna repair and recombination protein rad54b	Q6PFE3	RA54B_MOUSE
Phypoly_transcript_16372	6.89505e-15	3.38733		checkpoint protein hus1 homolog	Q54NC0	HUS1_DICDI
Phypoly_transcript_00697	4.77039e-06	-2.44804		protein mei2-like 5	Q8VWF5	AML5_ARATH
Phypoly_transcript_11265	0.00477896	-1.8269		protein mei2-like 5	Q8VWF5	AML5_ARATH
Phypoly_transcript_00774	0.00844331	1.69298		dna repair protein rad50	Q9SL02	RAD50_ARATH
Phypoly_transcript_06279	0.00333885	1.77519		dna mismatch repair protein mlh3	F4JN26	MLH3_ARATH
Phypoly_transcript_02988	0.000984947	1.9212		dna mismatch repair protein mlh1	Q9JK91	MLH1_MOUSE
Phypoly_transcript_09082	0.019822	2.01529		dna mismatch repair protein mlh3	Q9UHC1	MLH3_HUMAN
Phypoly_transcript_11515	0.0076828	2.4009		meiotic recombination protein spo11-2	Q9M4A1	SPO12_ARATH
Phypoly_transcript_30858	0.00153828	2.5803		meiotic nuclear division protein 1 homolog	Q8K396	MND1_MOUSE
Phypoly_transcript_03884	2.60407e-07	3.11845		protein homolog 4	O15457	MSH4_HUMAN
Phypoly_transcript_20287	4.47327e-09	3.23259		meiotic recombination protein spo11-2	Q9M4A1	SPO12_ARATH
Phypoly_transcript_00893	2.7931e-11	4.84069		dna mismatch repair protein msh5	F4JEP5	MSH5_ARATH
Phypoly_transcript_26280	0.0197931	-2.31149		protein brambleberry	I6V1W0	BMBL_DANRE

## Sheet: Cyclic nucleotide signaling
Phypoly_transcript_	pvalue	log2_FoldChange		Annotation Description	UniProt_ID	UniProt_Acc
Phypoly_transcript_19799	0.000118468	-1.9182		adenylate cyclase	P9WQ35	CYA1_MYCTU
Phypoly_transcript_18888	0.00117332	-1.53557		adenylate cyclase type 8	P40145	ADCY8_HUMAN
Phypoly_transcript_01311	0.00678983	1.6087		adenylate cyclase	P43524	CYAA_ANACY
Phypoly_transcript_04711	0.00431184	1.73157		adenylate cyclase	P9WQ35	CYA1_MYCTU
Phypoly_transcript_01098	0.00109656	2.06069		adenylate cyclase	P9WQ35	CYA1_MYCTU
Phypoly_transcript_01714	0.00229229	2.18074		adenylate cyclase 1	P40137	CYAA_STIAU
Phypoly_transcript_00404	5.89855e-06	2.23342		adenylate cyclase	P9WQ35	CYA1_MYCTU
Phypoly_transcript_07637	3.39007e-05	-1.67959		adenylyl cyclase-associated protein	P54654	CAP_DICDI
Phypoly_transcript_08741	1.66198e-06	-3.244		camp-dependent protein kinase regulatory subunit	P05987	KAPR_DICDI
Phypoly_transcript_04859	0.000990513	-2.79505		camp-dependent protein kinase regulatory subunit	P31320	KAPR_BLAEM
Phypoly_transcript_08360	1.05276e-05	-2.20351		camp-dependent protein kinase type ii regulatory subunit	Q26619	KAPR_STRPU
Phypoly_transcript_04043	0.0207019	1.321		camp-dependent protein kinase catalytic subunit	P34099	KAPC_DICDI
Phypoly_transcript_04156	9.58445e-06	1.80864		camp-dependent protein kinase regulatory subunit	P31320	KAPR_BLAEM
Phypoly_transcript_08181	0.0010013	-1.8088		camp-regulated d2 protein	P18142	D2_DICDI
Phypoly_transcript_05082	0.01247	0.770725		camp-regulated d2 protein	P18142	D2_DICDI
Phypoly_transcript_11476	2.69088e-07	-3.02838		cyclic amp receptor-like protein a	Q54U75	CRLA_DICDI
Phypoly_transcript_11422	0.000745862	-2.77186		cyclic amp receptor-like protein a	Q54U75	CRLA_DICDI
Phypoly_transcript_24016	0.00263563	-2.27531		cyclic amp receptor-like protein a	Q54U75	CRLA_DICDI
Phypoly_transcript_13173	0.0200665	-1.39787		cyclic amp receptor-like protein a	Q54U75	CRLA_DICDI
Phypoly_transcript_11651	0.00257274	1.15467		cyclic amp receptor-like protein a	Q54U75	CRLA_DICDI
Phypoly_transcript_11521	0.000863934	1.87814		cyclic amp receptor-like protein c	Q6UUW6	CRLC_DICDI
Phypoly_transcript_12532	5.16775e-05	1.98064		cyclic amp receptor-like protein a	Q54U75	CRLA_DICDI
Phypoly_transcript_11186	4.19738e-05	3.2759		cyclic amp receptor-like protein a	Q54U75	CRLA_DICDI
Phypoly_transcript_06027	1.1397e-06	3.55329		cyclic amp receptor-like protein f	Q54GG1	CRLF_DICDI
Phypoly_transcript_15953	0.00752612	-2.43756		cyclic gmp-binding protein c	Q8MVR1	GBPC_DICDI
Phypoly_transcript_11969	0.013991	-1.97009		cyclic gmp-binding protein c	Q8MVR1	GBPC_DICDI
Phypoly_transcript_06608	0.0218028	1.14494		cyclic gmp-binding protein c	Q8MVR1	GBPC_DICDI
Phypoly_transcript_01077	0.000285435	1.23253		cyclic gmp-binding protein c	Q8MVR1	GBPC_DICDI
Phypoly_transcript_16764	0.00758279	2.12306		guanylate kinase	Q54XF2	KGUA_DICDI
Phypoly_transcript_03359	0.000295384	2.55984		soluble guanylate cyclase 88e	Q8INF0	GCY8E_DROME
Phypoly_transcript_20950	3.45244e-07	3.22		retinal rod rhodopsin-sensitive cgmp 3 -cyclic phosphodiesterase subunit delta	Q9XT54	PDE6D_CANFA

## Sheet: Cytoskeleton
Phypoly_transcript_	pvalue	log2_FoldChange		Annotation Description	UniProt_ID	UniProt_Acc
Phypoly_transcript_19362	1.0862e-08	-3.13824		spherule isoform	P24263	ACTD_PHYPO
Phypoly_transcript_18439	0.0098224	-1.84638		actin	O65316	ACT_MESVI
Phypoly_transcript_20777	0.00444718	-1.76108		actin-3	P07829	ACT3_DICDI
Phypoly_transcript_09603	0.00550207	-1.58245		actin-10	Q54GX7	ACT10_DICDI
Phypoly_transcript_19389	0.00142328	2.62577		plasmodial isoform of actin	P02576	ACTA_PHYPO
Phypoly_transcript_03439	1.02652e-09	2.84889		actin-97	P30171	ACT11_SOLTU
Phypoly_transcript_27620	3.18393e-06	-2.58787		hisactophilin-2	P42526	HATB_DICDI
Phypoly_transcript_23370	2.36629e-07	-3.60821		actobindin	P18281	ACTO_ACACA
Phypoly_transcript_07232	4.58225e-05	-3.39033		comitin	Q03380	COMI_DICDI
Phypoly_transcript_02005	0.000480546	-2.97005		coronin-b	Q55E54	COROB_DICDI
Phypoly_transcript_17738	0.000136083	-2.88801		cortexillin-1	Q9Y0T4	CTXA_POLPA
Phypoly_transcript_18211	0.00198195	-2.642		comitin	Q03380	COMI_DICDI
Phypoly_transcript_09050	0.000138638	-2.63284		comitin	Q03380	COMI_DICDI
Phypoly_transcript_02172	2.87919e-15	-2.57895		alpha-actinin-3	O88990	ACTN3_MOUSE
Phypoly_transcript_09488	0.000544171	-2.50781		comitin	Q03380	COMI_DICDI
Phypoly_transcript_25286	0.0136204	-2.44545		actobindin	P18281	ACTO_ACACA
Phypoly_transcript_13134	0.000216991	-2.37273		paxillin-b	Q8MML5	PAXB_DICDI
Phypoly_transcript_09786	0.00763594	-2.34871		alpha-actinin-like protein 1	O13728	AIN1_SCHPO
Phypoly_transcript_08290	0.000351798	-2.29049		fascin	Q16658	FSCN1_HUMAN
Phypoly_transcript_00173	0.00173742	-2.26252		actin-binding protein f	Q54ET6	ABPF_DICDI
Phypoly_transcript_07165	0.0138445	-2.21292		formin-b	Q54SP2	FORB_DICDI
Phypoly_transcript_07878	0.0061048	-2.20563		formin-b	Q54SP2	FORB_DICDI
Phypoly_transcript_24718	0.00856481	-2.1565		actobindin-b c	Q55DU1	ACTOB_DICDI
Phypoly_transcript_01973	4.86826e-05	-2.03861		formin-like protein 8	O04532	FH8_ARATH
Phypoly_transcript_01797	0.0133718	-2.0018		protein carmil	Q95VZ3	CARML_DICDI
Phypoly_transcript_31572	0.000181827	-1.9883		src substrate cortactin	Q14247	SRC8_HUMAN
Phypoly_transcript_03629	0.0247845	-1.92804		formin-f	Q5TJ56	FORF_DICDI
Phypoly_transcript_03947	0.00195646	-1.69716		formin-f	Q5TJ56	FORF_DICDI
Phypoly_transcript_00217	0.00160466	-1.66925		actin-binding protein f	Q54ET6	ABPF_DICDI
Phypoly_transcript_08003	0.0198681	-1.5884		actin-fragmin kinase	P80197	AFK_PHYPO
Phypoly_transcript_11764	0.0104953	-1.58708		actin-fragmin kinase	P80197	AFK_PHYPO
Phypoly_transcript_07915	0.0246321	-1.55331		formin-a	Q54WH2	FORA_DICDI
Phypoly_transcript_09980	0.0199265	-1.47387		actin-related protein 6	Q54KZ7	ARP6_DICDI
Phypoly_transcript_07990	0.013066	-1.38472		actin-related protein 3	P42528	ARP3_DICDI
Phypoly_transcript_03839	0.00309717	-1.2896		fimbrin-like protein 3	Q9FJ70	FIMB3_ARATH
Phypoly_transcript_18138	0.000327751	-1.12013		actin-related protein 2 3 complex subunit 4	O96625	ARPC4_DICDI
Phypoly_transcript_04140	0.0214737	1.03967		alpha-actinin-4	Q90734	ACTN4_CHICK
Phypoly_transcript_04173	0.0245414	1.52458		actin-fragmin kinase	P80197	AFK_PHYPO
Phypoly_transcript_08474	3.3954e-05	1.85363		formin-h	Q54N00	FORH_DICDI
Phypoly_transcript_05791	0.00320393	1.98568		formin-h	Q54N00	FORH_DICDI
Phypoly_transcript_07469	0.000217769	2.09238		formin-d	Q5TJ55	FORD_DICDI
Phypoly_transcript_02929	0.00930443	2.18349		protein carmil	Q95VZ3	CARML_DICDI
Phypoly_transcript_07938	8.235e-05	2.24249		cortexillin-1	Q9Y0T4	CTXA_POLPA
Phypoly_transcript_09163	0.000441769	2.50122		actin-related protein 2	P32381	ARP2_YEAST
Phypoly_transcript_03177	2.95421e-09	2.76194		protein carmil	Q95VZ3	CARML_DICDI
Phypoly_transcript_06598	4.81788e-27	-5.53022		gelation factor	P13466	GELA_DICDI
Phypoly_transcript_00686	8.73531e-07	-2.74211		gelation factor	P13466	GELA_DICDI
Phypoly_transcript_19683	0.000828364	-2.69036		gelation factor	P13466	GELA_DICDI
Phypoly_transcript_03167	0.0170961	-1.13415		gelation factor	P13466	GELA_DICDI
Phypoly_transcript_12213	0.0250203	-1.12777		gelation factor	P13466	GELA_DICDI
Phypoly_transcript_01279	0.00187158	-1.10454		gelation factor	P13466	GELA_DICDI
Phypoly_transcript_22040	0.00377538	-2.38181		ankyrin-1	Q02357	ANK1_MOUSE
Phypoly_transcript_08802	0.00353998	-2.30491		ankyrin-2	Q01484	ANK2_HUMAN
Phypoly_transcript_03915	0.0191818	-1.68983		ankyrin-2	Q01484	ANK2_HUMAN
Phypoly_transcript_08416	0.0206679	1.15138		ankyrin-1	P16157	ANK1_HUMAN
Phypoly_transcript_05204	0.00110609	1.23208		ankyrin-2	Q01484	ANK2_HUMAN
Phypoly_transcript_09620	0.024882	1.42186		ankyrin-3	G5E8K5	ANK3_MOUSE
Phypoly_transcript_16486	0.00473725	1.46645		ankyrin-1	P16157	ANK1_HUMAN
Phypoly_transcript_07174	0.00454177	1.55333		ankyrin-2	Q8C8R3	ANK2_MOUSE
Phypoly_transcript_21585	0.016137	1.59578		ankyrin-3	G5E8K5	ANK3_MOUSE
Phypoly_transcript_03355	3.67613e-05	2.0377		ankyrin-3	G5E8K5	ANK3_MOUSE
Phypoly_transcript_08503	7.89172e-07	2.77927		ankyrin-2	Q01484	ANK2_HUMAN
Phypoly_transcript_09916	3.90523e-11	2.7839		ankyrin-3	Q12955	ANK3_HUMAN
Phypoly_transcript_03295	1.14856e-12	4.32444		ankyrin-1	P16157	ANK1_HUMAN
Phypoly_transcript_10251	4.63216e-07	-2.57166		tubulin polymerization-promoting protein family member 3	Q2VPM9	TPPP3_XENLA
Phypoly_transcript_13940	0.00858836	0.962678		tubulin-specific chaperone b	Q54Z01	TBCB_DICDI
Phypoly_transcript_00047	0.00128307	1.04493		tubulin-specific chaperone d	Q8BYA0	TBCD_MOUSE
Phypoly_transcript_07705	0.0234354	1.3374		tubulin epsilon chain	Q9D6T1	TBE_MOUSE
Phypoly_transcript_05022	2.93989e-09	5.21619		tubulin beta-4 chain	P41937	TBB4_CAEEL
Phypoly_transcript_02557	6.16211e-05	-3.00586		tip elongation aberrant protein 3	O14248	TEA3_SCHPO
Phypoly_transcript_15884	0.0238716	-2.02601		tip elongation aberrant protein 1	P87061	TEA1_SCHPO
Phypoly_transcript_04364	0.000166716	-1.66422		tip elongation aberrant protein 1	P87061	TEA1_SCHPO
Phypoly_transcript_00353	0.00108498	2.46714		tip elongation aberrant protein 1	P87061	TEA1_SCHPO
Phypoly_transcript_01146	1.99275e-12	2.52428		kif1-binding protein homolog	Q5ZIL9	KBP_CHICK
Phypoly_transcript_14090	4.54001e-10	-3.93955		kinesin light chain	P46822	KLC_CAEEL
Phypoly_transcript_16018	0.00342927	-2.55879		kinesin-associated protein 3	P70188	KIFA3_MOUSE
Phypoly_transcript_02714	0.00583054	-2.27891		kinesin-associated protein 3	Q26626	KIFA3_STRPU
Phypoly_transcript_23740	0.0045493	-2.14262		kinesin-like protein kif13a	Q9H1H9	KI13A_HUMAN
Phypoly_transcript_05013	0.00222147	-2.10536		kinesin-like protein kif6	Q6ZMV9	KIF6_HUMAN
Phypoly_transcript_13832	0.012687	-2.02558		kinesin-like protein kif6	Q6ZMV9	KIF6_HUMAN
Phypoly_transcript_04386	0.0206136	-1.10646		kinesin-ii 85 kda subunit	P46872	KRP85_STRPU
Phypoly_transcript_01528	0.00194476	1.61211		kinesin-related protein 5	Q8T135	KIF5_DICDI
Phypoly_transcript_19346	0.0124556	1.73044		kinesin-ii 85 kda subunit	P46872	KRP85_STRPU
Phypoly_transcript_01893	0.012035	1.90396		kinesin-related protein 5	Q8T135	KIF5_DICDI
Phypoly_transcript_01556	1.92916e-06	3.0336		kinesin-related protein 3	Q54UC9	KIF3_DICDI
Phypoly_transcript_00221	1.00053e-06	3.22119		kinesin-related protein 1	Q9NGQ2	KIF1_DICDI
Phypoly_transcript_03460	1.67193e-09	3.74312		kinesin-related protein 11	Q6S001	KIF11_DICDI
Phypoly_transcript_19394	0.00380013	-2.55681		myosin-m heavy chain	Q9TW28	MYOM_DICDI
Phypoly_transcript_23102	0.000616172	-2.30902		myosin-2 heavy chain	P08799	MYS2_DICDI
Phypoly_transcript_00841	6.73109e-09	-1.58229		myosin-m heavy chain	Q9TW28	MYOM_DICDI
Phypoly_transcript_01397	0.000327014	-0.948128		myosin-m heavy chain	Q9TW28	MYOM_DICDI
Phypoly_transcript_10965	2.13101e-12	2.3834		myosin-m heavy chain	Q9TW28	MYOM_DICDI
Phypoly_transcript_01322	6.75322e-08	-2.63371		myosin heavy chain kinase c	Q8MY12	MHCKC_DICDI
Phypoly_transcript_09752	0.00507403	-1.82261		myosin heavy chain kinase a	P42527	MHCKA_DICDI
Phypoly_transcript_11013	0.00604166	-0.916929		myosin light chain kinase a	P25323	MYLKA_DICDI
Phypoly_transcript_19437	0.0175851	1.74455		myosin heavy chain kinase b	P90648	MHCKB_DICDI
Phypoly_transcript_02365	0.00207896	2.05244		myosin heavy chain kinase b	P90648	MHCKB_DICDI
Phypoly_transcript_01559	0.005254	2.22417		myosin heavy chain kinase d	Q54SF9	MHCKD_DICDI
Phypoly_transcript_01214	0.000138105	2.28717		myosin heavy chain kinase c	Q8MY12	MHCKC_DICDI
Phypoly_transcript_08770	0.0016214	2.35958		myosin heavy chain kinase d	Q54SF9	MHCKD_DICDI
Phypoly_transcript_00681	2.20883e-05	2.66538		myosin heavy chain kinase c	Q8MY12	MHCKC_DICDI
Phypoly_transcript_24803	1.06876e-05	4.26774		myosin heavy chain kinase b	P90648	MHCKB_DICDI
Phypoly_transcript_30783	3.66967e-07	-2.58803		filamin-c	Q14315	FLNC_HUMAN
Phypoly_transcript_04937	0.000100304	-2.25324		troponin c	P15159	TNNC_TACTR
Phypoly_transcript_10496	6.09468e-06	-2.22995		titin	A2ASS6	TITIN_MOUSE
Phypoly_transcript_00428	5.73423e-14	3.62168		twitchin	Q23551	UNC22_CAEEL
Phypoly_transcript_00587	1.15837e-12	4.70317		titin	A2ASS6	TITIN_MOUSE

## Sheet: Dictyostelium Development
Phypoly_transcript_	pvalue	log2_FoldChange		Annotation Description	UniProt_ID	UniProt_Acc
Phypoly_transcript_10715	2.61029e-07	-1.8314		serum response factor homolog a	Q54TY7	SRFA_DICDI
Phypoly_transcript_09132	0.0183514	-1.54166		tiny macrocysts protein c	Q5FBC4	TMCC_DICDI
Phypoly_transcript_21621	0.00178957	-1.51578		ras-interacting protein rip3	Q9Y0C9	RIP3_DICDI
Phypoly_transcript_08803	0.00484388	1.69091		tiny macrocysts protein c	Q5FBC4	TMCC_DICDI
Phypoly_transcript_07991	0.00222378	2.06408		transcriptional regulator cuda	O00841	CUDA_DICDI
Phypoly_transcript_19658	1.46388e-05	3.45863		tiny macrocysts protein c	Q5FBC4	TMCC_DICDI
Phypoly_transcript_24479	2.09434e-06	-3.27495		counting factor 50	Q556R7	CF50_DICDI
Phypoly_transcript_10767	5.05022e-05	-3.22638		prestalk protein	P11976	PSTA_DICDI
Phypoly_transcript_05385	0.000509519	-2.91858		prestalk protein	P11976	PSTA_DICDI
Phypoly_transcript_20589	4.39712e-07	-2.80688		discoidin-1 subunit b c	P02887	DIS1B_DICDI
Phypoly_transcript_13211	0.00106726	-2.80091		discoidin-1 subunit a	P02886	DIS1A_DICDI
Phypoly_transcript_08973	0.000579867	-2.65049		countin-like protein	Q554K2	CTNL_DICDI
Phypoly_transcript_20925	0.00384413	-2.27988		countin-1	Q86IV5	CTNA_DICDI
Phypoly_transcript_21113	0.000463085	-2.09193		countin-1	Q86IV5	CTNA_DICDI
Phypoly_transcript_08809	0.00108173	1.37713		random slug protein 5	Q55CU8	RSC5_DICDI
Phypoly_transcript_08762	9.94377e-05	1.44582		random slug protein 5	Q55CU8	RSC5_DICDI
Phypoly_transcript_16053	7.25846e-05	1.64898		random slug protein 5	Q55CU8	RSC5_DICDI
Phypoly_transcript_03213	3.03947e-05	2.71485		disheveled-associated activator of morphogenesis 2	Q86T65	DAAM2_HUMAN

## Sheet: Epigenetic regulation
Phypoly_transcript_	pvalue	log2_FoldChange		Annotation Description	UniProt_ID	UniProt_Acc
Phypoly_transcript_18867	7.56997e-05	2.55392		histone h2b	Q4PEF8	H2B_USTMA
Phypoly_transcript_10027	0.00447614	-1.6836		histone deacetylase 11	Q9GKU5	HDA11_MACFA
Phypoly_transcript_06426	7.96268e-15	3.17513		histone deacetylase 8	Q9BY41	HDAC8_HUMAN
Phypoly_transcript_16907	0.00678296	-2.02013		histone-lysine n-methyltransferase smyd1	P97443	SMYD1_MOUSE
Phypoly_transcript_11232	0.0169366	-1.65198		histone-lysine n-methyltransferase ashr1	Q54ZX8	Y7331_DICDI
Phypoly_transcript_03533	0.00987259	-1.52621		histone-lysine n-methyltransferase setd2	E9Q5F9	SETD2_MOUSE
Phypoly_transcript_00770	0.0192451	1.1113		histone-lysine n- h3 lysine-36 and h4 lysine-20 specific	Q96L73	NSD1_HUMAN
Phypoly_transcript_02041	0.00439304	1.92127		histone-lysine n-methyltransferase 1	C6KTD2	SET1_PLAF7
Phypoly_transcript_12167	0.00499969	1.99132		histone-lysine n-methyltransferase 2d	O14686	KMT2D_HUMAN
Phypoly_transcript_10283	0.0173186	2.00945		histone-lysine n-methyltransferase ehmt2	Q9Z148	EHMT2_MOUSE
Phypoly_transcript_08996	0.00142604	2.13522		histone-lysine n-methyltransferase atxr2	Q5PP37	ATXR2_ARATH
Phypoly_transcript_23737	0.00670309	2.25439		histone-lysine n- h3 lysine-9 specific suvh5	O82175	SUVH5_ARATH
Phypoly_transcript_04166	9.55255e-10	3.22121		histone-lysine n-methyltransferase smyd3	Q9H7B4	SMYD3_HUMAN
Phypoly_transcript_00722	0.00203568	-1.82377		swi snf-related matrix-associated actin-dependent regulator of chromatin subfamily a member 3-like 2	Q9FNI6	SM3L2_ARATH
Phypoly_transcript_01414	0.00556137	1.44713		swi snf-related matrix-associated actin-dependent regulator of chromatin subfamily a member 3-like 2	Q9FNI6	SM3L2_ARATH
Phypoly_transcript_07713	0.00784612	1.83853		swi snf-related matrix-associated actin-dependent regulator of chromatin subfamily a member 3-like 2	Q9FNI6	SM3L2_ARATH

## Sheet: G-protein signaling
Phypoly_transcript_	pvalue	log2_FoldChange		Annotation Description	UniProt_ID	UniProt_Acc
Phypoly_transcript_07970	2.77696e-17	4.51068		probable g-protein coupled receptor 157	Q8C206	GP157_MOUSE
Phypoly_transcript_11493	0.000234183	-2.22651		guanine nucleotide-binding protein alpha-2 subunit	P16051	GPA2_DICDI
Phypoly_transcript_28062	0.000618719	-2.07968		guanine nucleotide-binding protein alpha-9 subunit	Q54R41	GPA9_DICDI
Phypoly_transcript_09756	0.00125497	-2.06663		guanine nucleotide-binding protein alpha-1 subunit	P16894	GPA1_DICDI
Phypoly_transcript_22721	0.0128104	-1.17353		guanine nucleotide-binding protein subunit alpha-11	P43444	GNA11_XENLA
Phypoly_transcript_09858	0.00550057	1.64304		guanine nucleotide-binding protein g subunit alpha-3	P29348	GNAT3_RAT
Phypoly_transcript_31151	3.43829e-07	-4.3767		guanine nucleotide-binding protein subunit gamma	Q95ZG8	GBG_DICDI
Phypoly_transcript_17593	0.0100773	-2.37		metabotropic glutamate receptor-like protein e	Q54ET0	GRLE_DICDI
Phypoly_transcript_14303	0.00590538	-2.22		metabotropic glutamate receptor-like protein e	Q54ET0	GRLE_DICDI
Phypoly_transcript_25845	0.0157926	-2.03		metabotropic glutamate receptor-like protein e	Q54ET0	GRLE_DICDI
Phypoly_transcript_07247	0.000935797	-2		metabotropic glutamate receptor-like protein e	Q54ET0	GRLE_DICDI
Phypoly_transcript_01226	0.00627316	-1.96		metabotropic glutamate receptor-like protein e	Q54ET0	GRLE_DICDI
Phypoly_transcript_21495	0.000581455	-1.88		metabotropic glutamate receptor-like protein e	Q54ET0	GRLE_DICDI
Phypoly_transcript_01317	0.00170846	-1.85		metabotropic glutamate receptor-like protein e	Q54ET0	GRLE_DICDI
Phypoly_transcript_10347	0.0114572	-1.64		metabotropic glutamate receptor-like protein e	Q54ET0	GRLE_DICDI
Phypoly_transcript_13363	0.00726366	-1.5		metabotropic glutamate receptor-like protein r	Q54K11	GRLR_DICDI
Phypoly_transcript_03126	0.00743514	1.23		metabotropic glutamate receptor-like protein e	Q54ET0	GRLE_DICDI
Phypoly_transcript_02174	1.90206e-05	1.76		metabotropic glutamate receptor-like protein e	Q54ET0	GRLE_DICDI
Phypoly_transcript_01642	4.4894e-16	4.56		metabotropic glutamate receptor-like protein e	Q54ET0	GRLE_DICDI
Phypoly_transcript_06475	1.44386e-06	-3.06113		arrestin domain-containing protein a	Q54CH1	ADCA_DICDI
Phypoly_transcript_05543	0.000659228	-2.86219		arrestin domain-containing protein a	Q54CH1	ADCA_DICDI
Phypoly_transcript_17444	0.000681139	-2.61884		arrestin domain-containing protein a	Q54CH1	ADCA_DICDI
Phypoly_transcript_05698	0.00232576	-1.85772		arrestin domain-containing protein a	Q54CH1	ADCA_DICDI
Phypoly_transcript_08493	0.011404	-1.60679		arrestin domain-containing protein a	Q54CH1	ADCA_DICDI
Phypoly_transcript_07462	0.0117866	1.15001		arrestin domain-containing protein d	Q54LD5	ADCD_DICDI
Phypoly_transcript_12053	0.00444839	1.29905		phosducin-like protein 2	Q71A38	PHLP2_DICDI
Phypoly_transcript_09269	0.022568	1.61153		arrestin domain-containing protein c	Q55CH0	ADCC_DICDI
Phypoly_transcript_10664	0.0196967	1.80293		arrestin domain-containing protein a	Q54CH1	ADCA_DICDI
Phypoly_transcript_08178	2.1815e-06	3.18053		arrestin domain-containing protein a	Q54CH1	ADCA_DICDI
Phypoly_transcript_13893	5.40516e-06	-3.16963		regulator of g-protein signaling 17	Q9UGC6	RGS17_HUMAN
Phypoly_transcript_16685	0.000151127	-2.21627		regulator of g-protein signaling 1	Q08116	RGS1_HUMAN
Phypoly_transcript_18172	0.00341863	-1.81959		regulator of g-protein signaling 1	Q6RG78	RGS1_HORSE
Phypoly_transcript_10677	0.0221963	-1.52986		regulator of g-protein signaling 16	P97428	RGS16_MOUSE
Phypoly_transcript_07664	0.00166616	1.55402		regulator of g-protein signaling rgs-6	Q18563	RGS6_CAEEL
Phypoly_transcript_09717	8.49087e-06	2.10361		regulator of g-protein signaling 10	Q9CQE5	RGS10_MOUSE
Phypoly_transcript_09208	2.27213e-14	-5.21638		gtpase-activating rap ran-gap domain-like protein 3	A5PF44	GARL3_DANRE
Phypoly_transcript_01535	1.07669e-06	-2.9764		guanine exchange factor for rac 30	Q1ZXH8	GXCDD_DICDI
Phypoly_transcript_09950	0.000326277	-2.69662		gtpase-activating rap ran-gap domain-like protein 3	Q3V0G7	GARL3_MOUSE
Phypoly_transcript_03347	0.00889666	-2.00281		guanine exchange factor for rac 30	Q1ZXH8	GXCDD_DICDI
Phypoly_transcript_01607	2.06922e-09	-1.88106		guanine exchange factor for rac 30	Q1ZXH8	GXCDD_DICDI
Phypoly_transcript_05358	0.00422757	-1.69705		guanine exchange factor for rac 30	Q1ZXH8	GXCDD_DICDI
Phypoly_transcript_05180	2.02345e-05	-1.65553		guanine nucleotide exchange factor for rab-3a	Q8TBN0	R3GEF_HUMAN
Phypoly_transcript_26264	0.0159378	-1.55758		guanine exchange factor for rac 30	Q1ZXH8	GXCDD_DICDI
Phypoly_transcript_00484	0.00322117	-1.48017		rap-gap domain-containing protein ddb_g0281809	Q54TK4	Y1809_DICDI
Phypoly_transcript_06665	0.00834977	1.17497		gtpase-activating rap ran-gap domain-like protein 3	Q5ZJY3	GARL3_CHICK
Phypoly_transcript_03193	0.00614115	1.2406		guanine exchange factor for rac 30	Q1ZXH8	GXCDD_DICDI
Phypoly_transcript_02200	0.00840229	1.2423		guanine exchange factor for rac 30	Q1ZXH8	GXCDD_DICDI
Phypoly_transcript_06821	0.00506512	1.48753		growth hormone-regulated tbc protein 1	Q5TC63	GRTP1_HUMAN
Phypoly_transcript_01096	0.000626608	1.82796		guanine exchange factor for rac 30	Q1ZXH8	GXCDD_DICDI
Phypoly_transcript_08217	0.0164312	1.96825		gtpase-activating protein gyp2	P53258	GYP2_YEAST
Phypoly_transcript_16923	0.00495882	2.07756		growth hormone-regulated tbc protein 1	Q6GL87	GRTP1_XENTR
Phypoly_transcript_00317	9.88951e-05	2.14595		guanine exchange factor for rac 30	Q1ZXH8	GXCDD_DICDI
Phypoly_transcript_04612	1.12756e-09	2.29043		gtpase-activating protein gyp1	O59737	GYP1_SCHPO
Phypoly_transcript_00626	3.59242e-05	2.77379		rap-gap domain-containing protein ddb_g0281809	Q54TK4	Y1809_DICDI
Phypoly_transcript_01288	1.21062e-06	3.08668		guanine exchange factor for rac 30	Q1ZXH8	GXCDD_DICDI
Phypoly_transcript_00729	4.97378e-07	3.44105		guanine exchange factor for rac 30	Q1ZXH8	GXCDD_DICDI
Phypoly_transcript_05388	2.45269e-11	4.10073		gtpase-activating protein gyp2	P53258	GYP2_YEAST
Phypoly_transcript_03523	9.16562e-12	4.40596		growth hormone-regulated tbc protein 1	Q6GLZ0	GRTP1_XENLA
Phypoly_transcript_28780	7.03064e-06	-3.62901		dedicator of cytokinesis protein 4	Q8N1I0	DOCK4_HUMAN
Phypoly_transcript_03263	7.84409e-05	-2.78973		ran-binding protein 10	Q6VN20	RBP10_HUMAN
Phypoly_transcript_05142	1.55166e-05	-2.68961		suppression of tumorigenicity 5 protein	Q924W7	ST5_MOUSE
Phypoly_transcript_06882	6.88856e-05	-2.25149		ran-binding protein 9	Q28FM1	RANB9_XENTR
Phypoly_transcript_10330	0.00019691	-2.10071		ran-binding proteins 9 10 homolog	Q4Z8K6	RBP9X_DROME
Phypoly_transcript_00113	7.10717e-08	-2.08037		dedicator of cytokinesis protein 8	Q8C147	DOCK8_MOUSE
Phypoly_transcript_07497	0.000591062	-1.43038		ran-binding protein 3-like	Q86VV4	RNB3L_HUMAN
Phypoly_transcript_20483	0.0226109	-1.42727		rho guanine nucleotide exchange factor 10-like protein	Q5R5M3	ARGAL_PONAB
Phypoly_transcript_01914	9.95112e-05	2.31007		suppression of tumorigenicity 5 protein	P78524	ST5_HUMAN
Phypoly_transcript_23590	0.00107859	-2.06865		ras-related c3 botulinum toxin substrate 1	Q6RUV5	RAC1_RAT
Phypoly_transcript_18757	0.00567611	-1.87543		ras-related c3 botulinum toxin substrate 1	Q6RUV5	RAC1_RAT
Phypoly_transcript_11084	0.00196714	-1.56151		rac-like gtp-binding protein 1	Q9SSX0	RAC1_ORYSJ
Phypoly_transcript_22018	0.00449532	2.1925		rac guanine nucleotide exchange factor jj	Q553D3	GXCJJ_DICDI
Phypoly_transcript_03427	6.11592e-05	2.88149		rac guanine nucleotide exchange factor jj	Q553D3	GXCJJ_DICDI
Phypoly_transcript_13885	1.16707e-07	-4.23822		ras gtpase-activating protein 4	Q6PFQ7	RASL2_MOUSE
Phypoly_transcript_07526	1.38842e-08	-3.27948		probable ras gtpase-activating-like protein ngap	Q54Y08	NGAP_DICDI
Phypoly_transcript_23243	0.00228532	-2.86018		probable ras gtpase-activating-like protein ngap	Q54Y08	NGAP_DICDI
Phypoly_transcript_01754	0.000124449	-2.22802		probable ras gtpase-activating-like protein ngap	Q54Y08	NGAP_DICDI
Phypoly_transcript_01185	3.80795e-05	-2.12292		probable ras gtpase-activating-like protein ngap	Q54Y08	NGAP_DICDI
Phypoly_transcript_01610	0.0233021	-1.06551		ras gtpase-activating-like protein rgaa	Q54K32	RGAA_DICDI
Phypoly_transcript_00529	0.00223828	1.13467		probable ras gtpase-activating-like protein ngap	Q54Y08	NGAP_DICDI
Phypoly_transcript_00330	0.00224572	1.14291		ras gtpase-activating protein 4	O43374	RASL2_HUMAN
Phypoly_transcript_08831	0.0136671	2.04138		ras gtpase-activating protein 4	Q6PFQ7	RASL2_MOUSE
Phypoly_transcript_02598	0.00043699	2.92104		ras gtpase-activating protein 1	P20936	RASA1_HUMAN
Phypoly_transcript_06376	5.89459e-08	3.2185		ras gtpase-activating protein 2	P58069	RASA2_MOUSE
Phypoly_transcript_03957	2.19313e-20	4.74314		probable ras gtpase-activating-like protein ngap	Q54Y08	NGAP_DICDI
Phypoly_transcript_11742	1.01033e-05	-3.38908		ras-like protein 2	P34726	RAS2_PHYPO
Phypoly_transcript_19055	1.17167e-05	-2.56294		ras-like protein 1	P34729	RAS1_PHYPO
Phypoly_transcript_13052	3.51316e-05	-2.44838		ras-like protein rasg	P15064	RASG_DICDI
Phypoly_transcript_30487	0.0146606	-2.38828		ras-like protein 1	P34729	RAS1_PHYPO
Phypoly_transcript_27082	0.0216669	-1.44137		ras-like protein 2	P34726	RAS2_PHYPO
Phypoly_transcript_17669	0.000623804	1.70051		ras-like protein rasg	P15064	RASG_DICDI
Phypoly_transcript_18000	0.00368764	1.74856		ras-like protein rasg	P15064	RASG_DICDI
Phypoly_transcript_24858	1.10839e-05	4.12887		ras-like protein 2	P34726	RAS2_PHYPO
Phypoly_transcript_14568	1.55144e-05	-3.10367		ras-related protein rap-1b-like protein	A6NIZ1	RP1BL_HUMAN
Phypoly_transcript_15390	1.59315e-05	-2.33214		ras-related protein rab-1a	Q05974	RAB1A_LYMST
Phypoly_transcript_18230	0.00226089	-2.22989		ras-related protein rab-32b	Q55E31	RB32B_DICDI
Phypoly_transcript_16209	0.00352741	-2.16606		ras-related protein rab-40c	Q8VHQ4	RB40C_MOUSE
Phypoly_transcript_13792	1.2146e-05	-2.15703		ras-related protein rab-35	Q5U316	RAB35_RAT
Phypoly_transcript_19832	0.00348807	-2.03273		ras-related protein rap-1b	Q640R7	RAP1B_XENTR
Phypoly_transcript_20457	0.00150851	-1.94854		ras-related protein rapb	Q86L51	RAPB_DICDI
Phypoly_transcript_14047	0.0010517	-1.85206		ras-related protein rac1	P40792	RAC1_DROME
Phypoly_transcript_16472	0.00338384	-1.69247		ras-related protein yptc6	Q39572	YPTC6_CHLRE
Phypoly_transcript_16799	0.00421544	-1.43947		ras-related protein rab-2	Q05975	RAB2_LYMST
Phypoly_transcript_17364	0.0153799	-1.15205		ras-related protein rap-1	Q18246	RAP1_CAEEL
Phypoly_transcript_13998	0.0106901	1.00099		ras-related protein rab-3	P25228	RAB3_DROME
Phypoly_transcript_01957	0.00546404	1.26895		ras-related protein rhn1	P31583	RHN1_NICPL
Phypoly_transcript_10077	0.0201892	1.30525		ras-related protein raba2c	Q96283	RAA2C_ARATH
Phypoly_transcript_01148	0.00552034	1.41859		ras-related protein rap-1b	Q6TEN1	RAP1B_DANRE
Phypoly_transcript_16206	0.000827906	1.43249		ras-related protein rab-1b	P34140	RAB1B_DICDI
Phypoly_transcript_05447	0.000132965	1.47933		ras-related protein rap-1	Q18246	RAP1_CAEEL
Phypoly_transcript_18571	0.0200396	1.51463		ras-related protein rab-5b	Q54RX9	RAB5B_DICDI
Phypoly_transcript_16990	0.0113596	1.55673		ras-related protein rabd2a	P28188	RAD2A_ARATH
Phypoly_transcript_19071	0.0231871	1.56356		ras-related protein rac2	P48554	RAC2_DROME
Phypoly_transcript_14386	0.000512208	1.60499		ras-related protein rab-32a	Q54QR3	RB32A_DICDI
Phypoly_transcript_14827	0.00670064	1.67635		ras-related protein rac2	P48554	RAC2_DROME
Phypoly_transcript_14974	0.00694769	1.74617		ras-related protein orab-1	P22125	RAB1_DIPOM
Phypoly_transcript_14970	5.78753e-05	1.7579		ras-related protein rab-1c	O76173	RAB1C_DICDI
Phypoly_transcript_02584	7.04298e-05	1.79297		ras-related protein rab-32a	Q54QR3	RB32A_DICDI
Phypoly_transcript_03518	2.35938e-05	1.95128		ras-related protein rapb	Q86L51	RAPB_DICDI
Phypoly_transcript_18273	0.000448277	2.06133		ras-related protein rab11b	Q40521	RB11B_TOBAC
Phypoly_transcript_17366	0.00864851	2.08128		ras-related protein rab7	P31022	RAB7_PEA
Phypoly_transcript_15900	9.06653e-06	2.1885		ras-related protein rab-7a	P36411	RAB7A_DICDI
Phypoly_transcript_13350	0.00158201	2.44009		ras-related protein rab-1	Q9TVU5	RAB1_THEPA
Phypoly_transcript_13520	0.00154546	2.69604		ras-related protein rabf2a	P31582	RAF2A_ARATH
Phypoly_transcript_14205	1.70734e-10	3.30872		ras-related protein rab11b	Q40521	RB11B_TOBAC
Phypoly_transcript_03555	2.41286e-09	-3.99803		ras guanine nucleotide exchange factor r	Q8SSQ0	GEFR_DICDI
Phypoly_transcript_06713	5.7493e-08	-3.6082		ras guanine nucleotide exchange factor f	Q54C94	GEFF_DICDI
Phypoly_transcript_15028	6.85899e-05	-2.49947		ras guanine nucleotide exchange factor d	Q8IS19	GEFD_DICDI
Phypoly_transcript_01083	0.00434147	-2.12083		ras guanine nucleotide exchange factor f	Q54C94	GEFF_DICDI
Phypoly_transcript_03181	9.42543e-06	-1.98562		ras guanine nucleotide exchange factor m	Q8SSQ3	GEFM_DICDI
Phypoly_transcript_01614	0.0109324	-1.68841		ras guanine nucleotide exchange factor i	Q8IS15	GEFI_DICDI
Phypoly_transcript_15840	0.0236403	-1.30202		ras guanine nucleotide exchange factor j	Q8IS14	GEFJ_DICDI
Phypoly_transcript_06734	0.0162141	-1.22893		ras guanine nucleotide exchange factor f	Q54C94	GEFF_DICDI
Phypoly_transcript_03791	0.000288164	-1.18261		ras guanine nucleotide exchange factor a	Q54PQ4	GEFA_DICDI
Phypoly_transcript_10200	0.0116316	-1.11795		ras guanine nucleotide exchange factor f	Q54C94	GEFF_DICDI
Phypoly_transcript_02618	0.00387373	0.981049		ras guanine nucleotide exchange factor m	Q8SSQ3	GEFM_DICDI
Phypoly_transcript_00434	0.0193297	1.40763		ras guanine nucleotide exchange factor p	Q54TK8	GEFP_DICDI
Phypoly_transcript_04744	0.00995023	1.66968		ras guanine nucleotide exchange factor a	Q54PQ4	GEFA_DICDI
Phypoly_transcript_03827	0.00887758	1.69947		ras guanine nucleotide exchange factor a	Q54PQ4	GEFA_DICDI
Phypoly_transcript_09587	1.08037e-07	2.4132		ras guanine nucleotide exchange factor p	Q54TK8	GEFP_DICDI
Phypoly_transcript_00344	1.94253e-07	2.47527		ras guanine nucleotide exchange factor q	Q86G47	GEFQ_DICDI
Phypoly_transcript_04029	0.00431637	2.54841		ras guanine nucleotide exchange factor g	Q8ST25	GEFG_DICDI
Phypoly_transcript_02379	7.19188e-07	2.74143		ras guanine nucleotide exchange factor a	Q54PQ4	GEFA_DICDI
Phypoly_transcript_03922	6.65929e-09	2.88428		ras guanine nucleotide exchange factor q	Q86G47	GEFQ_DICDI
Phypoly_transcript_00132	7.96531e-18	4.57653		ras guanine nucleotide exchange factor j	Q8IS14	GEFJ_DICDI
Phypoly_transcript_00278	6.78696e-09	-2.15692		rho gtpase-activating protein 22	Q8BL80	RHG22_MOUSE
Phypoly_transcript_15792	0.000421951	-1.97437		cell division control protein 42 homolog	C4YDI6	CDC42_CANAW
Phypoly_transcript_04504	7.49812e-08	-1.85427		rho gtpase-activating protein gacp	Q54XE8	GACP_DICDI
Phypoly_transcript_04541	0.00803393	-1.72768		rho gtpase-activating protein gacn	Q54WY8	GACN_DICDI
Phypoly_transcript_22971	0.0197163	-1.67387		rho gtpase-activating protein gacu	Q559A0	GACU_DICDI
Phypoly_transcript_07322	0.0088093	-1.57497		rho gtpase-activating protein gacx	Q54J98	GACX_DICDI
Phypoly_transcript_08110	0.0237982	-1.51175		rho gtpase-activating protein 39	Q9C0H5	RHG39_HUMAN
Phypoly_transcript_05861	0.0253544	-0.825581		rho gtpase-activating protein 39	P59281	RHG39_MOUSE
Phypoly_transcript_03990	0.0108237	1.38827		rho gtpase-activating protein gacy	Q54TH9	GACY_DICDI
Phypoly_transcript_14603	0.00106706	1.44249		rho gtpase-activating protein gacee	Q54E35	GACEE_DICDI
Phypoly_transcript_00419	0.0014517	1.74297		cell division control protein 42 homolog	Q01112	CDC42_SCHPO
Phypoly_transcript_11064	0.0194968	1.76085		rho gtpase-activating protein 21	Q6DFV3	RHG21_MOUSE
Phypoly_transcript_05255	4.47145e-06	1.86076		rho gtpase-activating protein gacee	Q54E35	GACEE_DICDI
Phypoly_transcript_01372	4.8492e-05	1.92463		rho gtpase-activating protein gacjj	Q54FG5	GACJJ_DICDI
Phypoly_transcript_09251	9.48039e-05	3.16994		mental retardation gtpase activating protein homolog 3	Q55DK5	MGP3_DICDI
Phypoly_transcript_05100	1.40571e-06	3.34495		mental retardation gtpase activating protein homolog 2	Q55CK2	MGP2_DICDI
Phypoly_transcript_15735	0.00196308	-2.12569		rho-related protein racb	P34148	RACB_DICDI
Phypoly_transcript_19879	0.0227883	-1.7933		rho-related protein racc	P34149	RACC_DICDI
Phypoly_transcript_15335	0.0114746	-1.6546		rho-related protein race	Q23862	RACE_DICDI
Phypoly_transcript_15802	0.0104854	-1.45909		rho-related protein race	Q23862	RACE_DICDI
Phypoly_transcript_16938	0.0032975	-1.38715		rho-related protein race	Q23862	RACE_DICDI
Phypoly_transcript_16780	0.000173325	-1.37999		rho-related protein rac1a	P34144	RAC1A_DICDI
Phypoly_transcript_14965	0.00472188	-1.34645		rho-related protein racb	P34148	RACB_DICDI
Phypoly_transcript_16323	0.000101183	1.7971		rho-related protein race	Q23862	RACE_DICDI
Phypoly_transcript_16530	0.00177627	2.4958		rho-related protein racb	P34148	RACB_DICDI
Phypoly_transcript_20127	2.53053e-08	3.70424		rho-related gtp-binding protein	P97348	RHOD_MOUSE
Phypoly_transcript_22537	5.0968e-06	3.90165		rho-related protein race	Q23862	RACE_DICDI

## Sheet: Gametogenesis
Phypoly_transcript_	pvalue	log2_FoldChange		Annotation Description	UniProt_ID	UniProt_Acc
Phypoly_transcript_01194	4.45491e-05	-2.85029		piwi-like protein 2	A2CEI6	PIWL2_DANRE
Phypoly_transcript_02740	0.0010018	-2.37513		piwi-like protein 1	A6N7Y9	PIWL1_CHICK
Phypoly_transcript_21503	0.00183674	3.02936		piwi-like protein 2	Q8TC59	PIWL2_HUMAN
Phypoly_transcript_16567	5.67528e-12	4.75603		piwi-like protein 1	Q9JMB7	PIWL1_MOUSE
Phypoly_transcript_10697	0.020978	-1.78497		probable atp-dependent rna helicase spindle-e	B4LX81	SPNE_DROVI
Phypoly_transcript_09640	0.0125351	1.78074		deleted in azoospermia-like	Q92904	DAZL_HUMAN
Phypoly_transcript_23863	1.23361e-10	4.48332		probable atp-dependent rna helicase ddx4	Q9NQI0	DDX4_HUMAN
Phypoly_transcript_13976	1.51415e-08	-3.60808		testis-expressed sequence 30 protein	Q3TUU5	TEX30_MOUSE
Phypoly_transcript_21210	1.66908e-05	-3.19049		protein purity of essence	Q9VLT5	POE_DROME
Phypoly_transcript_18483	0.000778728	-2.34839		ropporin-1-like protein	Q66IC9	ROP1L_DANRE
Phypoly_transcript_24222	0.0147678	-2.21583		probable helicase senataxin	A2AKX3	SETX_MOUSE
Phypoly_transcript_09738	0.000991695	-1.99236		sperm-associated antigen 1	Q5U2X2	SPAG1_RAT
Phypoly_transcript_15196	0.00596794	1.18192		pctp-like protein	Q9JMD3	PCTL_MOUSE
Phypoly_transcript_03573	0.000169963	2.51645		spermatogenesis-associated protein 5-like protein 1	Q9BVQ7	SPA5L_HUMAN
Phypoly_transcript_01280	4.4874e-14	3.23894		probable e3 ubiquitin-protein ligase herc4	Q5PQN1	HERC4_RAT
Phypoly_transcript_08375	0.000757019	-1.63355		radial spoke head 1 homolog	Q8WYR4	RSPH1_HUMAN
Phypoly_transcript_09994	0.00218046	1.50372		radial spoke head protein 3 homolog	Q86UC2	RSPH3_HUMAN
Phypoly_transcript_03535	2.90908e-08	1.87455		radial spoke head 10 homolog b	Q66HB5	RS10B_RAT
Phypoly_transcript_27099	0.00222955	-2.08896		bardet-biedl syndrome 2 protein homolog	Q99MH9	BBS2_RAT
Phypoly_transcript_03287	0.0217922	-1.76391		bardet-biedl syndrome 7 protein homolog	Q8K2G4	BBS7_MOUSE
Phypoly_transcript_04126	0.00299523	-1.60331		bardet-biedl syndrome 1 protein	Q8NFJ9	BBS1_HUMAN

[truncated: 10 more sheets: Ion channels, Phospholipid signaling, Physarum specific, Protein phosphorylation, RNA binding, Transcriptional regulation, Translation, Two-component signaling, Ubiquitinylation, Wnt- & Hippo signaling]
