# Supplementary material for: Transcriptome reprogramming during developmental switching in Physarum polycephalum involves extensive remodeling of intracellular signaling networks
Source: Sci Rep. 2017 Sep 26;7:12304. doi: 10.1038/s41598-017-12250-5 (PMC5615045; doi:10.1038/s41598-017-12250-5)
Supplement: Supplementary file 6 — Supplementary Table 5 [file 41598_2017_12250_MOESM6_ESM.xlsx]

## Sheet: All
ID	f2	gene description	Dictyostelium gene name	comments	Physarum_reference_transcriptome	expression	GROUPS	Log2_FoldChange	Abs_Log2_FC	Phypoly_Name	Phypoly_UniProt_ID	Phypoly_UniProtAcc
DDB_G0282435	A	0	DDB_G0282435	?
DDB_G0267470	DE	discoidin-inducing complex (DIC) protein	dicB	aberrant cAMP wave formation | aberrant streaming
DDB_G0293164	A	0	DDB_G0293164	?
DDB_G0288039	A	Diphosphoinositol polyphosphate phosphohydrolase 3-beta	DDB_G0288039
DDB_G0277275	A	peroxinectin, animal heme peroxidase family protein	poxA	regulated by the MADS-box transcription factor SrfA during development
DDB_G0293862	A	haloacid dehalogenase-like hydrolase	DDB_G0293862	expressed in pstA and pstO cells and in pstAB cells during culmination
DDB_G0274317	A	0	DDB_G0274317	?
DDB_G0294499	A+C	cellulose-binding domain-containing protein	staB	expressed in prestalk cells and in the basal disc during culmination
DDB_G0280277	A	0	DDB_G0280277	?
DDB_G0292096	A	cytidine/deoxycytidylate deaminase zinc-binding domain-containing protein	DDB_G0292096	extracellular space (RCA)
DDB_G0287483	A	putative cell number regulator, paramecium surface antigen repeat-containing protein	cnrG
DDB_G0286269	A	putative transmembrane protein	DDB_G0286269
DDB_G0276287	A	expansin-like protein 3	expl3	modify the cell wall to allow expansion during cell growth
DDB_G0280689	DE	Tiger protein B1	tgrB1	cell-cell adhesion
DDB_G0284677	A	expansin-like protein	expl2	modify the cell wall to allow expansion during cell growth
DDB_G0270658	DE	acyl-CoA binding protein	acbA	enriched in prespore cells
DDB_G0288303	A	0	DDB_G0288303	?
DDB_G0280019	C	DJ-1/ThiJ/PfpI family protein	DDB_G0280019	putative protease
DDB_G0274107	DE	unknown	sfbA	decreased fruiting body size
DDB_G0293522	DE	actin binding protein, ponticulin	ponA	aberrant development
DDB_G0279591	A	putative glutamine synthetase type III	glnA3
DDB_G0275521	A	0	DDB_G0275521	?
DDB_G0286663	A	extracellular matrix protein C	ecmC	essential component of the sheath formed at the mound stage. ecmD is a prestalk-specific gene
DDB_G0291370	A	phosphatidylinositol 3-kinase-related protein kinase	DDB_G0291370	signal transduction ?
DDB_G0285103	A	0	DDB_G0285103	?
DDB_G0285941	A+C	0	DDB_G0285941	?
DDB_G0269702	C	unknown	DDB_G0269702	?
DDB_G0268784	C	major facilitator superfamily 1 transporter (MFS-1)	DDB_G0268784	transporter
DDB_G0270520	A	0	DDB_G0270520	?
DDB_G0278347	A	0	DDB_G0278347	?
DDB_G0281339	A+B+C	0	DDB_G0281339	?
DDB_G0283961	A+B	0	DDB_G0283961	?
DDB_G0287429	A	0	DDB_G0287429	?
DDB_G0289861	A+C	unknown	DDB_G0289861	?
DDB_G0289625	A+B	0	DDB_G0289625	?
DDB_G0291392	A	unknown	DDB_G0291392	?
DDB_G0292828	A+C	0	DDB_G0292828	?
DDB_G0281143	C	0	DDB_G0281143	?
DDB_G0293638	A+C	unknown	DDB_G0293638	?
DDB_G0295701	A	paramecium surface antigen repeat-containing protein	DDB_G0295701	cell surface
DDB_G0269232	DE	unknown	DDB_G0269232	?
DDB_G0273145	C	0	DDB_G0273145	?
DDB_G0275255	C	unknown	DDB_G0275255	?
DDB_G0277215	DE	putative isopentenyltransferase, putative isopentenylpyrophosphate (IPP) transferase, putative dimethylallyltransferase	iptA	decreased spore viability
DDB_G0285595	B	dihydroxybiphenyl dioxygenase domain-containing protein, glyoxalase/bleomycin resistance protein	DDB_G0285595
DDB_G0277129	A	0	DDB_G0277129	?
DDB_G0295797	C	EGF-like domain-containing protein	DDB_G0295797
DDB_G0283613	DE	calcium-binding protein	cbpC	decreased aggregate size | decreased fruiting body size
DDB_G0284707	A+B+C	terpenoid synthase domain-containing protein	DDB_G0284707
DDB_G0286053	A+B	unknown	DDB_G0286053	?
DDB_G0290291	A+C	putative MAPEG family protein	DDB_G0290291	expressed in prespore cells
DDB_G0294046	DE	ribosomal protein S4, mitochondrial	mrps4	aberrant fruiting body morphology | delayed aggregation
DDB_G0293186	C	0	DDB_G0293186	?
DDB_G0293440	B+C	0	DDB_G0293440	?
DDB_G0295689	A	unknown	DDB_G0295689	?
DDB_G0267476	C	EGF-like domain-containing protein	sigK	regulated by the MADS-box transcription factor SrfA during development; expressed in stalk cells
DDB_G0270290	A	cellulose-binding domain-containing protein	DDB_G0270290
DDB_G0272464	A+C	0	DDB_G0272464	?
DDB_G0279727	DE	0	DDB_G0279727	?
DDB_G0284335	DE	suppressor of smlA	sslA1	decreased cAMP-induced cAMP pulse | decreased cAMP-induced cGMP pulse | increased fruiting body size
DDB_G0287581	C	unknown	DDB_G0287581	?
DDB_G0288871	A+B+C	0	DDB_G0288871	?
DDB_G0292824	A	0	DDB_G0292824	?
DDB_G0293182	A+C	expansin-like protein	expl8	modify the cell wall to allow expansion during cell growth
DDB_G0293666	A	terpenoid synthase domain-containing protein	DDB_G0293666
DDB_G0291616	A	0	DDB_G0291616	?
DDB_G0285517	A	unknown	DDB_G0285517	?
DDB_G0268528	A	TRE3-C ORF2	DDB_G0268528_RTE
DDB_G0268286	A+C	0	DDB_G0268286	?
DDB_G0269618	A+C	0	DDB_G0269618	?
DDB_G0274335	A	0	DDB_G0274335	?
DDB_G0279455	A+C	0	DDB_G0279455	?
DDB_G0281233	A+B+C	cellulose-binding domain-containing protein	DDB_G0281233
DDB_G0283373	C	ERV/ALR sulphydryl oxidase domain-containing protein	DDB_G0283373	aberrant social behavior
DDB_G0284983	A+C	colossin D, Cna B-type domain-containing protein	colD
DDB_G0284287	A+C	0	DDB_G0284287	?
DDB_G0284315	A+B	transmembrane protein	DDB_G0284315
DDB_G0286821	A+C	0	DDB_G0286821	?
DDB_G0286615	A+C	0	DDB_G0286615	?
DDB_G0293046	A	0	DDB_G0293046	?
DDB_G0293068	A	0	DDB_G0293068	?
DDB_G0292822	A	0	DDB_G0292822	?
DDB_G0292520	A+B+C	0	DDB_G0292520	?
DDB_G0271394	A	0	DDB_G0271394	?
DDB_G0284683	A+B+C	0	DDB_G0284683	?
DDB_G0347550	A	0	DDB_G0347550	?
DDB_G0267844	A+B+C	expansin-like protein	expl6	modify the cell wall to allow expansion during cell growth
DDB_G0269126	DE	unknown	DDB_G0269126	?
DDB_G0268884	C	osmotically inducible family protein	DDB_G0268884
DDB_G0273195	A+C	oxalate/formate antiporter	DDB_G0273195	expressed in upper cup during culmination
DDB_G0274099	A	calcium-binding protein	cbpE
DDB_G0277263	A	Urea transporter 1	DDB_G0277263
DDB_G0279643	A+C	0	DDB_G0279643	?
DDB_G0281607	A	0	DDB_G0281607	?
DDB_G0279795	A+B+C	thrombospondin type I repeat-containing protein, catalytic peptidase aspartic domain-containing protein, a disintegrin-like and metallopeptidase (reprolysin type) with thrombospondin type 1 motif	adamts
DDB_G0289075	A	spore coat protein SpiA	spiA	spore
DDB_G0289521	DE	starvation responsive small protein	srsA	involved in starvation response, development and spore differentiation
DDB_G0287239	A	0	DDB_G0287239
DDB_G0288323	A	BAR domain-containing protein StrM	strM	membrane dynamics
DDB_G0289885	A	unknown	sigF	regulated by the MADS-box transcription factor SrfA during development
DDB_G0289347	C	0	DDB_G0289347	?
DDB_G0292054	A	carbohydrate-binding domain-containing protein	DDB_G0292054
DDB_G0288371	A	Golgi phosphoprotein 3 family protein	DDB_G0288371	Golgi vesicle transport (IEA)
DDB_G0282787	DE	TRE3-C ORF2	DDB_G0282787_RTE
DDB_G0269116	C	putative calmodulin-binding protein CaM-BP15	cmbC	extracellular space (RCA)
DDB_G0284295	A+B	Endo-1,4-beta-glucanase family protein, glycoside hydrolase family 9 protein	iliG
DDB_G0275411	C	unknown	DDB_G0275411	?
DDB_G0275341	A	0	DDB_G0275341	?
DDB_G0275253	A+C	unknown	DDB_G0275253	?
DDB_G0280919	A	unknown	DDB_G0280919	?
DDB_G0278537	A+B	0	DDB_G0278537	?
DDB_G0282935	A	transmembrane protein	DDB_G0282935
DDB_G0285781	A+B+C	unknown	DDB_G0285781	?
DDB_G0289871	A	0	DDB_G0289871	?
DDB_G0293262	C	unknown	DDB_G0293262	?
DDB_G0293442	A	0	DDB_G0293442	?
DDB_G0291241	DE	glycosyltransferase Gnt2	gnt2	Golgi
DDB_G0290825	A+DE	flavin-dependent halogenase	chlA	catalyzes the chlorination step in DIF-1 biosynthesis
DDB_G0274299	C	unknown	DDB_G0274299	?
DDB_G0290191	C	0	DDB_G0290191	?
DDB_G0284057	A	0	DDB_G0284057	?
DDB_G0270980	A+B+C	0	DDB_G0270980	?
DDB_G0268644	A+B+C	PUCC protein	DDB_G0268644	membrane
DDB_G0269124	A+B+C+DE	cellulose synthase	dcsA	aberrant spore coat morphology | aberrant stalk formation
DDB_G0272146	A+C	unknown	DDB_G0272146	?
DDB_G0271162	C	0	DDB_G0271162	?
DDB_G0275695	DE	adhesion modulation protein A	ampA	decreased prestalk cell differentiation | delayed development
DDB_G0280103	A+B	unknown	DDB_G0280103	?
DDB_G0282009	DE	alpha adducin	ahhA	expressed in pstO cells and in pstAB, pstO, and stalk cells during culmination
DDB_G0282021	A	unknown	DDB_G0282021	?
DDB_G0287587	DE	unknown	smlA	form small aggregates
DDB_G0291171	C	0	DDB_G0291171	?
DDB_G0292248	A	unknown	DDB_G0292248	?
DDB_G0286413	A+B	0	DDB_G0286413	?
DDB_G0269184	DE	RING/leucine zipper protein	rzpA	aberrant aggregation
DDB_G0269522	A	0	DDB_G0269522	?
DDB_G0269530	A	unknown	DDB_G0269530	?
DDB_G0271074	C	unknown	DDB_G0271074	?
DDB_G0274337	A	0	DDB_G0274337	?
DDB_G0275441	A	GTP-binding protein, HSR1-related domain-containing protein	gtpA
DDB_G0280307	A+B+C	beta-lactamase family protein	DDB_G0280307	extracellular space (RCA)
DDB_G0277201	A	0	DDB_G0277201	?
DDB_G0278213	C	0	DDB_G0278213	?
DDB_G0280215	A+B	heat shock protein Hsp20 domain-containing protein, putative alpha-crystallin-type heat shock protein	DDB_G0280215
DDB_G0285409	A	0	DDB_G0285409	?
DDB_G0283161	A+C	0	DDB_G0283161	?
DDB_G0287655	C	0	DDB_G0287655	?
DDB_G0292696	A	colossin A	colA
DDB_G0286647	A+B+C	extracellular matrix protein D	ecmD	essential component of the sheath formed at the mound stage. ecmD is a prestalk-specific gene
DDB_G0289015	A	0	DDB_G0289015	?
DDB_G0291760	C	0	DDB_G0291760	?
DDB_G0290557	A	0	DDB_G0290557	?
DDB_G0290695	A+C	0	DDB_G0290695	?
DDB_G0290177	A	putative transmembrane protein	DDB_G0290177
DDB_G0276941	DE	spore coat protein sp96	cotA		Phypoly_transcript_00002	nsr				nuclear pore complex protein nup214	P35658	NU214_HUMAN
DDB_G0291684	A	putative polyketide synthase, beta-ketoacyl synthase family protein	pks41		Phypoly_transcript_00013	nsr	15			phthioceranic hydroxyphthioceranic acid synthase	P9WQE9	PHAS_MYCTU
DDB_G0271520	A	putative polyketide synthase, beta-ketoacyl synthase family protein	pks5		Phypoly_transcript_00013	nsr	15			phthioceranic hydroxyphthioceranic acid synthase	P9WQE9	PHAS_MYCTU
DDB_G0287095	A+C	putative polyketide synthase, beta-ketoacyl synthase family protein	pks25		Phypoly_transcript_00013	nsr	15			phthioceranic hydroxyphthioceranic acid synthase	P9WQE9	PHAS_MYCTU
DDB_G0271662	A	putative polyketide synthase, beta-ketoacyl synthase family protein	pks10		Phypoly_transcript_00013	nsr	15			phthioceranic hydroxyphthioceranic acid synthase	P9WQE9	PHAS_MYCTU
DDB_G0291614	A	putative polyketide synthase, beta-ketoacyl synthase family protein	pks40		Phypoly_transcript_00013	nsr	15			phthioceranic hydroxyphthioceranic acid synthase	P9WQE9	PHAS_MYCTU
DDB_G0269364	A	polyketide synthase StlA	stlA		Phypoly_transcript_00013	nsr	15			phthioceranic hydroxyphthioceranic acid synthase	P9WQE9	PHAS_MYCTU
DDB_G0282029	A	putative polyketide synthase, beta-ketoacyl synthase family protein	pks21		Phypoly_transcript_00013	nsr	15			phthioceranic hydroxyphthioceranic acid synthase	P9WQE9	PHAS_MYCTU
DDB_G0271614	A	putative polyketide synthase, beta-ketoacyl synthase family protein	pks7		Phypoly_transcript_00013	nsr	15			phthioceranic hydroxyphthioceranic acid synthase	P9WQE9	PHAS_MYCTU
DDB_G0267422	A+DE	tipC protein	tipC		Phypoly_transcript_00020	0-10h		-1.31137	1.31137	vacuolar protein sorting-associated protein 13a	Q54LB8	VP13A_DICDI
DDB_G0290853	A+DE	polyketide synthase StlB	stlB		Phypoly_transcript_00042	0-10h		1.91365	1.91365	lovastatin nonaketide synthase	Q0C8M3	LNKS_ASPTN
DDB_G0292004	A	DOCK family protein, putative guanine nucleotide exchange factor (GEF), cyclin-like F-box containing protein	docC		Phypoly_transcript_00045	nsr				dedicator of cytokinesis protein 1	Q14185	DOCK1_HUMAN
DDB_G0288709	A	IPT/TIG domain-containing protein, immunoglobulin E-set domain-containing protein	tgrM2		Phypoly_transcript_00048	nsr	201			fibrocystin-l	Q80ZA4	PKHL1_MOUSE
DDB_G0280531	DE	Tiger protein C1	tgrC1		Phypoly_transcript_00048	nsr	201			fibrocystin-l	Q80ZA4	PKHL1_MOUSE
DDB_G0288557	A	villidin	vilA		Phypoly_transcript_00052	nsr	202			glycogen debranching enzyme	P35573	GDE_HUMAN
DDB_G0287569	A	glycogen debranching enzyme, amylo-alpha-1,6-glucosidase	agl		Phypoly_transcript_00052	nsr	202			glycogen debranching enzyme	P35573	GDE_HUMAN
DDB_G0290481	DE	talin A	talA		Phypoly_transcript_00062	nsr	42			talin-b	Q54K81	TALB_DICDI
DDB_G0287505	A+DE	talinB	talB		Phypoly_transcript_00062	nsr	42			talin-b	Q54K81	TALB_DICDI
DDB_G0272368	DE	macropinocytosis suppressor Ndm	ndm		Phypoly_transcript_00065	6-10h		2.0455	2.0455	centromere protein f	P49454	CENPF_HUMAN
DDB_G0271502	DE	BEACH domain-containing protein	lvsD		Phypoly_transcript_00081	nsr				beach domain-containing protein lvsd	Q55AV3	LVSD_DICDI
DDB_G0273259	DE	LRRK family protein kinase QkgA	qkgA-1		Phypoly_transcript_00082	nsr				probable serine threonine-protein kinase pats1	Q55E58	PATS1_DICDI
DDB_G0276029	DE	putative CCR4-NOT complex subunit 1	DDB_G0276029		Phypoly_transcript_00086	nsr				ccr4-not transcription complex subunit 1	A0JP85	CNOT1_XENTR
DDB_G0283535	DE	WD-40 repeat-containing protein, DmX-like protein	DDB_G0283535		Phypoly_transcript_00087	6-10h		2.35875	2.35875	-like protein 2	Q8TDJ6	DMXL2_HUMAN
DDB_G0284045	A	histidine kinase G	dhkG		Phypoly_transcript_00093	0-10h		1.92637	1.92637	hybrid signal transduction histidine kinase g	Q54Q69	DHKG_DICDI
DDB_G0286355	DE	myosin II heavy chain	mhcA		Phypoly_transcript_00101	nsr	203			myosin-9	P35579	MYH9_HUMAN
DDB_G0293544	DE	centrosomal protein 248 kDa	cepK		Phypoly_transcript_00101	nsr	203			myosin-9	P35579	MYH9_HUMAN
DDB_G0277883	A	histidine kinase J	dhkJ		Phypoly_transcript_00103	nsr	66			hybrid signal transduction histidine kinase j	Q54YZ9	DHKJ_DICDI
DDB_G0274191	DE	histidine kinase C	dhkC		Phypoly_transcript_00103	nsr	66			hybrid signal transduction histidine kinase j	Q54YZ9	DHKJ_DICDI
DDB_G0277887	A+DE	histidine kinase K	dhkK		Phypoly_transcript_00103	nsr	66			hybrid signal transduction histidine kinase j	Q54YZ9	DHKJ_DICDI
DDB_G0277419	A	Autophagy-related protein 2 homolog B	DDB_G0277419		Phypoly_transcript_00155	nsr				autophagy-related protein 2	P0CM30	ATG2_CRYNJ
DDB_G0271504	DE	BEACH domain-containing protein LvsB	lvsB		Phypoly_transcript_00162	nsr				beach domain-containing protein lvsb	Q86JF2	LVSB_DICDI
DDB_G0282667	A	Kelch repeat-containing protein, cyclin-like F-box containing protein	DDB_G0282667		Phypoly_transcript_00167	nsr				e3 ubiquitin-protein ligase rkp	Q9SIZ8	RKP_ARATH
DDB_G0268144	DE	alpha protein kinase VwkA	vwkA		Phypoly_transcript_00176	0-10h		0.908721	0.908721	pre-mrna-splicing factor atp-dependent rna helicase dhx16	Q54MH3	DHX16_DICDI
DDB_G0270726	C	pyridoxal phosphate-dependent decarboxylase family protein	uduC		Phypoly_transcript_00190	nsr				l-tyrosine decarboxylase	O27188	MFNA_METTH
DDB_G0287379	A	ankyrin repeat-containing protein, RabGAP/TBC domain-containing protein, putative GTPase activating protein (GAP)	DDB_G0287379		Phypoly_transcript_00206	nsr	204			usp6 n-terminal-like protein	Q92738	US6NL_HUMAN
DDB_G0278181	A	ankyrin repeat-containing protein, RabGAP/TBC domain-containing protein, putative GTPase activating protein (GAP)	DDB_G0278181		Phypoly_transcript_00206	nsr	204			usp6 n-terminal-like protein	Q92738	US6NL_HUMAN
DDB_G0294533	DE	LRRK family protein kinase Roco5	roco5		Phypoly_transcript_00223	nsr				probable serine threonine-protein kinase roco5	Q1ZXD6	ROCO5_DICDI
DDB_G0279409	DE	C-module-binding factor	cbfA		Phypoly_transcript_00264	nsr				NA	NA	NA
DDB_G0276187	DE	protein tyrosine kinase ZAK2	zak2		Phypoly_transcript_00284	nsr	205			dual specificity protein kinase spla	P18160	SPLA_DICDI
DDB_G0283385	DE	dual-specificity protein kinase SplA	splA		Phypoly_transcript_00284	nsr	205			dual specificity protein kinase spla	P18160	SPLA_DICDI
DDB_G0277221	DE	clathrin heavy chain	chcA		Phypoly_transcript_00305	nsr				clathrin heavy chain	P25870	CLH_DICDI
DDB_G0269610	DE	putative Rac guanyl-nucleotide exchange factor T	gxcT		Phypoly_transcript_00317	0-10h		2.14595	2.14595	guanine exchange factor for rac 30	Q1ZXH8	GXCDD_DICDI
DDB_G0291974	A+DE	putative guanine nucleotide exchange factor DocA	docA		Phypoly_transcript_00320	nsr				dedicator of cytokinesis protein 3	Q8IZD9	DOCK3_HUMAN
DDB_G0287291	A+B+DE	actin binding protein D	abpD		Phypoly_transcript_00333	6-10h		2.44823	2.44823	interaptin	O76329	ACTNB_DICDI
DDB_G0274607	DE	Ras guanine nucleotide exchange factor	gefM		Phypoly_transcript_00344	0-10h		2.47527	2.47527	ras guanine nucleotide exchange factor q	Q86G47	GEFQ_DICDI
DDB_G0276363	DE	unconventional myosin heavy chain	myoG		Phypoly_transcript_00371	nsr	206			unconventional myosin-viib	Q99MZ6	MYO7B_MOUSE
DDB_G0274455	DE	class VII unconventional myosin, myosin VII	myoI		Phypoly_transcript_00371	nsr	206			unconventional myosin-viib	Q99MZ6	MYO7B_MOUSE
DDB_G0286985	DE	zipper-like domain-containing protein	zipA		Phypoly_transcript_00380	nsr				leucine-rich repeat-containing protein 1	Q9BTT6	LRRC1_HUMAN
DDB_G0271916	DE	unknown	rtoA		Phypoly_transcript_00385	0-10h	207	1.63363	1.63363	NA	NA	NA
DDB_G0288231	A+B	0	DDB_G0288231		Phypoly_transcript_00385	0-10h	207	1.63363	1.63363	NA	NA	NA
DDB_G0273051	DE	putative RNAse III DrnA	drnA-1		Phypoly_transcript_00388	nsr				exosome complex exonuclease rrp6	Q10146	RRP6_SCHPO
DDB_G0289447	A	myosin, putative class V myosin	myoH		Phypoly_transcript_00390	nsr				myosin-h heavy chain	P54696	MYOH_DICDI
DDB_G0286607	A	frizzled and smoothened-like protein P	fslP	receptor	Phypoly_transcript_00392	nsr				dna ligase	P44121	DNLI_HAEIN
DDB_G0289175	DE	tetratricopeptide-like helical domain-containing protein (TPR)	DG1091		Phypoly_transcript_00406	nsr				tetratricopeptide repeat protein 37	Q6PGP7	TTC37_HUMAN
DDB_G0286891	A	P-type ATPase, transmembrane protein	DDB_G0286891		Phypoly_transcript_00413	6-10h		-1.42147	1.42147	phospholipid-transporting atpase 3	Q9XIE6	ALA3_ARATH
DDB_G0286649	A	0	DDB_G0286649		Phypoly_transcript_00421	0-10h		2.04205	2.04205	dis3-like exonuclease 2	Q8CI75	DI3L2_MOUSE
DDB_G0274119	A+C	ABC transporter A family protein	abcA5		Phypoly_transcript_00424	nsr	63			abc transporter a family member 2	Q8T6J5	ABCA2_DICDI
DDB_G0267438	A	ABC transporter A family protein	abcA2		Phypoly_transcript_00424	nsr	63			abc transporter a family member 2	Q8T6J5	ABCA2_DICDI
DDB_G0274121	A	ABC transporter A family protein	abcA4		Phypoly_transcript_00424	nsr	63			abc transporter a family member 2	Q8T6J5	ABCA2_DICDI
DDB_G0272014	A+C	pyridoxal-phosphate-dependent aminotransferase, putative aromatic amino acid aminotransferase	DDB_G0272014		Phypoly_transcript_00427	nsr				aromatic amino acid aminotransferase ddb_g0287711	Q54K00	AATR2_DICDI
DDB_G0270692	A	ankyrin repeat-containing protein	DDB_G0270692		Phypoly_transcript_00431	nsr	208			protein msp1	P28737	MSP1_YEAST
DDB_G0281025	A	0	DDB_G0281025		Phypoly_transcript_00431	nsr	208			protein msp1	P28737	MSP1_YEAST
DDB_G0274103	DE	glycosyltransferase, UDP-glucose glycoprotein alpha-glucosyltransferase	ggtA		Phypoly_transcript_00442	0-10h		1.71942	1.71942	udp-glucose:glycoprotein glucosyltransferase	Q0WL80	UGGG_ARATH
DDB_G0269026	C	ABC transporter G family protein	abcG23		Phypoly_transcript_00472	nsr				abc transporter g family member 20	Q8T674	ABCGK_DICDI
DDB_G0286121	DE	serine protease/ABC transporter TagC	tagC		Phypoly_transcript_00486	nsr	209			abc transporter b family member 3	Q8T9W4	ABCB3_DICDI
DDB_G0291714	A+B+C	ABC transporter B family protein AbcB3	abcB3		Phypoly_transcript_00486	nsr	209			abc transporter b family member 3	Q8T9W4	ABCB3_DICDI
DDB_G0288197	A	0	sibD		Phypoly_transcript_00487	0-10h		1.76458	1.76458	integrin beta-like protein a	Q54KF7	SIBA_DICDI
DDB_G0278965	DE	tRNA/rRNA methyltransferase SpoU family protein	DG2033		Phypoly_transcript_00490	nsr				probable methyltransferase tarbp1	Q13395	TARB1_HUMAN
DDB_G0276343	A+C	G-protein subunit alpha 11	gpaK		Phypoly_transcript_00497	nsr				guanine nucleotide-binding protein g subunit alpha	P30676	GNAI_PATPE
DDB_G0283605	DE	DYRK family protein kinase YakA	yakA		Phypoly_transcript_00517	nsr				probable serine threonine-protein kinase yaka	Q54QV3	YAKA_DICDI
DDB_G0269206	A	ABC transporter G family protein	abcG21		Phypoly_transcript_00567	nsr				abc transporter g family member 9	Q8T683	ABCG9_DICDI
DDB_G0280973	A	ABC transporter C family protein	abcC12		Phypoly_transcript_00576	6-10h		3.52755	3.52755	abc transporter c family member 3	Q54JR2	ABCC3_DICDI
DDB_G0270666	DE	MLK family protein kinase Gdt2	gdt2		Phypoly_transcript_00581	0-10h		0.9528	0.9528	probable serine threonine-protein kinase gdt2	Q55CZ1	GDT2_DICDI
DDB_G0271734	A	RapGAP/RanGAP domain-containing protein	rapgap1		Phypoly_transcript_00586	nsr				gtpase-activating rap ran-gap domain-like protein 3	Q5VVW2	GARL3_HUMAN
DDB_G0270434	DE	putative mediator complex subunit 23	med23		Phypoly_transcript_00591	nsr				mediator of rna polymerase ii transcription subunit 23	Q55BN0	MED23_DICDI
DDB_G0290005	A+B+C	myotubularin-related protein	DDB_G0290005		Phypoly_transcript_00620	nsr				myotubularin-related protein 2	Q5ZIV1	MTMR2_CHICK
DDB_G0268628	DE	pyridoxal kinase	pykA		Phypoly_transcript_00653	0-10h		-0.898507	0.898507	pyridoxal kinase	Q55EK9	PDXK_DICDI
DDB_G0289473	A+C	P-type ATPase, Ca2+-ATPase	DDB_G0289473		Phypoly_transcript_00654	0-10h		-2.05449	2.05449	calcium-transporting atpase pat1	P54678	ATC1_DICDI
DDB_G0293002	DE	ABC transporter B family protein, serine protease	tagA		Phypoly_transcript_00667	6-10h	50	2.57958	2.57958	serine protease abc transporter b family protein taga	Q9GTN7	TAGA_DICDI
DDB_G0286119	A+B	serine protease/ABC transporter TagB	tagB		Phypoly_transcript_00667	6-10h	50	2.57958	2.57958	serine protease abc transporter b family protein taga	Q9GTN7	TAGA_DICDI
DDB_G0286123	DE	ABC transporter B family protein, serine protease	tagD		Phypoly_transcript_00667	6-10h	50	2.57958	2.57958	serine protease abc transporter b family protein taga	Q9GTN7	TAGA_DICDI
DDB_G0279735	DE	RNA-binding protein PufA	pufA		Phypoly_transcript_00670	0-10h		-1.31284	1.31284	pumilio homolog 1	Q9ZW07	PUM1_ARATH
DDB_G0279617	A+C	0	DDB_G0279617		Phypoly_transcript_00679	nsr				probable replication factor c subunit 1	Q54MH9	RFC1_DICDI
DDB_G0270918	A	DENN domain-containing protein	DDB_G0270918		Phypoly_transcript_00689	nsr				suppression of tumorigenicity 5 protein	P78524	ST5_HUMAN
DDB_G0288495	DE	SET and MYND domain-containing protein 1	smdA		Phypoly_transcript_00692	0-10h	210	-2.28115	2.28115	protein psir	Q54C31	PSIR_DICDI
DDB_G0277379	DE	spore coat protein SP87	pspD		Phypoly_transcript_00692	0-10h	210	-2.28115	2.28115	protein psir	Q54C31	PSIR_DICDI
DDB_G0280157	A	0	DDB_G0280157		Phypoly_transcript_00694	nsr	211			kelch domain-containing protein sso1033	Q97Z97	Y1033_SULSO
DDB_G0280149	A	0	DDB_G0280149	?	Phypoly_transcript_00694	nsr	211			kelch domain-containing protein sso1033	Q97Z97	Y1033_SULSO
DDB_G0276037	A	zinc-containing alcohol dehydrogenase (ADH)	DDB_G0276037		Phypoly_transcript_00695	nsr				zinc-binding alcohol dehydrogenase domain-containing protein 2	Q24K16	ZADH2_BOVIN
DDB_G0286825	DE	IPT/TIG domain-containing protein, immunoglobulin E-set domain-containing protein, tgrD1	tgrD1		Phypoly_transcript_00721	0-10h	95	1.73582	1.73582	fibrocystin-l	Q80ZA4	PKHL1_MOUSE
DDB_G0272736	A	immunoglobulin E-set domain-containing protein	tgrN1		Phypoly_transcript_00721	0-10h	95	1.73582	1.73582	fibrocystin-l	Q80ZA4	PKHL1_MOUSE
DDB_G0288711	A+B+C	IPT/TIG domain-containing protein, immunoglobulin E-set domain-containing protein	tgrM1		Phypoly_transcript_00721	0-10h	95	1.73582	1.73582	fibrocystin-l	Q80ZA4	PKHL1_MOUSE
DDB_G0268354	A	pleckstrin homology (PH) domain-containing protein, RhoGEF domain-containing protein, IQ calmodulin-binding domain-containing protein	gxcGG		Phypoly_transcript_00729	0-10h		3.44105	3.44105	guanine exchange factor for rac 30	Q1ZXH8	GXCDD_DICDI
DDB_G0291992	DE	unknown	DDB_G0291992		Phypoly_transcript_00744	0-10h	212	1.8413	1.8413	bromodomain and wd repeat-containing ddb_g0285837	Q54MP8	Y5837_DICDI
DDB_G0283571	A	0	DDB_G0283571	?	Phypoly_transcript_00744	0-10h	212	1.8413	1.8413	bromodomain and wd repeat-containing ddb_g0285837	Q54MP8	Y5837_DICDI
DDB_G0281379	A	0	DDB_G0281379	?	Phypoly_transcript_00744	0-10h	212	1.8413	1.8413	bromodomain and wd repeat-containing ddb_g0285837	Q54MP8	Y5837_DICDI
DDB_G0279483	A	phospholipase D1	pldB		Phypoly_transcript_00761	nsr				phospholipase d a	Q54UK0	PLDA_DICDI
DDB_G0284567	A	putative glycosyltransferase, putative GlcNAc transferase, putative beta-1,3-N-acetylglucosaminyltransferase	gnt14		Phypoly_transcript_00762	0-6h	213	1.2825	1.2825	glycosyltransferase-like protein gnt14	Q54PG8	GNT14_DICDI
DDB_G0274741	DE	putative glycosyltransferase, putative GlcNAc transferase, putative beta-1,3-N-acetylglucosaminyltransferase	gnt15		Phypoly_transcript_00762	0-6h	213	1.2825	1.2825	glycosyltransferase-like protein gnt14	Q54PG8	GNT14_DICDI
DDB_G0290595	A	0	DDB_G0290595		Phypoly_transcript_00767	nsr				signal-induced proliferation-associated 1-like protein 1	Q8C0T5	SI1L1_MOUSE
DDB_G0272420	A+C	unknown	DDB_G0272420		Phypoly_transcript_00795	nsr				fibrillin-1	P35555	FBN1_HUMAN
DDB_G0291536	A	gelsolin-related protein	gnrB		Phypoly_transcript_00803	nsr				protein flightless-1 homolog	Q13045	FLII_HUMAN
DDB_G0276261	A	mitochondrial substrate carrier family protein	mcfV		Phypoly_transcript_00809	nsr				probable phosphoglucomutase-2	Q54UQ2	PGM2_DICDI
DDB_G0278581	A+B+DE	PA14 domain-containing protein, discoidin-inducing complex (DIC) protein	psiF		Phypoly_transcript_00818	nsr	39			prestalk protein	P11976	PSTA_DICDI
DDB_G0284759	C	PA14 domain-containing protein	psiM		Phypoly_transcript_00818	nsr	39			prestalk protein	P11976	PSTA_DICDI
DDB_G0292014	C	PA14 domain-containing protein	psiK		Phypoly_transcript_00818	nsr	39			prestalk protein	P11976	PSTA_DICDI
DDB_G0277863	DE	cAMP phosphodiesterase inhibitor	pdiA		Phypoly_transcript_00818	nsr	39			prestalk protein	P11976	PSTA_DICDI
DDB_G0290317	B+C	PA14 domain-containing protein	psiJ		Phypoly_transcript_00818	nsr	39			prestalk protein	P11976	PSTA_DICDI
DDB_G0292912	A+C+DE	PA14 domain-containing protein	psiN		Phypoly_transcript_00818	nsr	39			prestalk protein	P11976	PSTA_DICDI
DDB_G0288955	A+B+C	EGF-like domain-containing protein	DDB_G0288955		Phypoly_transcript_00834	0-10h		3.44994	3.44994	fibrillin-1	P98133	FBN1_BOVIN
DDB_G0277399	DE	cytosolic regulator of adenylyl cyclase PiaA	piaA		Phypoly_transcript_00859	nsr				protein pianissimo a	O77203	PIAA_DICDI
DDB_G0286889	A	glycosyltransferase, alpha-3/4-fucosyltransferase	fut10		Phypoly_transcript_00870	nsr				alpha-( )-fucosyltransferase 10	Q8AWB5	FUT10_CHICK
DDB_G0282305	C	0	DDB_G0282305		Phypoly_transcript_00872	nsr	214			leishmanolysin-like peptidase	Q9VH19	LMLN_DROME
DDB_G0293364	A	peptidase M8, leishmanolysin family protein	sigB		Phypoly_transcript_00872	nsr	214			leishmanolysin-like peptidase	Q9VH19	LMLN_DROME
DDB_G0289043	A+C	0	DDB_G0289043		Phypoly_transcript_00884	nsr				probable e3 ubiquitin-protein ligase rbra	Q6T486	RBRA_DICDI
DDB_G0289909	A	Syntaxin-binding protein 5	DDB_G0289909	regulation of exocytosis	Phypoly_transcript_00887	0-10h		1.83546	1.83546	syntaxin-binding protein 5	Q9WU70	STXB5_RAT
DDB_G0284747	A	mutS homolog, DNA mismatch repair protein	msh5		Phypoly_transcript_00893	0-10h		4.84069	4.84069	dna mismatch repair protein msh5	F4JEP5	MSH5_ARATH
DDB_G0279183	A	P-type ATPase Kil2	kil2		Phypoly_transcript_00897	0-10h		1.17265	1.17265	probable cation-transporting atpase 13a3	Q9H7F0	AT133_HUMAN
DDB_G0282615	DE	NADH dehydrogenase [ubiquinone] complex 1 assembly factor 7	midA		Phypoly_transcript_00912	6-10h		1.45962	1.45962	nadh dehydrogenase complex assembly factor 7	Q54S83	NDUF7_DICDI
DDB_G0277853	A+B+C+DE	extracellular matrix protein ST430	ecmA		Phypoly_transcript_00936	nsr	215			prestalk protein	P11976	PSTA_DICDI
DDB_G0269132	A	extracellular matrix protein ST310	ecmB		Phypoly_transcript_00936	nsr	215			prestalk protein	P11976	PSTA_DICDI
DDB_G0289051	A	0	DDB_G0289051		Phypoly_transcript_00936	nsr	215			prestalk protein	P11976	PSTA_DICDI
DDB_G0276371	A+DE	Ras guanine nucleotide exchange factor	gefL		Phypoly_transcript_00937	nsr				ras guanine nucleotide exchange factor l	B0M0P8	GEFL_DICDI
DDB_G0267962	DE	ULK family protein kinase TsuA	tsuA		Phypoly_transcript_00941	0-10h		0.991008	0.991008	serine threonine-protein kinase tio	Q2QAV0	TIO_ARATH
DDB_G0280221	A	WD40 repeat-containing protein, putative guanine nucleotide exchange factor (GEF), DENN domain-containing protein, C2 calcium-dependent membrane targeting domain-containing protein	DDB_G0280221		Phypoly_transcript_00943	nsr				myotubularin-related protein 13	Q86WG5	MTMRD_HUMAN
DDB_G0278525	DE	phospholipase A2	plaA		Phypoly_transcript_00945	nsr				phospholipase a i	F4HX15	LPAI_ARATH
DDB_G0268368	A	myb domain-containing protein	mybAA		Phypoly_transcript_00961	nsr				myb-like protein aa	B0G0Y5	MYBAA_DICDI
DDB_G0281401	A+B	P-type ATPase, transmembrane protein	DDB_G0281401		Phypoly_transcript_00973	6-10h	216	1.92701	1.92701	probable phospholipid-transporting atpase ia	Q9Y2Q0	AT8A1_HUMAN
DDB_G0276375	A	transmembrane protein, phospholipid-translocating P-type ATPase family protein	DDB_G0276375		Phypoly_transcript_00973	6-10h	216	1.92701	1.92701	probable phospholipid-transporting atpase ia	Q9Y2Q0	AT8A1_HUMAN
DDB_G0268314	DE	0	DDB_G0268314		Phypoly_transcript_00977	nsr	217			laminin-like protein epi-1	Q21313	EPI1_CAEEL
DDB_G0277719	DE	EGF-like domain-containing protein	DDB_G0277719	fruiting body morphology	Phypoly_transcript_00977	nsr	217			laminin-like protein epi-1	Q21313	EPI1_CAEEL
DDB_G0271806	A	pleckstrin homology (PH) domain-containing protein, RapGAP/RanGAP domain-containing protein, putative GTPase activating protein (GAP), putative RapGAP	rapgap3		Phypoly_transcript_00978	nsr				ph and rap-gap domain-containing protein ddb_g0271806	Q55AN8	Y1806_DICDI
DDB_G0277841	DE	RNA polymerase II complex component	ctr9		Phypoly_transcript_00987	nsr				rna polymerase-associated protein ctr9 homolog	Q6PD62	CTR9_HUMAN
DDB_G0287231	A+B+C	alpha-mannosidase	manF		Phypoly_transcript_00999	0-10h	218	1.24378	1.24378	alpha-mannosidase 2	P27046	MA2A1_MOUSE
DDB_G0278653	A	alpha-mannosidase	manD		Phypoly_transcript_00999	0-10h	218	1.24378	1.24378	alpha-mannosidase 2	P27046	MA2A1_MOUSE
DDB_G0279461	A+DE	protein phosphatase 2C	DDB_G0279461		Phypoly_transcript_01003	nsr				probable protein phosphatase ddb_g0282105	Q54T01	Y2105_DICDI
DDB_G0280131	A	armadillo repeat-containing protein, protein kinase, TKL group, tyrosine kinase-like protein, ARMK family protein kinase	DDB_G0280131		Phypoly_transcript_01029	0-10h		1.65429	1.65429	probable inactive serine threonine-protein kinase ddb_g0280131	Q54VU5	Y0038_DICDI
DDB_G0281559	DE	SNF2-related domain-containing protein, CHR group protein, helicase, C-terminal domain-containing protein	DDB_G0281559		Phypoly_transcript_01031	nsr				swi snf-related matrix-associated actin-dependent regulator of chromatin subfamily a-like protein 1	Q9NZC9	SMAL1_HUMAN
DDB_G0275539	DE	0	DDB_G0275539		Phypoly_transcript_01057	nsr	219			NA	NA	NA
DDB_G0273535	DE	MEK1 interacting protein 1	mip1-2		Phypoly_transcript_01057	nsr	219			NA	NA	NA
DDB_G0267730	A	STE20 family protein kinase Dst2	dst2		Phypoly_transcript_01081	nsr				serine threonine-protein kinase dst2	Q55GC2	DST2_DICDI
DDB_G0291978	A	pleckstrin homology (PH) domain-containing protein, RhoGEF domain-containing protein, SH3 domain-containing protein, RhoGAP domain-containing protein	xacA		Phypoly_transcript_01096	6-10h		2.07978	2.07978	guanine exchange factor for rac 30	Q1ZXH8	GXCDD_DICDI
DDB_G0268434	C	0	DDB_G0268434	?	Phypoly_transcript_01105	nsr				lysosomal alpha-mannosidase	P34098	MANA_DICDI
DDB_G0289117	A+DE	myosin IB	myoB		Phypoly_transcript_01119	nsr				myosin ib heavy chain	P34092	MYOB_DICDI
DDB_G0282993	A+DE	superoxide dismutase	sodC		Phypoly_transcript_01149	6-10h		1.73385	1.73385	extracellular superoxide dismutase 3	Q54RQ1	SODC3_DICDI
DDB_G0290079	A+C+DE	putative glycosyltransferase	pgtB	abolished spore coat lectin-binding	Phypoly_transcript_01182	nsr				teichuronic acid biosynthesis glycosyltransferase	O32272	TUAC_BACSU
DDB_G0271058	A	villin-like protein C	vilC		Phypoly_transcript_01201	0-10h	220	-2.17105	2.17105	xin actin-binding repeat-containing protein 2	Q4U4S6	XIRP2_MOUSE
DDB_G0280565	A+B	calponin homology (CH) domain-containing protein	DDB_G0280565		Phypoly_transcript_01201	0-10h	220	-2.17105	2.17105	xin actin-binding repeat-containing protein 2	Q4U4S6	XIRP2_MOUSE
DDB_G0290723	DE	putative protein serine/threonine kinase, STE20 family protein kinase, protein kinase, STE group, MKC subfamily protein kinase	mkcB		Phypoly_transcript_01223	0-10h	40	1.65098	1.65098	probable serine threonine-protein kinase mkcb	Q9NGW9	MKCB_DICDI
DDB_G0285427	DE	protein serine/threonine kinase, STE20 family protein kinase, protein kinase, STE group, MKC subfamily protein kinase	mkcA		Phypoly_transcript_01223	0-10h	40	1.65098	1.65098	probable serine threonine-protein kinase mkcb	Q9NGW9	MKCB_DICDI
DDB_G0275535	A	transmembrane protein, phospholipid-translocating P-type ATPase family protein	DDB_G0275535		Phypoly_transcript_01237	nsr				probable phospholipid-transporting atpase ia	Q9Y2Q0	AT8A1_HUMAN
DDB_G0292264	DE	U box domain-containing protein, E3 ubiquitin-protein ligase	nosA		Phypoly_transcript_01246	nsr				probable ubiquitin conjugation factor e4	Q9LF41	UBE4_ARATH
DDB_G0288001	A	putative fatty acyl-CoA synthetase	DDB_G0288001		Phypoly_transcript_01268	nsr				carboxylic acid reductase	Q6RKB1	CAR_NOCIO
DDB_G0269100	DE	actin binding protein C	abpC		Phypoly_transcript_01279	0-10h		-1.10454	1.10454	gelation factor	P13466	GELA_DICDI
DDB_G0273017	A+B+C	isocitrate lyase	DDB_G0273017		Phypoly_transcript_01286	nsr				malate synthase	P95329	MASY_MYXXD
DDB_G0277861	A	P-type ATPase, Ca2+-ATPase	patA		Phypoly_transcript_01292	nsr				calcium-transporting atpase pat1	P54678	ATC1_DICDI
DDB_G0276465	DE	septase	sepA		Phypoly_transcript_01294	nsr				serine threonine-protein kinase sepa	Q8T2I8	SEPA_DICDI
DDB_G0269198	DE	unknown	wimA		Phypoly_transcript_01297	nsr				protein transport protein sec16b	Q75NY9	SC16B_BOVIN
DDB_G0280959	A+B+C	C2 domain-containing protein	DG1113		Phypoly_transcript_01319	nsr				probable ras gtpase-activating-like protein ngap	Q54Y08	NGAP_DICDI
DDB_G0275009	DE	guanylyl cyclase	gcA		Phypoly_transcript_01321	6-10h		2.48666	2.48666	guanylyl membrane	Q553Y7	GCA_DICDI
DDB_G0284617	A	unknown	DDB_G0284617		Phypoly_transcript_01327	0-10h		1.43493	1.43493	inositol hexakisphosphate and diphosphoinositol-pentakisphosphate kinase 2	Q5XHF8	VIP2_XENLA
DDB_G0282291	A+DE	calcium-activated BK potassium channel, alpha subunit family protein PotA	potA		Phypoly_transcript_01338	nsr	74			potassium channel subfamily t member 2	Q6UVM3	KCNT2_HUMAN
DDB_G0269896	A+DE	calcium-activated BK potassium channel, alpha subunit, calcium-activated potassium channel subunit alpha 1	kcnma1		Phypoly_transcript_01338	nsr	74			potassium channel subfamily t member 2	Q6UVM3	KCNT2_HUMAN
DDB_G0275169	A	0	DDB_G0275169		Phypoly_transcript_01338	nsr	74			potassium channel subfamily t member 2	Q6UVM3	KCNT2_HUMAN
DDB_G0292436	A+B+C+DE	BTB/POZ domain-containing protein	triA		Phypoly_transcript_01367	nsr				mrna-capping enzyme subunit alpha	Q7SB53	MCE1_NEUCR
DDB_G0289001	DE	protein tyrosine kinase 3	pyk3		Phypoly_transcript_01436	6-10h		-1.93208	1.93208	dual specificity protein kinase pyk3	Q54I36	PYK3_DICDI
DDB_G0293900	A	myb transcription factor, myb domain-containing protein	mybA		Phypoly_transcript_01446	nsr				transcriptional activator myb	P10242	MYB_HUMAN
DDB_G0282479	A	E3 ubiquitin-protein ligase DMA2	DDB_G0282479		Phypoly_transcript_01447	nsr				myotubularin-related protein 2	Q13614	MTMR2_HUMAN
DDB_G0290233	DE	RhoGAP domain-containing protein, Cdc15/Fes/CIP4 domain-containing protein, PCH family protein	mgp1		Phypoly_transcript_01457	0-10h		-1.05371	1.05371	cysteine synthase	Q54CN7	CYSK_DICDI
DDB_G0274349	A	UBX domain-containing protein 19	DDB_G0274349		Phypoly_transcript_01465	nsr	221			probable rna-dependent rna polymerase 1	Q0DXS3	RDR1_ORYSJ
DDB_G0277749	A	0	DDB_G0277749		Phypoly_transcript_01465	nsr	221			probable rna-dependent rna polymerase 1	Q0DXS3	RDR1_ORYSJ
DDB_G0269636	A	EF-hand domain-containing protein, EPS15 homology (EH) domain-containing protein	DDB_G0269636		Phypoly_transcript_01465	nsr	221			probable rna-dependent rna polymerase 1	Q0DXS3	RDR1_ORYSJ
DDB_G0280581	A	0	DDB_G0280581		Phypoly_transcript_01465	nsr	221			probable rna-dependent rna polymerase 1	Q0DXS3	RDR1_ORYSJ
DDB_G0281485	A+B+C	0	DDB_G0281485		Phypoly_transcript_01465	nsr	221			probable rna-dependent rna polymerase 1	Q0DXS3	RDR1_ORYSJ
DDB_G0278927	A+C	0	DDB_G0278927		Phypoly_transcript_01465	nsr	221			probable rna-dependent rna polymerase 1	Q0DXS3	RDR1_ORYSJ
DDB_G0281969	DE	myb domain-containing protein	mybE		Phypoly_transcript_01465	nsr	221			probable rna-dependent rna polymerase 1	Q0DXS3	RDR1_ORYSJ
DDB_G0269326	A	zinc/iron permease, zinc transporter	zntD		Phypoly_transcript_01465	nsr	221			probable rna-dependent rna polymerase 1	Q0DXS3	RDR1_ORYSJ
DDB_G0279425	A	0	DDB_G0279425		Phypoly_transcript_01465	nsr	221			probable rna-dependent rna polymerase 1	Q0DXS3	RDR1_ORYSJ
DDB_G0289143	A+B	transmembrane protein	DDB_G0289143	?	Phypoly_transcript_01465	nsr	221			probable rna-dependent rna polymerase 1	Q0DXS3	RDR1_ORYSJ
DDB_G0269222	A+B+DE	Ras guanine nucleotide exchange factor	gefB		Phypoly_transcript_01493	nsr				ras guanine nucleotide exchange factor a	Q54PQ4	GEFA_DICDI
DDB_G0267376	A+DE	adenylate cyclase	acrA		Phypoly_transcript_01499	nsr				adenylate terminal-differentiation specific	Q55F68	CYAD_DICDI
DDB_G0285911	A	LIM-type zinc finger-containing protein	DDB_G0285911		Phypoly_transcript_01519	nsr				NA	NA	NA
DDB_G0280093	A	regulator of chromosome condensation (RCC1) domain-containing protein, RhoGAP domain-containing protein	gacGG		Phypoly_transcript_01544	nsr				probable e3 ubiquitin-protein ligase herc4	Q6PAV2	HERC4_MOUSE
DDB_G0290023	A	pleckstrin homology (PH) domain-containing protein, RhoGEF domain-containing protein	gxcL		Phypoly_transcript_01547	nsr				rac guanine nucleotide exchange factor jj	Q553D3	GXCJJ_DICDI
DDB_G0268638	A	signal transducer and activator of transcription (STAT) family protein DstB	dstB		Phypoly_transcript_01571	nsr				signal transducer and activator of transcription b	Q70GP4	STATB_DICDI
DDB_G0290925	C	PA14 domain-containing protein	psiD		Phypoly_transcript_01582	nsr	222			protein psir	Q54C31	PSIR_DICDI
DDB_G0290245	C	PA14 domain-containing protein	psiC		Phypoly_transcript_01582	nsr	222			protein psir	Q54C31	PSIR_DICDI
DDB_G0291303	A+DE	FERM domain-containing protein FrmA	frmA		Phypoly_transcript_01605	nsr				ferm domain-containing protein a	Q54EW0	FRMA_DICDI
DDB_G0284489	A	PDK1 family protein kinase PdkB	pdkB		Phypoly_transcript_01637	nsr				3-phosphoinositide-dependent protein kinase b	Q54PK9	PDPKB_DICDI
DDB_G0276155	DE	protein serine/threonine phosphatase	spnA		Phypoly_transcript_01693	0-10h		-0.922757	0.922757	protein spalten	O15743	SPNA_DICDI
DDB_G0285183	A	0	DDB_G0285183		Phypoly_transcript_01758	nsr				stress response protein nst1	A1CKE0	NST1_ASPCL
DDB_G0285703	A+DE	clathrin-associated protein Hip1r	hipA		Phypoly_transcript_01761	nsr				endocytosis protein end4	Q9P6L5	SLA2_SCHPO
DDB_G0267840	A	0	DDB_G0267840		Phypoly_transcript_01763	nsr	223			chaperone protein	B4S6P7	DNAK_PROA2
DDB_G0282947	A	0	DDB_G0282947		Phypoly_transcript_01763	nsr	223			chaperone protein	B4S6P7	DNAK_PROA2
DDB_G0288525	A	0	DDB_G0288525		Phypoly_transcript_01763	nsr	223			chaperone protein	B4S6P7	DNAK_PROA2
DDB_G0279085	A	cyclin	cycA		Phypoly_transcript_01763	nsr	223			chaperone protein	B4S6P7	DNAK_PROA2
DDB_G0268052	A	0	DDB_G0268052		Phypoly_transcript_01763	nsr	223			chaperone protein	B4S6P7	DNAK_PROA2
DDB_G0291902	A	cyclin-like F-box containing protein	DDB_G0291902		Phypoly_transcript_01763	nsr	223			chaperone protein	B4S6P7	DNAK_PROA2
DDB_G0291694	A	SEC23-interacting protein	DDB_G0291694		Phypoly_transcript_01763	nsr	223			chaperone protein	B4S6P7	DNAK_PROA2
DDB_G0282293	A	RNA-binding region RNP-1 domain-containing protein, RNA recognition motif-containing protein RRM, putative RNA binding protein	rnpA		Phypoly_transcript_01763	nsr	223			chaperone protein	B4S6P7	DNAK_PROA2
DDB_G0269826	A	0	DDB_G0269826		Phypoly_transcript_01763	nsr	223			chaperone protein	B4S6P7	DNAK_PROA2
DDB_G0288877	A+C+DE	beta-catenin related protein	aarA		Phypoly_transcript_01763	nsr	223			chaperone protein	B4S6P7	DNAK_PROA2
DDB_G0283325	A	0	DDB_G0283325		Phypoly_transcript_01763	nsr	223			chaperone protein	B4S6P7	DNAK_PROA2
DDB_G0287675	A	0	DDB_G0287675		Phypoly_transcript_01763	nsr	223			chaperone protein	B4S6P7	DNAK_PROA2
DDB_G0282697	A	putative CCAAT-binding transcription factor, chain A, putative histone-like transcription factor	nfyA		Phypoly_transcript_01763	nsr	223			chaperone protein	B4S6P7	DNAK_PROA2
DDB_G0269692	A	0	DDB_G0269692		Phypoly_transcript_01763	nsr	223			chaperone protein	B4S6P7	DNAK_PROA2
DDB_G0290313	A+B+C	0	DDB_G0290313	?	Phypoly_transcript_01763	nsr	223			chaperone protein	B4S6P7	DNAK_PROA2
DDB_G0276463	DE	RasGTPase-activating protein, leucine-rich repeat-containing protein (LRR)	DG1112		Phypoly_transcript_01797	0-10h		-2.0018	2.0018	protein carmil	Q95VZ3	CARML_DICDI
DDB_G0276229	A	chloride channel protein, CLC 6/7 family protein	clcC		Phypoly_transcript_01809	nsr				chloride channel protein a	Q54AX6	CLCA_DICDI
DDB_G0276025	DE	protein tyrosine kinase ZAK1	zakA		Phypoly_transcript_01820	0-10h		-2.32388	2.32388	serine threonine-protein kinase receptor r831	Q7T6Y2	YR831_MIMIV
DDB_G0275917	DE	Beta-mannosidase	DDB_G0275917		Phypoly_transcript_01838	0-10h		2.0098	2.0098	beta-mannosidase	O00462	MANBA_HUMAN
DDB_G0277871	A+B+C+DE	0	rsc12		Phypoly_transcript_01845	nsr	224			replication factor a protein 1	Q92372	RFA1_SCHPO
DDB_G0276285	A	0	DDB_G0276285		Phypoly_transcript_01845	nsr	224			replication factor a protein 1	Q92372	RFA1_SCHPO
DDB_G0291510	A	RapGAP/RanGAP domain-containing protein, putative GTPase activating protein (GAP), citron-like domain-containing protein, putative RapGAP	DDB_G0291510		Phypoly_transcript_01851	nsr	225			rap1 gtpase-activating protein 2	Q5ZMV8	RPGP2_CHICK
DDB_G0282943	A	RapGAP/RanGAP domain-containing protein, putative RapGAP	DDB_G0282943		Phypoly_transcript_01851	nsr	225			rap1 gtpase-activating protein 2	Q5ZMV8	RPGP2_CHICK
DDB_G0277165	A	BRSK subfamily protein kinase DDB_G0277165	DDB_G0277165		Phypoly_transcript_01855	nsr				probable serine threonine-protein kinase ddb_g0277165	Q76P07	Y7165_DICDI
DDB_G0267392	DE	phospholipase B-like protein	plbG		Phypoly_transcript_01880	nsr				phospholipase b-like protein b	Q55BJ6	PLBLB_DICDI
DDB_G0269710	A	0	DDB_G0269710		Phypoly_transcript_01886	nsr				5 -amp-activated protein kinase subunit beta-1	P80387	AAKB1_PIG
DDB_G0273419	A	0	DDB_G0273419		Phypoly_transcript_01920	nsr				puromycin-sensitive aminopeptidase	Q11011	PSA_MOUSE
DDB_G0289669	A	Protein FAM10A5	DDB_G0289669		Phypoly_transcript_01934	nsr				tetratricopeptide repeat protein 28	Q96AY4	TTC28_HUMAN
DDB_G0292206	DE	alpha-mannosidase A	manA		Phypoly_transcript_01989	nsr				lysosomal alpha-mannosidase	P34098	MANA_DICDI
DDB_G0292830	A	cation/hydrogen exchanger 3	nhe3		Phypoly_transcript_02010	nsr	226			cation h(+) antiporter 19	Q9LUN4	CHX19_ARATH
DDB_G0290253	A	cation/hydrogen exchanger 4	nhe4		Phypoly_transcript_02010	nsr	226			cation h(+) antiporter 19	Q9LUN4	CHX19_ARATH
DDB_G0285083	DE	0	DDB_G0285083		Phypoly_transcript_02013	nsr				NA	NA	NA
DDB_G0284331	A+DE	cAMP phosphodiesterase RegA	regA		Phypoly_transcript_02016	nsr				3 -cyclic-nucleotide phosphodiesterase rega	Q23917	PDE2_DICDI
DDB_G0283265	DE	protein serine/threonine kinase, STE11 family protein kinase, MEK kinase, WD40 repeat-containing protein, protein kinase, STE group, F-box-containing protein, octicosapeptide/Phox/Bem1p domain-containing protein	mkkA		Phypoly_transcript_02044	0-10h		-2.92686	2.92686	mitogen-activated protein kinase kinase kinase a	Q54R82	MKKA_DICDI
DDB_G0278639	DE	chloride channel protein, CLC 6/7 family protein	clcD		Phypoly_transcript_02049	nsr				chloride channel protein d	Q1ZXJ0	CLCD_DICDI
DDB_G0292068	A	fimbrin-related protein	frpA		Phypoly_transcript_02061	nsr				plastin-2	Q61233	PLSL_MOUSE
DDB_G0269154	DE	alpha-glucosidase II	modA		Phypoly_transcript_02080	nsr				neutral alpha-glucosidase ab	Q94502	GANAB_DICDI
DDB_G0291123	A+C	glycogen phosphorylase 2, glycogen phosphorylase a	glpD		Phypoly_transcript_02090	nsr				glycogen phosphorylase 1	Q00766	PHS1_DICDI
DDB_G0284325	A	0	DDB_G0284325	?	Phypoly_transcript_02148	nsr				uncharacterized protein ddb_g0292642	Q54CX4	Y5521_DICDI
DDB_G0289423	A+B	SPX domain-containing protein, EXS domain-containing protein, SPX/EXS domain-containing protein 4	DDB_G0289423		Phypoly_transcript_02158	nsr				spx and exs domain-containing protein 4	Q54HI2	SPXS4_DICDI
DDB_G0269626	A	formin E	forE		Phypoly_transcript_02192	nsr	227			formin-d	Q5TJ55	FORD_DICDI
DDB_G0282245	A+B	actin binding protein, formin homology domain-containing protein	forD		Phypoly_transcript_02192	nsr	227			formin-d	Q5TJ55	FORD_DICDI
DDB_G0277325	A+C	EGF-like domain-containing protein	DDB_G0277325	slug development involved in sorocarp development (IBA), spore wall assembly (IBA)	Phypoly_transcript_02193	nsr				e3 ubiquitin-protein ligase rpm-1	Q17551	RPM1_CAEEL
DDB_G0280867	A	EGF-like domain-containing protein	DDB_G0280867	slug development involved in sorocarp development (IBA), spore wall assembly (IBA)	Phypoly_transcript_02195	nsr	228			neurogenic locus notch homolog protein 4	Q99466	NOTC4_HUMAN
DDB_G0278531	A	0	DDB_G0278531	?	Phypoly_transcript_02195	nsr	228			neurogenic locus notch homolog protein 4	Q99466	NOTC4_HUMAN
DDB_G0284187	A	inositol 5-phosphatase	Dd5P2		Phypoly_transcript_02196	0-10h		0.966968	0.966968	synaptojanin-2	Q9D2G5	SYNJ2_MOUSE
DDB_G0267462	DE	RhoGAP domain-containing protein, inositol 5-phosphatase	Dd5P4		Phypoly_transcript_02210	nsr				type ii inositol -trisphosphate 5-phosphatase	Q8K337	I5P2_MOUSE
DDB_G0278003	A	unknown	DDB_G0278003		Phypoly_transcript_02213	nsr				NA	NA	NA
DDB_G0274243	A	RhoGAP domain-containing protein	gacF		Phypoly_transcript_02237	0-10h		-1.67622	1.67622	rab-like protein 6	Q3YEC7	RABL6_HUMAN
DDB_G0288771	DE	darlin	darA		Phypoly_transcript_02244	nsr				darlin	O76187	DARA_DICDI
DDB_G0277273	DE	TM9 protein B	phg1B		Phypoly_transcript_02251	nsr	70			phagocytic receptor 1b	Q54ZW0	PHG1B_DICDI
DDB_G0277273	DE	TM9 protein B	phg1B		Phypoly_transcript_02251	nsr	70			phagocytic receptor 1b	Q54ZW0	PHG1B_DICDI
DDB_G0271684	DE	G-protein-coupled receptor (GPCR) family 3 protein 1	grlA		Phypoly_transcript_02271	nsr				metabotropic glutamate receptor-like protein e	Q54ET0	GRLE_DICDI
DDB_G0292266	DE	AMP deaminase	amdA		Phypoly_transcript_02272	nsr				amp deaminase	Q54DD0	AMPD_DICDI
DDB_G0278737	A+B+DE	RGS domain-containing protein, protein kinase, TKL group, tyrosine kinase-like protein	rckA		Phypoly_transcript_02274	0-6h		2.11562	2.11562	probable serine threonine-protein kinase ddb_g0267514	Q55GU0	Y9955_DICDI
DDB_G0271850	A+B+C	0	DDB_G0271850		Phypoly_transcript_02357	nsr				uncharacterized protein ddb_g0271850	Q8T806	Y8534_DICDI
DDB_G0271626	DE	histone H3 lysine 79 methyltransferase	dotA		Phypoly_transcript_02387	nsr				histone-lysine n-methyltransferase nsd2	O96028	NSD2_HUMAN
DDB_G0278881	A+C	mannose-6-phosphate receptor domain-containing protein	DDB_G0278881		Phypoly_transcript_02398	nsr	229			NA	NA	NA
DDB_G0273293	A	unknown	DDB_G0273293	?	Phypoly_transcript_02398	nsr	229			NA	NA	NA
DDB_G0280051	A+B+C	unknown	DDB_G0280051		Phypoly_transcript_02403	0-6h		-2.16705	2.16705	NA	NA	NA
DDB_G0293198	A	kinesin family member 10	kif10		Phypoly_transcript_02453	nsr				kinesin-related protein 10	Q6S002	KIF10_DICDI
DDB_G0284107	A+DE	putative glycosyltransferase PgtC	pgtC		Phypoly_transcript_02527	nsr				uncharacterized glycosyltransferase	P71059	EPSJ_BACSU
DDB_G0289121	DE	cAMP-specific phosphodiesterase	pde4		Phypoly_transcript_02528	nsr				camp-specific 3 -camp phosphodiesterase 4	Q86H13	PDE4_DICDI
DDB_G0292834	A+C	WD40 repeat-containing protein, cyclin-like F-box containing protein	DDB_G0292834		Phypoly_transcript_02529	nsr				f-box wd repeat-containing protein 11	Q5SRY7	FBW1B_MOUSE
DDB_G0268498	A	unknown	DDB_G0268498		Phypoly_transcript_02547	nsr				rho gtpase-activating protein gace	Q54BF1	GACE_DICDI
DDB_G0276919	A	glycosylphosphatidylinositol phospholipase D	pldG		Phypoly_transcript_02552	0-6h		3.86375	3.86375	phosphatidylinositol-glycan-specific phospholipase d	Q8R2H5	PHLD_RAT
DDB_G0287685	DE	elongation factor 2, vegetative specific protein H6	cinC		Phypoly_transcript_02571	nsr				elongation factor 2	P15112	EF2_DICDI
DDB_G0289859	A	LISK family protein kinase, pleckstrin homology (PH) domain-containing protein, RhoGEF domain-containing protein, IQ calmodulin-binding domain-containing protein, protein kinase, TKL group, tyrosine kinase-like protein	kxcA		Phypoly_transcript_02579	nsr				domain-containing serine threonine-protein kinase x	Q55EC7	GEFX_DICDI
DDB_G0272799	DE	protein-S-isoprenylcysteine O-methyltransferase	icmA-1		Phypoly_transcript_02582	nsr				protein-s-isoprenylcysteine o-methyltransferase	Q558K8	ICMT_DICDI
DDB_G0268196	A	0	DDB_G0268196	?	Phypoly_transcript_02591	0-10h		3.27244	3.27244	membrane-associated sulfotransferase kil1	Q55GK8	KIL1_DICDI
DDB_G0275417	A	0	DDB_G0275417		Phypoly_transcript_02609	nsr	230			e3 ubiquitin-protein ligase rfwd3	Q6PCD5	RFWD3_HUMAN
DDB_G0290551	DE	retinoblastoma-like protein	rblA		Phypoly_transcript_02609	nsr	230			e3 ubiquitin-protein ligase rfwd3	Q6PCD5	RFWD3_HUMAN
DDB_G0282811	A+C	putative GATA-binding transcription factor, GATA zinc finger domain-containing protein 11	gtaK		Phypoly_transcript_02609	nsr	230			e3 ubiquitin-protein ligase rfwd3	Q6PCD5	RFWD3_HUMAN
DDB_G0285139	A	putative GATA-binding transcription factor, GATA zinc finger domain-containing protein 12	gtaL		Phypoly_transcript_02609	nsr	230			e3 ubiquitin-protein ligase rfwd3	Q6PCD5	RFWD3_HUMAN
DDB_G0282411	A	0	DDB_G0282411	?	Phypoly_transcript_02609	nsr	230			e3 ubiquitin-protein ligase rfwd3	Q6PCD5	RFWD3_HUMAN
DDB_G0268320	A	CHAPS family protein	DDB_G0268320	Golgi to plasma membrane transport (IBA)	Phypoly_transcript_02614	nsr				uncharacterized protein	P87317	YB2G_SCHPO
DDB_G0291972	DE	cullin A	culA		Phypoly_transcript_02629	nsr				cullin-1	O60999	CUL1_DICDI
DDB_G0288485	DE	phosphatidylinositol 4-kinase, phosphatidylinositol 4-kinase catalytic subunit, beta polypeptide	pikD		Phypoly_transcript_02640	nsr				phosphatidylinositol 4-kinase	P54677	PI4K_DICDI
DDB_G0281381	DE	signal transducer and activator of transcription (STAT) family protein DstA	dstA		Phypoly_transcript_02646	nsr				signal transducer and activator of transcription a	O00910	STATA_DICDI
DDB_G0287585	DE	Ras GTPase-activating-like protein rgaA	rgaA		Phypoly_transcript_02695	nsr				ras gtpase-activating-like protein rgaa	Q54K32	RGAA_DICDI
DDB_G0284975	A	glycosyltransferase, alpha,alpha-trehalose-phosphate synthase, trehalose 6-phosphate synthase, trehalose-phosphatase	tpsB		Phypoly_transcript_02729	nsr				#NAME?	Q54NU9	TPSB_DICDI
DDB_G0281825	DE	Rab GTPase domain-containing protein	comB		Phypoly_transcript_02731	0-10h		-2.43511	2.43511	protein clueless	B4GAM1	CLU_DROPE
DDB_G0274383	DE	cGMP-dependent 3',5'-cGMP phosphodiesterase	pdeD		Phypoly_transcript_02776	nsr	231			camp cgmp-dependent 3 -camp cgmp phosphodiesterase b	Q8MM62	PDE6_DICDI
DDB_G0276027	DE	cAMP/cGMP-stimulated cAMP/cGMP phosphodiesterase, beta-lactamase domain-containing protein	pdeE		Phypoly_transcript_02776	nsr	231			camp cgmp-dependent 3 -camp cgmp phosphodiesterase b	Q8MM62	PDE6_DICDI
DDB_G0285933	A	0	DDB_G0285933		Phypoly_transcript_02791	nsr				NA	NA	NA
DDB_G0268258	DE	kinesin family member 12	kif12		Phypoly_transcript_02804	nsr				kinesin-like protein kif3b	Q61771	KIF3B_MOUSE
DDB_G0283919	A	protein phosphatase 2C-related protein	DDB_G0283919		Phypoly_transcript_02820	nsr				probable protein phosphatase 2c 59	Q8RXV3	P2C59_ARATH
DDB_G0288975	A+C	homeobox transcription factor Hbx13	hbx13		Phypoly_transcript_02854	nsr				homeobox protein 13	Q54I65	HBX13_DICDI
DDB_G0293532	A	signal transducer and activator of transcription (STAT) family protein DstC	dstC		Phypoly_transcript_02863	nsr				signal transducer and activator of transcription c	Q54BD4	STATC_DICDI
DDB_G0273205	A	calcium-binding EF-hand domain-containing protein	DDB_G0273205		Phypoly_transcript_02903	nsr	232			NA	NA	NA
DDB_G0270258	A	0	DDB_G0270258		Phypoly_transcript_02903	nsr	232			NA	NA	NA
DDB_G0279649	DE	Arf GTPase activating protein A	acapA		Phypoly_transcript_02912	nsr				arf-gap with coiled- ank repeat and ph domain-containing protein 3	Q96P50	ACAP3_HUMAN
DDB_G0292386	DE	leucine-rich repeat-containing protein (LRR)	carmil		Phypoly_transcript_02929	6-10h		2.62017	2.62017	protein carmil	Q95VZ3	CARML_DICDI
DDB_G0293812	A	transmembrane protein	DDB_G0293812		Phypoly_transcript_02961	0-10h		-1.21196	1.21196	NA	NA	NA
DDB_G0291239	DE	deubiquitinating enzyme, UBP-type zinc finger-containing protein, peptidase C19 family protein, putative ubiquitin carboxyl-terminal hydrolase (UCH)	ubpA		Phypoly_transcript_02967	nsr				ubiquitin carboxyl-terminal hydrolase a	P54201	UBPA_DICDI
DDB_G0287969	DE	PTEN-like phosphatase CnrN	cnrN		Phypoly_transcript_02980	0-10h		1.86705	1.86705	phosphatidylinositol -trisphosphate 3-phosphatase cnrn	Q54JL7	CNRN_DICDI
DDB_G0292218	B+C	cellulose-binding domain-containing protein St15	st15	spore	Phypoly_transcript_02981	nsr				tenascin	P24821	TENA_HUMAN
DDB_G0292302	A	0	DDB_G0292302	?	Phypoly_transcript_03005	nsr				f-box only protein 11	Q7TSL3	FBX11_RAT
DDB_G0277223	A	diacylglycerol kinase	dgkA		Phypoly_transcript_03017	nsr				diacylglycerol kinase theta	Q6P5E8	DGKQ_MOUSE
DDB_G0275451	DE	ALG-2 interacting protein X	alxA		Phypoly_transcript_03031	0-6h		-1.64015	1.64015	alg-2 interacting protein x	Q8T7K0	ALIX_DICDI
DDB_G0281895	A	putative protein kinase MARK-C	mrkC		Phypoly_transcript_03033	nsr				probable serine threonine-protein kinase mark-c	Q54TA3	MRKC_DICDI
DDB_G0289601	DE	phosphatidylinositol 3-kinase	pikE		Phypoly_transcript_03034	0-10h		1.66074	1.66074	phosphatidylinositol 3-kinase vps34-like	P54676	PI3K4_DICDI
DDB_G0288249	DE	MAP kinase phosphatase, putative protein tyrosine phosphatase, dual specificity, gelsolin family protein	mkpA		Phypoly_transcript_03038	0-10h		-2.55437	2.55437	protein-tyrosine-phosphatase mkp1	Q9C5S1	MKP1_ARATH
DDB_G0286945	A	putative glycosyltransferase	gtr3		Phypoly_transcript_03039	nsr				rho gtpase-activating protein gacc	Q54PG5	GACC_DICDI
DDB_G0268028	A	unknown	DDB_G0268028	?	Phypoly_transcript_03093	nsr				NA	NA	NA
DDB_G0277045	A	0	DDB_G0277045	?	Phypoly_transcript_03099	nsr				uncharacterized protein	Q10211	YAY3_SCHPO
DDB_G0275703	A+B	Ras guanine nucleotide exchange factor	gefN		Phypoly_transcript_03128	nsr				ras guanine nucleotide exchange factor p	Q54TK8	GEFP_DICDI
DDB_G0286073	A	ankyrin repeat-containing protein	DDB_G0286073		Phypoly_transcript_03139	nsr	233			stress-activated protein kinase alpha	Q86AT8	SPKA_DICDI
DDB_G0273445	DE	ankyrin repeat-containing protein, SAM domain-containing protein, stress-activated MEK-like kinase, protein kinase, TKL group, tyrosine kinase-like protein, ARK family protein kinase	spkA-1		Phypoly_transcript_03139	nsr	233			stress-activated protein kinase alpha	Q86AT8	SPKA_DICDI
DDB_G0283771	A	unknown	DDB_G0283771		Phypoly_transcript_03188	nsr				microcephalin	Q7TT79	MCPH1_MOUSE
DDB_G0277849	DE	dynamin A	dymA		Phypoly_transcript_03208	nsr				dynamin-a	Q94464	DYNA_DICDI
DDB_G0280943	A+B+C	ankyrin repeat-containing protein, engulfment and cell motility ELM family protein	elmoD		Phypoly_transcript_03220	nsr				elmo domain-containing protein a	Q54YW1	ELMOA_DICDI
DDB_G0276563	A	Four and a half LIM domains protein 1	DDB_G0276563		Phypoly_transcript_03246	nsr				calponin homology and lim domain-containing protein	Q55GV9	LIMCH_DICDI
DDB_G0277075	DE	putative chromatin-binding protein	detA		Phypoly_transcript_03255	0-6h		-2.08324	2.08324	light-mediated development protein det1	P48732	DET1_ARATH
DDB_G0289555	A	ankyrin repeat-containing protein, PKC domain-containing protein, PE/DAG binding, GRAM domain-containing protein, protein kinase, TKL group, tyrosine kinase-like protein, ARK family protein kinase	arkA		Phypoly_transcript_03266	nsr				stress-activated protein kinase alpha	Q86AT8	SPKA_DICDI
DDB_G0270606	A	0	DDB_G0270606		Phypoly_transcript_03273	0-10h	234	-1.72165	1.72165	uncharacterized protein	P87229	YC03_SCHPO
DDB_G0276149	C	cyclin-like F-box containing protein	rliC	?	Phypoly_transcript_03273	0-10h	234	-1.72165	1.72165	uncharacterized protein	P87229	YC03_SCHPO
DDB_G0269306	DE	DEAD/DEAH box helicase	dhx35		Phypoly_transcript_03274	nsr				probable atp-dependent rna helicase dhx35	Q9H5Z1	DHX35_HUMAN
DDB_G0279983	A+B+C	putative cationic amino acid transporter, solute carrier family 7 member protein	ctrB		Phypoly_transcript_03344	0-10h		3.45647	3.45647	uncharacterized amino acid permease	Q797A7	YFNA_BACSU
DDB_G0291906	A	putative guanine nucleotide exchange factor (GEF), DENN domain-containing protein	DDB_G0291906		Phypoly_transcript_03361	nsr				map kinase-activating death domain protein	O02626	MADD_CAEEL
DDB_G0290687	DE	myosin heavy chain kinase C	mhkC		Phypoly_transcript_03364	nsr				myosin heavy chain kinase c	Q8MY12	MHCKC_DICDI
DDB_G0267384	DE	cullin B	culB		Phypoly_transcript_03368	nsr				cullin-2	Q9XZJ3	CUL2_DICDI
DDB_G0277497	C	oxidoreductase	aco		Phypoly_transcript_03369	nsr				probable iron ascorbate oxidoreductase ddb_g0283291	Q54RA4	Y3291_DICDI
DDB_G0285163	A+DE	RhoGAP domain-containing protein	gacT		Phypoly_transcript_03375	nsr				rho gtpase-activating protein gact	Q54NL0	GACT_DICDI
DDB_G0272114	A	Uncharacterized protein RSN1	orfR1062		Phypoly_transcript_03395	6-10h		2.20591	2.20591	uncharacterized membrane protein	Q09766	YA7D_SCHPO
DDB_G0269254	C	unknown	sigJ		Phypoly_transcript_03404	nsr				acyl- -binding domain-containing protein 6	Q4V8X4	ACBD6_DANRE
DDB_G0291251	A	LIM-type zinc finger-containing protein	limD		Phypoly_transcript_03406	0-10h		-1.87476	1.87476	NA	NA	NA
DDB_G0279553	A	putative spindle pole body protein	nuf2		Phypoly_transcript_03419	nsr				lim domain-containing protein 2	Q9BT23	LIMD2_HUMAN
DDB_G0278971	DE	putative basic-leucine zipper (bZIP) transcription factor	dimA		Phypoly_transcript_03425	6-10h	235	3.29857	3.29857	e3 ubiquitin-protein ligase ubr3	Q5U430	UBR3_MOUSE
DDB_G0271500	DE	Kelch repeat-containing protein	keaA		Phypoly_transcript_03425	6-10h	235	3.29857	3.29857	e3 ubiquitin-protein ligase ubr3	Q5U430	UBR3_MOUSE
DDB_G0276093	A	0	DDB_G0276093		Phypoly_transcript_03425	6-10h	235	3.29857	3.29857	e3 ubiquitin-protein ligase ubr3	Q5U430	UBR3_MOUSE
DDB_G0272516	A	0	DDB_G0272516		Phypoly_transcript_03425	6-10h	235	3.29857	3.29857	e3 ubiquitin-protein ligase ubr3	Q5U430	UBR3_MOUSE
DDB_G0290125	A+B+C	0	DDB_G0290125		Phypoly_transcript_03425	6-10h	235	3.29857	3.29857	e3 ubiquitin-protein ligase ubr3	Q5U430	UBR3_MOUSE
DDB_G0284345	A	cytochrome P450 family protein	cyp556A1		Phypoly_transcript_03425	6-10h	235	3.29857	3.29857	e3 ubiquitin-protein ligase ubr3	Q5U430	UBR3_MOUSE
DDB_G0293942	A	0	DDB_G0293942		Phypoly_transcript_03425	6-10h	235	3.29857	3.29857	e3 ubiquitin-protein ligase ubr3	Q5U430	UBR3_MOUSE
DDB_G0280193	A	0	DDB_G0280193		Phypoly_transcript_03425	6-10h	235	3.29857	3.29857	e3 ubiquitin-protein ligase ubr3	Q5U430	UBR3_MOUSE
DDB_G0281091	A	leucine-rich repeat-containing protein	DDB_G0281091		Phypoly_transcript_03425	6-10h	235	3.29857	3.29857	e3 ubiquitin-protein ligase ubr3	Q5U430	UBR3_MOUSE
DDB_G0288693	A	0	DDB_G0288693		Phypoly_transcript_03425	6-10h	235	3.29857	3.29857	e3 ubiquitin-protein ligase ubr3	Q5U430	UBR3_MOUSE
DDB_G0278197	A+B+C	0	DDB_G0278197		Phypoly_transcript_03425	6-10h	235	3.29857	3.29857	e3 ubiquitin-protein ligase ubr3	Q5U430	UBR3_MOUSE
DDB_G0293524	DE	polyphosphate kinase Ppk1	ppk1		Phypoly_transcript_03425	6-10h	235	3.29857	3.29857	e3 ubiquitin-protein ligase ubr3	Q5U430	UBR3_MOUSE
DDB_G0270858	A	regulator of G protein signalling (RGS) domain-containing protein	DDB_G0270858		Phypoly_transcript_03425	6-10h	235	3.29857	3.29857	e3 ubiquitin-protein ligase ubr3	Q5U430	UBR3_MOUSE
DDB_G0291095	A	G-protein-coupled receptor (GPCR) family 3 protein 15	grlP		Phypoly_transcript_03425	6-10h	235	3.29857	3.29857	e3 ubiquitin-protein ligase ubr3	Q5U430	UBR3_MOUSE
DDB_G0267532	C	0	DDB_G0267532		Phypoly_transcript_03425	6-10h	235	3.29857	3.29857	e3 ubiquitin-protein ligase ubr3	Q5U430	UBR3_MOUSE
DDB_G0277747	A	UPF0454 protein C12orf49	DDB_G0277747		Phypoly_transcript_03425	6-10h	235	3.29857	3.29857	e3 ubiquitin-protein ligase ubr3	Q5U430	UBR3_MOUSE
DDB_G0289389	DE	cell surface protein DTFA	dtfA		Phypoly_transcript_03425	6-10h	235	3.29857	3.29857	e3 ubiquitin-protein ligase ubr3	Q5U430	UBR3_MOUSE
DDB_G0288725	A	0	DDB_G0288725		Phypoly_transcript_03425	6-10h	235	3.29857	3.29857	e3 ubiquitin-protein ligase ubr3	Q5U430	UBR3_MOUSE
DDB_G0285879	A	acyltransferase domain-containing protein	DDB_G0285879		Phypoly_transcript_03425	6-10h	235	3.29857	3.29857	e3 ubiquitin-protein ligase ubr3	Q5U430	UBR3_MOUSE
DDB_G0270722	A+C	0	DDB_G0270722		Phypoly_transcript_03425	6-10h	235	3.29857	3.29857	e3 ubiquitin-protein ligase ubr3	Q5U430	UBR3_MOUSE
DDB_G0278627	A+C	coiled-coil domain-containing protein	DDB_G0278627		Phypoly_transcript_03425	6-10h	235	3.29857	3.29857	e3 ubiquitin-protein ligase ubr3	Q5U430	UBR3_MOUSE
DDB_G0280367	A	tetratricopeptide repeat-containing protein	DDB_G0280367		Phypoly_transcript_03425	6-10h	235	3.29857	3.29857	e3 ubiquitin-protein ligase ubr3	Q5U430	UBR3_MOUSE
DDB_G0292152	A	putative protein serine/threonine kinase, CDC7 family protein kinase	cdc7		Phypoly_transcript_03425	6-10h	235	3.29857	3.29857	e3 ubiquitin-protein ligase ubr3	Q5U430	UBR3_MOUSE
DDB_G0277481	A+B	0	DDB_G0277481		Phypoly_transcript_03425	6-10h	235	3.29857	3.29857	e3 ubiquitin-protein ligase ubr3	Q5U430	UBR3_MOUSE
DDB_G0287681	C	G-protein-coupled receptor (GPCR) family 3 protein 17	grlR		Phypoly_transcript_03425	6-10h	235	3.29857	3.29857	e3 ubiquitin-protein ligase ubr3	Q5U430	UBR3_MOUSE
DDB_G0273005	A+B	0	DDB_G0273005		Phypoly_transcript_03425	6-10h	235	3.29857	3.29857	e3 ubiquitin-protein ligase ubr3	Q5U430	UBR3_MOUSE
DDB_G0273479	A+C	putative histone-like transcription factor, putative CCAAT-binding transcription factor, chain C	nfyC-1		Phypoly_transcript_03425	6-10h	235	3.29857	3.29857	e3 ubiquitin-protein ligase ubr3	Q5U430	UBR3_MOUSE
DDB_G0275275	A	0	DDB_G0275275		Phypoly_transcript_03425	6-10h	235	3.29857	3.29857	e3 ubiquitin-protein ligase ubr3	Q5U430	UBR3_MOUSE
DDB_G0278723	DE	MLK family protein kinase Gdt1	gdt1		Phypoly_transcript_03425	6-10h	235	3.29857	3.29857	e3 ubiquitin-protein ligase ubr3	Q5U430	UBR3_MOUSE
DDB_G0270756	A+B+C+DE	putative GATA-binding transcription factor, GATA zinc finger domain-containing protein 7	gtaG		Phypoly_transcript_03425	6-10h	235	3.29857	3.29857	e3 ubiquitin-protein ligase ubr3	Q5U430	UBR3_MOUSE
DDB_G0277787	A	0	DDB_G0277787		Phypoly_transcript_03425	6-10h	235	3.29857	3.29857	e3 ubiquitin-protein ligase ubr3	Q5U430	UBR3_MOUSE
DDB_G0269718	A	0	DDB_G0269718		Phypoly_transcript_03425	6-10h	235	3.29857	3.29857	e3 ubiquitin-protein ligase ubr3	Q5U430	UBR3_MOUSE
DDB_G0284213	A	0	DDB_G0284213		Phypoly_transcript_03425	6-10h	235	3.29857	3.29857	e3 ubiquitin-protein ligase ubr3	Q5U430	UBR3_MOUSE
DDB_G0285299	A	xanthine/uracil permease family protein	DDB_G0285299		Phypoly_transcript_03425	6-10h	235	3.29857	3.29857	e3 ubiquitin-protein ligase ubr3	Q5U430	UBR3_MOUSE
DDB_G0280991	A	0	DDB_G0280991		Phypoly_transcript_03425	6-10h	235	3.29857	3.29857	e3 ubiquitin-protein ligase ubr3	Q5U430	UBR3_MOUSE
DDB_G0276719	A	0	DDB_G0276719		Phypoly_transcript_03425	6-10h	235	3.29857	3.29857	e3 ubiquitin-protein ligase ubr3	Q5U430	UBR3_MOUSE
DDB_G0291806	A	0	DDB_G0291806		Phypoly_transcript_03425	6-10h	235	3.29857	3.29857	e3 ubiquitin-protein ligase ubr3	Q5U430	UBR3_MOUSE
DDB_G0268316	A+B	PH domain-containing protein, LIM-type zinc finger-containing protein	DDB_G0268316		Phypoly_transcript_03425	6-10h	235	3.29857	3.29857	e3 ubiquitin-protein ligase ubr3	Q5U430	UBR3_MOUSE
DDB_G0276989	A	0	DDB_G0276989		Phypoly_transcript_03425	6-10h	235	3.29857	3.29857	e3 ubiquitin-protein ligase ubr3	Q5U430	UBR3_MOUSE
DDB_G0277469	A+C	0	DDB_G0277469	?	Phypoly_transcript_03425	6-10h	235	3.29857	3.29857	e3 ubiquitin-protein ligase ubr3	Q5U430	UBR3_MOUSE
DDB_G0270154	A+B+C	0	DDB_G0270154	?	Phypoly_transcript_03425	6-10h	235	3.29857	3.29857	e3 ubiquitin-protein ligase ubr3	Q5U430	UBR3_MOUSE
DDB_G0285637	A+B	beta-galactosidase 2	glb2		Phypoly_transcript_03433	0-10h		-1.20501	1.20501	beta-galactosidase 8	Q9SCV4	BGAL8_ARATH
DDB_G0283033	A	tripeptidyl-peptidase 1E	tpp1E		Phypoly_transcript_03440	nsr				physarolisin	Q8MZS4	PHYSA_PHYPO
DDB_G0267898	A+C	EGF-like domain-containing protein	DDB_G0267898	expressed in pstAB cells	Phypoly_transcript_03453	nsr				t-complex protein 1 subunit eta	Q54ER7	TCPH_DICDI
DDB_G0268168	DE	peptide N-glycanase	png		Phypoly_transcript_03475	nsr				peptide-n -(n-acetyl-beta-glucosaminyl)asparagine amidase	Q503I8	NGLY1_DANRE
DDB_G0292168	A+C	cytochrome P450 family protein	cyp516A1		Phypoly_transcript_03481	nsr	236			probable cytochrome p450 516b1	Q55AJ4	C516B_DICDI
DDB_G0273045	C	cytochrome P450 family protein	cyp508A1-1		Phypoly_transcript_03481	nsr	236			probable cytochrome p450 516b1	Q55AJ4	C516B_DICDI
DDB_G0276395	DE	Arf GTPase activating protein B	acapB		Phypoly_transcript_03500	nsr				arf-gap with coiled- ank repeat and ph domain-containing protein 2	Q15057	ACAP2_HUMAN
DDB_G0287327	DE	protein arginine methyltransferase, Skb1 family protein	prmt5		Phypoly_transcript_03522	nsr				protein arginine n-methyltransferase 5	Q54KI3	ANM5_DICDI
DDB_G0283615	DE	receptor phosphatidylinositol kinase A	rpkA		Phypoly_transcript_03525	nsr	237			probable phosphatidylinositol phosphate kinase ddb_g0267588	Q55GN6	Y7588_DICDI
DDB_G0288179	DE	cAMP receptor 2	carB		Phypoly_transcript_03525	nsr	237			probable phosphatidylinositol phosphate kinase ddb_g0267588	Q55GN6	Y7588_DICDI
DDB_G0291342	DE	transcription factor TacA	tacA		Phypoly_transcript_03548	nsr				zinc finger protein 143	A6QQW0	ZN143_BOVIN
DDB_G0277695	A	Uncharacterized protein yegU	DDB_G0277695		Phypoly_transcript_03559	nsr				histone deacetylase 6	Q9Z2V5	HDAC6_MOUSE
DDB_G0268970	B	cycloeucalenol cycloisomerase	DDB_G0268970	converts pentacyclic cyclopropyl sterols to tetracyclic sterols	Phypoly_transcript_03565	nsr				cycloeucalenol cycloisomerase	Q9M643	CCI1_ARATH
DDB_G0290365	A	CTD small phosphatase-like protein 2	ctdspl2		Phypoly_transcript_03599	0-10h		-2.87518	2.87518	ctd small phosphatase-like protein 2	Q54GB2	CTSL2_DICDI
DDB_G0290405	A	glycosyltransferase, alpha,alpha-trehalose-phosphate synthase, trehalose 6-phosphate synthase, trehalose-phosphatase	tpsC		Phypoly_transcript_03626	nsr				#NAME?	Q54NU9	TPSB_DICDI
DDB_G0269178	C	Rho GTPase	racG		Phypoly_transcript_03638	nsr				ras-related c3 botulinum toxin substrate 1	Q6RUV5	RAC1_RAT
DDB_G0292968	A+B+C	putative licheninase	DDB_G0292968		Phypoly_transcript_03644	nsr				beta-glucanase	Q84C00	GUB_CLOTM
DDB_G0285643	A+B+C	putative protein kinase MARK-B	mrkB		Phypoly_transcript_03645	0-10h		2.48116	2.48116	probable serine threonine-protein kinase mark-b	Q54MV2	MRKB_DICDI
DDB_G0287035	A	lysosomal integral membrane glycoprotein LmpB	lmpB		Phypoly_transcript_03659	nsr				lysosome membrane protein 2-a	Q9XYS8	LMPA_DICDI
DDB_G0287657	A	glycosyltransferase, alpha,alpha-trehalose-phosphate synthase, trehalose 6-phosphate synthase, trehalose-phosphatase	tpsA		Phypoly_transcript_03675	nsr				#NAME?	Q54K57	TPSA_DICDI
DDB_G0268074	A	0	DDB_G0268074		Phypoly_transcript_03702	nsr				sulfate transporter chloroplastic	Q9FY46	SUT41_ARATH
DDB_G0292592	DE	WD40 repeat-containing protein	lst8		Phypoly_transcript_03707	nsr				uncharacterized protein cxorf22	Q6ZTR5	CX022_HUMAN
DDB_G0275423	A+C	0	DDB_G0275423		Phypoly_transcript_03752	nsr				homeobox protein 13	Q54I65	HBX13_DICDI
DDB_G0277397	DE	E set domain-containing protein	DG1122		Phypoly_transcript_03753	nsr				retrograde golgi transport protein rgp1 homolog	Q92546	RGP1_HUMAN
DDB_G0272640	A	0	DDB_G0272640		Phypoly_transcript_03767	nsr	238			probable u3 small nucleolar rna-associated protein 7	Q9P4X3	UTP7_SCHPO
DDB_G0269748	A+B+C	0	DDB_G0269748	?	Phypoly_transcript_03767	nsr	238			probable u3 small nucleolar rna-associated protein 7	Q9P4X3	UTP7_SCHPO
DDB_G0267674	DE	glycogen synthase	glcS		Phypoly_transcript_03775	nsr				glycogen synthase	Q55GH4	GYS_DICDI
DDB_G0286533	A	0	DDB_G0286533		Phypoly_transcript_03778	nsr				leishmanolysin-like peptidase	Q9VH19	LMLN_DROME
DDB_G0290453	DE	peptidase C19 family protein, putative ubiquitin carboxyl-terminal hydrolase (UCH)	usp12		Phypoly_transcript_03821	nsr				ubiquitin carboxyl-terminal hydrolase 3	O24454	UBP3_ARATH
DDB_G0284329	DE	Ras guanine nucleotide exchange factor A	gefA		Phypoly_transcript_03827	0-10h		1.69947	1.69947	ras guanine nucleotide exchange factor a	Q54PQ4	GEFA_DICDI
DDB_G0276013	A	WD40 repeat-containing protein, cyclin-like F-box containing protein	DDB_G0276013		Phypoly_transcript_03834	nsr				ankyrin-2	Q01484	ANK2_HUMAN
DDB_G0270762	A+B+C	fimbrin-4	fimD		Phypoly_transcript_03839	0-10h		-1.2896	1.2896	fimbrin-like protein 3	Q9FJ70	FIMB3_ARATH
DDB_G0291512	DE	epsin	epnA		Phypoly_transcript_03847	nsr				probable aspartate-semialdehyde dehydrogenase	P78780	DHAS_SCHPO
DDB_G0283263	DE	BTB/POZ domain-containing protein, coagulation factor 5/8 type C-terminal domain-containing protein	migA		Phypoly_transcript_03855	nsr				e3 ubiquitin-protein ligase hectd1	Q9ULT8	HECD1_HUMAN
DDB_G0283957	A	mutS homolog, DNA mismatch repair protein	msh4		Phypoly_transcript_03884	0-10h		3.11845	3.11845	protein homolog 4	O15457	MSH4_HUMAN
DDB_G0283345	A+DE	major facilitator superfamily protein, drug resistance transporter, EmrB/QacA subfamily protein	comD		Phypoly_transcript_03886	nsr				uncharacterized mfs-type transporter rv1877	P9WG85	Y1877_MYCTU
DDB_G0279241	A+B	pleckstrin homology (PH) domain-containing protein, Arf guanyl-nucleotide exchange factor, SEC7-like domain-containing protein	DDB_G0279241		Phypoly_transcript_03893	0-10h		2.26919	2.26919	cytohesin-2	Q76MY7	CYH2_CHLAE
DDB_G0289665	A+DE	Ras guanine nucleotide exchange factor Q	gefQ		Phypoly_transcript_03922	0-10h		2.88428	2.88428	ras guanine nucleotide exchange factor q	Q86G47	GEFQ_DICDI
DDB_G0276245	C	acyl-CoA oxidase	DDB_G0276245		Phypoly_transcript_03939	nsr				peroxisomal acyl-coenzyme a oxidase 1	P07872	ACOX1_RAT
DDB_G0280965	DE	G-protein alpha subunit family protein, guanine nucleotide binding protein	gbqA		Phypoly_transcript_03945	nsr	239			ddb1- and cul4-associated factor 8	Q6NRH1	DCAF8_XENLA
DDB_G0283837	A	putative actin binding protein, ADF/cofilin-like domain-containing protein	DDB_G0283837		Phypoly_transcript_03945	nsr	239			ddb1- and cul4-associated factor 8	Q6NRH1	DCAF8_XENLA
DDB_G0274641	C	0	DDB_G0274641	?	Phypoly_transcript_03945	nsr	239			ddb1- and cul4-associated factor 8	Q6NRH1	DCAF8_XENLA
DDB_G0283095	DE	unknown	DD3-3		Phypoly_transcript_04014	nsr				protein dd3-3	Q58A42	DD3_DICDI
DDB_G0292390	A+DE	autophagy protein 1, protein serine/threonine kinase, ULK family protein kinase	atg1		Phypoly_transcript_04025	nsr				serine threonine-protein kinase atg1	Q86CS2	ATG1_DICDI
DDB_G0276297	A+C	0	DDB_G0276297		Phypoly_transcript_04034	0-10h	240	-1.18131	1.18131	acyloxyacyl hydrolase	O35298	AOAH_MOUSE
DDB_G0270878	A+C	0	DDB_G0270878	?	Phypoly_transcript_04034	0-10h	240	-1.18131	1.18131	acyloxyacyl hydrolase	O35298	AOAH_MOUSE
DDB_G0275571	A+B	Arf GTPase activating protein	DDB_G0275571		Phypoly_transcript_04061	nsr				probable adp-ribosylation factor gtpase-activating protein agd14	Q8RXE7	AGD14_ARATH
DDB_G0274387	DE	prolyl oligopeptidase	dpoA		Phypoly_transcript_04069	nsr				prolyl endopeptidase	Q9QUR6	PPCE_MOUSE
DDB_G0274801	C	0	DDB_G0274801		Phypoly_transcript_04089	nsr	96			NA	NA	NA
DDB_G0269112	A	cellulose-binding protein	celB		Phypoly_transcript_04089	nsr	96			NA	NA	NA
DDB_G0291378	A+C	formin homology domain-containing protein	forJ		Phypoly_transcript_04104	nsr				formin-like protein 13	Q9LVN1	FH13_ARATH
DDB_G0281493	DE	superoxide dismutase	sodD		Phypoly_transcript_04117	nsr				udp-galactose:fucoside alpha-3-galactosyltransferase	Q54RP0	AGTA_DICDI
DDB_G0277905	DE	AMP-activated protein kinase alpha subunit	snfA		Phypoly_transcript_04125	nsr				5 -amp-activated serine threonine-protein kinase catalytic subunit alpha	Q54YF2	AMPKA_DICDI
DDB_G0279831	A	CAMK1 family protein kinase DDB_G0279831	DDB_G0279831		Phypoly_transcript_04132	nsr				probable serine threonine-protein kinase ndrd	Q54HD2	NDRD_DICDI
DDB_G0291998	A	alpha-N-acetylglucosaminidase	naglu	catalyzes the hydrolysis of terminal non-reducing N-acetyl-D-glucosamine residues in N-acetyl-alpha-D-glucosaminides	Phypoly_transcript_04143	nsr				alpha-n-acetylglucosaminidase	P54802	ANAG_HUMAN
DDB_G0286387	A+B	BTB/POZ domain-containing protein, meprin and TRAF homology (MATH) domain-containing protein	DDB_G0286387		Phypoly_transcript_04167	0-10h		-1.01087	1.01087	protein-l-isoaspartate o-methyltransferase domain-containing protein 2	Q5R7K4	PCMD2_PONAB
DDB_G0293610	C	LMBR1-like conserved region-containing protein	DDB_G0293610		Phypoly_transcript_04180	6-10h		1.83779	1.83779	limr family protein ddb_g0293610	Q54BI3	Y3610_DICDI
DDB_G0278629	A	0	DDB_G0278629		Phypoly_transcript_04183	nsr				protein carmil	Q95VZ3	CARML_DICDI
DDB_G0275815	A+B+DE	putative iron transporter	nrampB		Phypoly_transcript_04218	0-10h		-4.1282	4.1282	natural resistance-associated macrophage protein 2 homolog	Q553K4	NRAM2_DICDI
DDB_G0284551	A	glycosyltransferase, alpha-3/4-fucosyltransferase	fut4	located in Golgi	Phypoly_transcript_04241	nsr				glycoprotein 3-alpha-l-fucosyltransferase a	Q9LJK1	FUT11_ARATH
DDB_G0277413	A	putative protein serine/threonine kinase, STE20 family protein kinase, protein kinase, STE group, MKC subfamily protein kinase	mkcD		Phypoly_transcript_04250	nsr				probable serine threonine-protein kinase mkcd	Q8SSV3	MKCD_DICDI
DDB_G0269108	C+DE	catalase	catB		Phypoly_transcript_04331	nsr				catalase-2	P42234	CATE_BACSU
DDB_G0293904	DE	NADPH-cytochrome-P450 oxidoreductase	redA		Phypoly_transcript_04350	0-10h		-1.48782	1.48782	nadph oxidoreductase b	Q55CT1	REDB_DICDI
DDB_G0276869	C	prespore vesicle protein, SP35	psvA		Phypoly_transcript_04366	nsr				NA	NA	NA
DDB_G0292494	A+B	TTC39 family protein, tetratricopeptide repeat protein 39	DDB_G0292494		Phypoly_transcript_04392	0-10h		-2.72837	2.72837	tetratricopeptide repeat protein 39a	A1A5Y5	TT39A_DANRE
DDB_G0283983	A	HECT ubiquitin ligase	hfnA		Phypoly_transcript_04402	nsr				e3 ubiquitin-protein ligase upl2	Q8H0T4	UPL2_ARATH
DDB_G0289517	A+B+C	unknown	DDB_G0289517		Phypoly_transcript_04425	0-10h	241	1.47527	1.47527	breast cancer type 1 susceptibility protein homolog	O54952	BRCA1_RAT
DDB_G0271372	A+C	TIF1 family protein kinase	DDB_G0271372		Phypoly_transcript_04425	0-10h	241	1.47527	1.47527	breast cancer type 1 susceptibility protein homolog	O54952	BRCA1_RAT
DDB_G0282275	A	0	DDB_G0282275	?	Phypoly_transcript_04425	0-10h	241	1.47527	1.47527	breast cancer type 1 susceptibility protein homolog	O54952	BRCA1_RAT
DDB_G0271302	A+C	0	DDB_G0271302		Phypoly_transcript_04426	0-10h		2.11042	2.11042	NA	NA	NA
DDB_G0292190	A+B+C	putative phosphatidylinositol phosphate kinase	DDB_G0292190		Phypoly_transcript_04475	nsr				probable phosphatidylinositol phosphate kinase ddb_g0267588	Q55GN6	Y7588_DICDI
DDB_G0292564	DE	inositol 1,4,5-trisphosphate receptor-like protein A	iplA		Phypoly_transcript_04481	nsr				inositol -trisphosphate receptor-like protein a	Q9NA13	IPLA_DICDI
DDB_G0290859	A	NDR family protein kinase DDB_G0290859	DDB_G0290859		Phypoly_transcript_04514	nsr	242			probable serine threonine-protein kinase ndrb	Q54IH8	NDRB_DICDI
DDB_G0289543	A	NDR/LATS-related kinase NdrD	ndrD		Phypoly_transcript_04514	nsr	242			probable serine threonine-protein kinase ndrb	Q54IH8	NDRB_DICDI
DDB_G0282715	A+C	Neutral and basic amino acid transport protein rBAT	DDB_G0282715		Phypoly_transcript_04534	6-10h		1.3127	1.3127	trehalose synthase	P72235	TRES_PIMSR
DDB_G0280911	A+C	0	DDB_G0280911		Phypoly_transcript_04547	nsr				NA	NA	NA
DDB_G0267942	A	GRAM domain-containing protein	DDB_G0267942		Phypoly_transcript_04549	6-10h		2.33485	2.33485	uncharacterized membrane protein	O42976	YGZ7_SCHPO
DDB_G0269982	A	TBC domain protein, putative Rab GTPase-activating protein	DDB_G0269982		Phypoly_transcript_04612	0-10h		2.29043	2.29043	gtpase-activating protein gyp1	O59737	GYP1_SCHPO
DDB_G0275687	A+DE	ABC transporter G family protein	abcG18		Phypoly_transcript_04621	nsr				abc transporter g family member 18	Q8ST66	ABCGI_DICDI
DDB_G0271096	DE	autophagy protein 7, E1-like enzyme family protein	atg7		Phypoly_transcript_04625	nsr				ubiquitin-like modifier-activating enzyme atg7	Q86CR9	ATG7_DICDI
DDB_G0291356	DE	GAB receptor GrlE	grlE	receptor	Phypoly_transcript_04685	nsr				metabotropic glutamate receptor-like protein e	Q54ET0	GRLE_DICDI
DDB_G0274569	DE	adenylyl cyclase G	acgA		Phypoly_transcript_04711	6-10h		2.08018	2.08018	adenylate cyclase	P9WQ35	CYA1_MYCTU
DDB_G0291982	DE	prespore-cell-inducing factor	psiA		Phypoly_transcript_04752	nsr				protein psiq	Q54C32	PSIQ_DICDI
DDB_G0276353	DE	tortoise	torA	required for chemotaxis	Phypoly_transcript_04761	0-10h		1.06404	1.06404	protein tortoise	Q8T133	TORA_DICDI
DDB_G0270252	A	0	DDB_G0270252		Phypoly_transcript_04762	nsr	77			serine protease	O31788	APRX_BACSU
DDB_G0294635	A	putative transmembrane protein, peptidase S8 and S53 domain-containing protein, serine peptidase	DDB_G0294635		Phypoly_transcript_04762	nsr	77			serine protease	O31788	APRX_BACSU
DDB_G0293888	A	O-methyltransferase family 2 protein	omt12	expressed in pstA cells	Phypoly_transcript_04765	nsr				o-demethylpuromycin-o-methyltransferase	P42712	DMPM_STRAD
DDB_G0280461	A	LISK family protein kinase, protein kinase, TKL group, tyrosine kinase-like protein	DDB_G0280461		Phypoly_transcript_04800	0-10h		-1.41393	1.41393	probable serine threonine-protein kinase ddb_g0280461	Q54VC0	Y9865_DICDI
DDB_G0284651	DE	glutamate-cysteine ligase	gcsA		Phypoly_transcript_04819	0-10h		2.06736	2.06736	glutamate--cysteine ligase	Q54PC2	GSH1_DICDI
DDB_G0287597	C	beta-N-acetylhexosaminidase, glycoside hydrolase family 20 protein, beta-hexosaminidase, N-acetylglucosaminidase	nagC		Phypoly_transcript_04829	0-10h		-2.33246	2.33246	beta-hexosaminidase 1	A7WM73	HEXO1_ARATH
DDB_G0279945	DE	0	DDB_G0279945		Phypoly_transcript_04844	nsr				NA	NA	NA
DDB_G0286765	A	AAA ATPase domain-containing protein, BCS1-like protein	DDB_G0286765		Phypoly_transcript_04853	nsr				mitochondrial chaperone bcs1	P32839	BCS1_YEAST
DDB_G0285323	DE	autophagy protein 9	atg9		Phypoly_transcript_04873	0-10h		2.05089	2.05089	autophagy-related protein 9	Q54NA3	ATG9_DICDI
DDB_G0274575	A+DE	myosin 1K heavy chain	myoK		Phypoly_transcript_04920	nsr				myosin-k heavy chain	Q9XXV8	MYOK_DICDI
DDB_G0277855	DE	fimbrin-1	fimA		Phypoly_transcript_04934	nsr				fimbrin	P54680	FIMB_DICDI
DDB_G0276407	A+B+C	adenylate kinase	DDB_G0276407		Phypoly_transcript_04943	nsr				adenylate kinase	P33075	KAD2_SCHPO
DDB_G0284729	A	frizzled and smoothened-like protein K	fslK	receptor	Phypoly_transcript_05034	0-10h	243	-1.82033	1.82033	frizzled and smoothened-like protein m	Q556N7	FSLM_DICDI
DDB_G0270672	A	frizzled and smoothened-like protein N	fslN	receptor	Phypoly_transcript_05034	0-10h	243	-1.82033	1.82033	frizzled and smoothened-like protein m	Q556N7	FSLM_DICDI
DDB_G0284467	DE	glycosyltransferase, alpha-3/4-fucosyltransferase	fut1		Phypoly_transcript_05039	nsr				alpha-( )-fucosyltransferase 10	Q8AWB5	FUT10_CHICK
DDB_G0286991	A	0	DDB_G0286991		Phypoly_transcript_05045	0-10h		-2.39254	2.39254	e3 ubiquitin-protein ligase trim23	Q8BGX0	TRI23_MOUSE
DDB_G0294407	DE	putative RNA helicase HelF	helF		Phypoly_transcript_05062	nsr				probable atp-dependent rna helicase dhx58	Q99J87	DHX58_MOUSE
DDB_G0288307	A+B	ankyrin repeat-containing protein, BTB/POZ domain-containing protein, putative cell number regulator	cnrM		Phypoly_transcript_05132	0-10h		-1.1585	1.1585	ankyrin ph and sec7 domain containing protein secg	Q54KA7	SECG_DICDI
DDB_G0272550	A	putative peptide/oligopeptide transporter	DDB_G0272550		Phypoly_transcript_05169	nsr				solute carrier family 15 member 1	P46059	S15A1_HUMAN
DDB_G0291716	A	0	DDB_G0291716		Phypoly_transcript_05183	nsr	48			probable xaa-pro aminopeptidase pepp	B2WMQ2	AMPP3_PYRTR
DDB_G0282461	A	G-protein-coupled receptor (GPCR) family 3 protein 3	grlC		Phypoly_transcript_05183	nsr	48			probable xaa-pro aminopeptidase pepp	B2WMQ2	AMPP3_PYRTR
DDB_G0274899	A	0	DDB_G0274899		Phypoly_transcript_05183	nsr	48			probable xaa-pro aminopeptidase pepp	B2WMQ2	AMPP3_PYRTR
DDB_G0281643	A	0	DDB_G0281643		Phypoly_transcript_05183	nsr	48			probable xaa-pro aminopeptidase pepp	B2WMQ2	AMPP3_PYRTR
DDB_G0290959	DE	unknown	chtC		Phypoly_transcript_05183	nsr	48			probable xaa-pro aminopeptidase pepp	B2WMQ2	AMPP3_PYRTR
DDB_G0267834	A	0	DDB_G0267834		Phypoly_transcript_05183	nsr	48			probable xaa-pro aminopeptidase pepp	B2WMQ2	AMPP3_PYRTR
DDB_G0277559	C	transmembrane protein	DDB_G0277559		Phypoly_transcript_05183	nsr	48			probable xaa-pro aminopeptidase pepp	B2WMQ2	AMPP3_PYRTR
DDB_G0268572	A	0	DDB_G0268572		Phypoly_transcript_05183	nsr	48			probable xaa-pro aminopeptidase pepp	B2WMQ2	AMPP3_PYRTR
DDB_G0291544	A	0	DDB_G0291544		Phypoly_transcript_05183	nsr	48			probable xaa-pro aminopeptidase pepp	B2WMQ2	AMPP3_PYRTR
DDB_G0281571	DE	ankyrin repeat-containing protein, FNIP repeat-containing protein	comE		Phypoly_transcript_05183	nsr	48			probable xaa-pro aminopeptidase pepp	B2WMQ2	AMPP3_PYRTR
DDB_G0272923	A	0	DDB_G0272923	?	Phypoly_transcript_05183	nsr	48			probable xaa-pro aminopeptidase pepp	B2WMQ2	AMPP3_PYRTR
DDB_G0278609	A	0	DDB_G0278609	?	Phypoly_transcript_05190	nsr				calmodulin	P04352	CALM_CHLRE
DDB_G0279053	DE	5'-nucleotidase	DDB_G0279053		Phypoly_transcript_05208	0-10h		-2.88331	2.88331	cytosolic purine 5 -nucleotidase	Q54XC1	5NTC_DICDI
DDB_G0281829	A	putative GATA-binding transcription factor, GATA zinc finger domain-containing protein 10	gtaJ		Phypoly_transcript_05240	nsr				gata zinc finger domain-containing protein 10	Q54TE3	GTAJ_DICDI
DDB_G0276215	A+C	glycoside hydrolase family 15 protein	DDB_G0276215		Phypoly_transcript_05270	nsr				trehalase	P71741	TREH_MYCTU
DDB_G0280125	A	0	DDB_G0280125		Phypoly_transcript_05274	nsr				leishmanolysin-like peptidase	Q29AK2	LMLN_DROPS
DDB_G0286129	A+B	F-box/WD repeat-containing protein	DDB_G0286129		Phypoly_transcript_05322	nsr				f-box wd repeat-containing protein 7	Q8VBV4	FBXW7_MOUSE
DDB_G0286797	DE	tumor susceptibility gene 101 protein	tsg101		Phypoly_transcript_05342	nsr				tumor susceptibility gene 101 protein	Q99816	TS101_HUMAN
DDB_G0275287	A+B	0	DDB_G0275287		Phypoly_transcript_05356	nsr				probable atp-dependent dna helicase hfm1	A2PYH4	HFM1_HUMAN
DDB_G0288791	C	biotin--[acetyl-CoA-carboxylase] ligase 1	hlcs1		Phypoly_transcript_05357	nsr				biotin--protein ligase	O14353	BPL1_SCHPO
DDB_G0284579	A	putative transporter	DDB_G0284579		Phypoly_transcript_05365	nsr				NA	NA	NA
DDB_G0269180	A	random cDNA clone veg114	rcdP		Phypoly_transcript_05406	nsr				NA	NA	NA
DDB_G0278077	DE	transcription factor	crtf		Phypoly_transcript_05418	0-10h		-1.55991	1.55991	car1 transcription factor	Q54YU6	CRTF_DICDI
DDB_G0272218	A	0	DDB_G0272218		Phypoly_transcript_05428	nsr				e3 ubiquitin-protein ligase hectd1	Q9ULT8	HECD1_HUMAN
DDB_G0286961	DE	ariadne-like ubiquitin ligase, C3HC4-type zinc finger-containing protein, IBR zinc finger-containing protein	rbrA		Phypoly_transcript_05436	nsr				probable e3 ubiquitin-protein ligase rbra	Q6T486	RBRA_DICDI
DDB_G0292736	DE	phosphoinositide-specific phospholipase C	plc		Phypoly_transcript_05448	0-10h		-1.27604	1.27604	1-phosphatidylinositol -bisphosphate phosphodiesterase delta-3	Q8K2J0	PLCD3_MOUSE
DDB_G0277037	A	phosphatidylglycerophosphate synthase 1	pgs1		Phypoly_transcript_05469	0-10h		1.51053	1.51053	probable cdp-diacylglycerol--glycerol-3-phosphate 3-phosphatidyltransferase	Q7KWX2	PGPS1_DICDI
DDB_G0284029	A	PKA family protein kinase PkgD	pkgD		Phypoly_transcript_05512	nsr				protein kinase 4	P34103	PK4_DICDI
DDB_G0278333	DE	Protease 4	DDB_G0278333		Phypoly_transcript_05520	0-10h		-2.25453	2.25453	serine protease chloroplastic	Q9C9C0	SPPA1_ARATH
DDB_G0279741	A	0	DDB_G0279741		Phypoly_transcript_05536	0-10h		2.70313	2.70313	protein nlrc3	Q7RTR2	NLRC3_HUMAN
DDB_G0286127	A	LRRK family protein kinase Roco8	roco8		Phypoly_transcript_05568	nsr				probable serine threonine-protein kinase roco8	Q54M77	ROCO8_DICDI
DDB_G0279511	A	RabGAP/TBC domain-containing protein, putative GTPase activating protein (GAP)	DDB_G0279511		Phypoly_transcript_05583	nsr				evi5-like protein	Q96CN4	EVI5L_HUMAN
DDB_G0274495	A	HTTM domain-containing protein	DDB_G0274495		Phypoly_transcript_05590	nsr				NA	NA	NA
DDB_G0280469	DE	protein phosphatase 2A regulatory subunit psrA	psrA	involved in developmental cell fate decision	Phypoly_transcript_05601	0-10h		-1.55664	1.55664	serine threonine-protein phosphatase 2a regulatory subunit psra	Q54VB6	PSRA_DICDI
DDB_G0293978	A	RhoGEF domain-containing protein, DH domain-containing protein	gxcJ		Phypoly_transcript_05625	0-6h		2.2615	2.2615	aspartyl aminopeptidase	Q54M70	DNPEP_DICDI
DDB_G0281669	A	LMBR1 family protein	lmbd2B	plays a role in cell migration	Phypoly_transcript_05676	6-10h		2.27197	2.27197	lmbr1 domain-containing protein 2 homolog b	Q54TM2	LMD2B_DICDI
DDB_G0269190	DE	t-complex polypeptide 1	tcp1		Phypoly_transcript_05717	0-10h		1.53052	1.53052	t-complex protein 1 subunit alpha	Q55BM4	TCPA_DICDI
DDB_G0292036	DE	synembryn family protein Ric8	ric8		Phypoly_transcript_05720	nsr				synembryn-b	Q80ZG0	RIC8B_RAT
DDB_G0278521	A	ankyrin repeat-containing protein, protein kinase, TKL group, tyrosine kinase-like protein, MLK family protein kinase, HH498 subfamily protein kinase	DDB_G0278521		Phypoly_transcript_05723	nsr				probable serine threonine-protein kinase ddb_g0278521	Q54XY6	Y0019_DICDI
DDB_G0274605	A	Ras guanine nucleotide exchange factor	gefR		Phypoly_transcript_05733	nsr				NA	NA	NA
DDB_G0277723	A	lipase family member 5	lip5		Phypoly_transcript_05736	nsr				probable lipase	P78898	TGCE2_SCHPO
DDB_G0274509	A	0	DDB_G0274509		Phypoly_transcript_05743	0-10h	32	1.16153	1.16153	lipase	P19515	LIP_RHIMI
DDB_G0274675	C	0	DDB_G0274675		Phypoly_transcript_05743	0-10h	32	1.16153	1.16153	lipase	P19515	LIP_RHIMI
DDB_G0290161	A	inositol oxygenase, myo-inositol oxygenase	miox		Phypoly_transcript_05744	nsr				inositol oxygenase	Q54GH4	MIOX_DICDI
DDB_G0284177	A	Ras GTPase activation domain-containing protein	DDB_G0284177		Phypoly_transcript_05756	nsr				probable ras gtpase-activating-like protein ngap	Q54Y08	NGAP_DICDI
DDB_G0283585	A	0	DDB_G0283585		Phypoly_transcript_05780	6-10h	244	2.72024	2.72024	NA	NA	NA
DDB_G0287863	A	unknown	DDB_G0287863		Phypoly_transcript_05780	6-10h	244	2.72024	2.72024	NA	NA	NA
DDB_G0291632	A	0	DDB_G0291632		Phypoly_transcript_05781	nsr				transmembrane protein 104 homolog	Q610N4	TM104_CAEBR
DDB_G0271778	A+B	cytochrome P450 family protein	cyp516B1		Phypoly_transcript_05790	nsr				probable cytochrome p450 516b1	Q55AJ4	C516B_DICDI
DDB_G0284743	C	4-coumarate-CoA ligase	4cl3		Phypoly_transcript_05798	0-6h		-1.4689	1.4689	probable 4-coumarate-- ligase 1	Q54P77	4CL1_DICDI
DDB_G0271510	A	0	DDB_G0271510		Phypoly_transcript_05818	nsr				NA	NA	NA
DDB_G0291075	DE	homeobox transcription factor WarA	warA		Phypoly_transcript_05821	nsr				homeobox protein wariai	Q54F46	WARA_DICDI
DDB_G0288181	DE	chaperonin 60, heat shock 60	hspA		Phypoly_transcript_05823	nsr				60 kda heat shock mitochondrial	Q54J97	CH60_DICDI
DDB_G0285939	A+DE	alpha-catenin related protein	ctnnA		Phypoly_transcript_05837	nsr				probable vinculin	Q54MH2	VINC_DICDI
DDB_G0279349	DE	dolichyl-phosphate-mannose alpha-1,2-mannosyltransferase	alg9		Phypoly_transcript_05843	nsr				alpha- -mannosyltransferase alg9	Q8VDI9	ALG9_MOUSE
DDB_G0284181	DE	STE20 family protein kinase KrsA	krsA		Phypoly_transcript_05882	nsr				serine threonine-protein kinase 4 homolog a	O61125	STK4_DICDI
DDB_G0275117	A	0	DDB_G0275117		Phypoly_transcript_05939	0-10h		1.86363	1.86363	f-box lrr-repeat protein 7	A1A5X2	FBXL7_DANRE
DDB_G0285505	DE	inositol-3-phosphate synthase, myo-inositol-1-phosphate synthase	ino1		Phypoly_transcript_05993	0-10h		-3.59125	3.59125	inositol-3-phosphate synthase	Q54N49	INO1_DICDI
DDB_G0282525	A	0	DDB_G0282525	?	Phypoly_transcript_06035	nsr				galactose-1-phosphate uridylyltransferase	Q00054	GALT_LACHE
DDB_G0273081	C	putative histidine ammonia-lyase, putative histidase	DDB_G0273081		Phypoly_transcript_06052	nsr				histidine ammonia-lyase	P42357	HUTH_HUMAN
DDB_G0282475	A+B	pleckstrin homology (PH) domain-containing protein, RhoGEF domain-containing protein	gxcF		Phypoly_transcript_06059	nsr				myosin-m heavy chain	Q9TW28	MYOM_DICDI
DDB_G0269594	A	0	DDB_G0269594	?	Phypoly_transcript_06085	nsr				uncharacterized upf0442 protein	O14267	YFPC_SCHPO
DDB_G0279719	A+B+C	NEK family protein kinase DDB_G0279719	DDB_G0279719		Phypoly_transcript_06089	0-10h		1.52937	1.52937	probable serine threonine-protein kinase ddb_g0269628	Q55DK2	Y9628_DICDI
DDB_G0290575	A	LIM-type zinc finger-containing protein	DDB_G0290575		Phypoly_transcript_06118	0-6h		-2.11256	2.11256	pollen-specific protein sf3	P29675	SF3_HELAN
DDB_G0277309	A+C	carbohydrate-binding domain-containing protein, putative cell number regulator	cnrJ	putative cell number regulator	Phypoly_transcript_06124	0-10h		1.16151	1.16151	NA	NA	NA
DDB_G0288021	DE	autophagy protein Apg6 family protein	atg6B		Phypoly_transcript_06128	nsr				beclin-1-like protein b	Q54JI9	BECNB_DICDI
DDB_G0283267	DE	SH2 domain-containing protein, protein kinase, TKL group, tyrosine kinase-like protein, SHK subfamily protein kinase	shkA		Phypoly_transcript_06144	nsr				dual specificity protein kinase shka	Q54RB7	SHKA_DICDI
DDB_G0283149	A+B+C+DE	spore coat protein SP75	cotD		Phypoly_transcript_06149	0-10h		1.47952	1.47952	NA	NA	NA
DDB_G0275323	DE	autophagy protein 16	tipD		Phypoly_transcript_06168	0-10h		-0.83794	0.83794	protein tipd	O15736	TIPD_DICDI
DDB_G0276801	A	0	DDB_G0276801		Phypoly_transcript_06176	6-10h		2.10551	2.10551	sucrose transport protein suc2	Q39231	SUC2_ARATH
DDB_G0272110	DE	glycogen synthase kinase 3	gskA		Phypoly_transcript_06243	nsr				glycogen synthase kinase-3	P51136	GSK3_DICDI
DDB_G0278501	A	C3HC4 type zinc finger-containing protein	DDB_G0278501		Phypoly_transcript_06286	0-10h		-1.68596	1.68596	dsc e3 ubiquitin ligase complex subunit 1	O43085	DSC1_SCHPO
DDB_G0291372	A+DE	putative basic-leucine zipper (bZIP) transcription factor	dimB	required for expression of prestalk genes in response to DIF-1	Phypoly_transcript_06287	0-10h		-3.61546	3.61546	probable basic-leucine zipper transcription factor q	Q54IJ9	BZPQ_DICDI
DDB_G0268920	A+DE	MADS-box transcription factor Mef2A	mef2A		Phypoly_transcript_06290	0-10h		-2.807	2.807	transcription factor mef2a	Q55F37	SRFC_DICDI
DDB_G0285425	DE	G-protein subunit alpha 4	gpaD		Phypoly_transcript_06323	0-10h	12	1.61278	1.61278	lipoamide acyltransferase component of branched-chain alpha-keto acid dehydrogenase mitochondrial	P11182	ODB2_HUMAN
DDB_G0286185	A	G-protein subunit alpha 5	gpaE		Phypoly_transcript_06323	0-10h	12	1.61278	1.61278	lipoamide acyltransferase component of branched-chain alpha-keto acid dehydrogenase mitochondrial	P11182	ODB2_HUMAN
DDB_G0285161	DE	cytosolic regulator of adenylyl cyclase, PH domain-containing protein, cytosolic regulator of adenylate cyclase	dagA		Phypoly_transcript_06325	nsr				protein crac	P35401	CRAC_DICDI
DDB_G0284525	A	transmembrane protein 184A	tmem184A		Phypoly_transcript_06333	nsr				transmembrane protein 184 homolog ddb_g0284525	Q54PI4	T1841_DICDI
DDB_G0282819	DE	sphingosine-1-phosphate lyase, S1P lyase	sglA		Phypoly_transcript_06343	0-10h		1.16205	1.16205	sphingosine-1-phosphate lyase	Q54RV9	SGPL_DICDI
DDB_G0291227	DE	putative cationic amino acid transporter, solute carrier family 7 member protein	ctrA		Phypoly_transcript_06362	0-10h		1.4633	1.4633	cationic amino acid transporter vacuolar	Q8W4K3	CAAT4_ARATH
DDB_G0268104	DE	4-aminobutyrate aminotransferase	gabT		Phypoly_transcript_06377	nsr				4-aminobutyrate aminotransferase	Q55FI1	GABT_DICDI
DDB_G0276333	A+DE	tipB protein	tipB	sorting of prestalk cells to the tip	Phypoly_transcript_06391	nsr				isochorismatase	P0ADI6	ENTB_SHIFL
DDB_G0291247	DE	Peroxisomal multifunctional enzyme type 2	mfeA		Phypoly_transcript_06408	nsr				peroxisomal multifunctional enzyme a	Q9NKW1	MFEA_DICDI
DDB_G0287101	DE	superoxide-generating NADPH oxidase flavocytochrome, flavocytochrome b large subunit	noxB		Phypoly_transcript_06414	nsr	61			superoxide-generating nadph oxidase heavy chain subunit a	Q9XYS3	NOXA_DICDI
DDB_G0289653	DE	superoxide-generating NADPH oxidase flavocytochrome, flavocytochrome b large subunit	noxA		Phypoly_transcript_06414	nsr	61			superoxide-generating nadph oxidase heavy chain subunit a	Q9XYS3	NOXA_DICDI
DDB_G0291117	A+DE	superoxide-generating NADPH oxidase flavocytochrome, flavocytochrome b large subunit	noxC		Phypoly_transcript_06414	nsr	61			superoxide-generating nadph oxidase heavy chain subunit a	Q9XYS3	NOXA_DICDI
DDB_G0280199	DE	glutamate decarboxylase A	gadA		Phypoly_transcript_06447	0-6h		-3.40919	3.40919	glutamate decarboxylase 4	Q9ZPS3	DCE4_ARATH
DDB_G0293386	A	0	DDB_G0293386		Phypoly_transcript_06482	nsr				serine threonine-protein phosphatase 2a regulatory subunit phr2ab	Q54Q99	PH2AB_DICDI
DDB_G0269186	DE	soluble NSF attachment protein gamma isoform	snpC		Phypoly_transcript_06497	nsr				gamma-soluble nsf attachment protein	Q9U9R7	SNAG_DICDI
DDB_G0284863	DE	LIM-type zinc finger-containing protein	limB		Phypoly_transcript_06509	nsr				lim domain-containing protein b	Q54NW4	LIMB_DICDI
DDB_G0279417	A+B	LRRK family protein kinase Roco6	roco6		Phypoly_transcript_06536	nsr				probable serine threonine-protein kinase roco6	Q54WS5	ROCO6_DICDI
DDB_G0282605	A	leucine-rich repeat-containing protein (LRR), Rho GTPase domain containing protein	DDB_G0282605		Phypoly_transcript_06557	nsr				protein nlrc3	Q7RTR2	NLRC3_HUMAN
DDB_G0283629	A	putative zinc transporter, cation diffusion facilitator (CDF) family protein	DDB_G0283629		Phypoly_transcript_06572	nsr				probable zinc transporter protein ddb_g0282067	Q54T06	Y8206_DICDI
DDB_G0268204	A	GlcNAc transferase, glycosyltransferase, beta-1,6-N-acetylglucosaminyltransferase, core-2/I-branching enzyme	gnt9		Phypoly_transcript_06595	nsr	245			xylosyltransferase 1	Q9EPI1	XYLT1_RAT
DDB_G0269558	A	GlcNAc transferase, glycosyltransferase, beta-1,6-N-acetylglucosaminyltransferase, core-2/I-branching enzyme	gnt11		Phypoly_transcript_06595	nsr	245			xylosyltransferase 1	Q9EPI1	XYLT1_RAT
DDB_G0291045	A	0	DDB_G0291045	?	Phypoly_transcript_06610	nsr				fibronectin type iii domain containing protein 3c1	Q6DFV6	FN3C1_MOUSE
DDB_G0293626	A	DUF590 family protein	DDB_G0293626		Phypoly_transcript_06635	nsr				anoctamin-7	Q6IFT6	ANO7_RAT
DDB_G0282311	A	major facilitator superfamily protein, MFS family protein	DDB_G0282311		Phypoly_transcript_06637	nsr				probable inorganic phosphate transporter 1-12	Q8H074	PT112_ORYSJ
DDB_G0284773	A	transmembrane protein	DDB_G0284773		Phypoly_transcript_06671	0-10h		-1.5203	1.5203	NA	NA	NA
DDB_G0280425	A+B	0	DDB_G0280425		Phypoly_transcript_06696	nsr				cyclin-u4-1	O80513	CCU41_ARATH
DDB_G0289319	A	myb domain-containing protein	mybQ		Phypoly_transcript_06736	0-10h		-4.52307	4.52307	transcriptional activator myb	P01103	MYB_CHICK
DDB_G0289763	A	formin F	forF		Phypoly_transcript_06788	nsr				formin-f	Q5TJ56	FORF_DICDI
DDB_G0270750	A	Kelch repeat-containing protein	DDB_G0270750		Phypoly_transcript_06849	nsr				acyl- -binding domain-containing protein 4	Q9MA55	ACBP4_ARATH
DDB_G0269914	A+C	tripeptidyl-peptidase 1	tpp1		Phypoly_transcript_06926	nsr				tripeptidyl-peptidase 1	Q55CT0	TPP1_DICDI
DDB_G0281553	DE	DEAD-box RNA helicase	helC		Phypoly_transcript_06967	nsr				atp-dependent rna helicase ddx19	Q54TF8	DDX19_DICDI
DDB_G0277253	A	mechanosensitive ion channel domain-containing protein	mscS		Phypoly_transcript_07016	nsr				mechanosensitive ion channel protein 10	Q9LYG9	MSL10_ARATH
DDB_G0281443	A+C	putative sterol desaturase	DDB_G0281443		Phypoly_transcript_07034	nsr				alkylglycerol monooxygenase	Q6ZNB7	ALKMO_HUMAN
DDB_G0279529	A+B+C+DE	putative basic-leucine zipper (bZIP) transcription factor	bzpF		Phypoly_transcript_07050	0-10h		-1.65048	1.65048	probable basic-leucine zipper transcription factor f	Q54WN7	BZPF_DICDI
DDB_G0269160	DE	annexin VII	nxnA		Phypoly_transcript_07065	0-10h	53	-2.34739	2.34739	annexin a7	P24639	ANXA7_DICDI
DDB_G0269160	DE	annexin VII	nxnA		Phypoly_transcript_07065	0-10h	53	-2.34739	2.34739	annexin a7	P24639	ANXA7_DICDI
DDB_G0281917	DE	alpha/beta hydrolase fold-1 domain-containing protein	DDB_G0281917		Phypoly_transcript_07073	nsr				aminoacrylate hydrolase	A8IAD8	RUTD_AZOC5
DDB_G0278299	A+B+C	peptidase S28 family protein	DDB_G0278299		Phypoly_transcript_07099	nsr				probable serine protease eda2	Q1PF50	EDA2_ARATH
DDB_G0277503	DE	ammonium transporter A	amtA		Phypoly_transcript_07103	nsr				ammonium transporter 1	Q9BLG4	AMT1_DICDI
DDB_G0278495	A	alkaline phosphatase	alp		Phypoly_transcript_07120	nsr				repressible alkaline phosphatase	P11491	PPB_YEAST
DDB_G0281605	DE	autocrine proliferation repressor CfaD	cfaD		Phypoly_transcript_07127	nsr				counting factor associated protein d	Q54TR1	CFAD_DICDI
DDB_G0274109	A	paxillin	paxB		Phypoly_transcript_07134	nsr				paxillin-b	Q8MML5	PAXB_DICDI
DDB_G0284077	A	putative metallophosphoesterase	DDB_G0284077		Phypoly_transcript_07140	nsr				probable inactive purple acid phosphatase 29	Q9FMK9	PPA29_ARATH
DDB_G0288779	A	0	DDB_G0288779	?	Phypoly_transcript_07208	nsr				NA	NA	NA
DDB_G0282247	A+B+C	RapA GTPase regulatory protein B	rapgapB		Phypoly_transcript_07235	nsr				gtpase-activating rap ran-gap domain-like protein 3	Q5ZJY3	GARL3_CHICK
DDB_G0271676	A	SH3 domain-containing protein Nlp	nlp		Phypoly_transcript_07266	nsr				sh3 and fch domain-containing protein ddb_g0271676	Q75JD4	Y1676_DICDI
DDB_G0267426	DE	citrate synthase	cshA		Phypoly_transcript_07313	nsr				citrate peroxisomal	Q8MQU6	CISYP_DICDI
DDB_G0292270	DE	aldehyde dehydrogenase, putative NAD-dependent aldehyde dehydrogenase	comG		Phypoly_transcript_07315	nsr				fatty aldehyde dehydrogenase	P47740	AL3A2_MOUSE
DDB_G0274743	DE	MIZ-type zinc finger-containing protein	pisA		Phypoly_transcript_07333	6-10h		2.60642	2.60642	e3 sumo-protein ligase pli1	O94451	PLI1_SCHPO
DDB_G0291065	A	0	DDB_G0291065		Phypoly_transcript_07343	0-10h		1.66621	1.66621	NA	NA	NA
DDB_G0286353	DE	extracellular signal-regulated kinase 1	erkA		Phypoly_transcript_07360	0-6h		-2.15919	2.15919	extracellular signal-regulated kinase 1	P42525	ERK1_DICDI
DDB_G0277141	DE	spore coat protein SP60	cotC	spore formation	Phypoly_transcript_07368	0-10h		-1.90066	1.90066	rna-binding protein luc7-like 2	Q7TNC4	LC7L2_MOUSE
DDB_G0272386	A+C	Kelch repeat-containing protein, cyclin-like F-box containing protein	DDB_G0272386		Phypoly_transcript_07386	0-10h		-2.40721	2.40721	trna wybutosine-synthesizing protein 2 3 4	Q8H4D4	TYW23_ORYSJ
DDB_G0278679	A	cytochrome P450 family protein	cyp513F1		Phypoly_transcript_07400	nsr	246			probable cytochrome p450 513f1	Q1ZXI7	C513F_DICDI
DDB_G0287087	C	cytochrome P450 family protein	cyp513B1	detoxification	Phypoly_transcript_07400	nsr	246			probable cytochrome p450 513f1	Q1ZXI7	C513F_DICDI
DDB_G0286359	DE	severin kinase	svkA		Phypoly_transcript_07405	0-10h		0.903405	0.903405	serine threonine-protein kinase svka	O61122	SVKA_DICDI
DDB_G0267382	DE	coronin	corA		Phypoly_transcript_07413	0-6h		-1.07192	1.07192	coronin-a	P27133	COROA_DICDI
DDB_G0268862	A	major facilitator superfamily protein	DDB_G0268862	transporter	Phypoly_transcript_07419	nsr				NA	NA	NA
DDB_G0272975	A+B+C	0	DDB_G0272975		Phypoly_transcript_07433	nsr	247			td and poz domain-containing protein 2	Q717B2	TDPZ2_MOUSE
DDB_G0272214	A	0	DDB_G0272214	?	Phypoly_transcript_07433	nsr	247			td and poz domain-containing protein 2	Q717B2	TDPZ2_MOUSE
DDB_G0285355	C	0	DDB_G0285355		Phypoly_transcript_07448	nsr				NA	NA	NA
DDB_G0272754	DE	glutathione reductase, glutathione-disulfide reductase	gsr		Phypoly_transcript_07461	0-10h		2.34521	2.34521	glutathione reductase	Q8T137	GSHR_DICDI
DDB_G0272080	A	Kelch repeat-containing protein, RhoGAP domain-containing protein	gacHH		Phypoly_transcript_07494	0-10h		-1.58786	1.58786	ring finger protein b	Q7M3S9	RNGB_DICDI
DDB_G0277291	A	EGF-like domain-containing protein	DDB_G0277291	sexual reproduction (IBA)	Phypoly_transcript_07499	0-10h	248	2.22	2.22	fibronectin type-iii domain-containing protein 3a	Q5ZJP5	FND3A_CHICK
DDB_G0278919	A	0	DDB_G0278919	?	Phypoly_transcript_07499	0-10h	248	2.22	2.22	fibronectin type-iii domain-containing protein 3a	Q5ZJP5	FND3A_CHICK
DDB_G0285045	A	EGF-like domain-containing protein	DDB_G0285045	sexual reproduction (IBA)	Phypoly_transcript_07499	0-10h	248	2.22	2.22	fibronectin type-iii domain-containing protein 3a	Q5ZJP5	FND3A_CHICK
DDB_G0282999	A	amine oxidase (flavin-containing), monoamine oxidase	maoD		Phypoly_transcript_07501	nsr				probable flavin-containing monoamine oxidase a	Q54IT3	AOFA_DICDI
DDB_G0293886	A+B+C	O-methyltransferase family 2 protein	omt11	expressed in pstO cells during culmination	Phypoly_transcript_07520	6-10h	249	-2.47557	2.47557	o-demethylpuromycin-o-methyltransferase	P42712	DMPM_STRAD
DDB_G0289329	A+DE	des-methyl-DIF-1 methyltransferase, O-methyltransferase family 2 protein	dmtA	catalyzes the last step in DIF-1 synthesis	Phypoly_transcript_07520	6-10h	249	-2.47557	2.47557	o-demethylpuromycin-o-methyltransferase	P42712	DMPM_STRAD
DDB_G0291352	A+C	presenilin A	psenA		Phypoly_transcript_07539	nsr				presenilin-a	Q54ET2	PSNA_DICDI
DDB_G0283907	DE	cAMP-dependent protein kinase A, catalytic subunit	pkaC		Phypoly_transcript_07548	nsr				camp-dependent protein kinase catalytic subunit	P34099	KAPC_DICDI
DDB_G0295849	A	rhomboid family protein	DDB_G0295849		Phypoly_transcript_07588	nsr				inactive rhomboid protein 1	B0VX73	RHDF1_CALJA
DDB_G0273669	DE	unknown	comF-2		Phypoly_transcript_07632	0-10h		2.82208	2.82208	protein rlib	Q54YG8	RLIB_DICDI
DDB_G0268592	A	dynamin-like protein A	dlpA		Phypoly_transcript_07642	nsr	111			dynamin-like protein a	Q55F94	DLPA_DICDI
DDB_G0268592	A	dynamin-like protein A	dlpA		Phypoly_transcript_07642	nsr	111			dynamin-like protein a	Q55F94	DLPA_DICDI
DDB_G0268592	A	dynamin-like protein A	dlpA		Phypoly_transcript_07642	nsr	111			dynamin-like protein a	Q55F94	DLPA_DICDI
DDB_G0288963	A	peptidase M14 family protein, putative carboxypeptidase D (CPD)	DDB_G0288963		Phypoly_transcript_07650	nsr				carboxypeptidase d	P83852	CBPD_LOPSP
DDB_G0269644	A	0	DDB_G0269644		Phypoly_transcript_07651	nsr				NA	NA	NA
DDB_G0274623	A	cytochrome P450 family protein	cyp519A1		Phypoly_transcript_07669	0-10h	250	-1.89142	1.89142	cytochrome p450 2u1	Q0IIF9	CP2U1_BOVIN
DDB_G0282283	A	cytochrome P450 family protein	cyp515B1		Phypoly_transcript_07669	0-10h	250	-1.89142	1.89142	cytochrome p450 2u1	Q0IIF9	CP2U1_BOVIN
DDB_G0269404	A	dual-specificity protein phosphatase	DDB_G0269404		Phypoly_transcript_07703	0-10h		6.22707	6.22707	probable dual specificity protein phosphatase ddb_g0269404	Q55E39	DUSP1_DICDI
DDB_G0288315	A	transmembrane protein	DDB_G0288315		Phypoly_transcript_07723	0-10h		1.78218	1.78218	uncharacterized membrane protein	O94673	YG75_SCHPO
DDB_G0293248	DE	golgi reassembly stacking protein	grpA		Phypoly_transcript_07768	nsr				golgi reassembly-stacking protein 2	Q99JX3	GORS2_MOUSE
DDB_G0293266	A	pleckstrin homology (PH) domain-containing protein, RhoGEF domain-containing protein, armadillo repeat-containing protein	gxcY		Phypoly_transcript_07773	nsr				NA	NA	NA
DDB_G0284353	A	oxysterol binding family protein, member 9	osbI		Phypoly_transcript_07780	nsr				oxysterol-binding protein 8	Q54QP6	OSB8_DICDI
DDB_G0283985	A	0	DDB_G0283985	?	Phypoly_transcript_07795	0-10h		-4.46159	4.46159	unc93-like protein mfsd11	Q8BJ51	MFS11_MOUSE
DDB_G0292070	A+B	Kelch repeat-containing protein	DDB_G0292070		Phypoly_transcript_07809	6-10h	2	-2.4255	2.4255	rab9 effector protein with kelch motifs	Q5EA50	RABEK_BOVIN
DDB_G0268696	A+B	0	DDB_G0268696		Phypoly_transcript_07809	6-10h	2	-2.4255	2.4255	rab9 effector protein with kelch motifs	Q5EA50	RABEK_BOVIN
DDB_G0287319	A	solute carrier family 35 member protein, TPT transporter family protein	DDB_G0287319		Phypoly_transcript_07841	6-10h		-2.3059	2.3059	gdp-mannose transporter gonst5	Q9SFE9	GONS5_ARATH
DDB_G0287031	DE	G-protein subunit alpha 3	gpaC		Phypoly_transcript_07868	nsr	49			guanine nucleotide-binding protein alpha-1 subunit	P16894	GPA1_DICDI
DDB_G0276267	DE	G-protein subunit alpha 2	gpaB		Phypoly_transcript_07868	nsr	49			guanine nucleotide-binding protein alpha-1 subunit	P16894	GPA1_DICDI
DDB_G0283349	DE	G protein alpha subunit Galpha1	gpaA		Phypoly_transcript_07868	nsr	49			guanine nucleotide-binding protein alpha-1 subunit	P16894	GPA1_DICDI
DDB_G0277879	A	UDP-glucose pyrophosphorylase 2	ugpB		Phypoly_transcript_07926	0-10h		-2.33544	2.33544	utp--glucose-1-phosphate uridylyltransferase 2	Q54YZ0	UGPA2_DICDI
DDB_G0284895	A+B+C	WSC domain-containing protein, SCP-like extracellular domain-containing protein	DDB_G0284895		Phypoly_transcript_07930	nsr	251			uncharacterized protein	O31398	YKWD_BACSU
DDB_G0273423	C	0	DDB_G0273423	?	Phypoly_transcript_07930	nsr	251			uncharacterized protein	O31398	YKWD_BACSU
DDB_G0273117	A	ubiquitin-like domain-containing CTD phosphatase 1	ublcp1-1		Phypoly_transcript_07975	0-10h		1.4157	1.4157	ubiquitin-like domain-containing ctd phosphatase 1	Q28EX9	UBCP1_XENTR
DDB_G0277667	A+B	cyclin domain-containing protein	DDB_G0277667		Phypoly_transcript_07979	6-10h		-1.93942	1.93942	cyclin-y	Q8ND76	CCNY_HUMAN
DDB_G0284465	A+B+C	transcriptional regulator CudA	cudA		Phypoly_transcript_07991	0-6h		2.25037	2.25037	transcriptional regulator cuda	O00841	CUDA_DICDI
DDB_G0286309	A+C	zinc-containing alcohol dehydrogenase (ADH)	DDB_G0286309		Phypoly_transcript_08004	nsr				2-alkenal reductase (nadp(+)-dependent)	Q9SLN8	DBR_TOBAC
DDB_G0284251	A+B	putative protein serine/threonine kinase, protein kinase, STE group	DDB_G0284251		Phypoly_transcript_08019	0-10h		3.53217	3.53217	probable serine threonine-protein kinase ddb_g0284251	Q54PX0	Y4251_DICDI
DDB_G0268854	A	GlcNAc transferase, glycosyltransferase, alpha-1,3-mannosyl-glycoprotein beta-1,2-N-acetylglucosaminyltransferase	gnt4		Phypoly_transcript_08062	nsr				alpha- -mannosyl-glycoprotein 2-beta-n-acetylglucosaminyltransferase	P27808	MGAT1_MOUSE
DDB_G0272498	A	oxysterol binding family protein, member 4	osbD		Phypoly_transcript_08075	nsr	252			oxysterol-binding protein 4	Q86KG4	OSB4_DICDI
DDB_G0276427	A	oxysterol binding family protein, member 6	osbF		Phypoly_transcript_08075	nsr	252			oxysterol-binding protein 4	Q86KG4	OSB4_DICDI
DDB_G0275445	A+DE	putative myb transcription factor, myb domain-containing protein	mybB		Phypoly_transcript_08090	nsr				myb-like protein c	Q54TN2	MYBC_DICDI
DDB_G0285175	DE	vacuole membrane protein 1	vmp1		Phypoly_transcript_08114	nsr				vacuole membrane protein 1 homolog	Q54NL4	VMP1_DICDI
DDB_G0267394	DE	SNF7 family protein	vps46		Phypoly_transcript_08134	nsr				charged multivesicular body protein 1	O96552	CHMP1_DICDI
DDB_G0276523	A	membrane bound O-acyl transferase family protein	DDB_G0276523		Phypoly_transcript_08168	0-10h		3.55798	3.55798	diacylglycerol o-acyltransferase 1	Q55BH9	DGAT1_DICDI
DDB_G0291354	A	0	DDB_G0291354		Phypoly_transcript_08171	nsr				sn1-specific diacylglycerol lipase beta	Q8NCG7	DGLB_HUMAN
DDB_G0285555	A	type-B carboxylesterase/lipase family protein	DDB_G0285555		Phypoly_transcript_08181	0-10h	110	-1.8088	1.8088	camp-regulated d2 protein	P18142	D2_DICDI
DDB_G0285419	DE	crystal protein	cryS		Phypoly_transcript_08181	0-10h	110	-1.8088	1.8088	camp-regulated d2 protein	P18142	D2_DICDI
DDB_G0283791	A	0	DDB_G0283791	?	Phypoly_transcript_08198	nsr				homeobox protein 13	Q54I65	HBX13_DICDI
DDB_G0275421	A	putative Rab GTPase-activating protein	DDB_G0275421		Phypoly_transcript_08217	0-10h		1.96825	1.96825	gtpase-activating protein gyp2	P53258	GYP2_YEAST
DDB_G0270218	A+B+C	glycogen synthase kinase-like kinase	glkA		Phypoly_transcript_08238	0-10h		2.52467	2.52467	probable serine threonine-protein kinase glka	Q55C57	GLKA_DICDI
DDB_G0269446	A	0	DDB_G0269446	?	Phypoly_transcript_08242	nsr	253			NA	NA	NA
DDB_G0280141	A	0	DDB_G0280141	?	Phypoly_transcript_08242	nsr	253			NA	NA	NA
DDB_G0270338	DE	histone deacetylase family protein, type-1 histone deacetylase	hdaB		Phypoly_transcript_08261	nsr				histone deacetylase b	Q55BW2	HDA12_DICDI
DDB_G0288289	B	beta-xylosidase-like protein, glycoside hydrolase family 39 protein	rliF		Phypoly_transcript_08275	6-10h		2.17115	2.17115	beta-xylosidase	P23552	XYNB_CALSA
DDB_G0285423	DE	unknown	DG2044	development arrests at loose mound stage	Phypoly_transcript_08281	nsr				cytochrome c oxidase assembly protein cox15 homolog	Q08DG6	COX15_BOVIN
DDB_G0276041	A	transmembrane protein 184B	tmem184B		Phypoly_transcript_08322	nsr				transmembrane protein 184 homolog ddb_g0276041	Q75JN3	T1842_DICDI
DDB_G0268214	C	enolase B	enoB		Phypoly_transcript_08363	nsr				enolase	Q43130	ENO_MESCR
DDB_G0305367	A	major facilitator superfamily domain-containing protein	DDB_G0305367	transporter	Phypoly_transcript_08423	0-10h		-1.80137	1.80137	tetracycline resistance class a	P02982	TCR1_ECOLX
DDB_G0290157	DE	SGK family protein kinase PkgB	pkgB		Phypoly_transcript_08443	nsr				protein kinase 2	P28178	PK2_DICDI
DDB_G0291181	A	0	DDB_G0291181	?	Phypoly_transcript_08512	nsr				uncharacterized protein m6_spy0233	Q5XDZ5	Y233_STRP6
DDB_G0267424	DE	ammonium transporter C	amtC		Phypoly_transcript_08530	nsr				ammonium transporter 2	Q9BLG3	AMT2_DICDI
DDB_G0289655	A+C	ABC transporter G family protein	abcG7		Phypoly_transcript_08595	0-10h		-2.34534	2.34534	abc transporter g family member 24	Q54T02	ABCGO_DICDI
DDB_G0283903	DE	extracellular signal-regulated kinase 2	erkB		Phypoly_transcript_08633	0-10h		-3.17322	3.17322	extracellular signal-regulated kinase 2	Q54QB1	ERK2_DICDI
DDB_G0286557	DE	phosphatidylinositol 3,4,5-trisphosphate 3-phosphatase	pten		Phypoly_transcript_08675	0-10h		-1.11282	1.11282	phosphatidylinositol -trisphosphate 3-phosphatase and dual-specificity protein phosphatase pten	Q9PUT6	PTEN_XENLA
DDB_G0283007	A	unknown	DDB_G0283007		Phypoly_transcript_08718	nsr				hermansky-pudlak syndrome 5 protein homolog	Q297N8	HPS5_DROPS
DDB_G0281207	A	EGF-like domain-containing protein	DDB_G0281207	sexual reproduction (IBA)	Phypoly_transcript_08733	nsr	254			disintegrin and metalloproteinase domain-containing protein 1b	Q8R534	ADM1B_MOUSE
DDB_G0276035	A	EGF-like domain-containing protein	DDB_G0276035	sexual reproduction (IBA)	Phypoly_transcript_08733	nsr	254			disintegrin and metalloproteinase domain-containing protein 1b	Q8R534	ADM1B_MOUSE
DDB_G0281155	A	sugar transporter family protein	DDB_G0281155		Phypoly_transcript_08735	nsr	255			metabolite transport protein	C0SPB2	YWTG_BACSU
DDB_G0292814	A	calmodulin-binding protein, sugar transporter family protein, solute carrier family 2 member protein	symA		Phypoly_transcript_08735	nsr	255			metabolite transport protein	C0SPB2	YWTG_BACSU
DDB_G0279413	DE	cAMP-dependent protein kinase A, regulatory subunit	pkaR		Phypoly_transcript_08741	0-10h		-3.244	3.244	camp-dependent protein kinase regulatory subunit	P05987	KAPR_DICDI
DDB_G0281993	A+C	0	DDB_G0281993	?	Phypoly_transcript_08756	nsr	256			NA	NA	NA
DDB_G0269280	A+B+C	0	DDB_G0269280	?	Phypoly_transcript_08756	nsr	256			NA	NA	NA
DDB_G0289247	DE	mu1, clathrin-adaptor medium chain AP-1	apm1		Phypoly_transcript_08764	0-10h		1.31664	1.31664	ap-1 complex subunit mu	Q54HS9	AP1M_DICDI
DDB_G0281561	DE	tipA protein	tipA		Phypoly_transcript_08783	nsr				pp2c-like domain-containing protein cg9801	Q0KIA2	Y9801_DROME
DDB_G0272925	A	RhoGAP domain-containing protein	gacU		Phypoly_transcript_08816	nsr				rho gtpase-activating protein gacu	Q559A0	GACU_DICDI
DDB_G0280189	C	FAD dependent oxidoreductase domain-containing protein, monooxygenase family protein	DDB_G0280189		Phypoly_transcript_08864	nsr				tetracycline resistance protein from transposon tn4351 tn4400	Q01911	TETX_BACFG
DDB_G0291079	DE	cyclic GMP-binding protein C	gbpC		Phypoly_transcript_08868	nsr				probable serine threonine-protein kinase roco6	Q54WS5	ROCO6_DICDI
DDB_G0285995	DE	cAMP/cGMP phosphodiesterase A	pdsA		Phypoly_transcript_08879	0-10h	41	-2.37092	2.37092	NA	NA	NA
DDB_G0289145	A	cAMP phosphodiesterase, cGMP phosphodiesterase	pde7		Phypoly_transcript_08879	0-10h	41	-2.37092	2.37092	NA	NA	NA
DDB_G0276763	DE	CDP-alcohol phosphatidyltransferase	captC		Phypoly_transcript_08888	nsr				probable inactive purple acid phosphatase 16	Q9SR79	PPA16_ARATH
DDB_G0285245	A	unknown	DDB_G0285245		Phypoly_transcript_08922	nsr				NA	NA	NA
DDB_G0274735	A+B+C	unknown	DDB_G0274735		Phypoly_transcript_08930	0-10h		-2.3788	2.3788	NA	NA	NA
DDB_G0271538	A	LISK family protein kinase, protein kinase, TKL group, tyrosine kinase-like protein	DDB_G0271538		Phypoly_transcript_08948	nsr				NA	NA	NA
DDB_G0280491	A	RWP-RK domain-containing protein	DDB_G0280491		Phypoly_transcript_09048	nsr				protein rkd3	Q9FGD1	RKD3_ARATH
DDB_G0270688	A+C	leucine-rich repeat-containing protein (LRR), putative protein tyrosine phosphatase, dual specificity	mpl2		Phypoly_transcript_09072	nsr	257			map kinase phosphatase with leucine-rich repeats protein 1	Q55CS7	MPL1_DICDI
DDB_G0269918	DE	leucine-rich repeat-containing protein (LRR), putative protein tyrosine phosphatase, dual specificity	mpl1		Phypoly_transcript_09072	nsr	257			map kinase phosphatase with leucine-rich repeats protein 1	Q55CS7	MPL1_DICDI
DDB_G0286695	A	pleckstrin homology (PH) domain-containing protein, Arf GTPase activating protein	DDB_G0286695		Phypoly_transcript_09110	nsr				arf-gap with dual ph domain-containing protein 2	Q9JK15	ADAP2_RAT
DDB_G0276887	A+B	F-box/WD repeat-containing protein A	fbxA		Phypoly_transcript_09118	6-10h		2.62378	2.62378	f-box wd repeat-containing protein a	Q9Y0T2	FBXA_DICDI
DDB_G0288813	A	EGF-like domain-containing protein	DDB_G0288813	sexual reproduction (IBA)	Phypoly_transcript_09180	nsr	258			NA	NA	NA
DDB_G0288815	A	EGF-like domain-containing protein	DDB_G0288815	sexual reproduction (IBA)	Phypoly_transcript_09180	nsr	258			NA	NA	NA
DDB_G0276549	A	RapGAP/RanGAP domain-containing protein, putative RapGAP	DDB_G0276549		Phypoly_transcript_09208	0-10h		-5.21638	5.21638	gtpase-activating rap ran-gap domain-like protein 3	A5PF44	GARL3_DANRE
DDB_G0291568	A	DnaJ homolog subfamily A member 1	dnaja1		Phypoly_transcript_09233	nsr				homolog subfamily a member 2	Q2HJ94	DNJA2_BOVIN
DDB_G0281513	C	equilibrative nucleoside transporter (ENT) family protein	DDB_G0281513		Phypoly_transcript_09264	0-10h		1.79017	1.79017	equilibrative nucleotide transporter 8	Q84XI3	ENT8_ARATH
DDB_G0279959	A	establishment of cohesion 1	eco1	establishment of sister chromatid cohesion	Phypoly_transcript_09281	nsr				n-acetyltransferase esco2	Q5SPR8	ESCO2_DANRE
DDB_G0278953	A+C	CBS (cystathionine-beta-synthase) domain-containing protein	DDB_G0278953		Phypoly_transcript_09315	nsr				5 -amp-activated protein kinase subunit gamma-1	O54950	AAKG1_MOUSE
DDB_G0289157	DE	putative CMF receptor CMFR1	cmfB		Phypoly_transcript_09352	nsr				conditioned medium factor receptor 1	Q9U641	CMFB_DICDI
DDB_G0284469	A	G-protein subunit alpha 8	gpaH		Phypoly_transcript_09368	nsr				guanine nucleotide-binding protein alpha-8 subunit	P34046	GPA8_DICDI
DDB_G0279453	A	0	DDB_G0279453		Phypoly_transcript_09388	nsr				pepsin ii-2 3	P27821	PEPA2_RABIT
DDB_G0277967	A	RabGAP/TBC domain-containing protein, putative GTPase activating protein (GAP)	DDB_G0277967		Phypoly_transcript_09390	0-10h		2.8766	2.8766	carabin	Q8C9V1	TB10C_MOUSE
DDB_G0284569	A	0	DDB_G0284569		Phypoly_transcript_09399	nsr				NA	NA	NA
DDB_G0294376	A+DE	putative CTD phosphatase	fcpA		Phypoly_transcript_09400	6-10h		-1.39274	1.39274	carboxy-terminal domain rna polymerase ii polypeptide a small phosphatase 1	Q9GZU7	CTDS1_HUMAN
DDB_G0288345	A	0	DDB_G0288345		Phypoly_transcript_09408	nsr				ubiquitin-conjugating enzyme e2 r2	Q29503	UB2R2_RABIT
DDB_G0277143	DE	G-protein subunit beta	gpbA		Phypoly_transcript_09485	nsr				guanine nucleotide-binding protein subunit beta	P36408	GBB_DICDI
DDB_G0288331	A+B	expansin-like protein	expl7		Phypoly_transcript_09542	6-10h		2.27185	2.27185	patched domain-containing protein 2	Q9P2K9	PTHD2_HUMAN
DDB_G0287037	A	Protein SDS23	DDB_G0287037		Phypoly_transcript_09592	6-10h		2.72232	2.72232	snf1-related protein kinase regulatory subunit gamma-1-like	Q9CAR3	KINGL_ARATH
DDB_G0286485	A+C	PHO85 cyclin-2	DDB_G0286485		Phypoly_transcript_09630	0-10h		2.48939	2.48939	cyclin-u4-3	Q9FKF6	CCU43_ARATH
DDB_G0275295	A	UDP-glucose 4-epimerase	galE		Phypoly_transcript_09687	0-10h		2.57004	2.57004	udp-glucose 4-epimerase	Q553X7	GALE_DICDI
DDB_G0281473	A	0	DDB_G0281473		Phypoly_transcript_09731	nsr	10			NA	NA	NA
DDB_G0272965	A	0	DDB_G0272965		Phypoly_transcript_09731	nsr	10			NA	NA	NA
DDB_G0271134	A	cellulase 270-6	celA		Phypoly_transcript_09743	nsr				NA	NA	NA
DDB_G0289483	DE	actin bundling protein cortexillin I	ctxA		Phypoly_transcript_09764	nsr				cortexillin-1	Q9Y0T4	CTXA_POLPA
DDB_G0289207	A+DE	HAT repeat-containing protein	tmcB	aberrant macrocyst differentiation	Phypoly_transcript_09773	nsr				tiny macrocysts protein b	Q5FBC3	TMCB_DICDI
DDB_G0268250	C	0	DDB_G0268250	?	Phypoly_transcript_09816	nsr				#NAME?	Q6TMJ6	SIGK_DICDI
DDB_G0279555	DE	transmembrane protein 184C	tmem184C		Phypoly_transcript_09851	0-10h		5.41453	5.41453	transmembrane protein 184 homolog ddb_g0279555	Q54WM0	T1843_DICDI
DDB_G0274101	A	histidine kinase DokA	dokA		Phypoly_transcript_09854	6-10h		2.42938	2.42938	hybrid signal transduction histidine kinase g	Q54Q69	DHKG_DICDI
DDB_G0283419	DE	G-protein subunit alpha 9	gpaI		Phypoly_transcript_09858	0-10h		1.64304	1.64304	guanine nucleotide-binding protein g subunit alpha-3	P29348	GNAT3_RAT
DDB_G0288047	DE	DNA (cytosine-5-)-methyltransferase, DNA methyltransferase 2	dnmA		Phypoly_transcript_09872	nsr				dna (cytosine-5)-methyltransferase	Q54JH6	CMT1_DICDI
DDB_G0286411	A	putative basic-leucine zipper transcription factor N	bzpN		Phypoly_transcript_09961	nsr				probable basic-leucine zipper transcription factor n	Q54LU5	BZPN_DICDI
DDB_G0286241	A	putative apoptosis inducing factor	aifD		Phypoly_transcript_10074	0-10h		2.42017	2.42017	apoptosis-inducing factor homolog a	Q54NS9	AIFA_DICDI
DDB_G0291231	DE	myosin heavy chain kinase A	mhkA		Phypoly_transcript_10076	nsr	259			tyrosine-protein phosphatase 3	P54637	PTP3_DICDI
DDB_G0282145	A	protein tyrosine phosphatase 3	ptpC		Phypoly_transcript_10076	nsr	259			tyrosine-protein phosphatase 3	P54637	PTP3_DICDI
DDB_G0290743	C	cytochrome P450 family protein	cyp514A1		Phypoly_transcript_10105	nsr				probable cytochrome p450 508b1	Q54SK0	C508B_DICDI
DDB_G0279015	A	alanine racemase N-terminal domain-containing protein	DDB_G0279015	?	Phypoly_transcript_10127	nsr				d-threo-3-hydroxyaspartate dehydratase	B2DFG5	DTHAD_DELSH
DDB_G0277903	DE	spore coat protein	cotE		Phypoly_transcript_10163	nsr	35			wsc domain-containing protein 1	Q0IIY2	WSCD1_XENTR
DDB_G0287193	A	0	DDB_G0287193		Phypoly_transcript_10163	nsr	35			wsc domain-containing protein 1	Q0IIY2	WSCD1_XENTR
DDB_G0284239	A	putative glycoside hydrolase	DDB_G0284239		Phypoly_transcript_10163	nsr	35			wsc domain-containing protein 1	Q0IIY2	WSCD1_XENTR
DDB_G0271784	A	unknown	DDB_G0271784		Phypoly_transcript_10202	nsr				NA	NA	NA
DDB_G0277535	A	senescence marker protein-30 family protein, regucalcin	rgn		Phypoly_transcript_10260	nsr				regucalcin	Q9TTJ6	RGN_RABIT
DDB_G0267460	DE	p22-like superoxide-generating NADPH oxidase light subunit	cybA		Phypoly_transcript_10264	0-10h		-1.31306	1.31306	superoxide-generating nadph oxidase light chain subunit	Q867X6	CY24A_DICDI
DDB_G0272150	DE	G-protein-coupled receptor (GPCR) family 3 protein 9	grlJ	receptor	Phypoly_transcript_10347	0-10h		-1.6412	1.6412	metabotropic glutamate receptor-like protein e	Q54ET0	GRLE_DICDI
DDB_G0271346	DE	C2H2-type zinc finger-containing protein, ubiquitin thioesterase OTU1	yod1		Phypoly_transcript_10447	nsr				ubiquitin thioesterase otu1	Q55BI3	OTU1_DICDI
DDB_G0276111	A	0	DDB_G0276111		Phypoly_transcript_10480	0-10h		1.95268	1.95268	cysteine proteinase 5	P54640	CYSP5_DICDI
DDB_G0282895	A	MORN repeat-containing protein, protein kinase, TKL group, tyrosine kinase-like protein	DDB_G0282895		Phypoly_transcript_10551	nsr				probable serine threonine-protein kinase ddb_g0282895	Q54RZ7	Y1199_DICDI
DDB_G0285253	DE	SCAR1	scrA		Phypoly_transcript_10617	nsr				protein scar	Q54NF8	SCAR_DICDI
DDB_G0289953	A+B+C	0	DDB_G0289953		Phypoly_transcript_10647	0-10h	260	-1.64087	1.64087	major extracellular endoglucanase	P19487	GUNA_XANCP
DDB_G0270190	A+B+C	putative cellulase, cellulose-binding domain-containing protein, glycoside hydrolase family 5 protein	DDB_G0270190		Phypoly_transcript_10647	0-10h	260	-1.64087	1.64087	major extracellular endoglucanase	P19487	GUNA_XANCP
DDB_G0291888	A	0	DDB_G0291888		Phypoly_transcript_10655	nsr				solute carrier family 35 member f4	A4IF30	S35F4_HUMAN
DDB_G0273533	DE	cAMP receptor 1	carA-2		Phypoly_transcript_10670	nsr	88			latrophilin receptor-like protein a	Q54MC6	LRLA_DICDI
DDB_G0286037	C	latrophilin receptor-like protein	lrlA		Phypoly_transcript_10670	nsr	88			latrophilin receptor-like protein a	Q54MC6	LRLA_DICDI
DDB_G0273397	A+B	cAMP receptor 1	carA-1		Phypoly_transcript_10670	nsr	88			latrophilin receptor-like protein a	Q54MC6	LRLA_DICDI
DDB_G0282835	DE	putative MADS-box transcription factor	srfB		Phypoly_transcript_10715	0-10h	73	-1.8314	1.8314	serum response factor homolog a	Q54TY7	SRFA_DICDI
DDB_G0281387	A+B+C	MADS-box transcription factor, SRF-related protein	srfA		Phypoly_transcript_10715	0-10h	73	-1.8314	1.8314	serum response factor homolog a	Q54TY7	SRFA_DICDI
DDB_G0279465	A	putative dTDP-D-glucose 4,6-dehydratase	tgds		Phypoly_transcript_10785	nsr				probable rhamnose biosynthetic enzyme 3	Q9LH76	RHM3_ARATH
DDB_G0287727	A	Enhancer of polycomb homolog 1	DDB_G0287727		Phypoly_transcript_10811	nsr				enhancer of polycomb homolog 2	Q52LR7	EPC2_HUMAN
DDB_G0292994	DE	pyruvate dehydrogenase E1 alpha subunit	pdhA		Phypoly_transcript_10820	nsr				pyruvate dehydrogenase e1 component subunit mitochondrial	Q54C70	ODPA_DICDI
DDB_G0289881	DE	autophagy protein 5	atg5		Phypoly_transcript_10868	nsr				autophagy protein 5	Q3MQ24	ATG5_BOVIN
DDB_G0291476	A+C	esterase/lipase/thioesterase domain-containing protein	DDB_G0291476	expressed in prespore cells	Phypoly_transcript_10897	nsr				uncharacterized protein	O13912	YDW6_SCHPO
DDB_G0269152	DE	MAP kinase kinase 1	mekA		Phypoly_transcript_10910	nsr				mitogen-activated protein kinase kinase 1	Q5QN75	M2K1_ORYSJ
DDB_G0279799	A+B+C	cysteine proteinase 2	cprB		Phypoly_transcript_10925	nsr				cysteine proteinase 2	P04989	CYSP2_DICDI
DDB_G0274391	A	alpha-L-fucosidase	alfA		Phypoly_transcript_10961	nsr				tissue alpha-l-fucosidase	P04066	FUCO_HUMAN
DDB_G0284009	A	ubiquitin-conjugating enzyme E2	ubcC		Phypoly_transcript_11056	0-10h		1.29231	1.29231	ubiquitin-conjugating enzyme e2 g1	P62255	UB2G1_RAT
DDB_G0280961	A+DE	histidine kinase A	dhkA		Phypoly_transcript_11074	6-10h		1.99259	1.99259	hybrid signal transduction histidine kinase g	Q54Q69	DHKG_DICDI
DDB_G0285645	A+B	0	DDB_G0285645	?	Phypoly_transcript_11155	nsr				5 -amp-activated protein kinase subunit gamma	Q8T277	PRKAG_DICDI
DDB_G0293650	A	Fumarylacetoacetate (FAA) hydrolase domain-containing protein	fahd2		Phypoly_transcript_11309	0-10h		0.879057	0.879057	fumarylacetoacetate hydrolase domain-containing protein 2 homolog	Q54BF3	FAHD2_DICDI
DDB_G0276087	A	Monoglyceride lipase	DDB_G0276087		Phypoly_transcript_11325	nsr				caffeoylshikimate esterase	Q9C942	CSE_ARATH
DDB_G0275731	A	IQGAP-related protein IqgD	iqgD		Phypoly_transcript_11396	nsr				NA	NA	NA
DDB_G0291021	A	RhoGAP domain-containing protein	gacD		Phypoly_transcript_11400	nsr				rho gtpase-activating protein gace	Q54BF1	GACE_DICDI
DDB_G0289395	A+C	cAMP receptor-like protein, G-protein-coupled receptor (GPCR) family protein	crlB		Phypoly_transcript_11422	0-10h		-2.77186	2.77186	cyclic amp receptor-like protein a	Q54U75	CRLA_DICDI
DDB_G0293838	A	Hly-III related family protein	DDB_G0293838		Phypoly_transcript_11442	nsr				adiponectin receptor protein	Q9VCY8	ADRL_DROME
DDB_G0286925	C	esterase/lipase/thioesterase domain-containing protein	DDB_G0286925		Phypoly_transcript_11510	nsr				carboxylesterase	P9WK87	NLHH_MYCTU
DDB_G0285829	A	brix domain-containing protein, ribosome production factor	bxdc5		Phypoly_transcript_11530	nsr				ribosome production factor 1	Q8AVP1	RPF1_XENLA
DDB_G0267442	DE	cyclin-dependent kinase 8	cdk8		Phypoly_transcript_11643	nsr				probable cyclin-dependent kinase 8	Q95YH0	CDK8_DICDI
DDB_G0268886	A+DE	vacuolar protein sorting-associated protein 13 family protein	vps13E		Phypoly_transcript_11740	nsr				vacuolar protein sorting-associated protein 13e	Q55EI3	VP13E_DICDI
DDB_G0271780	A	zinc-containing alcohol dehydrogenase (ADH)	DDB_G0271780		Phypoly_transcript_11777	nsr				alcohol dehydrogenase	P12311	ADH1_GEOSE
DDB_G0269248	DE	component of the counting factor (CF) complex	cf45-1		Phypoly_transcript_11792	0-6h	261	-2.91385	2.91385	probable gh family 25 lysozyme 2	Q86KC1	LYSG2_DICDI
DDB_G0273875	DE	component of the counting factor (CF) complex	cf50-2		Phypoly_transcript_11792	0-6h	261	-2.91385	2.91385	probable gh family 25 lysozyme 2	Q86KC1	LYSG2_DICDI
DDB_G0279267	A	histone deacetylase family protein, type-2 histone deacetylase	hdaD		Phypoly_transcript_11865	nsr				type-2 histone deacetylase 2	Q54VQ7	HDA22_DICDI
DDB_G0272116	DE	protein phosphatase 4 catalytic subunit	ppp4c		Phypoly_transcript_11933	0-10h		-1.6896	1.6896	serine threonine-protein phosphatase 6 catalytic subunit	Q9U9A3	PPP6_DICDI
DDB_G0280983	A+DE	cAMP receptor-like protein, G-protein-coupled receptor (GPCR) family protein	crlA		Phypoly_transcript_11963	nsr				cyclic amp receptor-like protein a	Q54U75	CRLA_DICDI
DDB_G0275333	A	ARID/BRIGHT DNA binding domain-containing protein	DDB_G0275333		Phypoly_transcript_12024	0-10h		-1.91648	1.91648	protein dead ringer homolog	Q4H3P5	DRI_CIOIN
DDB_G0269406	A	putative DNA repair protein RAD52	rad52		Phypoly_transcript_12036	nsr				dna repair and recombination protein rti1	O42905	RTI1_SCHPO
DDB_G0288221	A	0	DDB_G0288221		Phypoly_transcript_12077	nsr	262			cysteine proteinase 3	Q23894	CYSP3_DICDI
DDB_G0286055	A	peptidase C1A family protein	DDB_G0286055		Phypoly_transcript_12077	nsr	262			cysteine proteinase 3	Q23894	CYSP3_DICDI
DDB_G0274153	A+B+C	protein phosphatase 2C	DDB_G0274153		Phypoly_transcript_12236	nsr				protein phosphatase 2c homolog 1	P40371	PP2C1_SCHPO
DDB_G0290719	A+C	O-methyltransferase family 2 protein	omt10	?	Phypoly_transcript_12312	0-10h		-1.77605	1.77605	o-demethylpuromycin-o-methyltransferase	P42712	DMPM_STRAD
DDB_G0280053	C	oxysterol binding family protein, member 1	osbA		Phypoly_transcript_12486	nsr				oxysterol-binding protein 1	Q8MPQ7	OSB1_DICDI
DDB_G0271700	A+B+C	thioredoxin-like protein	DDB_G0271700		Phypoly_transcript_12725	nsr				thioredoxin domain-containing protein 5	Q8NBS9	TXND5_HUMAN
DDB_G0293850	DE	aldehyde reductase, aldo-keto reductase	alrA		Phypoly_transcript_12831	0-10h		-3.43948	3.43948	aldose reductase a	Q6IMN8	ALRA_DICDI
DDB_G0280181	A+C	ankyrin repeat-containing protein, RA domain-containing protein	DDB_G0280181		Phypoly_transcript_12846	nsr				ankyrin repeat domain-containing protein 54	Q91WK7	ANR54_MOUSE
DDB_G0271692	DE	EGF-like domain-containing protein	comC		Phypoly_transcript_12926	nsr	263			multiple epidermal growth factor-like domains protein 10	Q96KG7	MEG10_HUMAN
DDB_G0289757	C	0	DDB_G0289757	?	Phypoly_transcript_12926	nsr	263			multiple epidermal growth factor-like domains protein 10	Q96KG7	MEG10_HUMAN
DDB_G0272512	C	unknown	DDB_G0272512	?	Phypoly_transcript_12926	nsr	263			multiple epidermal growth factor-like domains protein 10	Q96KG7	MEG10_HUMAN
DDB_G0276157	A	MAST family protein kinase PkgA	pkgA		Phypoly_transcript_12949	nsr				NA	NA	NA
DDB_G0277757	A+B+C	0	DDB_G0277757	?	Phypoly_transcript_12991	nsr				NA	NA	NA
DDB_G0277581	A+C	0	DDB_G0277581		Phypoly_transcript_12999	0-10h		-2.33721	2.33721	candidapepsin-6	Q5AC08	CARP6_CANAL
DDB_G0274523	A+B	RNA recognition motif-containing protein RRM	DDB_G0274523		Phypoly_transcript_13086	nsr				elav-like protein 2	Q28GD4	ELAV2_XENTR
DDB_G0281673	C	short-chain dehydrogenase/reductase (SDR) family protein	DDB_G0281673		Phypoly_transcript_13122	nsr				nadph-dependent 1-acyldihydroxyacetone phosphate reductase	Q09851	AYR1_SCHPO
DDB_G0274385	A+C	Cysteine proteinase 1, mitochondrial	DDB_G0274385		Phypoly_transcript_13199	0-10h		1.86433	1.86433	cysteine proteinase 15a	P25804	CYSP_PEA
DDB_G0271922	A	mitochondrial substrate carrier family protein	mcfI		Phypoly_transcript_13295	0-10h		-1.88793	1.88793	mitochondrial substrate carrier family protein i	Q86I81	MCFI_DICDI
DDB_G0270036	DE	serine/threonine-protein phosphatase 2A regulatory subunit B', phosphotyrosyl phosphatase activator	ppp2r4		Phypoly_transcript_13314	nsr				probable serine threonine-protein phosphatase 2a activator 1	Q55CJ3	PTPA1_DICDI
DDB_G0290009	DE	sepiapterin reductase	sr	decreased spore viability	Phypoly_transcript_13316	6-10h		-1.69302	1.69302	sepiapterin reductase	P18297	SPRE_RAT
DDB_G0276351	A	putative glutathione S-transferase, putative glutathione transferase	DDB_G0276351		Phypoly_transcript_13354	0-10h		-1.6728	1.6728	disulfide-bond oxidoreductase	P77526	YFCG_ECOLI
DDB_G0284441	A+C	unknown	DDB_G0284441		Phypoly_transcript_13380	nsr	264			NA	NA	NA
DDB_G0274363	A	0	DDB_G0274363		Phypoly_transcript_13380	nsr	264			NA	NA	NA
DDB_G0271536	A	modulatory calcineurin-interacting protein	rcnA	calcium-mediated signaling (IEA)	Phypoly_transcript_13380	nsr	264			NA	NA	NA
DDB_G0292850	DE	phosducin-like protein	phlp1		Phypoly_transcript_13404	nsr				phosducin-like protein 1	Q71A39	PHLP1_DICDI
DDB_G0288751	A	0	DDB_G0288751		Phypoly_transcript_13431	nsr	265			chromobox protein homolog 3	Q5R6X7	CBX3_PONAB
DDB_G0274155	A	0	DDB_G0274155		Phypoly_transcript_13431	nsr	265			chromobox protein homolog 3	Q5R6X7	CBX3_PONAB
DDB_G0277831	DE	cAMP receptor 4	carD		Phypoly_transcript_13431	nsr	265			chromobox protein homolog 3	Q5R6X7	CBX3_PONAB
DDB_G0270112	A	0	DDB_G0270112		Phypoly_transcript_13431	nsr	265			chromobox protein homolog 3	Q5R6X7	CBX3_PONAB
DDB_G0277829	DE	cAMP receptor 3	carC		Phypoly_transcript_13431	nsr	265			chromobox protein homolog 3	Q5R6X7	CBX3_PONAB
DDB_G0282377	DE	histidine kinase M	dhkM		Phypoly_transcript_13431	nsr	265			chromobox protein homolog 3	Q5R6X7	CBX3_PONAB
DDB_G0295707	A	putative GATA-binding transcription factor, GATA zinc finger domain-containing protein 16	gtaP		Phypoly_transcript_13431	nsr	265			chromobox protein homolog 3	Q5R6X7	CBX3_PONAB
DDB_G0285421	A+B	unknown	DDB_G0285421		Phypoly_transcript_13431	nsr	265			chromobox protein homolog 3	Q5R6X7	CBX3_PONAB
DDB_G0286467	A+B	0	DDB_G0286467		Phypoly_transcript_13431	nsr	265			chromobox protein homolog 3	Q5R6X7	CBX3_PONAB
DDB_G0277777	A	0	DDB_G0277777		Phypoly_transcript_13431	nsr	265			chromobox protein homolog 3	Q5R6X7	CBX3_PONAB
DDB_G0277147	A+B+DE	GATA-binding transcription factor, GATA zinc finger domain-containing protein 1	stkA		Phypoly_transcript_13431	nsr	265			chromobox protein homolog 3	Q5R6X7	CBX3_PONAB
DDB_G0269244	DE	autophagy protein 6, autophagy protein Apg6 family protein	atg6A		Phypoly_transcript_13431	nsr	265			chromobox protein homolog 3	Q5R6X7	CBX3_PONAB
DDB_G0274533	A+B+C	0	DDB_G0274533	?	Phypoly_transcript_13431	nsr	265			chromobox protein homolog 3	Q5R6X7	CBX3_PONAB
DDB_G0277601	A	0	DDB_G0277601	?	Phypoly_transcript_13431	nsr	265			chromobox protein homolog 3	Q5R6X7	CBX3_PONAB
DDB_G0280047	A+B	initiation factor eIF-4 gamma middle domain-containing protein	yelA	involved in the regulation of terminal differentiation	Phypoly_transcript_13431	nsr	265			chromobox protein homolog 3	Q5R6X7	CBX3_PONAB
DDB_G0283599	A+B+C	LIM-type zinc finger-containing protein	limA		Phypoly_transcript_13468	nsr	266			NA	NA	NA
DDB_G0291205	A	0	DDB_G0291205		Phypoly_transcript_13468	nsr	266			NA	NA	NA
DDB_G0284103	A	myb domain-containing protein	mybZ		Phypoly_transcript_13468	nsr	266			NA	NA	NA
DDB_G0277567	A+B+C	0	DDB_G0277567		Phypoly_transcript_13468	nsr	266			NA	NA	NA
DDB_G0282289	A	histidine kinase D	dhkD		Phypoly_transcript_13468	nsr	266			NA	NA	NA
DDB_G0286877	C	0	DDB_G0286877		Phypoly_transcript_13468	nsr	266			NA	NA	NA
DDB_G0283015	DE	transmembrane protein	DDB_G0283015		Phypoly_transcript_13468	nsr	266			NA	NA	NA
DDB_G0277589	DE	GATA-binding transcription factor GtaC	gtaC		Phypoly_transcript_13468	nsr	266			NA	NA	NA
DDB_G0284775	C	glycosyltransferase, alpha-3/4-fucosyltransferase	fut2		Phypoly_transcript_13468	nsr	266			NA	NA	NA
DDB_G0284255	A	0	DDB_G0284255		Phypoly_transcript_13468	nsr	266			NA	NA	NA
DDB_G0293924	A	RNA-binding protein 7	DDB_G0293924		Phypoly_transcript_13468	nsr	266			NA	NA	NA
DDB_G0282375	DE	putative mediator complex subunit 13	amiB		Phypoly_transcript_13468	nsr	266			NA	NA	NA
DDB_G0290073	A	0	DDB_G0290073		Phypoly_transcript_13468	nsr	266			NA	NA	NA
DDB_G0267902	A	0	DDB_G0267902		Phypoly_transcript_13468	nsr	266			NA	NA	NA
DDB_G0283453	A+B+DE	diguanylate cyclase	dgcA		Phypoly_transcript_13468	nsr	266			NA	NA	NA
DDB_G0293050	A	0	DDB_G0293050	?	Phypoly_transcript_13468	nsr	266			NA	NA	NA
DDB_G0273077	A	0	DDB_G0273077	?	Phypoly_transcript_13468	nsr	266			NA	NA	NA
DDB_G0291059	A	ankyrin repeat-containing protein, K homology (KH), type 1 domain containing-protein	DDB_G0291059		Phypoly_transcript_13686	nsr				acyl- -binding domain-containing protein 6	A2VDR2	ACBD6_BOVIN
DDB_G0269886	A+C	0	DDB_G0269886	?	Phypoly_transcript_13712	0-10h		-1.83933	1.83933	NA	NA	NA
DDB_G0267868	A	0	DDB_G0267868		Phypoly_transcript_13737	6-10h		-1.78798	1.78798	calmodulin-binding protein	Q54JC0	CMBB_DICDI
DDB_G0268540	A	putative glycosyltransferase	ugt2		Phypoly_transcript_13793	0-10h		-2.20009	2.20009	sterol 3-beta-glucosyltransferase ugt80b1	Q9XIG1	U80B1_ARATH
DDB_G0290937	A+C	putative polyketide synthase, beta-ketoacyl synthase family protein	pks38		Phypoly_transcript_13891	0-10h	15	3.08544	3.08544	phthiocerol synthesis polyketide synthase type i	P9WQE7	PPSA_MYCTU
DDB_G0290943	A	putative polyketide synthase, beta-ketoacyl synthase family protein	pks39		Phypoly_transcript_13891	0-10h	15	3.08544	3.08544	phthiocerol synthesis polyketide synthase type i	P9WQE7	PPSA_MYCTU
DDB_G0290703	A	putative polyketide synthase, beta-ketoacyl synthase family protein	pks31		Phypoly_transcript_13891	0-10h	15	3.08544	3.08544	phthiocerol synthesis polyketide synthase type i	P9WQE7	PPSA_MYCTU
DDB_G0287119	A	putative polyketide synthase, beta-ketoacyl synthase family protein	pks24		Phypoly_transcript_13891	0-10h	15	3.08544	3.08544	phthiocerol synthesis polyketide synthase type i	P9WQE7	PPSA_MYCTU
DDB_G0279545	A	short-chain dehydrogenase/reductase (SDR) family protein, glucose/ribitol dehydrogenase family protein	DDB_G0279545		Phypoly_transcript_14022	nsr				17-beta-hydroxysteroid dehydrogenase 14	Q9MYP6	DHB14_BOVIN
DDB_G0288109	A	unknown	DDB_G0288109		Phypoly_transcript_14026	6-10h	267	1.92069	1.92069	NA	NA	NA
DDB_G0293826	A+B+C	cyclin-like F-box containing protein	DDB_G0293826		Phypoly_transcript_14026	6-10h	267	1.92069	1.92069	NA	NA	NA
DDB_G0304683	A	unknown	DDB_G0304683		Phypoly_transcript_14026	6-10h	267	1.92069	1.92069	NA	NA	NA
DDB_G0269128	A+C+DE	transmembrane protein	DDB_G0269128		Phypoly_transcript_14026	6-10h	267	1.92069	1.92069	NA	NA	NA
DDB_G0290107	A+B	transmembrane protein	DDB_G0290107		Phypoly_transcript_14026	6-10h	267	1.92069	1.92069	NA	NA	NA
DDB_G0271570	A	0	DDB_G0271570		Phypoly_transcript_14026	6-10h	267	1.92069	1.92069	NA	NA	NA
DDB_G0277439	A	cyclin, putative D-type cyclin	cycD		Phypoly_transcript_14026	6-10h	267	1.92069	1.92069	NA	NA	NA
DDB_G0281653	A	0	DDB_G0281653		Phypoly_transcript_14026	6-10h	267	1.92069	1.92069	NA	NA	NA
DDB_G0268012	A	response regulator receiver domain-containing protein	DDB_G0268012		Phypoly_transcript_14026	6-10h	267	1.92069	1.92069	NA	NA	NA
DDB_G0276125	A+B+C	0	DDB_G0276125		Phypoly_transcript_14026	6-10h	267	1.92069	1.92069	NA	NA	NA
DDB_G0290485	A	0	dlrA		Phypoly_transcript_14026	6-10h	267	1.92069	1.92069	NA	NA	NA
DDB_G0278461	A	0	DDB_G0278461		Phypoly_transcript_14026	6-10h	267	1.92069	1.92069	NA	NA	NA
DDB_G0290665	A	putative GATA-binding transcription factor, GATA zinc finger domain-containing protein 24	gtaX		Phypoly_transcript_14026	6-10h	267	1.92069	1.92069	NA	NA	NA
DDB_G0291938	A	0	DDB_G0291938		Phypoly_transcript_14026	6-10h	267	1.92069	1.92069	NA	NA	NA
DDB_G0274347	A	0	DDB_G0274347	?	Phypoly_transcript_14026	6-10h	267	1.92069	1.92069	NA	NA	NA
DDB_G0274221	A	colossin B, Cna B-type domain-containing protein	colB	?	Phypoly_transcript_14026	6-10h	267	1.92069	1.92069	NA	NA	NA
DDB_G0267410	DE	unknown	pslA	abolished sporulation	Phypoly_transcript_14026	6-10h	267	1.92069	1.92069	NA	NA	NA
DDB_G0285973	A	Butyrate response factor 2	DDB_G0285973		Phypoly_transcript_14055	0-10h		-2.67072	2.67072	zinc finger protein c3h1 type-like 2	P23949	TISD_MOUSE
DDB_G0277029	A	TRAM, LAG1 and CLN8 homology domain-containing protein, TMEM56 family protein 2	tmem56B		Phypoly_transcript_14165	nsr				transmembrane protein 56 homolog b	Q550S9	TM56B_DICDI
DDB_G0281545	A+B+DE	adenylate cyclase	acaA		Phypoly_transcript_14241	nsr				NA	NA	NA
DDB_G0283129	A	0	DDB_G0283129		Phypoly_transcript_14416	nsr				redox-regulatory protein fam213a	Q3ZBK2	F213A_BOVIN
DDB_G0271994	A+C	0	DDB_G0271994	?	Phypoly_transcript_14429	0-10h		-1.65179	1.65179	NA	NA	NA
DDB_G0292816	A+B+C	Rho GTPase	racL		Phypoly_transcript_14455	0-6h	82	-1.27581	1.27581	rho-related protein racb	P34148	RACB_DICDI
DDB_G0279605	DE	Rho GTPase racB	racB		Phypoly_transcript_14455	0-6h	82	-1.27581	1.27581	rho-related protein racb	P34148	RACB_DICDI
DDB_G0276967	DE	Rho GTPase	racF2		Phypoly_transcript_14455	0-6h	82	-1.27581	1.27581	rho-related protein racb	P34148	RACB_DICDI
DDB_G0283575	A+C	putative glutathione S-transferase alpha-5	DDB_G0283575		Phypoly_transcript_14522	nsr				glutathione s-transferase	Q0ZS46	GST_PLAVI
DDB_G0286259	A	putative thiol-disulphide oxidoreductase DCC family protein	DDB_G0286259	?	Phypoly_transcript_14540	0-10h		-1.41627	1.41627	uncharacterized protein	P40761	YUXK_BACSU
DDB_G0288251	DE	LRRK family protein kinase Roco4	roco4		Phypoly_transcript_14589	nsr				NA	NA	NA
DDB_G0278731	A+C	IPT/TIG domain-containing protein, IQ calmodulin-binding domain-containing protein, putative glycosyltransferase, PKD/REJ (Polycystic Kidney Disease/Receptor for Egg Jelly) domain-containing protein, GPS (GPCR Proteolytic Site) domain-containing protein	pgtD		Phypoly_transcript_14783	6-10h		2.5588	2.5588	NA	NA	NA
DDB_G0289119	A	CAMK1 family protein kinase pXi	pXi		Phypoly_transcript_14866	6-10h		2.51244	2.51244	probable serine threonine-protein kinase pxi	Q1ZXC8	PXI_DICDI
DDB_G0305372	A+B	BAR/IMD domain-like superfamily protein DDB_G0305372	DDB_G0305372		Phypoly_transcript_15075	nsr				NA	NA	NA
DDB_G0272835	DE	phosphatidylinositol phosphatase, phosphoinositide phosphatase, phospholipid-inositol phosphatase	plip		Phypoly_transcript_15104	nsr				dual specificity protein phosphatase dsp8	Q9ZQP1	DSP8_ARATH
DDB_G0279383	A	0	DDB_G0279383	?	Phypoly_transcript_15533	nsr				cycloserine biosynthesis protein	D2Z030	DCSG_STRLA
DDB_G0278975	A	unknown	DDB_G0278975		Phypoly_transcript_15603	0-10h	108	2.26753	2.26753	NA	NA	NA
DDB_G0286897	A	unknown	DDB_G0286897		Phypoly_transcript_15603	0-10h	108	2.26753	2.26753	NA	NA	NA
DDB_G0289835	A	phosphoglycerate/bisphosphoglycerate mutase family protein	DDB_G0289835		Phypoly_transcript_15611	0-10h		1.79404	1.79404	uncharacterized protein	Q09676	YA03_SCHPO
DDB_G0277703	A	amoebapore-like protein F	aplF	G-protein coupled receptor binding (IBA)	Phypoly_transcript_15895	nsr				NA	NA	NA
DDB_G0270340	A	Ras GTPase	rapC		Phypoly_transcript_15986	nsr				ras-related protein rap-1	Q94694	RAP1_PHYPO
DDB_G0289493	A	0	DDB_G0289493		Phypoly_transcript_16115	nsr				NA	NA	NA
DDB_G0291700	A	0	DDB_G0291700		Phypoly_transcript_16125	0-10h		-3.12906	3.12906	NA	NA	NA
DDB_G0284411	DE	PHD zinc finger-containing protein, inhibitor of growth (ING) family protein	dng1		Phypoly_transcript_16185	nsr				inhibitor of growth protein 4	Q9UNL4	ING4_HUMAN
DDB_G0279247	A	cyclin-like protein	DDB_G0279247		Phypoly_transcript_16287	nsr	268			NA	NA	NA
DDB_G0287417	A	0	DDB_G0287417		Phypoly_transcript_16287	nsr	268			NA	NA	NA
DDB_G0280383	A	0	DDB_G0280383		Phypoly_transcript_16318	nsr				probable ubiquitin carboxyl-terminal hydrolase	Q54T48	UCHL_DICDI
DDB_G0271828	A+C	coiled-coil domain-containing protein	DDB_G0271828		Phypoly_transcript_16367	nsr				NA	NA	NA
DDB_G0285563	A+B	unknown	DDB_G0285563		Phypoly_transcript_16418	nsr				protein nlrc3	Q7RTR2	NLRC3_HUMAN
DDB_G0270736	A+C	Ras GTPase	rasV		Phypoly_transcript_16423	nsr				ras-like protein rasx	Q55CB8	RASX_DICDI
DDB_G0286025	A+C	glycoside hydrolase family 5 protein	DDB_G0286025	similar to bacterial cellulase celA; expressed in pstAB, pstA, and pstO cells	Phypoly_transcript_16456	nsr	269			peptidyl-prolyl cis-trans isomerase pin1	P0C1J8	PIN1_RHIO9
DDB_G0286061	B+C	glycoside hydrolase family 5 protein	DDB_G0286061	similar to bacterial cellulase celA	Phypoly_transcript_16456	nsr	269			peptidyl-prolyl cis-trans isomerase pin1	P0C1J8	PIN1_RHIO9
DDB_G0270016	A	short-chain dehydrogenase/reductase (SDR) family protein	DDB_G0270016		Phypoly_transcript_16538	nsr				3-oxoacyl- reductase	Q9X248	FABG_THEMA
DDB_G0271870	A	argonaut-like protein	agnC		Phypoly_transcript_16567	0-10h		4.75603	4.75603	piwi-like protein 1	Q9JMB7	PIWL1_MOUSE
DDB_G0276657	A	Niemann-Pick C type protein	npcB		Phypoly_transcript_16737	nsr				NA	NA	NA
DDB_G0286303	DE	ATP-dependent DNA helicase 2 subunit ku80	ku80		Phypoly_transcript_16899	nsr				sperm-associated antigen 6	Q9JLI7	SPAG6_MOUSE
DDB_G0280975	DE	Rho GTPase racE	racE		Phypoly_transcript_16938	0-10h		-1.38715	1.38715	rho-related protein race	Q23862	RACE_DICDI
DDB_G0268948	C	putative SAM dependent methyltransferase	DDB_G0268948		Phypoly_transcript_16951	nsr				methyltransferase ddb_g0268948	Q55EX9	Y8948_DICDI
DDB_G0277759	DE	prolyl 4-hydroxylase	phyA		Phypoly_transcript_17092	nsr				prolyl 4-hydroxylase subunit alpha	Q86KR9	P4HA_DICDI
DDB_G0280357	A+B	0	DDB_G0280357	?	Phypoly_transcript_17169	0-6h		4.57205	4.57205	speedy protein c	Q5MJ68	SPDYC_HUMAN
DDB_G0280547	DE	putative GATA-binding transcription factor, GATA zinc finger domain-containing protein 2	comH		Phypoly_transcript_17219	0-10h		-2.13845	2.13845	gata zinc finger domain-containing protein 20	Q54V37	GTAT_DICDI
DDB_G0279985	A	putative transmembrane protein	DDB_G0279985		Phypoly_transcript_17332	nsr				NA	NA	NA
DDB_G0270582	A+C	peptidase M20 family protein, putative carboxypeptidase	DDB_G0270582		Phypoly_transcript_17404	0-10h		-1.68456	1.68456	probable carboxypeptidase s-like 2	Q55FR8	CBPS2_DICDI
DDB_G0275145	A+B	RING zinc finger-containing protein, IBR zinc finger-containing protein	DDB_G0275145		Phypoly_transcript_17502	nsr				protein polybromo-1	Q86U86	PB1_HUMAN
DDB_G0281507	A+B+C	colossin C, Cna B-type domain-containing protein	colC	?	Phypoly_transcript_17755	nsr				NA	NA	NA
DDB_G0278477	A	ARF/SAR superfamily protein, GTP-binding protein Sar1B	sarB		Phypoly_transcript_17908	nsr				small copii coat gtpase sar1	Q4P0I7	SAR1_USTMA
DDB_G0293434	DE	Ras GTPase RasG	rasG		Phypoly_transcript_17945	nsr	270			ras-like protein 1	P34729	RAS1_PHYPO
DDB_G0281385	DE	Ras GTPase	rasC		Phypoly_transcript_17945	nsr	270			ras-like protein 1	P34729	RAS1_PHYPO
DDB_G0281049	A	0	DDB_G0281049		Phypoly_transcript_17972	0-10h		-1.45909	1.45909	lim domain-containing protein d	Q9BIW4	LIMD_DICDI
DDB_G0282359	DE	cyclophilin-type peptidylprolyl cis-trans isomerase PpiA	ppiA		Phypoly_transcript_18343	nsr				peptidyl-prolyl cis-trans isomerase 7	P52015	CYP7_CAEEL
DDB_G0292734	A	PEK family protein kinase DDB_G0292734	DDB_G0292734		Phypoly_transcript_18357	nsr	271			phosphorelay intermediate protein rdea	Q54RR8	RDEA_DICDI
DDB_G0282923	DE	phosphorelay intermediate protein RdeA	rdeA		Phypoly_transcript_18357	nsr	271			phosphorelay intermediate protein rdea	Q54RR8	RDEA_DICDI
DDB_G0290127	A	WD40 repeat-containing protein, cyclin-like F-box containing protein	DDB_G0290127		Phypoly_transcript_18406	nsr	272			NA	NA	NA
DDB_G0282069	A	leucine-rich repeat-containing protein (LRR), S-cell enriched leucine-rich repeat protein	slrA		Phypoly_transcript_18406	nsr	272			NA	NA	NA
DDB_G0279431	C	0	DDB_G0279431		Phypoly_transcript_18406	nsr	272			NA	NA	NA
DDB_G0274041	A	leucine-rich repeat-containing protein (LRR), regulator of G protein signalling (RGS) domain-containing protein	DDB_G0274041		Phypoly_transcript_18406	nsr	272			NA	NA	NA
DDB_G0273429	A	4-hydroxyphenylpyruvate dioxygenase-like protein	hpdl-1		Phypoly_transcript_18406	nsr	272			NA	NA	NA
DDB_G0274597	DE	component of the counting factor (CF) complex, countin	ctnA		Phypoly_transcript_18515	nsr				countin-2	Q8WSR7	CTNB_DICDI
DDB_G0281735	A+B	putative transmembrane protein	DDB_G0281735		Phypoly_transcript_18543	nsr	273			e3 ubiquitin-protein ligase ubr2	Q6WKZ8	UBR2_MOUSE
DDB_G0274935	A	lipin-related protein	DDB_G0274935	?	Phypoly_transcript_18543	nsr	273			e3 ubiquitin-protein ligase ubr2	Q6WKZ8	UBR2_MOUSE
DDB_G0281227	A	0	DDB_G0281227	?	Phypoly_transcript_18683	nsr				zz-type zinc finger-containing protein	Q9P792	YN8B_SCHPO
DDB_G0276077	DE	Regulatory myosin light chain (RLC)	mlcR		Phypoly_transcript_18714	nsr				myosin regulatory light chain	P13833	MLR_DICDI
DDB_G0281391	A+B	ABC transporter G family protein	abcG5		Phypoly_transcript_18771	nsr	30			abc transporter g family member 2	Q9NGP5	ABCG2_DICDI
DDB_G0281389	A+C+DE	ABC transporter G family protein	abcG6		Phypoly_transcript_18771	nsr	30			abc transporter g family member 2	Q9NGP5	ABCG2_DICDI
DDB_G0289025	B	40S ribosomal protein S7	rps7		Phypoly_transcript_18819	nsr				40s ribosomal protein s7	Q9XET4	RS7_SECCE
DDB_G0274267	A	Kelch repeat-containing protein, galactose oxidase domain-containing protein	DDB_G0274267		Phypoly_transcript_18824	nsr	274			NA	NA	NA
DDB_G0286173	A+B	0	DDB_G0286173		Phypoly_transcript_18824	nsr	274			NA	NA	NA
DDB_G0277403	DE	clathrin light chain	clc		Phypoly_transcript_18852	nsr				clathrin light chain	Q8MN58	CLC_DICDI
DDB_G0269230	DE	ubiquitin ligase subunit SKP1	fpaA		Phypoly_transcript_18856	nsr				scf ubiquitin ligase complex protein skp1b	Q557E4	SKP1B_DICDI
DDB_G0267446	DE	calcineurin B	cnbA		Phypoly_transcript_18985	nsr	84			calcineurin subunit b type 1	Q55G87	CANB1_DICDI
DDB_G0267446	DE	calcineurin B	cnbA		Phypoly_transcript_18985	nsr	84			calcineurin subunit b type 1	Q55G87	CANB1_DICDI
DDB_G0291348	A+C	fungal transcriptional regulatory protein, N-terminal domain-containing protein, putative zinc cluster transcription factor	DDB_G0291348		Phypoly_transcript_19167	nsr	275			elav-like protein 1	P70372	ELAV1_MOUSE
DDB_G0284591	A+B	0	DDB_G0284591		Phypoly_transcript_19167	nsr	275			elav-like protein 1	P70372	ELAV1_MOUSE
DDB_G0272108	DE	RNA-binding region RNP-1 domain-containing protein, RNA recognition motif-containing protein RRM	DDB_G0272108		Phypoly_transcript_19167	nsr	275			elav-like protein 1	P70372	ELAV1_MOUSE
DDB_G0274577	DE	calcium-binding EF-hand domain-containing protein	DG1124		Phypoly_transcript_19167	nsr	275			elav-like protein 1	P70372	ELAV1_MOUSE
DDB_G0280473	A	homeobox transcription factor Hbx9	hbx9		Phypoly_transcript_19167	nsr	275			elav-like protein 1	P70372	ELAV1_MOUSE
DDB_G0275195	A+C	0	DDB_G0275195		Phypoly_transcript_19167	nsr	275			elav-like protein 1	P70372	ELAV1_MOUSE
DDB_G0290983	A	ankyrin repeat-containing protein, cyclin-like F-box containing protein, C2 calcium-dependent membrane targeting domain-containing protein	DDB_G0290983		Phypoly_transcript_19167	nsr	275			elav-like protein 1	P70372	ELAV1_MOUSE
DDB_G0291844	A+C	0	DDB_G0291844		Phypoly_transcript_19167	nsr	275			elav-like protein 1	P70372	ELAV1_MOUSE
DDB_G0277681	A+B	putative basic-leucine zipper (bZIP) transcription factor	bzpH		Phypoly_transcript_19167	nsr	275			elav-like protein 1	P70372	ELAV1_MOUSE
DDB_G0276147	A	0	DDB_G0276147		Phypoly_transcript_19167	nsr	275			elav-like protein 1	P70372	ELAV1_MOUSE
DDB_G0270266	A	Protein DBF4	DDB_G0270266		Phypoly_transcript_19167	nsr	275			elav-like protein 1	P70372	ELAV1_MOUSE
DDB_G0289229	A	arrestin domain-containing protein	adcF	signal transduction (IEA)	Phypoly_transcript_19167	nsr	275			elav-like protein 1	P70372	ELAV1_MOUSE
DDB_G0287529	A+B+C	0	DDB_G0287529		Phypoly_transcript_19252	nsr				NA	NA	NA
DDB_G0290341	A	SFT2 family protein, putative vesicle transport protein	DDB_G0290341		Phypoly_transcript_19327	0-6h		1.61045	1.61045	NA	NA	NA
DDB_G0277017	A+B	pleckstrin homology (PH) domain-containing protein, RhoGEF domain-containing protein	gxcN		Phypoly_transcript_19394	0-10h		-2.55681	2.55681	myosin-m heavy chain	Q9TW28	MYOM_DICDI
DDB_G0288755	DE	G-box binding factor	gbfA		Phypoly_transcript_19487	nsr				NA	NA	NA
DDB_G0272837	DE	PEK family protein kinase IfkA	ifkA		Phypoly_transcript_19850	nsr				probable serine threonine-protein kinase ifkb	Q550L8	IFKB_DICDI
DDB_G0284865	DE	ubiquitin-conjugating enzyme E2	ubcB		Phypoly_transcript_19883	nsr				ubiquitin conjugating enzyme e2 b	Q94490	UBCB_DICDI
DDB_G0281403	B	putative nascent polypeptide-associated complex alpha subunit	nacA	regulation of transcription, DNA-templated (IEA)	Phypoly_transcript_20087	nsr				nascent polypeptide-associated complex subunit alpha	Q8JIU7	NACA_DANRE
DDB_G0281953	DE	putative tyrosine phosphatase family protein	DDB_G0281953		Phypoly_transcript_20134	nsr				probable tyrosine-protein phosphatase dg1060	Q1ZXG8	D1060_DICDI
DDB_G0289257	DE	histone H3 lysine 4 methyltransferase	set1		Phypoly_transcript_20253	nsr				histone-lysine n-methyltransferase set1	Q54HS3	SET1_DICDI
DDB_G0293712	A	synaptobrevin domain-containing protein, longin domain-containing protein, v-SNARE family protein	DDB_G0293712	vesicle-mediated transport (IEA)	Phypoly_transcript_20336	nsr				vamp-like protein ykt61	Q9ZRD6	YKT61_ARATH
DDB_G0289581	A	GCN5-related N-acetyltransferase	DDB_G0289581		Phypoly_transcript_20345	nsr				n-alpha-acetyltransferase 50	Q6DBY2	NAA50_DANRE
DDB_G0282179	A+C	putative phospholipid transfer protein, ML domain-containing protein	DDB_G0282179	lipid transport (IEA)	Phypoly_transcript_20387	0-10h		-2.31304	2.31304	phosphatidylglycerol phosphatidylinositol transfer protein ddb_g0278295	Q54YD2	Y8295_DICDI
DDB_G0272344	DE	Huntington's disease protein homolog	htt		Phypoly_transcript_20508	nsr				hd protein homolog	Q76P24	HD_DICDI
DDB_G0270212	A	galactose-binding domain-containing protein	DDB_G0270212	?	Phypoly_transcript_20589	0-10h		-2.80688	2.80688	discoidin-1 subunit b c	P02887	DIS1B_DICDI
DDB_G0286021	A	unknown	DDB_G0286021		Phypoly_transcript_20639	nsr				NA	NA	NA
DDB_G0275065	DE	transmembrane protein	dmpA		Phypoly_transcript_20826	nsr				NA	NA	NA
DDB_G0289069	A+C	ADP-ribosylation factor-related, ARF-related	arrD		Phypoly_transcript_20906	nsr				adp-ribosylation factor	P91924	ARF_DUGJA
DDB_G0291952	A	protease pro-fragment	DDB_G0291952		Phypoly_transcript_20911	0-10h		-2.0471	2.0471	uncharacterized protein ddb_g0291952	Q1ZXB2	Y1952_DICDI
DDB_G0287365	A	0	DDB_G0287365		Phypoly_transcript_20992	nsr	87			protein ddb_g0287365	Q54KF6	Y7365_DICDI
DDB_G0270636	A	transmembrane protein	DDB_G0270636		Phypoly_transcript_20992	nsr	87			protein ddb_g0287365	Q54KF6	Y7365_DICDI
DDB_G0276269	DE	guanylyl cyclase	sgcA		Phypoly_transcript_21151	nsr				NA	NA	NA
DDB_G0269362	DE	FERM domain-containing protein FrmB	frmB		Phypoly_transcript_21253	nsr				ferm domain-containing protein b	Q55E74	FRMB_DICDI
DDB_G0286385	DE	nmrA-like family protein PadA	padA	involved in development and cell differentiation; modulates the expression of extracellular cAMP relay genes during aggregation	Phypoly_transcript_21392	nsr				nad h azoreductase	Q8KU07	AZOB_XENAZ
DDB_G0280039	DE	myosin IA heavy chain, class I myosin	myoA		Phypoly_transcript_21403	nsr				myosin id heavy chain	P34109	MYOD_DICDI
DDB_G0289489	A	actin	act18		Phypoly_transcript_21607	nsr	276			plasmodial isoform	P02576	ACTA_PHYPO
DDB_G0275023	A	actin	act22		Phypoly_transcript_21607	nsr	276			plasmodial isoform	P02576	ACTA_PHYPO
DDB_G0284611	DE	ras interacting protein	ripA		Phypoly_transcript_21621	6-10h	81	-1.60134	1.60134	ras-interacting protein rip3	Q9Y0C9	RIP3_DICDI
DDB_G0284611	DE	ras interacting protein	ripA		Phypoly_transcript_21621	6-10h	81	-1.60134	1.60134	ras-interacting protein rip3	Q9Y0C9	RIP3_DICDI
DDB_G0275843	A	pleckstrin homology (PH) domain-containing protein, Arf GTPase activating protein	DDB_G0275843		Phypoly_transcript_22248	nsr				class e vacuolar protein-sorting machinery protein hse1	Q75DS3	HSE1_ASHGO
DDB_G0269872	A+C	tetraspanin family protein	tspB	integral component of membrane (IEA)	Phypoly_transcript_22365	0-10h		-2.40268	2.40268	NA	NA	NA
DDB_G0293192	DE	armadillo-like helical domain-containing protein	DG1098	decreased fruiting body size	Phypoly_transcript_22410	nsr				focadhesin	Q5VW36	FOCAD_HUMAN
DDB_G0294473	A	cellulose-binding domain-containing protein	staA		Phypoly_transcript_22600	nsr	36			NA	NA	NA
DDB_G0280245	A+C	cellulose-binding domain-containing protein, putative extracellular matrix protein	ecmL		Phypoly_transcript_22600	nsr	36			NA	NA	NA
DDB_G0290901	A	Ras guanine nucleotide exchange factor	gefK		Phypoly_transcript_22702	nsr				ras guanine nucleotide exchange factor l	B0M0P8	GEFL_DICDI
DDB_G0277115	DE	doublecortin	dcx		Phypoly_transcript_23002	nsr				protein doublecortin	Q550F6	DCX_DICDI
DDB_G0286191	DE	autophagy protein 8a	atg8a		Phypoly_transcript_23497	nsr				autophagy-related protein 8	Q86CR8	ATG8_DICDI
DDB_G0277571	A+C	0	DDB_G0277571		Phypoly_transcript_23774	nsr				NA	NA	NA
DDB_G0269164	DE	C2 domain-containing protein	egeB		Phypoly_transcript_23868	nsr				NA	NA	NA
DDB_G0279081	DE	actin binding protein B	abpB		Phypoly_transcript_24132	nsr				calcium-regulated actin-bundling protein	P24005	ACTB_DICDI
DDB_G0272734	A	0	DDB_G0272734		Phypoly_transcript_24467	0-10h		2.98106	2.98106	c2 domain-containing protein ddb_g0290753	Q54FM6	Y0753_DICDI
DDB_G0270278	A	0	DDB_G0270278		Phypoly_transcript_24523	nsr	277			NA	NA	NA
DDB_G0287873	A+B	0	DDB_G0287873		Phypoly_transcript_24523	nsr	277			NA	NA	NA
DDB_G0290153	A+C	major facilitator superfamily protein	DDB_G0290153		Phypoly_transcript_25088	nsr				NA	NA	NA
DDB_G0287295	A+B+DE	formin C	forC		Phypoly_transcript_25265	nsr				NA	NA	NA
DDB_G0287317	A+B+C	putative transcriptional regulator	DDB_G0287317		Phypoly_transcript_25582	6-10h	278	2.24061	2.24061	developmental gene 1062 protein	Q54LR0	D1062_DICDI
DDB_G0286351	A+C	putative transcriptional regulator	DDB_G0286351		Phypoly_transcript_25582	6-10h	278	2.24061	2.24061	developmental gene 1062 protein	Q54LR0	D1062_DICDI
DDB_G0271868	A	Ras guanine nucleotide exchange factor	gefS		Phypoly_transcript_25659	0-10h		2.45512	2.45512	NA	NA	NA
DDB_G0293008	DE	copine A	cpnA		Phypoly_transcript_25909	0-10h		2.7881	2.7881	NA	NA	NA
DDB_G0294094	DE	leucine-rich repeat-containing protein (LRR)	lrrA		Phypoly_transcript_25982	nsr				leucine-rich repeat protein lrra	Q54AX5	LRRA_DICDI
DDB_G0267620	A	0	DDB_G0267620	?	Phypoly_transcript_26024	nsr				NA	NA	NA
DDB_G0281663	DE	autocrine proliferation repressor AprA	aprA	aberrant cytokinesis | aberrant fruiting body morphology	Phypoly_transcript_26053	nsr				autocrine proliferation repressor protein a	Q5XM24	APRA_DICDI
DDB_G0284037	DE	MPN/PAD-1 domain-containing protein	DDB_G0284037		Phypoly_transcript_26105	nsr				NA	NA	NA
DDB_G0279061	B	S60 ribosomal protein L31	rpl31		Phypoly_transcript_26399	nsr				60s ribosomal protein l31	Q9XGL4	RL31_CYAPA
DDB_G0276761	DE	spore coat protein SP70	cotB		Phypoly_transcript_26449	nsr				spore coat protein sp70	P15269	SP70_DICDI
DDB_G0282373	DE	RasGEF domain-containing protein, cyclic GMP-binding protein	gbpD		Phypoly_transcript_27018	nsr				domain-containing protein gxcj	Q54B37	GXCJ_DICDI
DDB_G0269696	DE	serine/threonine protein kinase PakD	pakD		Phypoly_transcript_27252	0-10h		-1.22161	1.22161	serine threonine-protein kinase pakc	Q55GV3	PAKC_DICDI
DDB_G0271402	A+B	LISK family protein kinase, protein kinase, TKL group, tyrosine kinase-like protein	DDB_G0271402		Phypoly_transcript_27481	nsr				NA	NA	NA
DDB_G0277845	A+B+DE	histidine kinase B	dhkB		Phypoly_transcript_27857	nsr				NA	NA	NA
DDB_G0267636	A	putative myb transcription factor	mybM		Phypoly_transcript_28106	0-10h	68	-1.79068	1.79068	NA	NA	NA
DDB_G0292782	A+B+C	putative myb transcription factor	mybN		Phypoly_transcript_28106	0-10h	68	-1.79068	1.79068	NA	NA	NA
DDB_G0281563	A+C+DE	myb transcription factor	mybC		Phypoly_transcript_28106	0-10h	68	-1.79068	1.79068	NA	NA	NA
DDB_G0268076	A+C	0	DDB_G0268076		Phypoly_transcript_29163	nsr	64			NA	NA	NA
DDB_G0276939	A+C+DE	spore coat protein SP85	pspB		Phypoly_transcript_29163	nsr	64			NA	NA	NA
DDB_G0279463	A	leucine-rich repeat-containing protein (LRR)	DDB_G0279463		Phypoly_transcript_29384	0-10h		1.68715	1.68715	protein kinase c-like 2	P90980	KPC2_CAEEL
DDB_G0271686	DE	GABA receptor GrlB	grlB	major GABA receptor during early development	Phypoly_transcript_29409	nsr				NA	NA	NA
DDB_G0271750	DE	Ras GTPase activation domain-containing protein	nfaA		Phypoly_transcript_29437	nsr				NA	NA	NA
DDB_G0270000	A+B	0	DDB_G0270000		Phypoly_transcript_29662	0-10h		-3.3792	3.3792	baculoviral iap repeat-containing protein 2	Q13490	BIRC2_HUMAN
DDB_G0277859	DE	essential myosin light chain (ELC)	mlcE		Phypoly_transcript_29708	nsr				myosin regulatory light chain	P08053	MLR_PHYPO
DDB_G0281903	A	0	DDB_G0281903	integral component of membrane	Phypoly_transcript_29967	nsr				NA	NA	NA
DDB_G0272861	DE	actin regulatory protein costars	cosA		Phypoly_transcript_30185	nsr				protein costars	Q558Y7	COSA_DICDI
DDB_G0280537	A+B	aquaporin-like protein	wacA		Phypoly_transcript_30342	0-10h	279	-1.72419	1.72419	NA	NA	NA
DDB_G0267378	A+C+DE	aquaporin A	aqpA		Phypoly_transcript_30342	0-10h	279	-1.72419	1.72419	NA	NA	NA
DDB_G0268010	A+C	unknown	DDB_G0268010	?	Phypoly_transcript_30962	0-10h		-2.35301	2.35301	NA	NA	NA
DDB_G0278671	A+B+C	0	DDB_G0278671	?	Phypoly_transcript_31174	6-10h		-2.11136	2.11136	ubiquitin ligase complex f-box protein ufo1	Q04511	UFO1_YEAST
DDB_G0282381	A	regulator of chromosome condensation (RCC1) domain-containing protein, RhoGEF domain-containing protein, Ras nucleotide exchange factor	gefC	signal transduction (IEA)	Phypoly_transcript_31393	nsr				ras guanine nucleotide exchange factor c	Q8IS20	GEFC_DICDI

## Sheet: Regulated in Physarum
ID	f2	Social amoebae gene description	Dictyostelium gene name	comments	Physarum_reference_transcriptome	expression	GROUPS	Log2_FoldChange	Abs_Log2_FC	Phypoly_Name	Phypoly_UniProt_ID	Phypoly_UniProtAcc
DDB_G0267422	A+DE	tipC protein	tipC		Phypoly_transcript_00020	0-10h		-1.31137	1.31137	vacuolar protein sorting-associated protein 13a	Q54LB8	VP13A_DICDI
DDB_G0290853	A+DE	polyketide synthase StlB	stlB		Phypoly_transcript_00042	0-10h		1.91365	1.91365	lovastatin nonaketide synthase	Q0C8M3	LNKS_ASPTN
DDB_G0272368	DE	macropinocytosis suppressor Ndm	ndm		Phypoly_transcript_00065	6-10h		2.0455	2.0455	centromere protein f	P49454	CENPF_HUMAN
DDB_G0283535	DE	WD-40 repeat-containing protein, DmX-like protein	DDB_G0283535		Phypoly_transcript_00087	6-10h		2.35875	2.35875	-like protein 2	Q8TDJ6	DMXL2_HUMAN
DDB_G0284045	A	histidine kinase G	dhkG		Phypoly_transcript_00093	0-10h		1.92637	1.92637	hybrid signal transduction histidine kinase g	Q54Q69	DHKG_DICDI
DDB_G0268144	DE	alpha protein kinase VwkA	vwkA		Phypoly_transcript_00176	0-10h		0.908721	0.908721	pre-mrna-splicing factor atp-dependent rna helicase dhx16	Q54MH3	DHX16_DICDI
DDB_G0269610	DE	putative Rac guanyl-nucleotide exchange factor T	gxcT		Phypoly_transcript_00317	0-10h		2.14595	2.14595	guanine exchange factor for rac 30	Q1ZXH8	GXCDD_DICDI
DDB_G0287291	A+B+DE	actin binding protein D	abpD		Phypoly_transcript_00333	6-10h		2.44823	2.44823	interaptin	O76329	ACTNB_DICDI
DDB_G0274607	DE	Ras guanine nucleotide exchange factor	gefM		Phypoly_transcript_00344	0-10h		2.47527	2.47527	ras guanine nucleotide exchange factor q	Q86G47	GEFQ_DICDI
DDB_G0271916	DE	unknown	rtoA		Phypoly_transcript_00385	0-10h	207	1.63363	1.63363	NA	NA	NA
DDB_G0288231	A+B	0	DDB_G0288231		Phypoly_transcript_00385	0-10h	207	1.63363	1.63363	NA	NA	NA
DDB_G0286891	A	P-type ATPase, transmembrane protein	DDB_G0286891		Phypoly_transcript_00413	6-10h		-1.42147	1.42147	phospholipid-transporting atpase 3	Q9XIE6	ALA3_ARATH
DDB_G0286649	A	0	DDB_G0286649		Phypoly_transcript_00421	0-10h		2.04205	2.04205	dis3-like exonuclease 2	Q8CI75	DI3L2_MOUSE
DDB_G0274103	DE	glycosyltransferase, UDP-glucose glycoprotein alpha-glucosyltransferase	ggtA		Phypoly_transcript_00442	0-10h		1.71942	1.71942	udp-glucose:glycoprotein glucosyltransferase	Q0WL80	UGGG_ARATH
DDB_G0288197	A	0	sibD		Phypoly_transcript_00487	0-10h		1.76458	1.76458	integrin beta-like protein a	Q54KF7	SIBA_DICDI
DDB_G0280973	A	ABC transporter C family protein	abcC12		Phypoly_transcript_00576	6-10h		3.52755	3.52755	abc transporter c family member 3	Q54JR2	ABCC3_DICDI
DDB_G0270666	DE	MLK family protein kinase Gdt2	gdt2		Phypoly_transcript_00581	0-10h		0.9528	0.9528	probable serine threonine-protein kinase gdt2	Q55CZ1	GDT2_DICDI
DDB_G0268628	DE	pyridoxal kinase	pykA		Phypoly_transcript_00653	0-10h		-0.898507	0.898507	pyridoxal kinase	Q55EK9	PDXK_DICDI
DDB_G0289473	A+C	P-type ATPase, Ca2+-ATPase	DDB_G0289473		Phypoly_transcript_00654	0-10h		-2.05449	2.05449	calcium-transporting atpase pat1	P54678	ATC1_DICDI
DDB_G0293002	DE	ABC transporter B family protein, serine protease	tagA		Phypoly_transcript_00667	6-10h	50	2.57958	2.57958	serine protease abc transporter b family protein taga	Q9GTN7	TAGA_DICDI
DDB_G0286119	A+B	serine protease/ABC transporter TagB	tagB		Phypoly_transcript_00667	6-10h	50	2.57958	2.57958	serine protease abc transporter b family protein taga	Q9GTN7	TAGA_DICDI
DDB_G0286123	DE	ABC transporter B family protein, serine protease	tagD		Phypoly_transcript_00667	6-10h	50	2.57958	2.57958	serine protease abc transporter b family protein taga	Q9GTN7	TAGA_DICDI
DDB_G0279735	DE	RNA-binding protein PufA	pufA		Phypoly_transcript_00670	0-10h		-1.31284	1.31284	pumilio homolog 1	Q9ZW07	PUM1_ARATH
DDB_G0288495	DE	SET and MYND domain-containing protein 1	smdA		Phypoly_transcript_00692	0-10h	210	-2.28115	2.28115	protein psir	Q54C31	PSIR_DICDI
DDB_G0277379	DE	spore coat protein SP87	pspD		Phypoly_transcript_00692	0-10h	210	-2.28115	2.28115	protein psir	Q54C31	PSIR_DICDI
DDB_G0286825	DE	IPT/TIG domain-containing protein, immunoglobulin E-set domain-containing protein, tgrD1	tgrD1		Phypoly_transcript_00721	0-10h	95	1.73582	1.73582	fibrocystin-l	Q80ZA4	PKHL1_MOUSE
DDB_G0272736	A	immunoglobulin E-set domain-containing protein	tgrN1		Phypoly_transcript_00721	0-10h	95	1.73582	1.73582	fibrocystin-l	Q80ZA4	PKHL1_MOUSE
DDB_G0288711	A+B+C	IPT/TIG domain-containing protein, immunoglobulin E-set domain-containing protein	tgrM1		Phypoly_transcript_00721	0-10h	95	1.73582	1.73582	fibrocystin-l	Q80ZA4	PKHL1_MOUSE
DDB_G0268354	A	pleckstrin homology (PH) domain-containing protein, RhoGEF domain-containing protein, IQ calmodulin-binding domain-containing protein	gxcGG		Phypoly_transcript_00729	0-10h		3.44105	3.44105	guanine exchange factor for rac 30	Q1ZXH8	GXCDD_DICDI
DDB_G0291992	DE	unknown	DDB_G0291992		Phypoly_transcript_00744	0-10h	212	1.8413	1.8413	bromodomain and wd repeat-containing ddb_g0285837	Q54MP8	Y5837_DICDI
DDB_G0283571	A	0	DDB_G0283571	?	Phypoly_transcript_00744	0-10h	212	1.8413	1.8413	bromodomain and wd repeat-containing ddb_g0285837	Q54MP8	Y5837_DICDI
DDB_G0281379	A	0	DDB_G0281379	?	Phypoly_transcript_00744	0-10h	212	1.8413	1.8413	bromodomain and wd repeat-containing ddb_g0285837	Q54MP8	Y5837_DICDI
DDB_G0284567	A	putative glycosyltransferase, putative GlcNAc transferase, putative beta-1,3-N-acetylglucosaminyltransferase	gnt14		Phypoly_transcript_00762	0-6h	213	1.2825	1.2825	glycosyltransferase-like protein gnt14	Q54PG8	GNT14_DICDI
DDB_G0274741	DE	putative glycosyltransferase, putative GlcNAc transferase, putative beta-1,3-N-acetylglucosaminyltransferase	gnt15		Phypoly_transcript_00762	0-6h	213	1.2825	1.2825	glycosyltransferase-like protein gnt14	Q54PG8	GNT14_DICDI
DDB_G0288955	A+B+C	EGF-like domain-containing protein	DDB_G0288955		Phypoly_transcript_00834	0-10h		3.44994	3.44994	fibrillin-1	P98133	FBN1_BOVIN
DDB_G0289909	A	Syntaxin-binding protein 5	DDB_G0289909	regulation of exocytosis	Phypoly_transcript_00887	0-10h		1.83546	1.83546	syntaxin-binding protein 5	Q9WU70	STXB5_RAT
DDB_G0284747	A	mutS homolog, DNA mismatch repair protein	msh5		Phypoly_transcript_00893	0-10h		4.84069	4.84069	dna mismatch repair protein msh5	F4JEP5	MSH5_ARATH
DDB_G0279183	A	P-type ATPase Kil2	kil2		Phypoly_transcript_00897	0-10h		1.17265	1.17265	probable cation-transporting atpase 13a3	Q9H7F0	AT133_HUMAN
DDB_G0282615	DE	NADH dehydrogenase [ubiquinone] complex 1 assembly factor 7	midA		Phypoly_transcript_00912	6-10h		1.45962	1.45962	nadh dehydrogenase complex assembly factor 7	Q54S83	NDUF7_DICDI
DDB_G0267962	DE	ULK family protein kinase TsuA	tsuA		Phypoly_transcript_00941	0-10h		0.991008	0.991008	serine threonine-protein kinase tio	Q2QAV0	TIO_ARATH
DDB_G0281401	A+B	P-type ATPase, transmembrane protein	DDB_G0281401		Phypoly_transcript_00973	6-10h	216	1.92701	1.92701	probable phospholipid-transporting atpase ia	Q9Y2Q0	AT8A1_HUMAN
DDB_G0276375	A	transmembrane protein, phospholipid-translocating P-type ATPase family protein	DDB_G0276375		Phypoly_transcript_00973	6-10h	216	1.92701	1.92701	probable phospholipid-transporting atpase ia	Q9Y2Q0	AT8A1_HUMAN
DDB_G0287231	A+B+C	alpha-mannosidase	manF		Phypoly_transcript_00999	0-10h	218	1.24378	1.24378	alpha-mannosidase 2	P27046	MA2A1_MOUSE
DDB_G0278653	A	alpha-mannosidase	manD		Phypoly_transcript_00999	0-10h	218	1.24378	1.24378	alpha-mannosidase 2	P27046	MA2A1_MOUSE
DDB_G0280131	A	armadillo repeat-containing protein, protein kinase, TKL group, tyrosine kinase-like protein, ARMK family protein kinase	DDB_G0280131		Phypoly_transcript_01029	0-10h		1.65429	1.65429	probable inactive serine threonine-protein kinase ddb_g0280131	Q54VU5	Y0038_DICDI
DDB_G0291978	A	pleckstrin homology (PH) domain-containing protein, RhoGEF domain-containing protein, SH3 domain-containing protein, RhoGAP domain-containing protein	xacA		Phypoly_transcript_01096	6-10h		2.07978	2.07978	guanine exchange factor for rac 30	Q1ZXH8	GXCDD_DICDI
DDB_G0282993	A+DE	superoxide dismutase	sodC		Phypoly_transcript_01149	6-10h		1.73385	1.73385	extracellular superoxide dismutase 3	Q54RQ1	SODC3_DICDI
DDB_G0271058	A	villin-like protein C	vilC		Phypoly_transcript_01201	0-10h	220	-2.17105	2.17105	xin actin-binding repeat-containing protein 2	Q4U4S6	XIRP2_MOUSE
DDB_G0280565	A+B	calponin homology (CH) domain-containing protein	DDB_G0280565		Phypoly_transcript_01201	0-10h	220	-2.17105	2.17105	xin actin-binding repeat-containing protein 2	Q4U4S6	XIRP2_MOUSE
DDB_G0290723	DE	putative protein serine/threonine kinase, STE20 family protein kinase, protein kinase, STE group, MKC subfamily protein kinase	mkcB		Phypoly_transcript_01223	0-10h	40	1.65098	1.65098	probable serine threonine-protein kinase mkcb	Q9NGW9	MKCB_DICDI
DDB_G0285427	DE	protein serine/threonine kinase, STE20 family protein kinase, protein kinase, STE group, MKC subfamily protein kinase	mkcA		Phypoly_transcript_01223	0-10h	40	1.65098	1.65098	probable serine threonine-protein kinase mkcb	Q9NGW9	MKCB_DICDI
DDB_G0269100	DE	actin binding protein C	abpC		Phypoly_transcript_01279	0-10h		-1.10454	1.10454	gelation factor	P13466	GELA_DICDI
DDB_G0275009	DE	guanylyl cyclase	gcA		Phypoly_transcript_01321	6-10h		2.48666	2.48666	guanylyl membrane	Q553Y7	GCA_DICDI
DDB_G0284617	A	unknown	DDB_G0284617		Phypoly_transcript_01327	0-10h		1.43493	1.43493	inositol hexakisphosphate and diphosphoinositol-pentakisphosphate kinase 2	Q5XHF8	VIP2_XENLA
DDB_G0289001	DE	protein tyrosine kinase 3	pyk3		Phypoly_transcript_01436	6-10h		-1.93208	1.93208	dual specificity protein kinase pyk3	Q54I36	PYK3_DICDI
DDB_G0290233	DE	RhoGAP domain-containing protein, Cdc15/Fes/CIP4 domain-containing protein, PCH family protein	mgp1		Phypoly_transcript_01457	0-10h		-1.05371	1.05371	cysteine synthase	Q54CN7	CYSK_DICDI
DDB_G0276155	DE	protein serine/threonine phosphatase	spnA		Phypoly_transcript_01693	0-10h		-0.922757	0.922757	protein spalten	O15743	SPNA_DICDI
DDB_G0276463	DE	RasGTPase-activating protein, leucine-rich repeat-containing protein (LRR)	DG1112		Phypoly_transcript_01797	0-10h		-2.0018	2.0018	protein carmil	Q95VZ3	CARML_DICDI
DDB_G0276025	DE	protein tyrosine kinase ZAK1	zakA		Phypoly_transcript_01820	0-10h		-2.32388	2.32388	serine threonine-protein kinase receptor r831	Q7T6Y2	YR831_MIMIV
DDB_G0275917	DE	Beta-mannosidase	DDB_G0275917		Phypoly_transcript_01838	0-10h		2.0098	2.0098	beta-mannosidase	O00462	MANBA_HUMAN
DDB_G0283265	DE	protein serine/threonine kinase, STE11 family protein kinase, MEK kinase, WD40 repeat-containing protein, protein kinase, STE group, F-box-containing protein, octicosapeptide/Phox/Bem1p domain-containing protein	mkkA		Phypoly_transcript_02044	0-10h		-2.92686	2.92686	mitogen-activated protein kinase kinase kinase a	Q54R82	MKKA_DICDI
DDB_G0284187	A	inositol 5-phosphatase	Dd5P2		Phypoly_transcript_02196	0-10h		0.966968	0.966968	synaptojanin-2	Q9D2G5	SYNJ2_MOUSE
DDB_G0274243	A	RhoGAP domain-containing protein	gacF		Phypoly_transcript_02237	0-10h		-1.67622	1.67622	rab-like protein 6	Q3YEC7	RABL6_HUMAN
DDB_G0278737	A+B+DE	RGS domain-containing protein, protein kinase, TKL group, tyrosine kinase-like protein	rckA		Phypoly_transcript_02274	0-6h		2.11562	2.11562	probable serine threonine-protein kinase ddb_g0267514	Q55GU0	Y9955_DICDI
DDB_G0280051	A+B+C	unknown	DDB_G0280051		Phypoly_transcript_02403	0-6h		-2.16705	2.16705	NA	NA	NA
DDB_G0276919	A	glycosylphosphatidylinositol phospholipase D	pldG		Phypoly_transcript_02552	0-6h		3.86375	3.86375	phosphatidylinositol-glycan-specific phospholipase d	Q8R2H5	PHLD_RAT
DDB_G0268196	A	0	DDB_G0268196	?	Phypoly_transcript_02591	0-10h		3.27244	3.27244	membrane-associated sulfotransferase kil1	Q55GK8	KIL1_DICDI
DDB_G0281825	DE	Rab GTPase domain-containing protein	comB		Phypoly_transcript_02731	0-10h		-2.43511	2.43511	protein clueless	B4GAM1	CLU_DROPE
DDB_G0292386	DE	leucine-rich repeat-containing protein (LRR)	carmil		Phypoly_transcript_02929	6-10h		2.62017	2.62017	protein carmil	Q95VZ3	CARML_DICDI
DDB_G0293812	A	transmembrane protein	DDB_G0293812		Phypoly_transcript_02961	0-10h		-1.21196	1.21196	NA	NA	NA
DDB_G0287969	DE	PTEN-like phosphatase CnrN	cnrN		Phypoly_transcript_02980	0-10h		1.86705	1.86705	phosphatidylinositol -trisphosphate 3-phosphatase cnrn	Q54JL7	CNRN_DICDI
DDB_G0275451	DE	ALG-2 interacting protein X	alxA		Phypoly_transcript_03031	0-6h		-1.64015	1.64015	alg-2 interacting protein x	Q8T7K0	ALIX_DICDI
DDB_G0289601	DE	phosphatidylinositol 3-kinase	pikE		Phypoly_transcript_03034	0-10h		1.66074	1.66074	phosphatidylinositol 3-kinase vps34-like	P54676	PI3K4_DICDI
DDB_G0288249	DE	MAP kinase phosphatase, putative protein tyrosine phosphatase, dual specificity, gelsolin family protein	mkpA		Phypoly_transcript_03038	0-10h		-2.55437	2.55437	protein-tyrosine-phosphatase mkp1	Q9C5S1	MKP1_ARATH
DDB_G0277075	DE	putative chromatin-binding protein	detA		Phypoly_transcript_03255	0-6h		-2.08324	2.08324	light-mediated development protein det1	P48732	DET1_ARATH
DDB_G0270606	A	0	DDB_G0270606		Phypoly_transcript_03273	0-10h	234	-1.72165	1.72165	uncharacterized protein	P87229	YC03_SCHPO
DDB_G0276149	C	cyclin-like F-box containing protein	rliC	?	Phypoly_transcript_03273	0-10h	234	-1.72165	1.72165	uncharacterized protein	P87229	YC03_SCHPO
DDB_G0279983	A+B+C	putative cationic amino acid transporter, solute carrier family 7 member protein	ctrB		Phypoly_transcript_03344	0-10h		3.45647	3.45647	uncharacterized amino acid permease	Q797A7	YFNA_BACSU
DDB_G0272114	A	Uncharacterized protein RSN1	orfR1062		Phypoly_transcript_03395	6-10h		2.20591	2.20591	uncharacterized membrane protein	Q09766	YA7D_SCHPO
DDB_G0291251	A	LIM-type zinc finger-containing protein	limD		Phypoly_transcript_03406	0-10h		-1.87476	1.87476	NA	NA	NA
DDB_G0278971	DE	putative basic-leucine zipper (bZIP) transcription factor	dimA		Phypoly_transcript_03425	6-10h	235	3.29857	3.29857	e3 ubiquitin-protein ligase ubr3	Q5U430	UBR3_MOUSE
DDB_G0271500	DE	Kelch repeat-containing protein	keaA		Phypoly_transcript_03425	6-10h	235	3.29857	3.29857	e3 ubiquitin-protein ligase ubr3	Q5U430	UBR3_MOUSE
DDB_G0276093	A	0	DDB_G0276093		Phypoly_transcript_03425	6-10h	235	3.29857	3.29857	e3 ubiquitin-protein ligase ubr3	Q5U430	UBR3_MOUSE
DDB_G0272516	A	0	DDB_G0272516		Phypoly_transcript_03425	6-10h	235	3.29857	3.29857	e3 ubiquitin-protein ligase ubr3	Q5U430	UBR3_MOUSE
DDB_G0290125	A+B+C	0	DDB_G0290125		Phypoly_transcript_03425	6-10h	235	3.29857	3.29857	e3 ubiquitin-protein ligase ubr3	Q5U430	UBR3_MOUSE
DDB_G0284345	A	cytochrome P450 family protein	cyp556A1		Phypoly_transcript_03425	6-10h	235	3.29857	3.29857	e3 ubiquitin-protein ligase ubr3	Q5U430	UBR3_MOUSE
DDB_G0293942	A	0	DDB_G0293942		Phypoly_transcript_03425	6-10h	235	3.29857	3.29857	e3 ubiquitin-protein ligase ubr3	Q5U430	UBR3_MOUSE
DDB_G0280193	A	0	DDB_G0280193		Phypoly_transcript_03425	6-10h	235	3.29857	3.29857	e3 ubiquitin-protein ligase ubr3	Q5U430	UBR3_MOUSE
DDB_G0281091	A	leucine-rich repeat-containing protein	DDB_G0281091		Phypoly_transcript_03425	6-10h	235	3.29857	3.29857	e3 ubiquitin-protein ligase ubr3	Q5U430	UBR3_MOUSE
DDB_G0288693	A	0	DDB_G0288693		Phypoly_transcript_03425	6-10h	235	3.29857	3.29857	e3 ubiquitin-protein ligase ubr3	Q5U430	UBR3_MOUSE
DDB_G0278197	A+B+C	0	DDB_G0278197		Phypoly_transcript_03425	6-10h	235	3.29857	3.29857	e3 ubiquitin-protein ligase ubr3	Q5U430	UBR3_MOUSE
DDB_G0293524	DE	polyphosphate kinase Ppk1	ppk1		Phypoly_transcript_03425	6-10h	235	3.29857	3.29857	e3 ubiquitin-protein ligase ubr3	Q5U430	UBR3_MOUSE
DDB_G0270858	A	regulator of G protein signalling (RGS) domain-containing protein	DDB_G0270858		Phypoly_transcript_03425	6-10h	235	3.29857	3.29857	e3 ubiquitin-protein ligase ubr3	Q5U430	UBR3_MOUSE
DDB_G0291095	A	G-protein-coupled receptor (GPCR) family 3 protein 15	grlP		Phypoly_transcript_03425	6-10h	235	3.29857	3.29857	e3 ubiquitin-protein ligase ubr3	Q5U430	UBR3_MOUSE
DDB_G0267532	C	0	DDB_G0267532		Phypoly_transcript_03425	6-10h	235	3.29857	3.29857	e3 ubiquitin-protein ligase ubr3	Q5U430	UBR3_MOUSE
DDB_G0277747	A	UPF0454 protein C12orf49	DDB_G0277747		Phypoly_transcript_03425	6-10h	235	3.29857	3.29857	e3 ubiquitin-protein ligase ubr3	Q5U430	UBR3_MOUSE
DDB_G0289389	DE	cell surface protein DTFA	dtfA		Phypoly_transcript_03425	6-10h	235	3.29857	3.29857	e3 ubiquitin-protein ligase ubr3	Q5U430	UBR3_MOUSE
DDB_G0288725	A	0	DDB_G0288725		Phypoly_transcript_03425	6-10h	235	3.29857	3.29857	e3 ubiquitin-protein ligase ubr3	Q5U430	UBR3_MOUSE
DDB_G0285879	A	acyltransferase domain-containing protein	DDB_G0285879		Phypoly_transcript_03425	6-10h	235	3.29857	3.29857	e3 ubiquitin-protein ligase ubr3	Q5U430	UBR3_MOUSE
DDB_G0270722	A+C	0	DDB_G0270722		Phypoly_transcript_03425	6-10h	235	3.29857	3.29857	e3 ubiquitin-protein ligase ubr3	Q5U430	UBR3_MOUSE
DDB_G0278627	A+C	coiled-coil domain-containing protein	DDB_G0278627		Phypoly_transcript_03425	6-10h	235	3.29857	3.29857	e3 ubiquitin-protein ligase ubr3	Q5U430	UBR3_MOUSE
DDB_G0280367	A	tetratricopeptide repeat-containing protein	DDB_G0280367		Phypoly_transcript_03425	6-10h	235	3.29857	3.29857	e3 ubiquitin-protein ligase ubr3	Q5U430	UBR3_MOUSE
DDB_G0292152	A	putative protein serine/threonine kinase, CDC7 family protein kinase	cdc7		Phypoly_transcript_03425	6-10h	235	3.29857	3.29857	e3 ubiquitin-protein ligase ubr3	Q5U430	UBR3_MOUSE
DDB_G0277481	A+B	0	DDB_G0277481		Phypoly_transcript_03425	6-10h	235	3.29857	3.29857	e3 ubiquitin-protein ligase ubr3	Q5U430	UBR3_MOUSE
DDB_G0287681	C	G-protein-coupled receptor (GPCR) family 3 protein 17	grlR		Phypoly_transcript_03425	6-10h	235	3.29857	3.29857	e3 ubiquitin-protein ligase ubr3	Q5U430	UBR3_MOUSE
DDB_G0273005	A+B	0	DDB_G0273005		Phypoly_transcript_03425	6-10h	235	3.29857	3.29857	e3 ubiquitin-protein ligase ubr3	Q5U430	UBR3_MOUSE
DDB_G0273479	A+C	putative histone-like transcription factor, putative CCAAT-binding transcription factor, chain C	nfyC-1		Phypoly_transcript_03425	6-10h	235	3.29857	3.29857	e3 ubiquitin-protein ligase ubr3	Q5U430	UBR3_MOUSE
DDB_G0275275	A	0	DDB_G0275275		Phypoly_transcript_03425	6-10h	235	3.29857	3.29857	e3 ubiquitin-protein ligase ubr3	Q5U430	UBR3_MOUSE
DDB_G0278723	DE	MLK family protein kinase Gdt1	gdt1		Phypoly_transcript_03425	6-10h	235	3.29857	3.29857	e3 ubiquitin-protein ligase ubr3	Q5U430	UBR3_MOUSE
DDB_G0270756	A+B+C+DE	putative GATA-binding transcription factor, GATA zinc finger domain-containing protein 7	gtaG		Phypoly_transcript_03425	6-10h	235	3.29857	3.29857	e3 ubiquitin-protein ligase ubr3	Q5U430	UBR3_MOUSE
DDB_G0277787	A	0	DDB_G0277787		Phypoly_transcript_03425	6-10h	235	3.29857	3.29857	e3 ubiquitin-protein ligase ubr3	Q5U430	UBR3_MOUSE
DDB_G0269718	A	0	DDB_G0269718		Phypoly_transcript_03425	6-10h	235	3.29857	3.29857	e3 ubiquitin-protein ligase ubr3	Q5U430	UBR3_MOUSE
DDB_G0284213	A	0	DDB_G0284213		Phypoly_transcript_03425	6-10h	235	3.29857	3.29857	e3 ubiquitin-protein ligase ubr3	Q5U430	UBR3_MOUSE
DDB_G0285299	A	xanthine/uracil permease family protein	DDB_G0285299		Phypoly_transcript_03425	6-10h	235	3.29857	3.29857	e3 ubiquitin-protein ligase ubr3	Q5U430	UBR3_MOUSE
DDB_G0280991	A	0	DDB_G0280991		Phypoly_transcript_03425	6-10h	235	3.29857	3.29857	e3 ubiquitin-protein ligase ubr3	Q5U430	UBR3_MOUSE
DDB_G0276719	A	0	DDB_G0276719		Phypoly_transcript_03425	6-10h	235	3.29857	3.29857	e3 ubiquitin-protein ligase ubr3	Q5U430	UBR3_MOUSE
DDB_G0291806	A	0	DDB_G0291806		Phypoly_transcript_03425	6-10h	235	3.29857	3.29857	e3 ubiquitin-protein ligase ubr3	Q5U430	UBR3_MOUSE
DDB_G0268316	A+B	PH domain-containing protein, LIM-type zinc finger-containing protein	DDB_G0268316		Phypoly_transcript_03425	6-10h	235	3.29857	3.29857	e3 ubiquitin-protein ligase ubr3	Q5U430	UBR3_MOUSE
DDB_G0276989	A	0	DDB_G0276989		Phypoly_transcript_03425	6-10h	235	3.29857	3.29857	e3 ubiquitin-protein ligase ubr3	Q5U430	UBR3_MOUSE
DDB_G0277469	A+C	0	DDB_G0277469	?	Phypoly_transcript_03425	6-10h	235	3.29857	3.29857	e3 ubiquitin-protein ligase ubr3	Q5U430	UBR3_MOUSE
DDB_G0270154	A+B+C	0	DDB_G0270154	?	Phypoly_transcript_03425	6-10h	235	3.29857	3.29857	e3 ubiquitin-protein ligase ubr3	Q5U430	UBR3_MOUSE
DDB_G0285637	A+B	beta-galactosidase 2	glb2		Phypoly_transcript_03433	0-10h		-1.20501	1.20501	beta-galactosidase 8	Q9SCV4	BGAL8_ARATH
DDB_G0290365	A	CTD small phosphatase-like protein 2	ctdspl2		Phypoly_transcript_03599	0-10h		-2.87518	2.87518	ctd small phosphatase-like protein 2	Q54GB2	CTSL2_DICDI
DDB_G0285643	A+B+C	putative protein kinase MARK-B	mrkB		Phypoly_transcript_03645	0-10h		2.48116	2.48116	probable serine threonine-protein kinase mark-b	Q54MV2	MRKB_DICDI
DDB_G0284329	DE	Ras guanine nucleotide exchange factor A	gefA		Phypoly_transcript_03827	0-10h		1.69947	1.69947	ras guanine nucleotide exchange factor a	Q54PQ4	GEFA_DICDI
DDB_G0270762	A+B+C	fimbrin-4	fimD		Phypoly_transcript_03839	0-10h		-1.2896	1.2896	fimbrin-like protein 3	Q9FJ70	FIMB3_ARATH
DDB_G0283957	A	mutS homolog, DNA mismatch repair protein	msh4		Phypoly_transcript_03884	0-10h		3.11845	3.11845	protein homolog 4	O15457	MSH4_HUMAN
DDB_G0279241	A+B	pleckstrin homology (PH) domain-containing protein, Arf guanyl-nucleotide exchange factor, SEC7-like domain-containing protein	DDB_G0279241		Phypoly_transcript_03893	0-10h		2.26919	2.26919	cytohesin-2	Q76MY7	CYH2_CHLAE
DDB_G0289665	A+DE	Ras guanine nucleotide exchange factor Q	gefQ		Phypoly_transcript_03922	0-10h		2.88428	2.88428	ras guanine nucleotide exchange factor q	Q86G47	GEFQ_DICDI
DDB_G0276297	A+C	0	DDB_G0276297		Phypoly_transcript_04034	0-10h	240	-1.18131	1.18131	acyloxyacyl hydrolase	O35298	AOAH_MOUSE
DDB_G0270878	A+C	0	DDB_G0270878	?	Phypoly_transcript_04034	0-10h	240	-1.18131	1.18131	acyloxyacyl hydrolase	O35298	AOAH_MOUSE
DDB_G0286387	A+B	BTB/POZ domain-containing protein, meprin and TRAF homology (MATH) domain-containing protein	DDB_G0286387		Phypoly_transcript_04167	0-10h		-1.01087	1.01087	protein-l-isoaspartate o-methyltransferase domain-containing protein 2	Q5R7K4	PCMD2_PONAB
DDB_G0293610	C	LMBR1-like conserved region-containing protein	DDB_G0293610		Phypoly_transcript_04180	6-10h		1.83779	1.83779	limr family protein ddb_g0293610	Q54BI3	Y3610_DICDI
DDB_G0275815	A+B+DE	putative iron transporter	nrampB		Phypoly_transcript_04218	0-10h		-4.1282	4.1282	natural resistance-associated macrophage protein 2 homolog	Q553K4	NRAM2_DICDI
DDB_G0293904	DE	NADPH-cytochrome-P450 oxidoreductase	redA		Phypoly_transcript_04350	0-10h		-1.48782	1.48782	nadph oxidoreductase b	Q55CT1	REDB_DICDI
DDB_G0292494	A+B	TTC39 family protein, tetratricopeptide repeat protein 39	DDB_G0292494		Phypoly_transcript_04392	0-10h		-2.72837	2.72837	tetratricopeptide repeat protein 39a	A1A5Y5	TT39A_DANRE
DDB_G0289517	A+B+C	unknown	DDB_G0289517		Phypoly_transcript_04425	0-10h	241	1.47527	1.47527	breast cancer type 1 susceptibility protein homolog	O54952	BRCA1_RAT
DDB_G0271372	A+C	TIF1 family protein kinase	DDB_G0271372		Phypoly_transcript_04425	0-10h	241	1.47527	1.47527	breast cancer type 1 susceptibility protein homolog	O54952	BRCA1_RAT
DDB_G0282275	A	0	DDB_G0282275	?	Phypoly_transcript_04425	0-10h	241	1.47527	1.47527	breast cancer type 1 susceptibility protein homolog	O54952	BRCA1_RAT
DDB_G0271302	A+C	0	DDB_G0271302		Phypoly_transcript_04426	0-10h		2.11042	2.11042	NA	NA	NA
DDB_G0282715	A+C	Neutral and basic amino acid transport protein rBAT	DDB_G0282715		Phypoly_transcript_04534	6-10h		1.3127	1.3127	trehalose synthase	P72235	TRES_PIMSR
DDB_G0267942	A	GRAM domain-containing protein	DDB_G0267942		Phypoly_transcript_04549	6-10h		2.33485	2.33485	uncharacterized membrane protein	O42976	YGZ7_SCHPO
DDB_G0269982	A	TBC domain protein, putative Rab GTPase-activating protein	DDB_G0269982		Phypoly_transcript_04612	0-10h		2.29043	2.29043	gtpase-activating protein gyp1	O59737	GYP1_SCHPO
DDB_G0274569	DE	adenylyl cyclase G	acgA		Phypoly_transcript_04711	6-10h		2.08018	2.08018	adenylate cyclase	P9WQ35	CYA1_MYCTU
DDB_G0276353	DE	tortoise	torA	required for chemotaxis	Phypoly_transcript_04761	0-10h		1.06404	1.06404	protein tortoise	Q8T133	TORA_DICDI
DDB_G0280461	A	LISK family protein kinase, protein kinase, TKL group, tyrosine kinase-like protein	DDB_G0280461		Phypoly_transcript_04800	0-10h		-1.41393	1.41393	probable serine threonine-protein kinase ddb_g0280461	Q54VC0	Y9865_DICDI
DDB_G0284651	DE	glutamate-cysteine ligase	gcsA		Phypoly_transcript_04819	0-10h		2.06736	2.06736	glutamate--cysteine ligase	Q54PC2	GSH1_DICDI
DDB_G0287597	C	beta-N-acetylhexosaminidase, glycoside hydrolase family 20 protein, beta-hexosaminidase, N-acetylglucosaminidase	nagC		Phypoly_transcript_04829	0-10h		-2.33246	2.33246	beta-hexosaminidase 1	A7WM73	HEXO1_ARATH
DDB_G0285323	DE	autophagy protein 9	atg9		Phypoly_transcript_04873	0-10h		2.05089	2.05089	autophagy-related protein 9	Q54NA3	ATG9_DICDI
DDB_G0284729	A	frizzled and smoothened-like protein K	fslK	receptor	Phypoly_transcript_05034	0-10h	243	-1.82033	1.82033	frizzled and smoothened-like protein m	Q556N7	FSLM_DICDI
DDB_G0270672	A	frizzled and smoothened-like protein N	fslN	receptor	Phypoly_transcript_05034	0-10h	243	-1.82033	1.82033	frizzled and smoothened-like protein m	Q556N7	FSLM_DICDI
DDB_G0286991	A	0	DDB_G0286991		Phypoly_transcript_05045	0-10h		-2.39254	2.39254	e3 ubiquitin-protein ligase trim23	Q8BGX0	TRI23_MOUSE
DDB_G0288307	A+B	ankyrin repeat-containing protein, BTB/POZ domain-containing protein, putative cell number regulator	cnrM		Phypoly_transcript_05132	0-10h		-1.1585	1.1585	ankyrin ph and sec7 domain containing protein secg	Q54KA7	SECG_DICDI
DDB_G0279053	DE	5'-nucleotidase	DDB_G0279053		Phypoly_transcript_05208	0-10h		-2.88331	2.88331	cytosolic purine 5 -nucleotidase	Q54XC1	5NTC_DICDI
DDB_G0278077	DE	transcription factor	crtf		Phypoly_transcript_05418	0-10h		-1.55991	1.55991	car1 transcription factor	Q54YU6	CRTF_DICDI
DDB_G0292736	DE	phosphoinositide-specific phospholipase C	plc		Phypoly_transcript_05448	0-10h		-1.27604	1.27604	1-phosphatidylinositol -bisphosphate phosphodiesterase delta-3	Q8K2J0	PLCD3_MOUSE
DDB_G0277037	A	phosphatidylglycerophosphate synthase 1	pgs1		Phypoly_transcript_05469	0-10h		1.51053	1.51053	probable cdp-diacylglycerol--glycerol-3-phosphate 3-phosphatidyltransferase	Q7KWX2	PGPS1_DICDI
DDB_G0278333	DE	Protease 4	DDB_G0278333		Phypoly_transcript_05520	0-10h		-2.25453	2.25453	serine protease chloroplastic	Q9C9C0	SPPA1_ARATH
DDB_G0279741	A	0	DDB_G0279741		Phypoly_transcript_05536	0-10h		2.70313	2.70313	protein nlrc3	Q7RTR2	NLRC3_HUMAN
DDB_G0280469	DE	protein phosphatase 2A regulatory subunit psrA	psrA	involved in developmental cell fate decision	Phypoly_transcript_05601	0-10h		-1.55664	1.55664	serine threonine-protein phosphatase 2a regulatory subunit psra	Q54VB6	PSRA_DICDI
DDB_G0293978	A	RhoGEF domain-containing protein, DH domain-containing protein	gxcJ		Phypoly_transcript_05625	0-6h		2.2615	2.2615	aspartyl aminopeptidase	Q54M70	DNPEP_DICDI
DDB_G0281669	A	LMBR1 family protein	lmbd2B	plays a role in cell migration	Phypoly_transcript_05676	6-10h		2.27197	2.27197	lmbr1 domain-containing protein 2 homolog b	Q54TM2	LMD2B_DICDI
DDB_G0269190	DE	t-complex polypeptide 1	tcp1		Phypoly_transcript_05717	0-10h		1.53052	1.53052	t-complex protein 1 subunit alpha	Q55BM4	TCPA_DICDI
DDB_G0274509	A	0	DDB_G0274509		Phypoly_transcript_05743	0-10h	32	1.16153	1.16153	lipase	P19515	LIP_RHIMI
DDB_G0274675	C	0	DDB_G0274675		Phypoly_transcript_05743	0-10h	32	1.16153	1.16153	lipase	P19515	LIP_RHIMI
DDB_G0283585	A	0	DDB_G0283585		Phypoly_transcript_05780	6-10h	244	2.72024	2.72024	NA	NA	NA
DDB_G0287863	A	unknown	DDB_G0287863		Phypoly_transcript_05780	6-10h	244	2.72024	2.72024	NA	NA	NA
DDB_G0284743	C	4-coumarate-CoA ligase	4cl3		Phypoly_transcript_05798	0-6h		-1.4689	1.4689	probable 4-coumarate-- ligase 1	Q54P77	4CL1_DICDI
DDB_G0275117	A	0	DDB_G0275117		Phypoly_transcript_05939	0-10h		1.86363	1.86363	f-box lrr-repeat protein 7	A1A5X2	FBXL7_DANRE
DDB_G0285505	DE	inositol-3-phosphate synthase, myo-inositol-1-phosphate synthase	ino1		Phypoly_transcript_05993	0-10h		-3.59125	3.59125	inositol-3-phosphate synthase	Q54N49	INO1_DICDI
DDB_G0279719	A+B+C	NEK family protein kinase DDB_G0279719	DDB_G0279719		Phypoly_transcript_06089	0-10h		1.52937	1.52937	probable serine threonine-protein kinase ddb_g0269628	Q55DK2	Y9628_DICDI
DDB_G0290575	A	LIM-type zinc finger-containing protein	DDB_G0290575		Phypoly_transcript_06118	0-6h		-2.11256	2.11256	pollen-specific protein sf3	P29675	SF3_HELAN
DDB_G0277309	A+C	carbohydrate-binding domain-containing protein, putative cell number regulator	cnrJ	putative cell number regulator	Phypoly_transcript_06124	0-10h		1.16151	1.16151	NA	NA	NA
DDB_G0283149	A+B+C+DE	spore coat protein SP75	cotD		Phypoly_transcript_06149	0-10h		1.47952	1.47952	NA	NA	NA
DDB_G0275323	DE	autophagy protein 16	tipD		Phypoly_transcript_06168	0-10h		-0.83794	0.83794	protein tipd	O15736	TIPD_DICDI
DDB_G0276801	A	0	DDB_G0276801		Phypoly_transcript_06176	6-10h		2.10551	2.10551	sucrose transport protein suc2	Q39231	SUC2_ARATH
DDB_G0278501	A	C3HC4 type zinc finger-containing protein	DDB_G0278501		Phypoly_transcript_06286	0-10h		-1.68596	1.68596	dsc e3 ubiquitin ligase complex subunit 1	O43085	DSC1_SCHPO
DDB_G0291372	A+DE	putative basic-leucine zipper (bZIP) transcription factor	dimB	required for expression of prestalk genes in response to DIF-1	Phypoly_transcript_06287	0-10h		-3.61546	3.61546	probable basic-leucine zipper transcription factor q	Q54IJ9	BZPQ_DICDI
DDB_G0268920	A+DE	MADS-box transcription factor Mef2A	mef2A		Phypoly_transcript_06290	0-10h		-2.807	2.807	transcription factor mef2a	Q55F37	SRFC_DICDI
DDB_G0285425	DE	G-protein subunit alpha 4	gpaD		Phypoly_transcript_06323	0-10h	12	1.61278	1.61278	lipoamide acyltransferase component of branched-chain alpha-keto acid dehydrogenase mitochondrial	P11182	ODB2_HUMAN
DDB_G0286185	A	G-protein subunit alpha 5	gpaE		Phypoly_transcript_06323	0-10h	12	1.61278	1.61278	lipoamide acyltransferase component of branched-chain alpha-keto acid dehydrogenase mitochondrial	P11182	ODB2_HUMAN
DDB_G0282819	DE	sphingosine-1-phosphate lyase, S1P lyase	sglA		Phypoly_transcript_06343	0-10h		1.16205	1.16205	sphingosine-1-phosphate lyase	Q54RV9	SGPL_DICDI
DDB_G0291227	DE	putative cationic amino acid transporter, solute carrier family 7 member protein	ctrA		Phypoly_transcript_06362	0-10h		1.4633	1.4633	cationic amino acid transporter vacuolar	Q8W4K3	CAAT4_ARATH
DDB_G0280199	DE	glutamate decarboxylase A	gadA		Phypoly_transcript_06447	0-6h		-3.40919	3.40919	glutamate decarboxylase 4	Q9ZPS3	DCE4_ARATH
DDB_G0284773	A	transmembrane protein	DDB_G0284773		Phypoly_transcript_06671	0-10h		-1.5203	1.5203	NA	NA	NA
DDB_G0289319	A	myb domain-containing protein	mybQ		Phypoly_transcript_06736	0-10h		-4.52307	4.52307	transcriptional activator myb	P01103	MYB_CHICK
DDB_G0279529	A+B+C+DE	putative basic-leucine zipper (bZIP) transcription factor	bzpF		Phypoly_transcript_07050	0-10h		-1.65048	1.65048	probable basic-leucine zipper transcription factor f	Q54WN7	BZPF_DICDI
DDB_G0269160	DE	annexin VII	nxnA		Phypoly_transcript_07065	0-10h	53	-2.34739	2.34739	annexin a7	P24639	ANXA7_DICDI
DDB_G0269160	DE	annexin VII	nxnA		Phypoly_transcript_07065	0-10h	53	-2.34739	2.34739	annexin a7	P24639	ANXA7_DICDI
DDB_G0274743	DE	MIZ-type zinc finger-containing protein	pisA		Phypoly_transcript_07333	6-10h		2.60642	2.60642	e3 sumo-protein ligase pli1	O94451	PLI1_SCHPO
DDB_G0291065	A	0	DDB_G0291065		Phypoly_transcript_07343	0-10h		1.66621	1.66621	NA	NA	NA
DDB_G0286353	DE	extracellular signal-regulated kinase 1	erkA		Phypoly_transcript_07360	0-6h		-2.15919	2.15919	extracellular signal-regulated kinase 1	P42525	ERK1_DICDI
DDB_G0277141	DE	spore coat protein SP60	cotC	spore formation	Phypoly_transcript_07368	0-10h		-1.90066	1.90066	rna-binding protein luc7-like 2	Q7TNC4	LC7L2_MOUSE
DDB_G0272386	A+C	Kelch repeat-containing protein, cyclin-like F-box containing protein	DDB_G0272386		Phypoly_transcript_07386	0-10h		-2.40721	2.40721	trna wybutosine-synthesizing protein 2 3 4	Q8H4D4	TYW23_ORYSJ
DDB_G0286359	DE	severin kinase	svkA		Phypoly_transcript_07405	0-10h		0.903405	0.903405	serine threonine-protein kinase svka	O61122	SVKA_DICDI
DDB_G0267382	DE	coronin	corA		Phypoly_transcript_07413	0-6h		-1.07192	1.07192	coronin-a	P27133	COROA_DICDI
DDB_G0272754	DE	glutathione reductase, glutathione-disulfide reductase	gsr		Phypoly_transcript_07461	0-10h		2.34521	2.34521	glutathione reductase	Q8T137	GSHR_DICDI
DDB_G0272080	A	Kelch repeat-containing protein, RhoGAP domain-containing protein	gacHH		Phypoly_transcript_07494	0-10h		-1.58786	1.58786	ring finger protein b	Q7M3S9	RNGB_DICDI
DDB_G0277291	A	EGF-like domain-containing protein	DDB_G0277291	sexual reproduction (IBA)	Phypoly_transcript_07499	0-10h	248	2.22	2.22	fibronectin type-iii domain-containing protein 3a	Q5ZJP5	FND3A_CHICK
DDB_G0278919	A	0	DDB_G0278919	?	Phypoly_transcript_07499	0-10h	248	2.22	2.22	fibronectin type-iii domain-containing protein 3a	Q5ZJP5	FND3A_CHICK
DDB_G0285045	A	EGF-like domain-containing protein	DDB_G0285045	sexual reproduction (IBA)	Phypoly_transcript_07499	0-10h	248	2.22	2.22	fibronectin type-iii domain-containing protein 3a	Q5ZJP5	FND3A_CHICK
DDB_G0293886	A+B+C	O-methyltransferase family 2 protein	omt11	expressed in pstO cells during culmination	Phypoly_transcript_07520	6-10h	249	-2.47557	2.47557	o-demethylpuromycin-o-methyltransferase	P42712	DMPM_STRAD
DDB_G0289329	A+DE	des-methyl-DIF-1 methyltransferase, O-methyltransferase family 2 protein	dmtA	catalyzes the last step in DIF-1 synthesis	Phypoly_transcript_07520	6-10h	249	-2.47557	2.47557	o-demethylpuromycin-o-methyltransferase	P42712	DMPM_STRAD
DDB_G0273669	DE	unknown	comF-2		Phypoly_transcript_07632	0-10h		2.82208	2.82208	protein rlib	Q54YG8	RLIB_DICDI
DDB_G0274623	A	cytochrome P450 family protein	cyp519A1		Phypoly_transcript_07669	0-10h	250	-1.89142	1.89142	cytochrome p450 2u1	Q0IIF9	CP2U1_BOVIN
DDB_G0282283	A	cytochrome P450 family protein	cyp515B1		Phypoly_transcript_07669	0-10h	250	-1.89142	1.89142	cytochrome p450 2u1	Q0IIF9	CP2U1_BOVIN
DDB_G0269404	A	dual-specificity protein phosphatase	DDB_G0269404		Phypoly_transcript_07703	0-10h		6.22707	6.22707	probable dual specificity protein phosphatase ddb_g0269404	Q55E39	DUSP1_DICDI
DDB_G0288315	A	transmembrane protein	DDB_G0288315		Phypoly_transcript_07723	0-10h		1.78218	1.78218	uncharacterized membrane protein	O94673	YG75_SCHPO
DDB_G0283985	A	0	DDB_G0283985	?	Phypoly_transcript_07795	0-10h		-4.46159	4.46159	unc93-like protein mfsd11	Q8BJ51	MFS11_MOUSE
DDB_G0292070	A+B	Kelch repeat-containing protein	DDB_G0292070		Phypoly_transcript_07809	6-10h	2	-2.4255	2.4255	rab9 effector protein with kelch motifs	Q5EA50	RABEK_BOVIN
DDB_G0268696	A+B	0	DDB_G0268696		Phypoly_transcript_07809	6-10h	2	-2.4255	2.4255	rab9 effector protein with kelch motifs	Q5EA50	RABEK_BOVIN
DDB_G0287319	A	solute carrier family 35 member protein, TPT transporter family protein	DDB_G0287319		Phypoly_transcript_07841	6-10h		-2.3059	2.3059	gdp-mannose transporter gonst5	Q9SFE9	GONS5_ARATH
DDB_G0277879	A	UDP-glucose pyrophosphorylase 2	ugpB		Phypoly_transcript_07926	0-10h		-2.33544	2.33544	utp--glucose-1-phosphate uridylyltransferase 2	Q54YZ0	UGPA2_DICDI
DDB_G0273117	A	ubiquitin-like domain-containing CTD phosphatase 1	ublcp1-1		Phypoly_transcript_07975	0-10h		1.4157	1.4157	ubiquitin-like domain-containing ctd phosphatase 1	Q28EX9	UBCP1_XENTR
DDB_G0277667	A+B	cyclin domain-containing protein	DDB_G0277667		Phypoly_transcript_07979	6-10h		-1.93942	1.93942	cyclin-y	Q8ND76	CCNY_HUMAN
DDB_G0284465	A+B+C	transcriptional regulator CudA	cudA		Phypoly_transcript_07991	0-6h		2.25037	2.25037	transcriptional regulator cuda	O00841	CUDA_DICDI
DDB_G0284251	A+B	putative protein serine/threonine kinase, protein kinase, STE group	DDB_G0284251		Phypoly_transcript_08019	0-10h		3.53217	3.53217	probable serine threonine-protein kinase ddb_g0284251	Q54PX0	Y4251_DICDI
DDB_G0276523	A	membrane bound O-acyl transferase family protein	DDB_G0276523		Phypoly_transcript_08168	0-10h		3.55798	3.55798	diacylglycerol o-acyltransferase 1	Q55BH9	DGAT1_DICDI
DDB_G0285555	A	type-B carboxylesterase/lipase family protein	DDB_G0285555		Phypoly_transcript_08181	0-10h	110	-1.8088	1.8088	camp-regulated d2 protein	P18142	D2_DICDI
DDB_G0285419	DE	crystal protein	cryS		Phypoly_transcript_08181	0-10h	110	-1.8088	1.8088	camp-regulated d2 protein	P18142	D2_DICDI
DDB_G0275421	A	putative Rab GTPase-activating protein	DDB_G0275421		Phypoly_transcript_08217	0-10h		1.96825	1.96825	gtpase-activating protein gyp2	P53258	GYP2_YEAST
DDB_G0270218	A+B+C	glycogen synthase kinase-like kinase	glkA		Phypoly_transcript_08238	0-10h		2.52467	2.52467	probable serine threonine-protein kinase glka	Q55C57	GLKA_DICDI
DDB_G0288289	B	beta-xylosidase-like protein, glycoside hydrolase family 39 protein	rliF		Phypoly_transcript_08275	6-10h		2.17115	2.17115	beta-xylosidase	P23552	XYNB_CALSA
DDB_G0305367	A	major facilitator superfamily domain-containing protein	DDB_G0305367	transporter	Phypoly_transcript_08423	0-10h		-1.80137	1.80137	tetracycline resistance class a	P02982	TCR1_ECOLX
DDB_G0289655	A+C	ABC transporter G family protein	abcG7		Phypoly_transcript_08595	0-10h		-2.34534	2.34534	abc transporter g family member 24	Q54T02	ABCGO_DICDI
DDB_G0283903	DE	extracellular signal-regulated kinase 2	erkB		Phypoly_transcript_08633	0-10h		-3.17322	3.17322	extracellular signal-regulated kinase 2	Q54QB1	ERK2_DICDI
DDB_G0286557	DE	phosphatidylinositol 3,4,5-trisphosphate 3-phosphatase	pten		Phypoly_transcript_08675	0-10h		-1.11282	1.11282	phosphatidylinositol -trisphosphate 3-phosphatase and dual-specificity protein phosphatase pten	Q9PUT6	PTEN_XENLA
DDB_G0279413	DE	cAMP-dependent protein kinase A, regulatory subunit	pkaR		Phypoly_transcript_08741	0-10h		-3.244	3.244	camp-dependent protein kinase regulatory subunit	P05987	KAPR_DICDI
DDB_G0289247	DE	mu1, clathrin-adaptor medium chain AP-1	apm1		Phypoly_transcript_08764	0-10h		1.31664	1.31664	ap-1 complex subunit mu	Q54HS9	AP1M_DICDI
DDB_G0285995	DE	cAMP/cGMP phosphodiesterase A	pdsA		Phypoly_transcript_08879	0-10h	41	-2.37092	2.37092	NA	NA	NA
DDB_G0289145	A	cAMP phosphodiesterase, cGMP phosphodiesterase	pde7		Phypoly_transcript_08879	0-10h	41	-2.37092	2.37092	NA	NA	NA
DDB_G0274735	A+B+C	unknown	DDB_G0274735		Phypoly_transcript_08930	0-10h		-2.3788	2.3788	NA	NA	NA
DDB_G0276887	A+B	F-box/WD repeat-containing protein A	fbxA		Phypoly_transcript_09118	6-10h		2.62378	2.62378	f-box wd repeat-containing protein a	Q9Y0T2	FBXA_DICDI
DDB_G0276549	A	RapGAP/RanGAP domain-containing protein, putative RapGAP	DDB_G0276549		Phypoly_transcript_09208	0-10h		-5.21638	5.21638	gtpase-activating rap ran-gap domain-like protein 3	A5PF44	GARL3_DANRE
DDB_G0281513	C	equilibrative nucleoside transporter (ENT) family protein	DDB_G0281513		Phypoly_transcript_09264	0-10h		1.79017	1.79017	equilibrative nucleotide transporter 8	Q84XI3	ENT8_ARATH
DDB_G0277967	A	RabGAP/TBC domain-containing protein, putative GTPase activating protein (GAP)	DDB_G0277967		Phypoly_transcript_09390	0-10h		2.8766	2.8766	carabin	Q8C9V1	TB10C_MOUSE
DDB_G0294376	A+DE	putative CTD phosphatase	fcpA		Phypoly_transcript_09400	6-10h		-1.39274	1.39274	carboxy-terminal domain rna polymerase ii polypeptide a small phosphatase 1	Q9GZU7	CTDS1_HUMAN
DDB_G0288331	A+B	expansin-like protein	expl7		Phypoly_transcript_09542	6-10h		2.27185	2.27185	patched domain-containing protein 2	Q9P2K9	PTHD2_HUMAN
DDB_G0287037	A	Protein SDS23	DDB_G0287037		Phypoly_transcript_09592	6-10h		2.72232	2.72232	snf1-related protein kinase regulatory subunit gamma-1-like	Q9CAR3	KINGL_ARATH
DDB_G0286485	A+C	PHO85 cyclin-2	DDB_G0286485		Phypoly_transcript_09630	0-10h		2.48939	2.48939	cyclin-u4-3	Q9FKF6	CCU43_ARATH
DDB_G0275295	A	UDP-glucose 4-epimerase	galE		Phypoly_transcript_09687	0-10h		2.57004	2.57004	udp-glucose 4-epimerase	Q553X7	GALE_DICDI
DDB_G0279555	DE	transmembrane protein 184C	tmem184C		Phypoly_transcript_09851	0-10h		5.41453	5.41453	transmembrane protein 184 homolog ddb_g0279555	Q54WM0	T1843_DICDI
DDB_G0274101	A	histidine kinase DokA	dokA		Phypoly_transcript_09854	6-10h		2.42938	2.42938	hybrid signal transduction histidine kinase g	Q54Q69	DHKG_DICDI
DDB_G0283419	DE	G-protein subunit alpha 9	gpaI		Phypoly_transcript_09858	0-10h		1.64304	1.64304	guanine nucleotide-binding protein g subunit alpha-3	P29348	GNAT3_RAT
DDB_G0286241	A	putative apoptosis inducing factor	aifD		Phypoly_transcript_10074	0-10h		2.42017	2.42017	apoptosis-inducing factor homolog a	Q54NS9	AIFA_DICDI
DDB_G0267460	DE	p22-like superoxide-generating NADPH oxidase light subunit	cybA		Phypoly_transcript_10264	0-10h		-1.31306	1.31306	superoxide-generating nadph oxidase light chain subunit	Q867X6	CY24A_DICDI
DDB_G0272150	DE	G-protein-coupled receptor (GPCR) family 3 protein 9	grlJ	receptor	Phypoly_transcript_10347	0-10h		-1.6412	1.6412	metabotropic glutamate receptor-like protein e	Q54ET0	GRLE_DICDI
DDB_G0276111	A	0	DDB_G0276111		Phypoly_transcript_10480	0-10h		1.95268	1.95268	cysteine proteinase 5	P54640	CYSP5_DICDI
DDB_G0289953	A+B+C	0	DDB_G0289953		Phypoly_transcript_10647	0-10h	260	-1.64087	1.64087	major extracellular endoglucanase	P19487	GUNA_XANCP
DDB_G0270190	A+B+C	putative cellulase, cellulose-binding domain-containing protein, glycoside hydrolase family 5 protein	DDB_G0270190		Phypoly_transcript_10647	0-10h	260	-1.64087	1.64087	major extracellular endoglucanase	P19487	GUNA_XANCP
DDB_G0282835	DE	putative MADS-box transcription factor	srfB		Phypoly_transcript_10715	0-10h	73	-1.8314	1.8314	serum response factor homolog a	Q54TY7	SRFA_DICDI
DDB_G0281387	A+B+C	MADS-box transcription factor, SRF-related protein	srfA		Phypoly_transcript_10715	0-10h	73	-1.8314	1.8314	serum response factor homolog a	Q54TY7	SRFA_DICDI
DDB_G0284009	A	ubiquitin-conjugating enzyme E2	ubcC		Phypoly_transcript_11056	0-10h		1.29231	1.29231	ubiquitin-conjugating enzyme e2 g1	P62255	UB2G1_RAT
DDB_G0280961	A+DE	histidine kinase A	dhkA		Phypoly_transcript_11074	6-10h		1.99259	1.99259	hybrid signal transduction histidine kinase g	Q54Q69	DHKG_DICDI
DDB_G0293650	A	Fumarylacetoacetate (FAA) hydrolase domain-containing protein	fahd2		Phypoly_transcript_11309	0-10h		0.879057	0.879057	fumarylacetoacetate hydrolase domain-containing protein 2 homolog	Q54BF3	FAHD2_DICDI
DDB_G0289395	A+C	cAMP receptor-like protein, G-protein-coupled receptor (GPCR) family protein	crlB		Phypoly_transcript_11422	0-10h		-2.77186	2.77186	cyclic amp receptor-like protein a	Q54U75	CRLA_DICDI
DDB_G0269248	DE	component of the counting factor (CF) complex	cf45-1		Phypoly_transcript_11792	0-6h	261	-2.91385	2.91385	probable gh family 25 lysozyme 2	Q86KC1	LYSG2_DICDI
DDB_G0273875	DE	component of the counting factor (CF) complex	cf50-2		Phypoly_transcript_11792	0-6h	261	-2.91385	2.91385	probable gh family 25 lysozyme 2	Q86KC1	LYSG2_DICDI
DDB_G0272116	DE	protein phosphatase 4 catalytic subunit	ppp4c		Phypoly_transcript_11933	0-10h		-1.6896	1.6896	serine threonine-protein phosphatase 6 catalytic subunit	Q9U9A3	PPP6_DICDI
DDB_G0275333	A	ARID/BRIGHT DNA binding domain-containing protein	DDB_G0275333		Phypoly_transcript_12024	0-10h		-1.91648	1.91648	protein dead ringer homolog	Q4H3P5	DRI_CIOIN
DDB_G0290719	A+C	O-methyltransferase family 2 protein	omt10	?	Phypoly_transcript_12312	0-10h		-1.77605	1.77605	o-demethylpuromycin-o-methyltransferase	P42712	DMPM_STRAD
DDB_G0293850	DE	aldehyde reductase, aldo-keto reductase	alrA		Phypoly_transcript_12831	0-10h		-3.43948	3.43948	aldose reductase a	Q6IMN8	ALRA_DICDI
DDB_G0277581	A+C	0	DDB_G0277581		Phypoly_transcript_12999	0-10h		-2.33721	2.33721	candidapepsin-6	Q5AC08	CARP6_CANAL
DDB_G0274385	A+C	Cysteine proteinase 1, mitochondrial	DDB_G0274385		Phypoly_transcript_13199	0-10h		1.86433	1.86433	cysteine proteinase 15a	P25804	CYSP_PEA
DDB_G0271922	A	mitochondrial substrate carrier family protein	mcfI		Phypoly_transcript_13295	0-10h		-1.88793	1.88793	mitochondrial substrate carrier family protein i	Q86I81	MCFI_DICDI
DDB_G0290009	DE	sepiapterin reductase	sr	decreased spore viability	Phypoly_transcript_13316	6-10h		-1.69302	1.69302	sepiapterin reductase	P18297	SPRE_RAT
DDB_G0276351	A	putative glutathione S-transferase, putative glutathione transferase	DDB_G0276351		Phypoly_transcript_13354	0-10h		-1.6728	1.6728	disulfide-bond oxidoreductase	P77526	YFCG_ECOLI
DDB_G0269886	A+C	0	DDB_G0269886	?	Phypoly_transcript_13712	0-10h		-1.83933	1.83933	NA	NA	NA
DDB_G0267868	A	0	DDB_G0267868		Phypoly_transcript_13737	6-10h		-1.78798	1.78798	calmodulin-binding protein	Q54JC0	CMBB_DICDI
DDB_G0268540	A	putative glycosyltransferase	ugt2		Phypoly_transcript_13793	0-10h		-2.20009	2.20009	sterol 3-beta-glucosyltransferase ugt80b1	Q9XIG1	U80B1_ARATH
DDB_G0290937	A+C	putative polyketide synthase, beta-ketoacyl synthase family protein	pks38		Phypoly_transcript_13891	0-10h	15	3.08544	3.08544	phthiocerol synthesis polyketide synthase type i	P9WQE7	PPSA_MYCTU
DDB_G0290943	A	putative polyketide synthase, beta-ketoacyl synthase family protein	pks39		Phypoly_transcript_13891	0-10h	15	3.08544	3.08544	phthiocerol synthesis polyketide synthase type i	P9WQE7	PPSA_MYCTU
DDB_G0290703	A	putative polyketide synthase, beta-ketoacyl synthase family protein	pks31		Phypoly_transcript_13891	0-10h	15	3.08544	3.08544	phthiocerol synthesis polyketide synthase type i	P9WQE7	PPSA_MYCTU
DDB_G0287119	A	putative polyketide synthase, beta-ketoacyl synthase family protein	pks24		Phypoly_transcript_13891	0-10h	15	3.08544	3.08544	phthiocerol synthesis polyketide synthase type i	P9WQE7	PPSA_MYCTU
DDB_G0288109	A	unknown	DDB_G0288109		Phypoly_transcript_14026	6-10h	267	1.92069	1.92069	NA	NA	NA
DDB_G0293826	A+B+C	cyclin-like F-box containing protein	DDB_G0293826		Phypoly_transcript_14026	6-10h	267	1.92069	1.92069	NA	NA	NA
DDB_G0304683	A	unknown	DDB_G0304683		Phypoly_transcript_14026	6-10h	267	1.92069	1.92069	NA	NA	NA
DDB_G0269128	A+C+DE	transmembrane protein	DDB_G0269128		Phypoly_transcript_14026	6-10h	267	1.92069	1.92069	NA	NA	NA
DDB_G0290107	A+B	transmembrane protein	DDB_G0290107		Phypoly_transcript_14026	6-10h	267	1.92069	1.92069	NA	NA	NA
DDB_G0271570	A	0	DDB_G0271570		Phypoly_transcript_14026	6-10h	267	1.92069	1.92069	NA	NA	NA
DDB_G0277439	A	cyclin, putative D-type cyclin	cycD		Phypoly_transcript_14026	6-10h	267	1.92069	1.92069	NA	NA	NA
DDB_G0281653	A	0	DDB_G0281653		Phypoly_transcript_14026	6-10h	267	1.92069	1.92069	NA	NA	NA
DDB_G0268012	A	response regulator receiver domain-containing protein	DDB_G0268012		Phypoly_transcript_14026	6-10h	267	1.92069	1.92069	NA	NA	NA
DDB_G0276125	A+B+C	0	DDB_G0276125		Phypoly_transcript_14026	6-10h	267	1.92069	1.92069	NA	NA	NA
DDB_G0290485	A	0	dlrA		Phypoly_transcript_14026	6-10h	267	1.92069	1.92069	NA	NA	NA
DDB_G0278461	A	0	DDB_G0278461		Phypoly_transcript_14026	6-10h	267	1.92069	1.92069	NA	NA	NA
DDB_G0290665	A	putative GATA-binding transcription factor, GATA zinc finger domain-containing protein 24	gtaX		Phypoly_transcript_14026	6-10h	267	1.92069	1.92069	NA	NA	NA
DDB_G0291938	A	0	DDB_G0291938		Phypoly_transcript_14026	6-10h	267	1.92069	1.92069	NA	NA	NA
DDB_G0274347	A	0	DDB_G0274347	?	Phypoly_transcript_14026	6-10h	267	1.92069	1.92069	NA	NA	NA
DDB_G0274221	A	colossin B, Cna B-type domain-containing protein	colB	?	Phypoly_transcript_14026	6-10h	267	1.92069	1.92069	NA	NA	NA
DDB_G0267410	DE	unknown	pslA	abolished sporulation	Phypoly_transcript_14026	6-10h	267	1.92069	1.92069	NA	NA	NA
DDB_G0285973	A	Butyrate response factor 2	DDB_G0285973		Phypoly_transcript_14055	0-10h		-2.67072	2.67072	zinc finger protein c3h1 type-like 2	P23949	TISD_MOUSE
DDB_G0271994	A+C	0	DDB_G0271994	?	Phypoly_transcript_14429	0-10h		-1.65179	1.65179	NA	NA	NA
DDB_G0292816	A+B+C	Rho GTPase	racL		Phypoly_transcript_14455	0-6h	82	-1.27581	1.27581	rho-related protein racb	P34148	RACB_DICDI
DDB_G0279605	DE	Rho GTPase racB	racB		Phypoly_transcript_14455	0-6h	82	-1.27581	1.27581	rho-related protein racb	P34148	RACB_DICDI
DDB_G0276967	DE	Rho GTPase	racF2		Phypoly_transcript_14455	0-6h	82	-1.27581	1.27581	rho-related protein racb	P34148	RACB_DICDI
DDB_G0286259	A	putative thiol-disulphide oxidoreductase DCC family protein	DDB_G0286259	?	Phypoly_transcript_14540	0-10h		-1.41627	1.41627	uncharacterized protein	P40761	YUXK_BACSU
DDB_G0278731	A+C	IPT/TIG domain-containing protein, IQ calmodulin-binding domain-containing protein, putative glycosyltransferase, PKD/REJ (Polycystic Kidney Disease/Receptor for Egg Jelly) domain-containing protein, GPS (GPCR Proteolytic Site) domain-containing protein	pgtD		Phypoly_transcript_14783	6-10h		2.5588	2.5588	NA	NA	NA
DDB_G0289119	A	CAMK1 family protein kinase pXi	pXi		Phypoly_transcript_14866	6-10h		2.51244	2.51244	probable serine threonine-protein kinase pxi	Q1ZXC8	PXI_DICDI
DDB_G0278975	A	unknown	DDB_G0278975		Phypoly_transcript_15603	0-10h	108	2.26753	2.26753	NA	NA	NA
DDB_G0286897	A	unknown	DDB_G0286897		Phypoly_transcript_15603	0-10h	108	2.26753	2.26753	NA	NA	NA
DDB_G0289835	A	phosphoglycerate/bisphosphoglycerate mutase family protein	DDB_G0289835		Phypoly_transcript_15611	0-10h		1.79404	1.79404	uncharacterized protein	Q09676	YA03_SCHPO
DDB_G0291700	A	0	DDB_G0291700		Phypoly_transcript_16125	0-10h		-3.12906	3.12906	NA	NA	NA
DDB_G0271870	A	argonaut-like protein	agnC		Phypoly_transcript_16567	0-10h		4.75603	4.75603	piwi-like protein 1	Q9JMB7	PIWL1_MOUSE
DDB_G0280975	DE	Rho GTPase racE	racE		Phypoly_transcript_16938	0-10h		-1.38715	1.38715	rho-related protein race	Q23862	RACE_DICDI
DDB_G0280357	A+B	0	DDB_G0280357	?	Phypoly_transcript_17169	0-6h		4.57205	4.57205	speedy protein c	Q5MJ68	SPDYC_HUMAN
DDB_G0280547	DE	putative GATA-binding transcription factor, GATA zinc finger domain-containing protein 2	comH		Phypoly_transcript_17219	0-10h		-2.13845	2.13845	gata zinc finger domain-containing protein 20	Q54V37	GTAT_DICDI
DDB_G0270582	A+C	peptidase M20 family protein, putative carboxypeptidase	DDB_G0270582		Phypoly_transcript_17404	0-10h		-1.68456	1.68456	probable carboxypeptidase s-like 2	Q55FR8	CBPS2_DICDI
DDB_G0281049	A	0	DDB_G0281049		Phypoly_transcript_17972	0-10h		-1.45909	1.45909	lim domain-containing protein d	Q9BIW4	LIMD_DICDI
DDB_G0290341	A	SFT2 family protein, putative vesicle transport protein	DDB_G0290341		Phypoly_transcript_19327	0-6h		1.61045	1.61045	NA	NA	NA
DDB_G0277017	A+B	pleckstrin homology (PH) domain-containing protein, RhoGEF domain-containing protein	gxcN		Phypoly_transcript_19394	0-10h		-2.55681	2.55681	myosin-m heavy chain	Q9TW28	MYOM_DICDI
DDB_G0282179	A+C	putative phospholipid transfer protein, ML domain-containing protein	DDB_G0282179	lipid transport (IEA)	Phypoly_transcript_20387	0-10h		-2.31304	2.31304	phosphatidylglycerol phosphatidylinositol transfer protein ddb_g0278295	Q54YD2	Y8295_DICDI
DDB_G0270212	A	galactose-binding domain-containing protein	DDB_G0270212	?	Phypoly_transcript_20589	0-10h		-2.80688	2.80688	discoidin-1 subunit b c	P02887	DIS1B_DICDI
DDB_G0291952	A	protease pro-fragment	DDB_G0291952		Phypoly_transcript_20911	0-10h		-2.0471	2.0471	uncharacterized protein ddb_g0291952	Q1ZXB2	Y1952_DICDI
DDB_G0284611	DE	ras interacting protein	ripA		Phypoly_transcript_21621	6-10h	81	-1.60134	1.60134	ras-interacting protein rip3	Q9Y0C9	RIP3_DICDI
DDB_G0284611	DE	ras interacting protein	ripA		Phypoly_transcript_21621	6-10h	81	-1.60134	1.60134	ras-interacting protein rip3	Q9Y0C9	RIP3_DICDI
DDB_G0269872	A+C	tetraspanin family protein	tspB	integral component of membrane (IEA)	Phypoly_transcript_22365	0-10h		-2.40268	2.40268	NA	NA	NA
DDB_G0272734	A	0	DDB_G0272734		Phypoly_transcript_24467	0-10h		2.98106	2.98106	c2 domain-containing protein ddb_g0290753	Q54FM6	Y0753_DICDI
DDB_G0287317	A+B+C	putative transcriptional regulator	DDB_G0287317		Phypoly_transcript_25582	6-10h	278	2.24061	2.24061	developmental gene 1062 protein	Q54LR0	D1062_DICDI
DDB_G0286351	A+C	putative transcriptional regulator	DDB_G0286351		Phypoly_transcript_25582	6-10h	278	2.24061	2.24061	developmental gene 1062 protein	Q54LR0	D1062_DICDI
DDB_G0271868	A	Ras guanine nucleotide exchange factor	gefS		Phypoly_transcript_25659	0-10h		2.45512	2.45512	NA	NA	NA
DDB_G0293008	DE	copine A	cpnA		Phypoly_transcript_25909	0-10h		2.7881	2.7881	NA	NA	NA
DDB_G0269696	DE	serine/threonine protein kinase PakD	pakD		Phypoly_transcript_27252	0-10h		-1.22161	1.22161	serine threonine-protein kinase pakc	Q55GV3	PAKC_DICDI
DDB_G0267636	A	putative myb transcription factor	mybM		Phypoly_transcript_28106	0-10h	68	-1.79068	1.79068	NA	NA	NA
DDB_G0292782	A+B+C	putative myb transcription factor	mybN		Phypoly_transcript_28106	0-10h	68	-1.79068	1.79068	NA	NA	NA
DDB_G0281563	A+C+DE	myb transcription factor	mybC		Phypoly_transcript_28106	0-10h	68	-1.79068	1.79068	NA	NA	NA
DDB_G0279463	A	leucine-rich repeat-containing protein (LRR)	DDB_G0279463		Phypoly_transcript_29384	0-10h		1.68715	1.68715	protein kinase c-like 2	P90980	KPC2_CAEEL
DDB_G0270000	A+B	0	DDB_G0270000		Phypoly_transcript_29662	0-10h		-3.3792	3.3792	baculoviral iap repeat-containing protein 2	Q13490	BIRC2_HUMAN
DDB_G0280537	A+B	aquaporin-like protein	wacA		Phypoly_transcript_30342	0-10h	279	-1.72419	1.72419	NA	NA	NA
DDB_G0267378	A+C+DE	aquaporin A	aqpA		Phypoly_transcript_30342	0-10h	279	-1.72419	1.72419	NA	NA	NA
DDB_G0268010	A+C	unknown	DDB_G0268010	?	Phypoly_transcript_30962	0-10h		-2.35301	2.35301	NA	NA	NA
DDB_G0278671	A+B+C	0	DDB_G0278671	?	Phypoly_transcript_31174	6-10h		-2.11136	2.11136	ubiquitin ligase complex f-box protein ufo1	Q04511	UFO1_YEAST
